# Supplementary material for: Crystal structure of 1-butyl-2,3-di­methyl­imidazolium dicarba-7,8-nido-undeca­borate
Source: Acta Crystallogr E Crystallogr Commun. 2015 Feb 13;71(Pt 3):o183. doi: 10.1107/S2056989015002765 (PMC4350724; doi:10.1107/S2056989015002765)
Supplement: Supplementary file 1 [file e-71-0o183-sup1.cif]

##############################################################################
#                                                                            #
# This CIF contains the data in a paper accepted for publication in          #
# Acta Crystallographica Section E. It conforms to the requirements of       #
# Notes for Authors for Acta Crystallographica Section E, and has been       #
# peer reviewed under the auspices of the IUCr Commission on Journals.       #
#                                                                            #
# Full details of the Crystallographic Information File format               #
# are given in the paper "The Crystallographic Information File (CIF):       #
# a New Standard Archive File for Crystallography" by S. R. Hall, F. H.      #
# Allen and I. D. Brown [Acta Cryst. (1991), A47, 655-685].                  #
#                                                                            #
# The current version of the core CIF dictionary is obtainable from          #
# ftp://ftp.iucr.org/pub/cif_core.dic.                                       #
#                                                                            #
# Software is freely available for graphical display of the structure(s)     #
# in this CIF. For information consult the CIF software page                 #
# http://www.iucr.org/resources/cif/software.                                #
#                                                                            #
# This file may be used for bona fide research purposes within the           #
# scientific community so long as proper attribution is given to the journal # 
# article from which it was obtained.                                        #
#                                                                            #
##############################################################################
data_I
_database_code_depnum_ccdc_archive 'CCDC 1048494'
_audit_creation_method
;
Olex2 1.2
(compiled 2015.01.12 svn.r3133 for OlexSys, GUI svn.r4987)
;
_journal_date_recd_electronic     2014-11-25
_journal_date_accepted     2015-02-09
_journal_name_full     'Acta Crystallographica, Section E'
_journal_year     2015
_journal_volume     71
_journal_issue      3
_journal_page_first     o183
_journal_page_last     o183
_journal_paper_category     HO
_journal_paper_doi     10.1107/S2056989015002765
_journal_coeditor_code     HB7327
_publ_contact_author_name     'Larsen, A.S.'
_publ_contact_author_address     'Ithaca College'
_publ_contact_author_email     'alarsen@ithaca.edu'
_publ_contact_author_phone     '(607)274-3473'
_publ_section_title
;Crystal structure of
1-butyl-2,3-dimethylimidazolium dicarba-7,8-<i>nido</i>-undecaborate
;
loop_
    _publ_author_name
    _publ_author_footnote
    _publ_author_address
    'Klemes, M. J.' .
;
Department of Chemistry
Ithaca College
953 Danby Road, Ithaca, NY 14850
USA
;
    'Soderstrom, L.' .
;
Department of Chemistry
Ithaca College
953 Danby Road, Ithaca, NY 14850
USA
;
    'Hunting, J. L.' .
;
Department of Chemistry
Ithaca College
953 Danby Road, Ithaca, NY 14850
USA
;
    'Larsen, A. S.' .
;
Department of Chemistry
Ithaca College
953 Danby Road, Ithaca, NY 14850
USA
;
_publ_section_synopsis     .
_chemical_name_systematic
;
1-Butyl-2,3-dimethylimidazolium dicarba-7,8-<i>nido</i>-undecaborate
;
_chemical_name_common     ?
_chemical_formula_moiety     'C9 H17 N2 +, C2 H12 B9 -'
_chemical_formula_sum     'C11 H29 B9 N2'
_chemical_formula_iupac     'C9 H17 N2 +, C2 H12 B9 -'
_chemical_formula_weight     286.78
_chemical_melting_point     ?
_space_group_crystal_system     monoclinic
_space_group_name_H-M_alt     'P 1 21/n 1'
_space_group_name_Hall     '-P 2yn'
loop_
    _space_group_symop_id
    _space_group_symop_operation_xyz
    1 x,y,z
    2 -x+1/2,y+1/2,-z+1/2
    3 -x,-y,-z
    4 x-1/2,-y-1/2,z-1/2
_cell_length_a     9.5242(2)
_cell_length_b     11.5173(2)
_cell_length_c     16.3357(3)
_cell_angle_alpha     90
_cell_angle_beta     104.8210(10)
_cell_angle_gamma     90
_cell_volume     1732.30(6)
_cell_formula_units_Z     4
_cell_measurement_reflns_used     3582
_cell_measurement_theta_min     2.189
_cell_measurement_theta_max     27.494
_cell_measurement_temperature     100.0
_exptl_crystal_description     prism
_exptl_crystal_colour     'clear light colourless'
_exptl_crystal_size_max     0.423
_exptl_crystal_size_mid     0.324
_exptl_crystal_size_min     0.26
_exptl_crystal_density_diffrn     1.0991
_exptl_crystal_F_000     616
_exptl_absorpt_coefficient_mu     0.056
_exptl_absorpt_correction_type     multi-scan
_exptl_absorpt_process_details
;
(SADABS; Bruker, 2012)
;
_shelx_estimated_absorpt_T_min     0.977
_shelx_estimated_absorpt_T_max     0.986
_exptl_absorpt_correction_T_min     0.7014
_exptl_absorpt_correction_T_max     0.7456
_diffrn_ambient_temperature     100.0
_diffrn_radiation_type     MoK\a
_diffrn_radiation_wavelength     0.71073
_diffrn_radiation_monochromator     graphite
_diffrn_measurement_device_type     'Bruker SMART CCD 1K area-detector'
_diffrn_measurement_device     'three-circle diffractometer'
_diffrn_measurement_method     '\w scans'
_diffrn_detector_area_resol_mean     7.9
_diffrn_reflns_number     27028
_diffrn_reflns_av_R_equivalents     0.0206
_diffrn_reflns_theta_min     2.189
_diffrn_reflns_theta_max     27.494
_diffrn_reflns_theta_full     25.242
_diffrn_measured_fraction_theta_max     0.9982
_diffrn_measured_fraction_theta_full     1.000
_diffrn_reflns_limit_h_min     -12
_diffrn_reflns_limit_h_max     12
_diffrn_reflns_limit_k_min     -14
_diffrn_reflns_limit_k_max     14
_diffrn_reflns_limit_l_min     -21
_diffrn_reflns_limit_l_max     20
loop_
    _refln_index_h
    _refln_index_k
    _refln_index_l
    _refln_F_squared_meas
    -1 0 0 -1.00
    -1 0 0 -0.95
    1 0 0 -0.99
    2 0 0 871.27
    -2 0 0 889.85
    -2 0 0 859.10
    -2 0 0 861.88
    2 0 0 828.90
    -2 0 0 840.74
    -3 0 0 0.00
    -3 0 0 0.01
    -3 0 0 0.01
    3 0 0 0.00
    3 0 0 0.00
    -3 0 0 0.01
    -3 0 0 -0.02
    -4 0 0 0.45
    -4 0 0 0.43
    4 0 0 0.35
    -4 0 0 0.35
    4 0 0 0.42
    -4 0 0 0.44
    -4 0 0 0.55
    5 0 0 0.01
    -5 0 0 -0.02
    -5 0 0 -0.03
    -5 0 0 -0.04
    -5 0 0 -0.03
    -5 0 0 -0.02
    5 0 0 -0.03
    5 0 0 -0.02
    -6 0 0 0.25
    6 0 0 0.34
    -6 0 0 0.37
    6 0 0 0.31
    6 0 0 0.38
    -6 0 0 0.46
    6 0 0 0.38
    -6 0 0 0.38
    7 0 0 0.01
    7 0 0 -0.02
    -7 0 0 -0.01
    -7 0 0 0.04
    -7 0 0 0.01
    -7 0 0 0.01
    -8 0 0 0.38
    8 0 0 0.29
    -8 0 0 0.30
    -8 0 0 0.35
    -9 0 0 -0.09
    -9 0 0 -0.01
    10 0 0 3.53
    -10 0 0 4.10
    -10 0 0 3.76
    11 0 0 0.07
    -11 0 0 0.08
    -11 0 0 0.02
    0 -1 0 -0.01
    0 -1 0 -0.02
    0 -1 0 0.19
    0 1 0 -0.02
    0 1 0 -0.01
    -1 -1 0 54.12
    1 -1 0 55.16
    1 -1 0 57.19
    -1 -1 0 55.22
    1 -1 0 55.91
    1 -1 0 51.39
    -1 -1 0 55.39
    1 1 0 54.77
    1 1 0 53.43
    -1 1 0 55.81
    -1 1 0 51.49
    -1 1 0 51.24
    2 -1 0 349.17
    -2 -1 0 358.14
    -2 -1 0 332.03
    2 -1 0 348.30
    2 -1 0 363.09
    2 1 0 336.64
    2 1 0 351.06
    -2 1 0 349.16
    -2 1 0 349.37
    -2 1 0 343.87
    -2 1 0 352.19
    -2 1 0 355.58
    2 1 0 336.25
    -3 -1 0 44.54
    3 -1 0 44.40
    -3 -1 0 43.52
    -3 -1 0 43.10
    3 -1 0 42.92
    3 -1 0 42.77
    -3 1 0 44.73
    -3 1 0 41.92
    3 1 0 43.96
    -3 1 0 43.34
    -3 1 0 43.44
    3 1 0 42.42
    -3 1 0 42.97
    3 1 0 42.92
    -3 1 0 44.06
    -4 -1 0 0.14
    4 -1 0 0.12
    -4 -1 0 0.13
    4 -1 0 0.17
    4 -1 0 0.13
    -4 -1 0 0.11
    -4 -1 0 0.14
    -4 1 0 0.13
    -4 1 0 0.11
    4 1 0 0.13
    4 1 0 0.12
    4 1 0 0.15
    -4 1 0 0.07
    -4 1 0 0.15
    -4 1 0 0.10
    -4 1 0 0.13
    5 -1 0 18.13
    5 -1 0 18.66
    5 -1 0 18.08
    -5 -1 0 18.50
    -5 -1 0 18.44
    -5 -1 0 18.53
    -5 -1 0 18.10
    -5 1 0 18.19
    -5 1 0 18.48
    5 1 0 17.91
    5 1 0 18.46
    -5 1 0 18.26
    -5 1 0 18.11
    -5 1 0 18.29
    -5 1 0 18.27
    5 1 0 18.09
    6 -1 0 0.53
    6 -1 0 0.54
    -6 -1 0 0.58
    -6 -1 0 0.52
    -6 -1 0 0.52
    6 -1 0 0.51
    -6 -1 0 0.52
    -6 1 0 0.63
    -6 1 0 0.56
    6 1 0 0.59
    -6 1 0 0.55
    -6 1 0 0.56
    -6 1 0 0.50
    -7 -1 0 0.16
    -7 -1 0 0.16
    7 -1 0 0.26
    -7 -1 0 0.28
    -7 -1 0 0.20
    7 -1 0 0.26
    -7 1 0 0.21
    7 1 0 0.26
    -7 1 0 0.22
    -7 1 0 0.15
    -7 1 0 0.19
    -7 1 0 0.20
    -8 -1 0 8.32
    -8 -1 0 8.30
    8 -1 0 8.27
    -8 -1 0 8.12
    8 1 0 8.61
    -8 1 0 8.17
    8 1 0 8.45
    -8 1 0 8.10
    8 1 0 8.63
    -9 -1 0 4.54
    -9 -1 0 4.42
    -9 1 0 4.73
    -9 1 0 4.15
    9 1 0 4.43
    -10 -1 0 -0.06
    -10 -1 0 -0.04
    10 1 0 0.01
    -10 1 0 0.02
    -10 1 0 -0.01
    -11 -1 0 3.62
    11 -1 0 3.61
    11 1 0 3.72
    -11 1 0 3.56
    -11 1 0 3.71
    0 -2 0 15.52
    0 -2 0 19.91
    0 -2 0 16.94
    0 2 0 19.43
    0 2 0 16.10
    0 2 0 16.28
    -1 -2 0 318.91
    1 -2 0 304.71
    -1 -2 0 298.79
    1 -2 0 316.47
    1 -2 0 306.12
    1 -2 0 315.64
    1 2 0 301.51
    1 2 0 316.76
    -1 2 0 297.64
    -1 2 0 300.29
    -1 2 0 305.22
    -1 2 0 317.70
    1 2 0 316.28
    2 -2 0 28.87
    2 -2 0 29.39
    -2 -2 0 29.71
    -2 -2 0 29.24
    -2 -2 0 29.29
    2 -2 0 29.75
    2 2 0 29.76
    -2 2 0 28.22
    -2 2 0 27.88
    -2 2 0 29.14
    2 2 0 28.51
    -2 2 0 28.73
    -2 2 0 29.54
    2 2 0 28.90
    -3 -2 0 14.58
    3 -2 0 14.78
    -3 -2 0 14.60
    3 -2 0 14.66
    3 -2 0 14.75
    -3 -2 0 14.76
    3 2 0 14.73
    -3 2 0 14.41
    -3 2 0 14.29
    3 2 0 14.83
    3 2 0 14.18
    -3 2 0 14.31
    -3 2 0 14.45
    -3 2 0 14.93
    -3 2 0 14.33
    -3 2 0 14.51
    4 -2 0 17.50
    4 -2 0 17.59
    -4 -2 0 17.68
    4 -2 0 17.68
    -4 -2 0 17.47
    -4 2 0 17.71
    -4 2 0 17.47
    -4 2 0 17.74
    -4 2 0 17.61
    4 2 0 18.32
    4 2 0 16.98
    4 2 0 17.87
    -4 2 0 17.44
    -4 2 0 17.41
    4 2 0 17.90
    4 2 0 18.42
    -4 2 0 17.56
    -5 -2 0 0.55
    5 -2 0 0.53
    5 -2 0 0.52
    5 -2 0 0.59
    -5 -2 0 0.58
    -5 -2 0 0.51
    -5 2 0 0.61
    -5 2 0 0.52
    5 2 0 0.61
    -5 2 0 0.56
    -5 2 0 0.59
    5 2 0 0.60
    5 2 0 0.50
    5 2 0 0.55
    -5 2 0 0.64
    5 2 0 0.65
    -5 2 0 0.54
    -5 2 0 0.51
    6 -2 0 4.91
    -6 -2 0 5.37
    -6 -2 0 5.46
    -6 -2 0 5.35
    6 -2 0 5.17
    6 -2 0 5.16
    -6 2 0 5.09
    -6 2 0 5.13
    6 2 0 5.47
    -6 2 0 5.05
    -6 2 0 5.26
    6 2 0 5.26
    -6 2 0 5.04
    6 2 0 5.08
    -6 2 0 5.33
    -7 -2 0 16.29
    7 -2 0 16.28
    -7 -2 0 16.81
    -7 -2 0 16.78
    -7 -2 0 16.81
    7 2 0 16.94
    7 2 0 16.79
    -7 2 0 17.07
    -7 2 0 15.81
    -7 2 0 16.95
    -7 2 0 17.49
    -8 -2 0 3.24
    -8 -2 0 3.21
    -8 -2 0 3.24
    8 -2 0 3.50
    -8 -2 0 3.27
    8 -2 0 3.50
    8 2 0 3.20
    8 2 0 3.37
    -8 2 0 3.49
    -8 2 0 3.10
    -8 2 0 3.09
    -9 -2 0 4.76
    -9 -2 0 4.80
    -9 2 0 4.82
    9 2 0 4.98
    -9 2 0 4.99
    -10 -2 0 4.23
    -10 2 0 4.29
    -10 2 0 4.37
    10 2 0 3.74
    -11 -2 0 0.03
    -11 2 0 0.06
    11 2 0 0.06
    -11 2 0 0.11
    0 -3 0 -0.01
    0 -3 0 -0.02
    0 -3 0 -0.03
    0 3 0 0.03
    0 3 0 -0.05
    0 3 0 -0.03
    1 -3 0 5.68
    -1 -3 0 5.89
    1 -3 0 5.71
    -1 -3 0 5.80
    -1 -3 0 6.05
    1 -3 0 5.60
    1 -3 0 5.57
    -1 3 0 5.74
    1 3 0 5.50
    -1 3 0 5.59
    -1 3 0 5.51
    -1 3 0 5.80
    1 3 0 5.78
    1 3 0 5.80
    -2 -3 0 343.96
    2 -3 0 335.89
    -2 -3 0 326.14
    2 -3 0 337.37
    2 -3 0 332.89
    2 -3 0 339.58
    2 -3 0 330.41
    -2 3 0 329.50
    -2 3 0 324.59
    -2 3 0 338.11
    2 3 0 330.49
    -2 3 0 331.90
    2 3 0 331.16
    -2 3 0 330.55
    -2 3 0 337.99
    3 -3 0 16.12
    -3 -3 0 15.71
    3 -3 0 15.90
    3 -3 0 16.45
    -3 -3 0 16.17
    -3 -3 0 16.49
    -3 3 0 15.54
    -3 3 0 15.82
    -3 3 0 16.36
    3 3 0 15.96
    3 3 0 16.30
    -3 3 0 15.51
    3 3 0 15.52
    -3 3 0 16.19
    -3 3 0 16.08
    -3 3 0 16.32
    4 -3 0 23.04
    -4 -3 0 22.38
    -4 -3 0 22.29
    4 -3 0 21.97
    4 -3 0 22.80
    4 3 0 22.92
    -4 3 0 21.86
    -4 3 0 22.36
    -4 3 0 22.44
    4 3 0 22.13
    -4 3 0 22.18
    -4 3 0 22.77
    -4 3 0 22.15
    4 3 0 22.27
    -4 3 0 21.76
    4 3 0 22.10
    5 -3 0 15.05
    -5 -3 0 15.41
    -5 -3 0 15.13
    5 -3 0 15.69
    -5 -3 0 15.16
    5 -3 0 15.42
    -5 -3 0 15.52
    -5 3 0 15.42
    -5 3 0 15.04
    -5 3 0 14.96
    -5 3 0 14.83
    -5 3 0 15.57
    -5 3 0 15.30
    -5 3 0 15.27
    5 3 0 15.03
    5 3 0 14.96
    5 3 0 15.23
    -6 -3 0 4.79
    -6 -3 0 4.54
    -6 -3 0 4.52
    -6 -3 0 4.40
    6 -3 0 4.50
    6 -3 0 5.23
    6 3 0 4.62
    -6 3 0 4.44
    -6 3 0 4.83
    -6 3 0 4.81
    -6 3 0 4.57
    -6 3 0 5.13
    6 3 0 4.91
    -6 3 0 4.72
    6 3 0 4.69
    -7 -3 0 22.79
    7 -3 0 22.40
    -7 -3 0 22.13
    -7 -3 0 22.65
    -7 3 0 21.50
    -7 3 0 22.43
    -7 3 0 21.32
    -7 3 0 22.62
    7 3 0 22.51
    7 3 0 22.63
    8 -3 0 0.85
    -8 -3 0 0.73
    -8 -3 0 0.73
    8 3 0 0.78
    8 3 0 0.69
    -8 3 0 0.82
    -8 3 0 0.73
    -9 -3 0 11.89
    -9 -3 0 12.10
    -9 3 0 12.30
    9 3 0 12.11
    -9 3 0 11.57
    -10 -3 0 0.45
    10 3 0 0.42
    -10 3 0 0.38
    -10 3 0 0.50
    -11 3 0 4.06
    -11 3 0 3.88
    0 -4 0 11.20
    0 -4 0 11.13
    0 -4 0 11.15
    0 4 0 11.38
    0 4 0 10.73
    0 4 0 10.76
    -1 -4 0 23.42
    1 -4 0 22.94
    1 -4 0 23.02
    1 -4 0 22.94
    1 -4 0 22.74
    -1 -4 0 22.27
    -1 -4 0 23.56
    -1 4 0 22.80
    -1 4 0 22.55
    1 4 0 22.63
    1 4 0 22.60
    1 4 0 22.76
    -1 4 0 21.87
    -1 4 0 22.18
    -2 -4 0 108.21
    -2 -4 0 106.22
    2 -4 0 105.65
    2 -4 0 107.12
    2 -4 0 105.83
    2 -4 0 108.41
    2 -4 0 107.94
    -2 4 0 102.89
    -2 4 0 105.60
    2 4 0 104.73
    -2 4 0 106.03
    -2 4 0 107.03
    2 4 0 107.76
    -2 4 0 102.65
    -2 4 0 104.85
    3 -4 0 0.61
    3 -4 0 0.53
    -3 -4 0 0.62
    3 -4 0 0.59
    -3 -4 0 0.70
    -3 -4 0 0.53
    3 -4 0 0.50
    3 4 0 0.48
    -3 4 0 0.45
    3 4 0 0.57
    3 4 0 0.43
    -3 4 0 0.57
    -3 4 0 0.66
    -3 4 0 0.60
    3 4 0 0.50
    -3 4 0 0.56
    -3 4 0 0.50
    -4 -4 0 57.70
    4 -4 0 57.69
    -4 -4 0 55.75
    4 -4 0 57.01
    4 -4 0 58.74
    4 -4 0 57.19
    -4 -4 0 56.73
    -4 4 0 57.03
    4 4 0 56.65
    -4 4 0 55.70
    4 4 0 57.35
    4 4 0 55.83
    -4 4 0 55.32
    -4 4 0 56.09
    -4 4 0 57.56
    4 4 0 55.43
    -4 4 0 55.27
    -4 4 0 54.05
    5 -4 0 13.23
    5 -4 0 13.92
    5 -4 0 14.11
    -5 -4 0 13.68
    -5 -4 0 13.42
    -5 4 0 12.90
    -5 4 0 13.49
    -5 4 0 13.32
    5 4 0 13.28
    5 4 0 13.20
    -5 4 0 13.52
    5 4 0 13.58
    -5 4 0 13.95
    -5 4 0 13.39
    6 -4 0 0.04
    6 -4 0 0.06
    -6 -4 0 0.01
    -6 4 0 0.06
    -6 4 0 -0.01
    -6 4 0 -0.02
    -6 4 0 0.00
    6 4 0 -0.01
    6 4 0 0.00
    -6 4 0 0.06
    -6 4 0 0.00
    7 -4 0 0.05
    -7 -4 0 0.05
    7 4 0 0.14
    -7 4 0 0.01
    7 4 0 0.01
    -7 4 0 0.03
    -7 4 0 0.00
    -7 4 0 -0.03
    8 -4 0 10.23
    -8 -4 0 10.40
    -8 4 0 10.85
    8 4 0 10.39
    -8 4 0 10.13
    8 4 0 10.56
    -8 4 0 10.63
    -9 -4 0 0.73
    -9 4 0 0.73
    -9 4 0 0.74
    -10 -4 0 6.06
    -10 4 0 6.25
    -10 4 0 5.75
    -11 4 0 1.09
    -11 4 0 0.91
    0 -5 0 -0.02
    0 -5 0 0.04
    0 -5 0 -0.03
    0 -5 0 -0.04
    0 5 0 -0.03
    0 5 0 -0.01
    0 5 0 0.00
    0 5 0 0.00
    1 -5 0 4.42
    1 -5 0 4.68
    1 -5 0 4.45
    1 -5 0 4.54
    -1 -5 0 4.65
    -1 -5 0 4.43
    -1 -5 0 4.62
    1 5 0 4.50
    1 5 0 4.41
    1 5 0 4.71
    -1 5 0 4.21
    -1 5 0 4.37
    -1 5 0 4.54
    -1 5 0 4.44
    1 5 0 4.31
    -1 5 0 4.53
    -2 -5 0 17.77
    2 -5 0 17.91
    2 -5 0 17.88
    -2 -5 0 17.29
    2 5 0 17.31
    -2 5 0 16.90
    2 5 0 17.38
    2 5 0 18.01
    -2 5 0 17.44
    -2 5 0 17.20
    -2 5 0 17.27
    2 5 0 17.80
    -2 5 0 16.92
    -2 5 0 17.88
    3 -5 0 37.05
    3 -5 0 35.87
    3 -5 0 37.10
    -3 -5 0 36.08
    -3 -5 0 38.20
    3 -5 0 36.97
    3 -5 0 37.44
    -3 5 0 36.48
    3 5 0 36.98
    -3 5 0 36.36
    3 5 0 36.09
    -3 5 0 36.08
    3 5 0 37.71
    -3 5 0 37.24
    3 5 0 34.94
    -3 5 0 36.28
    -3 5 0 36.05
    -4 -5 0 27.71
    4 -5 0 28.16
    4 -5 0 28.05
    -4 -5 0 27.95
    4 -5 0 27.72
    -4 5 0 27.71
    -4 5 0 27.61
    -4 5 0 27.52
    4 5 0 28.33
    -4 5 0 28.39
    -4 5 0 28.18
    4 5 0 27.58
    -4 5 0 27.83
    4 5 0 27.54
    -5 -5 0 0.19
    5 -5 0 0.20
    5 -5 0 0.21
    5 -5 0 0.25
    -5 5 0 0.23
    -5 5 0 0.23
    -5 5 0 0.21
    -5 5 0 0.17
    -5 5 0 0.22
    5 5 0 0.23
    -5 5 0 0.19
    5 5 0 0.10
    5 5 0 0.25
    6 -5 0 2.16
    6 -5 0 2.25
    -6 -5 0 2.08
    6 5 0 2.13
    -6 5 0 2.15
    6 5 0 2.12
    -6 5 0 2.15
    -6 5 0 2.03
    -6 5 0 2.27
    -6 5 0 2.04
    -7 -5 0 0.21
    7 -5 0 0.20
    -7 5 0 0.24
    7 5 0 0.28
    -7 5 0 0.22
    7 5 0 0.27
    -7 5 0 0.21
    -7 5 0 0.20
    8 -5 0 4.20
    -8 -5 0 3.96
    -8 5 0 4.05
    -8 5 0 4.06
    -8 5 0 3.68
    8 5 0 3.60
    -9 -5 0 3.76
    9 -5 0 3.61
    -9 5 0 3.55
    -9 5 0 3.42
    -10 -5 0 3.99
    -10 5 0 3.73
    -10 5 0 3.52
    -11 -5 0 3.28
    -11 5 0 3.57
    -11 5 0 3.00
    0 -6 0 11.48
    0 -6 0 11.46
    0 -6 0 11.96
    0 6 0 11.12
    0 6 0 11.98
    0 6 0 11.17
    0 6 0 11.60
    0 6 0 11.30
    1 -6 0 4.58
    -1 -6 0 4.35
    1 -6 0 4.49
    1 -6 0 4.68
    -1 -6 0 4.68
    -1 -6 0 4.58
    -1 6 0 4.57
    -1 6 0 4.33
    -1 6 0 4.76
    -1 6 0 4.56
    1 6 0 4.54
    1 6 0 4.80
    1 6 0 4.60
    1 6 0 4.49
    -1 6 0 4.64
    -1 6 0 4.72
    -2 -6 0 15.47
    2 -6 0 15.91
    2 -6 0 15.63
    -2 -6 0 15.50
    2 -6 0 16.04
    2 -6 0 15.96
    -2 6 0 16.36
    2 6 0 15.60
    2 6 0 15.70
    -2 6 0 15.46
    -2 6 0 15.28
    -2 6 0 16.19
    -2 6 0 15.57
    -2 6 0 15.65
    2 6 0 15.62
    2 6 0 16.08
    3 -6 0 0.03
    3 -6 0 0.02
    -3 -6 0 0.00
    3 -6 0 0.06
    -3 6 0 0.06
    3 6 0 0.04
    -3 6 0 -0.03
    -3 6 0 0.03
    3 6 0 0.04
    -3 6 0 0.01
    -3 6 0 -0.08
    3 6 0 0.03
    -3 6 0 0.03
    4 -6 0 0.38
    4 -6 0 0.43
    4 -6 0 0.54
    -4 -6 0 0.36
    -4 6 0 0.47
    -4 6 0 0.43
    -4 6 0 0.39
    4 6 0 0.42
    -4 6 0 0.43
    4 6 0 0.40
    -4 6 0 0.42
    4 6 0 0.36
    -4 6 0 0.36
    -5 -6 0 -0.05
    5 -6 0 0.04
    5 -6 0 0.06
    -5 6 0 0.07
    -5 6 0 0.17
    5 6 0 0.06
    -5 6 0 0.06
    -5 6 0 0.05
    -5 6 0 0.02
    5 6 0 0.15
    -5 6 0 0.08
    6 -6 0 1.97
    6 -6 0 2.09
    -6 -6 0 2.02
    -6 6 0 2.15
    6 6 0 2.17
    -6 6 0 2.16
    -6 6 0 2.24
    -6 6 0 2.12
    -6 6 0 2.12
    -7 -6 0 0.01
    7 -6 0 0.20
    7 -6 0 0.04
    -7 6 0 0.05
    -7 6 0 -0.02
    -7 6 0 0.11
    7 6 0 0.08
    -7 6 0 0.09
    8 -6 0 1.18
    -8 -6 0 1.09
    -8 6 0 0.98
    -8 6 0 1.20
    8 6 0 1.22
    -8 6 0 1.07
    -9 -6 0 -0.03
    9 -6 0 0.05
    -9 6 0 0.04
    -9 6 0 0.05
    -9 6 0 0.10
    -10 -6 0 0.96
    -10 6 0 1.04
    -10 6 0 0.92
    0 -7 0 -0.03
    0 -7 0 -0.01
    0 -7 0 -0.04
    0 -7 0 -0.01
    0 7 0 -0.04
    0 7 0 -0.01
    0 7 0 0.01
    0 7 0 0.01
    0 7 0 -0.02
    1 -7 0 0.28
    -1 -7 0 0.29
    -1 -7 0 0.25
    1 -7 0 0.33
    1 -7 0 0.35
    1 -7 0 0.42
    -1 -7 0 0.37
    -1 7 0 0.24
    -1 7 0 0.37
    1 7 0 0.34
    -1 7 0 0.32
    1 7 0 0.36
    -1 7 0 0.31
    1 7 0 0.34
    1 7 0 0.36
    -1 7 0 0.41
    -1 7 0 0.44
    2 -7 0 17.74
    2 -7 0 17.69
    2 -7 0 17.63
    -2 -7 0 17.69
    2 -7 0 17.61
    -2 7 0 17.63
    -2 7 0 17.03
    -2 7 0 17.46
    -2 7 0 16.91
    2 7 0 17.05
    -2 7 0 17.19
    2 7 0 18.06
    2 7 0 18.07
    -2 7 0 17.80
    3 -7 0 2.64
    3 -7 0 2.58
    -3 -7 0 2.37
    3 -7 0 2.58
    -3 7 0 2.47
    -3 7 0 2.38
    3 7 0 2.44
    -3 7 0 2.46
    -3 7 0 2.67
    3 7 0 2.72
    -3 7 0 2.54
    3 7 0 2.71
    -3 7 0 2.62
    -4 -7 0 2.32
    4 -7 0 2.16
    4 -7 0 2.38
    -4 7 0 2.23
    -4 7 0 2.28
    -4 7 0 2.33
    4 7 0 2.22
    -4 7 0 2.17
    -4 7 0 2.27
    -4 7 0 2.30
    5 -7 0 2.91
    -5 -7 0 2.61
    5 -7 0 2.73
    -5 7 0 2.78
    -5 7 0 3.17
    5 7 0 2.94
    -5 7 0 2.59
    -5 7 0 2.76
    -5 7 0 2.58
    6 -7 0 0.22
    -6 -7 0 0.27
    6 -7 0 0.24
    -6 7 0 0.21
    -6 7 0 0.19
    -6 7 0 0.22
    6 7 0 0.24
    -6 7 0 0.23
    7 -7 0 0.28
    -7 -7 0 0.25
    7 -7 0 0.35
    -7 7 0 0.21
    -7 7 0 0.16
    -7 7 0 0.25
    7 7 0 0.36
    -7 7 0 0.33
    8 -7 0 13.44
    8 -7 0 14.61
    -8 -7 0 13.48
    -8 7 0 13.27
    8 7 0 13.47
    -8 7 0 13.63
    -8 7 0 13.92
    9 -7 0 0.16
    9 -7 0 -0.04
    -9 -7 0 0.07
    -9 7 0 -0.01
    -9 7 0 -0.03
    -9 7 0 0.09
    -10 7 0 0.06
    -10 7 0 0.07
    0 -8 0 0.04
    0 -8 0 0.12
    0 -8 0 0.12
    0 -8 0 0.12
    0 8 0 0.09
    0 8 0 0.08
    0 8 0 0.09
    0 8 0 0.11
    0 8 0 0.06
    1 -8 0 4.67
    1 -8 0 4.35
    1 -8 0 4.49
    -1 -8 0 3.76
    1 -8 0 3.97
    -1 -8 0 4.26
    1 8 0 4.27
    -1 8 0 4.33
    -1 8 0 4.43
    1 8 0 4.30
    1 8 0 4.30
    -1 8 0 4.25
    -1 8 0 4.69
    -1 8 0 4.21
    -1 8 0 4.08
    2 -8 0 3.35
    2 -8 0 3.40
    2 -8 0 3.34
    -2 -8 0 3.58
    -2 8 0 3.25
    2 8 0 3.62
    -2 8 0 3.65
    -2 8 0 3.23
    2 8 0 3.49
    -2 8 0 3.38
    -2 8 0 3.45
    -2 8 0 3.45
    2 8 0 3.50
    3 -8 0 2.01
    -3 -8 0 2.13
    3 -8 0 1.92
    -3 8 0 2.16
    3 8 0 2.10
    -3 8 0 2.04
    -3 8 0 2.21
    -3 8 0 1.93
    -3 8 0 1.95
    -3 8 0 2.15
    -4 -8 0 23.69
    4 -8 0 24.25
    4 -8 0 24.43
    4 8 0 24.53
    -4 8 0 24.93
    -4 8 0 24.01
    -4 8 0 24.11
    -4 8 0 24.17
    -4 8 0 23.94
    -5 -8 0 0.11
    5 -8 0 0.12
    5 -8 0 0.03
    5 8 0 0.08
    -5 8 0 0.08
    -5 8 0 0.18
    -5 8 0 0.23
    -5 8 0 0.18
    -5 8 0 0.14
    -6 -8 0 0.02
    6 -8 0 0.02
    6 -8 0 0.03
    6 8 0 0.11
    -6 8 0 0.00
    -6 8 0 0.08
    -6 8 0 -0.02
    -6 8 0 -0.02
    7 -8 0 3.44
    7 -8 0 3.39
    -7 -8 0 3.31
    -7 8 0 3.30
    -7 8 0 3.35
    7 8 0 3.43
    -7 8 0 3.41
    -7 8 0 3.18
    8 -8 0 0.14
    8 -8 0 0.19
    -8 -8 0 0.09
    8 8 0 0.15
    -8 8 0 0.18
    -8 8 0 0.17
    -8 8 0 0.23
    9 -8 0 0.27
    9 -8 0 0.13
    -9 -8 0 0.18
    -9 8 0 0.16
    -9 8 0 0.23
    -9 8 0 0.11
    10 -8 0 0.33
    -10 8 0 0.42
    -10 8 0 0.25
    0 -9 0 0.05
    0 -9 0 0.01
    0 -9 0 0.02
    0 9 0 0.01
    0 9 0 0.02
    0 9 0 0.00
    0 9 0 0.10
    -1 -9 0 2.88
    1 -9 0 3.19
    -1 -9 0 2.93
    1 -9 0 3.27
    -1 9 0 3.15
    -1 9 0 2.84
    -1 9 0 3.11
    1 9 0 3.36
    1 9 0 2.96
    -1 9 0 3.15
    1 9 0 3.14
    1 9 0 3.16
    -1 9 0 3.21
    2 -9 0 4.64
    -2 -9 0 4.88
    2 -9 0 4.21
    -2 9 0 4.38
    -2 9 0 4.79
    2 9 0 4.47
    -2 9 0 4.76
    -2 9 0 4.64
    -2 9 0 4.26
    -2 9 0 4.46
    3 -9 0 1.60
    3 -9 0 1.69
    -3 -9 0 1.89
    3 9 0 1.74
    -3 9 0 1.56
    -3 9 0 1.48
    -3 9 0 1.69
    -3 9 0 1.66
    -3 9 0 1.77
    -4 -9 0 22.12
    4 -9 0 22.54
    4 -9 0 21.97
    -4 9 0 22.17
    -4 9 0 22.29
    -4 9 0 22.05
    -4 9 0 22.16
    4 9 0 21.97
    -4 9 0 22.23
    5 -9 0 0.13
    -5 -9 0 0.07
    5 -9 0 0.02
    5 9 0 -0.03
    -5 9 0 0.07
    -5 9 0 0.01
    -5 9 0 0.00
    -5 9 0 0.03
    -5 9 0 0.05
    6 -9 0 11.65
    6 -9 0 12.11
    -6 -9 0 11.72
    -6 9 0 12.51
    6 9 0 12.33
    -6 9 0 12.01
    -6 9 0 12.04
    -6 9 0 12.24
    7 -9 0 3.86
    7 -9 0 4.11
    -7 -9 0 4.11
    -7 9 0 3.93
    -7 9 0 3.96
    -7 9 0 3.94
    7 9 0 3.71
    -7 9 0 3.80
    -8 -9 0 0.11
    8 -9 0 -0.01
    8 -9 0 0.07
    -8 9 0 -0.07
    -8 9 0 0.08
    8 9 0 0.11
    -8 9 0 0.01
    9 -9 0 1.25
    9 -9 0 1.33
    -9 9 0 1.28
    -9 9 0 1.09
    0 -10 0 8.39
    0 10 0 8.91
    0 10 0 8.46
    1 -10 0 1.11
    -1 -10 0 0.91
    -1 -10 0 1.14
    1 -10 0 1.09
    -1 10 0 1.09
    1 10 0 0.93
    -1 10 0 1.03
    2 -10 0 4.84
    -2 -10 0 5.07
    2 -10 0 4.99
    -2 10 0 4.79
    -2 10 0 4.69
    2 10 0 4.74
    -3 -10 0 1.48
    3 -10 0 1.58
    3 -10 0 1.54
    -3 10 0 1.75
    -3 10 0 1.76
    -3 10 0 1.70
    3 10 0 1.69
    -3 10 0 1.70
    4 -10 0 0.10
    -4 -10 0 0.01
    4 -10 0 0.02
    -4 10 0 0.27
    4 10 0 0.02
    -4 10 0 -0.02
    -4 10 0 0.10
    -4 10 0 0.10
    -5 -10 0 1.36
    5 -10 0 1.26
    5 -10 0 1.11
    5 10 0 1.23
    -5 10 0 1.53
    -5 10 0 1.08
    -5 10 0 1.25
    -5 10 0 1.27
    6 -10 0 15.80
    -6 -10 0 16.98
    6 -10 0 16.93
    -6 10 0 16.99
    -6 10 0 16.84
    6 10 0 17.27
    -6 10 0 17.01
    -6 10 0 17.24
    7 -10 0 -0.01
    7 -10 0 0.12
    -7 -10 0 0.03
    -7 10 0 0.10
    -7 10 0 0.00
    7 10 0 -0.02
    -7 10 0 0.04
    -7 10 0 0.02
    8 -10 0 1.80
    8 -10 0 1.59
    -8 10 0 1.82
    -8 10 0 1.62
    -8 10 0 1.91
    8 10 0 2.02
    0 -11 0 0.06
    0 11 0 0.46
    -1 -11 0 0.12
    1 -11 0 0.04
    -1 11 0 0.00
    -1 11 0 0.21
    1 11 0 0.14
    2 -11 0 0.39
    2 -11 0 0.35
    -2 -11 0 0.33
    -2 11 0 0.40
    2 11 0 0.43
    -2 11 0 0.34
    3 -11 0 0.10
    3 -11 0 0.02
    -3 -11 0 0.14
    -3 11 0 0.03
    -3 11 0 0.08
    3 11 0 0.09
    4 -11 0 0.80
    -4 -11 0 0.88
    4 -11 0 0.79
    -4 11 0 0.76
    -4 11 0 1.04
    -4 11 0 0.76
    4 11 0 0.80
    -4 11 0 0.85
    5 -11 0 -0.11
    -5 -11 0 -0.02
    -5 11 0 -0.10
    5 11 0 0.09
    -5 11 0 0.00
    -5 11 0 0.07
    -5 11 0 -0.04
    6 -11 0 3.26
    6 -11 0 3.35
    -6 -11 0 3.37
    -6 11 0 3.44
    -6 11 0 3.11
    -6 11 0 3.05
    -6 11 0 3.62
    6 11 0 3.26
    7 -11 0 0.12
    -7 -11 0 -0.10
    7 -11 0 0.01
    -7 11 0 0.02
    -7 11 0 0.02
    -7 11 0 -0.14
    7 11 0 0.03
    -7 11 0 -0.02
    8 -11 0 5.46
    8 11 0 5.87
    -8 11 0 6.03
    -8 11 0 5.33
    0 -12 0 8.66
    0 12 0 10.41
    1 -12 0 10.14
    -1 12 0 10.23
    1 12 0 10.39
    2 -12 0 3.83
    -2 12 0 4.12
    2 12 0 3.70
    3 -12 0 0.55
    -3 -12 0 0.62
    3 -12 0 0.80
    -3 12 0 0.51
    3 12 0 0.63
    -3 12 0 0.40
    4 -12 0 0.27
    4 -12 0 0.33
    -4 -12 0 0.34
    4 12 0 0.16
    -4 12 0 0.22
    -4 12 0 0.31
    -5 -12 0 3.60
    5 -12 0 3.80
    5 -12 0 4.21
    5 12 0 3.94
    -5 12 0 3.35
    -5 12 0 3.67
    -6 -12 0 2.19
    6 -12 0 2.71
    6 -12 0 2.20
    -6 12 0 2.16
    -6 12 0 2.42
    -6 12 0 2.15
    -6 12 0 2.39
    6 12 0 2.28
    7 -12 0 0.49
    7 12 0 0.96
    -7 12 0 0.70
    -7 12 0 0.45
    0 -13 0 0.05
    0 13 0 0.05
    1 -13 0 10.30
    -1 13 0 10.87
    1 13 0 11.43
    2 -13 0 20.43
    2 13 0 20.78
    -2 13 0 20.40
    3 -13 0 1.73
    3 13 0 1.93
    -3 13 0 1.59
    4 -13 0 0.67
    -4 -13 0 0.54
    4 -13 0 0.59
    4 13 0 0.46
    -4 13 0 0.49
    -4 13 0 0.72
    5 -13 0 0.56
    -5 -13 0 0.39
    5 13 0 0.53
    -5 13 0 0.63
    -5 13 0 0.56
    0 -14 0 3.66
    0 14 0 3.84
    1 -14 0 11.10
    1 14 0 11.00
    -1 14 0 10.47
    2 14 0 14.18
    -2 14 0 13.85
    3 14 0 1.87
    -3 14 0 2.08
    -4 14 0 4.79
    4 14 0 5.14
    12 0 -1 0.01
    -12 0 1 0.04
    11 0 -1 5.46
    -11 0 1 5.46
    -11 0 1 5.42
    -10 0 1 -0.01
    -10 0 1 0.06
    -9 0 1 7.56
    -9 0 1 7.40
    8 0 -1 0.04
    -8 0 1 -0.03
    -8 0 1 0.01
    -8 0 1 -0.03
    -7 0 1 1.80
    -7 0 1 1.76
    7 0 -1 1.90
    7 0 -1 1.79
    -7 0 1 1.71
    -7 0 1 1.72
    6 0 -1 0.01
    -6 0 1 0.00
    -6 0 1 0.02
    -6 0 1 0.02
    6 0 -1 0.02
    -6 0 1 -0.02
    -6 0 1 -0.03
    5 0 -1 50.22
    -5 0 1 49.70
    -5 0 1 51.37
    -5 0 1 51.42
    -5 0 1 51.40
    -5 0 1 51.51
    5 0 -1 51.95
    5 0 -1 51.83
    -5 0 1 49.61
    4 0 -1 -0.05
    4 0 -1 -0.07
    4 0 -1 -0.07
    -4 0 1 -0.07
    -4 0 1 -0.03
    -4 0 1 -0.08
    -4 0 1 -0.09
    3 0 -1 212.57
    -3 0 1 212.33
    3 0 -1 209.35
    -3 0 1 207.41
    3 0 -1 215.45
    -2 0 1 -0.08
    -2 0 1 -0.11
    2 0 -1 -0.11
    2 0 -1 -0.10
    2 0 -1 -0.11
    1 0 -1 93.84
    -1 0 1 95.07
    -1 0 1 90.96
    1 0 -1 90.18
    -1 0 1 95.22
    0 0 1 -0.05
    0 0 1 -0.03
    -1 0 -1 0.17
    1 0 1 0.18
    1 0 1 0.24
    1 0 1 0.27
    2 0 1 -0.01
    -2 0 -1 0.00
    2 0 1 0.01
    -2 0 -1 -0.02
    -3 0 -1 35.24
    3 0 1 35.99
    -3 0 -1 35.10
    -3 0 -1 37.27
    3 0 1 35.84
    -4 0 -1 -0.04
    -4 0 -1 -0.01
    -4 0 -1 0.01
    4 0 1 0.00
    4 0 1 0.00
    -4 0 -1 0.01
    -5 0 -1 30.28
    -5 0 -1 30.10
    5 0 1 28.89
    -5 0 -1 29.47
    5 0 1 30.60
    5 0 1 30.45
    -5 0 -1 29.01
    -6 0 -1 0.02
    -6 0 -1 0.05
    -6 0 -1 -0.01
    6 0 1 -0.05
    6 0 1 0.03
    -6 0 -1 0.04
    7 0 1 1.45
    -7 0 -1 1.31
    -7 0 -1 1.52
    7 0 1 1.52
    -7 0 -1 1.55
    -7 0 -1 1.46
    -8 0 -1 0.04
    -8 0 -1 -0.11
    -9 0 -1 0.46
    9 0 1 0.33
    -9 0 -1 0.48
    -10 0 -1 -0.05
    10 0 1 0.06
    -10 0 -1 0.09
    -11 0 -1 1.54
    11 0 1 1.60
    -11 0 -1 1.71
    12 -1 -1 0.26
    -12 1 1 0.55
    -12 1 1 0.28
    -11 -1 1 -0.14
    11 1 -1 -0.01
    -11 1 1 -0.04
    -11 1 1 0.14
    -10 -1 1 18.74
    -10 -1 1 18.22
    -10 1 1 18.78
    -10 1 1 18.30
    10 1 -1 18.69
    -9 -1 1 0.51
    9 -1 -1 0.41
    -9 -1 1 0.32
    -9 1 1 0.44
    9 1 -1 0.43
    -9 1 1 0.39
    -8 -1 1 19.09
    8 -1 -1 18.58
    -8 -1 1 18.58
    8 -1 -1 18.57
    -8 1 1 18.25
    -8 1 1 18.42
    -8 1 1 18.68
    -8 1 1 18.68
    7 -1 -1 0.49
    -7 -1 1 0.39
    -7 -1 1 0.48
    7 -1 -1 0.36
    -7 1 1 0.30
    7 1 -1 0.48
    -7 1 1 0.46
    -7 1 1 0.37
    -7 1 1 0.34
    -7 1 1 0.39
    6 -1 -1 5.69
    -6 -1 1 5.68
    -6 -1 1 5.59
    6 -1 -1 5.92
    6 -1 -1 5.32
    -6 1 1 5.38
    -6 1 1 5.58
    -6 1 1 5.45
    -6 1 1 5.56
    -6 1 1 5.31
    6 1 -1 5.43
    6 1 -1 5.29
    -6 1 1 5.48
    5 -1 -1 0.05
    -5 -1 1 -0.01
    -5 -1 1 0.01
    5 -1 -1 0.00
    5 -1 -1 0.02
    5 -1 -1 -0.07
    -5 1 1 0.02
    5 1 -1 -0.02
    -5 1 1 0.01
    -5 1 1 0.00
    -5 1 1 0.01
    -5 1 1 0.01
    5 1 -1 0.04
    5 1 -1 0.04
    -5 1 1 0.01
    4 -1 -1 4.04
    4 -1 -1 3.99
    -4 -1 1 4.02
    4 -1 -1 3.94
    -4 1 1 3.87
    -4 1 1 3.82
    -4 1 1 3.88
    4 1 -1 4.09
    4 1 -1 4.03
    -4 1 1 3.88
    -4 1 1 4.08
    4 1 -1 3.81
    -4 1 1 3.95
    3 -1 -1 75.72
    -3 -1 1 77.72
    -3 -1 1 76.39
    -3 -1 1 76.15
    3 -1 -1 78.13
    3 -1 -1 77.71
    -3 1 1 78.12
    -3 1 1 76.98
    3 1 -1 76.99
    -3 1 1 77.56
    -3 1 1 76.33
    3 1 -1 75.91
    -3 1 1 74.63
    -3 1 1 75.71
    3 1 -1 76.98
    -2 -1 1 1.22
    2 -1 -1 0.98
    -2 -1 1 1.27
    2 -1 -1 1.18
    2 -1 -1 1.21
    -2 1 1 1.28
    -2 1 1 1.30
    2 1 -1 1.33
    2 1 -1 1.11
    -2 1 1 1.21
    -2 1 1 1.09
    -2 1 1 1.26
    2 1 -1 1.12
    1 -1 -1 62.50
    -1 -1 1 63.75
    1 -1 -1 60.59
    -1 -1 1 56.20
    1 1 -1 63.53
    -1 1 1 62.88
    -1 1 1 63.23
    0 -1 1 0.41
    0 -1 -1 0.36
    0 -1 1 0.43
    0 -1 1 0.39
    0 -1 -1 0.31
    0 -1 -1 0.33
    0 -1 -1 0.39
    0 1 1 0.40
    0 1 -1 0.38
    0 1 1 0.39
    0 1 1 0.30
    0 1 -1 0.37
    0 1 1 0.31
    1 -1 1 4.02
    -1 -1 -1 3.60
    1 -1 1 3.83
    1 -1 1 3.96
    1 -1 1 4.07
    -1 1 -1 3.78
    -1 1 -1 3.94
    1 1 1 3.93
    -1 1 -1 3.76
    2 -1 1 -0.03
    -2 -1 -1 -0.12
    2 -1 1 -0.05
    2 -1 1 -0.07
    -2 -1 -1 -0.06
    2 1 1 -0.07
    -2 1 -1 -0.06
    -2 1 -1 -0.06
    2 1 1 -0.03
    -2 1 -1 -0.04
    -2 1 -1 -0.06
    -3 -1 -1 1.26
    -3 -1 -1 1.33
    3 -1 1 1.30
    -3 -1 -1 1.30
    3 -1 1 1.45
    3 -1 1 1.25
    -3 1 -1 1.35
    3 1 1 1.26
    -3 1 -1 1.26
    -3 1 -1 1.49
    3 1 1 1.36
    -3 1 -1 1.43
    -3 1 -1 1.27
    -3 1 -1 1.27
    3 1 1 1.30
    -3 1 -1 1.44
    3 1 1 1.31
    -4 -1 -1 0.01
    -4 -1 -1 0.03
    -4 -1 -1 0.05
    4 -1 1 0.04
    -4 -1 -1 -0.01
    4 -1 1 0.00
    4 -1 1 0.02
    4 1 1 0.06
    -4 1 -1 0.01
    -4 1 -1 0.01
    -4 1 -1 0.03
    4 1 1 0.01
    -4 1 -1 0.01
    4 1 1 -0.01
    4 1 1 0.05
    -4 1 -1 0.00
    -5 -1 -1 -0.04
    -5 -1 -1 0.04
    5 -1 1 0.00
    -5 -1 -1 0.01
    5 -1 1 0.02
    5 -1 1 0.08
    -5 -1 -1 -0.02
    -5 1 -1 0.03
    5 1 1 0.06
    -5 1 -1 0.06
    -5 1 -1 0.03
    5 1 1 -0.01
    5 1 1 0.06
    -5 1 -1 -0.01
    -5 1 -1 -0.02
    5 1 1 0.09
    -6 -1 -1 13.25
    6 -1 1 13.32
    -6 -1 -1 13.64
    6 -1 1 13.29
    6 -1 1 14.04
    -6 -1 -1 13.82
    -6 -1 -1 13.01
    -6 1 -1 13.64
    6 1 1 13.11
    6 1 1 13.61
    -6 1 -1 13.74
    6 1 1 13.64
    -6 1 -1 13.32
    -6 1 -1 12.87
    6 1 1 13.63
    -6 1 -1 13.31
    -7 -1 -1 6.68
    7 -1 1 7.11
    -7 -1 -1 6.91
    -7 -1 -1 6.48
    -7 1 -1 6.61
    7 1 1 6.59
    7 1 1 6.84
    -7 1 -1 6.91
    -7 1 -1 6.94
    -8 -1 -1 4.97
    -8 -1 -1 4.98
    -8 1 -1 4.97
    8 1 1 4.81
    -8 1 -1 4.86
    -9 -1 -1 0.22
    -9 -1 -1 0.33
    -9 1 -1 0.26
    -9 1 -1 0.29
    9 1 1 0.45
    -10 -1 -1 0.04
    10 -1 1 0.12
    10 1 1 0.04
    -10 1 -1 0.05
    -10 1 -1 0.02
    -11 -1 -1 0.03
    11 -1 1 0.11
    -11 1 -1 0.06
    -11 1 -1 0.23
    11 1 1 0.15
    -11 2 1 1.48
    -11 2 1 1.49
    -10 -2 1 8.23
    10 2 -1 7.98
    -10 2 1 7.76
    -10 2 1 8.02
    -9 -2 1 2.24
    9 -2 -1 2.37
    -9 2 1 2.37
    -9 2 1 2.35
    9 2 -1 2.26
    -8 -2 1 0.11
    -8 -2 1 0.17
    -8 -2 1 0.13
    8 -2 -1 0.10
    -8 -2 1 0.10
    8 2 -1 0.08
    -8 2 1 0.10
    8 2 -1 0.18
    -8 2 1 0.10
    -7 -2 1 22.13
    7 -2 -1 23.00
    -7 -2 1 22.07
    7 -2 -1 21.47
    7 -2 -1 22.43
    -7 -2 1 22.90
    -7 -2 1 22.51
    -7 2 1 22.01
    7 2 -1 22.44
    -7 2 1 22.16
    7 2 -1 22.40
    -7 2 1 21.73
    -7 2 1 22.31
    -7 2 1 22.32
    -7 2 1 21.94
    7 2 -1 22.18
    -6 -2 1 0.02
    -6 -2 1 0.03
    -6 -2 1 0.05
    -6 -2 1 0.01
    6 -2 -1 -0.05
    6 -2 -1 0.02
    6 2 -1 0.02
    -6 2 1 0.07
    6 2 -1 0.05
    -6 2 1 0.00
    -6 2 1 0.02
    -6 2 1 -0.02
    -6 2 1 0.06
    -6 2 1 0.02
    6 2 -1 0.03
    5 -2 -1 1.92
    5 -2 -1 1.83
    -5 -2 1 1.88
    -5 -2 1 1.90
    -5 -2 1 1.95
    5 -2 -1 1.98
    -5 -2 1 1.96
    5 2 -1 1.96
    -5 2 1 1.92
    -5 2 1 1.85
    -5 2 1 1.93
    -5 2 1 1.85
    5 2 -1 1.84
    -5 2 1 1.82
    5 2 -1 1.95
    -5 2 1 1.78
    5 2 -1 1.81
    -5 2 1 2.34
    -4 -2 1 10.38
    4 -2 -1 9.98
    4 -2 -1 10.03
    4 -2 -1 10.00
    -4 -2 1 10.25
    -4 -2 1 10.04
    4 2 -1 10.03
    -4 2 1 10.12
    -4 2 1 10.04
    -4 2 1 9.95
    -4 2 1 10.24
    -4 2 1 10.13
    4 2 -1 10.16
    4 2 -1 10.01
    4 2 -1 10.04
    -4 2 1 9.92
    4 2 -1 9.77
    -4 2 1 10.21
    3 -2 -1 12.00
    -3 -2 1 12.73
    -3 -2 1 12.49
    3 -2 -1 12.45
    3 -2 -1 12.42
    -3 -2 1 12.53
    3 2 -1 12.35
    -3 2 1 12.27
    -3 2 1 12.03
    3 2 -1 11.75
    -3 2 1 12.30
    3 2 -1 12.67
    -3 2 1 12.10
    -3 2 1 12.55
    -3 2 1 11.97
    2 -2 -1 25.92
    -2 -2 1 26.76
    2 -2 -1 26.47
    2 -2 -1 26.87
    -2 -2 1 26.80
    -2 -2 1 26.89
    2 2 -1 26.35
    -2 2 1 26.33
    -2 2 1 27.03
    -2 2 1 26.20
    -2 2 1 26.43
    2 2 -1 26.00
    1 -2 -1 402.45
    1 -2 -1 422.40
    1 -2 -1 407.16
    -1 -2 1 409.22
    -1 -2 1 404.33
    1 -2 -1 407.07
    1 2 -1 396.45
    1 2 -1 414.55
    -1 2 1 400.93
    1 2 -1 420.64
    -1 2 1 403.25
    -1 2 1 407.02
    -1 2 1 411.46
    0 -2 1 15.25
    0 -2 -1 15.57
    0 -2 -1 14.97
    0 -2 1 15.55
    0 -2 1 15.02
    0 -2 -1 15.32
    0 2 1 15.55
    0 2 -1 15.54
    0 2 1 15.15
    0 2 -1 14.92
    0 2 1 15.24
    0 2 1 15.38
    0 2 -1 15.46
    1 -2 1 1000.00
    1 -2 1 912.22
    -1 -2 -1 936.92
    -1 -2 -1 965.75
    -1 -2 -1 968.52
    1 -2 1 938.50
    1 2 1 898.16
    -1 2 -1 931.80
    1 2 1 938.18
    -1 2 -1 964.31
    1 2 1 936.63
    1 2 1 891.18
    -1 2 -1 917.87
    -1 2 -1 906.85
    2 -2 1 19.32
    -2 -2 -1 19.48
    -2 -2 -1 18.74
    2 -2 1 19.31
    2 -2 1 19.64
    -2 2 -1 19.45
    2 2 1 18.94
    -2 2 -1 18.76
    -2 2 -1 19.61
    -2 2 -1 19.64
    2 2 1 18.87
    -2 2 -1 18.72
    2 2 1 19.35
    3 -2 1 0.23
    -3 -2 -1 0.17
    -3 -2 -1 0.14
    -3 -2 -1 0.18
    3 -2 1 0.20
    3 -2 1 0.19
    3 2 1 0.14
    -3 2 -1 0.22
    -3 2 -1 0.16
    3 2 1 0.17
    -3 2 -1 0.19
    -3 2 -1 0.20
    3 2 1 0.15
    3 2 1 0.14
    -3 2 -1 0.13
    -3 2 -1 0.24
    -3 2 -1 0.20
    -4 -2 -1 5.13
    -4 -2 -1 5.11
    -4 -2 -1 4.92
    4 -2 1 5.15
    4 -2 1 5.14
    4 -2 1 4.97
    -4 2 -1 5.04
    -4 2 -1 4.90
    4 2 1 5.32
    4 2 1 5.04
    4 2 1 5.05
    -4 2 -1 4.92
    -4 2 -1 5.03
    -4 2 -1 4.93
    -4 2 -1 4.94
    4 2 1 5.08
    4 2 1 5.01
    -4 2 -1 4.69
    -5 -2 -1 7.31
    5 -2 1 7.36
    -5 -2 -1 7.53
    5 -2 1 7.38
    -5 -2 -1 7.43
    -5 -2 -1 7.14
    5 -2 1 7.34
    5 2 1 7.43
    -5 2 -1 7.21
    -5 2 -1 7.18
    -5 2 -1 7.21
    5 2 1 7.58
    5 2 1 7.92
    5 2 1 7.63
    -5 2 -1 7.27
    -5 2 -1 7.47
    5 2 1 7.73
    -5 2 -1 7.11
    -5 2 -1 7.05
    -6 -2 -1 0.61
    -6 -2 -1 0.61
    -6 -2 -1 0.67
    -6 -2 -1 0.55
    6 -2 1 0.79
    6 -2 1 0.59
    6 -2 1 0.64
    -6 2 -1 0.57
    -6 2 -1 0.52
    6 2 1 0.59
    -6 2 -1 0.62
    6 2 1 0.65
    -6 2 -1 0.53
    -6 2 -1 0.65
    6 2 1 0.74
    -7 -2 -1 0.92
    -7 -2 -1 0.96
    -7 -2 -1 0.90
    7 -2 1 0.88
    -7 2 -1 0.78
    7 2 1 0.84
    -7 2 -1 0.79
    7 2 1 0.92
    -7 2 -1 1.01
    -8 -2 -1 4.41
    -8 -2 -1 4.35
    -8 2 -1 4.10
    -8 2 -1 4.33
    8 2 1 3.98
    -9 -2 -1 0.94
    -9 -2 -1 0.84
    -9 2 -1 0.84
    -9 2 -1 0.86
    9 2 1 0.91
    -10 -2 -1 0.00
    -10 -2 -1 -0.04
    10 2 1 -0.03
    -10 2 -1 -0.04
    -10 2 -1 -0.05
    -11 -2 -1 1.07
    11 2 1 1.30
    -11 2 -1 1.34
    -11 2 -1 1.48
    -11 3 1 2.84
    -11 3 1 2.24
    -10 3 1 0.11
    -10 3 1 0.00
    9 -3 -1 1.07
    -9 -3 1 0.94
    -9 -3 1 1.04
    9 3 -1 1.06
    -9 3 1 0.89
    -9 3 1 1.09
    -8 -3 1 1.94
    -8 -3 1 1.79
    8 -3 -1 1.95
    8 3 -1 1.95
    -8 3 1 1.69
    8 3 -1 1.81
    -8 3 1 1.82
    -8 3 1 1.75
    -7 -3 1 7.29
    7 -3 -1 7.19
    -7 -3 1 7.37
    -7 -3 1 7.65
    -7 3 1 7.54
    -7 3 1 7.21
    7 3 -1 7.43
    -7 3 1 7.36
    7 3 -1 6.89
    -7 3 1 7.18
    -7 3 1 7.56
    -6 -3 1 5.94
    6 -3 -1 5.90
    -6 -3 1 5.97
    6 -3 -1 5.63
    -6 -3 1 6.08
    -6 -3 1 6.18
    -6 3 1 5.86
    -6 3 1 5.84
    -6 3 1 6.11
    -6 3 1 6.17
    -6 3 1 5.74
    6 3 -1 5.74
    6 3 -1 6.10
    6 3 -1 5.74
    -6 3 1 5.85
    -5 -3 1 15.18
    -5 -3 1 14.78
    5 -3 -1 14.78
    5 -3 -1 15.16
    -5 -3 1 14.81
    5 -3 -1 14.57
    5 3 -1 15.12
    5 3 -1 15.68
    -5 3 1 14.87
    -5 3 1 14.78
    5 3 -1 14.75
    -5 3 1 14.64
    -5 3 1 14.10
    -5 3 1 14.30
    -5 3 1 15.05
    5 3 -1 14.80
    -5 3 1 14.68
    -4 -3 1 0.34
    -4 -3 1 0.32
    -4 -3 1 0.28
    4 -3 -1 0.28
    4 -3 -1 0.19
    4 -3 -1 0.31
    -4 -3 1 0.41
    -4 3 1 0.33
    4 3 -1 0.24
    4 3 -1 0.35
    4 3 -1 0.39
    -4 3 1 0.35
    -4 3 1 0.31
    4 3 -1 0.36
    -4 3 1 0.23
    -4 3 1 0.29
    -4 3 1 0.29
    -4 3 1 0.32
    3 -3 -1 16.85
    3 -3 -1 16.52
    -3 -3 1 16.42
    3 -3 -1 16.29
    -3 -3 1 16.38
    -3 -3 1 16.43
    -3 3 1 16.07
    -3 3 1 16.22
    -3 3 1 16.38
    -3 3 1 16.43
    3 3 -1 16.29
    -3 3 1 16.56
    -3 3 1 16.69
    3 3 -1 16.23
    -3 3 1 16.74
    2 -3 -1 12.40
    2 -3 -1 12.20
    2 -3 -1 12.23
    2 -3 -1 12.39
    -2 -3 1 11.94
    -2 -3 1 11.99
    2 -3 -1 12.03
    -2 3 1 11.81
    -2 3 1 11.73
    2 3 -1 12.32
    -2 3 1 12.02
    -2 3 1 12.01
    2 3 -1 11.61
    -2 3 1 12.40
    -2 3 1 12.08
    1 -3 -1 115.03
    -1 -3 1 117.38
    1 -3 -1 109.04
    -1 -3 1 112.77
    1 -3 -1 117.56
    1 -3 -1 114.33
    1 -3 -1 117.39
    -1 3 1 109.03
    -1 3 1 114.60
    1 3 -1 118.38
    -1 3 1 114.14
    1 3 -1 115.15
    0 -3 1 0.46
    0 -3 1 0.69
    0 -3 -1 0.40
    0 -3 1 0.45
    0 -3 -1 0.49
    0 -3 -1 0.46
    0 3 -1 0.50
    0 3 1 0.52
    0 3 1 0.40
    0 3 1 0.41
    0 3 -1 0.46
    0 3 -1 0.47
    1 -3 1 160.84
    -1 -3 -1 164.41
    1 -3 1 162.38
    1 -3 1 157.41
    -1 -3 -1 165.58
    1 -3 1 166.33
    -1 -3 -1 159.68
    -1 3 -1 155.58
    1 3 1 167.90
    1 3 1 163.44
    -1 3 -1 170.69
    1 3 1 164.19
    -1 3 -1 153.01
    1 3 1 151.27
    -1 3 -1 150.80
    -2 -3 -1 4.62
    2 -3 1 4.91
    2 -3 1 4.75
    2 -3 1 4.73
    -2 -3 -1 4.82
    2 -3 1 5.03
    2 -3 1 4.79
    -2 3 -1 4.54
    2 3 1 4.96
    -2 3 -1 4.72
    -2 3 -1 4.74
    2 3 1 4.77
    -2 3 -1 4.72
    -2 3 -1 4.94
    2 3 1 4.91
    -2 3 -1 4.77
    3 -3 1 0.46
    -3 -3 -1 0.43
    -3 -3 -1 0.51
    3 -3 1 0.49
    3 -3 1 0.47
    3 -3 1 0.50
    -3 3 -1 0.43
    3 3 1 0.54
    -3 3 -1 0.47
    -3 3 -1 0.48
    3 3 1 0.47
    -3 3 -1 0.45
    3 3 1 0.52
    3 3 1 0.48
    -3 3 -1 0.57
    -3 3 -1 0.45
    4 -3 1 24.57
    -4 -3 -1 24.21
    4 -3 1 24.08
    -4 -3 -1 24.14
    4 -3 1 24.96
    -4 3 -1 24.21
    -4 3 -1 24.41
    -4 3 -1 24.36
    -4 3 -1 24.86
    4 3 1 23.98
    -4 3 -1 23.86
    -4 3 -1 24.27
    4 3 1 24.52
    4 3 1 24.48
    -4 3 -1 23.80
    4 3 1 23.95
    -5 -3 -1 13.27
    -5 -3 -1 13.33
    5 -3 1 13.56
    -5 -3 -1 13.86
    5 -3 1 13.75
    5 -3 1 13.62
    -5 3 -1 13.67
    5 3 1 13.41
    -5 3 -1 13.12
    -5 3 -1 13.36
    -5 3 -1 13.34
    -5 3 -1 13.41
    -5 3 -1 13.45
    5 3 1 12.94
    5 3 1 13.61
    -5 3 -1 13.33
    6 -3 1 0.27
    -6 -3 -1 0.26
    -6 -3 -1 0.20
    6 -3 1 0.22
    6 -3 1 0.27
    -6 -3 -1 0.32
    -6 -3 -1 0.24
    -6 3 -1 0.22
    -6 3 -1 0.20
    -6 3 -1 0.21
    -6 3 -1 0.29
    6 3 1 0.26
    6 3 1 0.26
    -6 3 -1 0.34
    -6 3 -1 0.31
    6 3 1 0.22
    -7 -3 -1 4.22
    -7 -3 -1 4.26
    7 -3 1 4.23
    7 3 1 4.40
    7 3 1 4.13
    -7 3 -1 4.22
    -7 3 -1 4.16
    -7 3 -1 4.10
    8 -3 1 0.11
    -8 -3 -1 0.13
    -8 -3 -1 0.12
    8 3 1 0.00
    -8 3 -1 0.15
    -8 3 -1 0.19
    -9 -3 -1 0.34
    -9 -3 -1 0.50
    -9 3 -1 0.50
    -9 3 -1 0.49
    9 3 1 0.40
    -10 -3 -1 21.24
    -10 3 -1 20.96
    -10 3 -1 20.23
    10 3 1 21.75
    -11 3 -1 0.18
    -11 3 -1 0.03
    -11 4 1 0.04
    -11 4 1 -0.06
    -10 -4 1 0.63
    -10 4 1 0.58
    -10 4 1 0.53
    9 -4 -1 4.88
    -9 -4 1 4.61
    -9 4 1 4.71
    -9 4 1 5.06
    -9 4 1 4.97
    -8 -4 1 1.57
    8 -4 -1 1.54
    -8 4 1 1.55
    -8 4 1 1.73
    8 4 -1 1.52
    -8 4 1 1.69
    7 -4 -1 3.27
    -7 -4 1 3.54
    -7 4 1 3.75
    -7 4 1 3.78
    -7 4 1 3.73
    -7 4 1 3.78
    7 4 -1 3.65
    7 4 -1 3.55
    -7 4 1 3.69
    6 -4 -1 3.98
    -6 -4 1 4.19
    6 -4 -1 4.04
    -6 -4 1 4.30
    -6 4 1 4.09
    -6 4 1 4.17
    -6 4 1 4.16
    6 4 -1 4.05
    -6 4 1 4.09
    -6 4 1 4.07
    6 4 -1 4.30
    -6 4 1 4.36
    -5 -4 1 0.47
    5 -4 -1 0.52
    5 -4 -1 0.36
    -5 -4 1 0.47
    -5 4 1 0.66
    -5 4 1 0.51
    -5 4 1 0.47
    5 4 -1 0.42
    -5 4 1 0.45
    5 4 -1 0.47
    -5 4 1 0.55
    -5 4 1 0.54
    5 4 -1 0.42
    -4 -4 1 2.87
    4 -4 -1 2.72
    4 -4 -1 2.82
    -4 -4 1 2.54
    -4 -4 1 2.66
    4 -4 -1 2.50
    4 -4 -1 2.48
    4 4 -1 2.73
    -4 4 1 2.71
    4 4 -1 2.49
    -4 4 1 2.58
    -4 4 1 2.75
    -4 4 1 2.70
    4 4 -1 2.68
    4 4 -1 2.75
    -4 4 1 2.99
    -4 4 1 2.50
    -3 -4 1 5.96
    -3 -4 1 5.92
    -3 -4 1 5.96
    3 -4 -1 5.96
    3 -4 -1 6.00
    3 -4 -1 5.85
    3 -4 -1 6.11
    -3 4 1 5.88
    3 4 -1 5.65
    -3 4 1 5.89
    3 4 -1 5.77
    -3 4 1 5.97
    -3 4 1 6.04
    -3 4 1 6.18
    2 -4 -1 0.02
    2 -4 -1 0.02
    2 -4 -1 0.35
    -2 -4 1 0.03
    2 -4 -1 0.03
    2 -4 -1 0.01
    -2 -4 1 -0.01
    -2 4 1 0.03
    2 4 -1 0.04
    2 4 -1 0.03
    -2 4 1 0.02
    -2 4 1 0.03
    -2 4 1 0.05
    -2 4 1 0.01
    -2 4 1 0.05
    -1 -4 1 32.14
    -1 -4 1 31.59
    1 -4 -1 31.78
    1 -4 -1 32.15
    1 -4 -1 31.73
    -1 -4 1 32.53
    1 -4 -1 32.39
    -1 4 1 32.15
    -1 4 1 32.94
    -1 4 1 31.19
    -1 4 1 30.69
    1 4 -1 31.54
    1 4 -1 31.47
    1 4 -1 31.37
    -1 4 1 32.32
    0 -4 1 0.55
    0 -4 1 0.39
    0 -4 -1 0.40
    0 -4 -1 0.35
    0 -4 1 0.32
    0 -4 -1 0.35
    0 -4 1 0.34
    0 4 -1 0.40
    0 4 1 0.38
    0 4 1 0.43
    0 4 1 0.45
    0 4 -1 0.41
    0 4 1 0.51
    0 4 1 0.47
    0 4 -1 0.28
    1 -4 1 102.00
    -1 -4 -1 101.67
    1 -4 1 101.84
    -1 -4 -1 103.57
    -1 -4 -1 101.72
    1 -4 1 98.59
    1 -4 1 102.03
    1 4 1 97.21
    -1 4 -1 101.14
    -1 4 -1 101.64
    -1 4 -1 101.28
    1 4 1 102.28
    1 4 1 97.92
    -1 4 -1 99.74
    -1 4 -1 100.16
    2 -4 1 57.79
    -2 -4 -1 60.48
    -2 -4 -1 56.58
    2 -4 1 58.63
    2 -4 1 58.27
    2 -4 1 57.98
    2 4 1 57.51
    -2 4 -1 56.88
    -2 4 -1 57.02
    -2 4 -1 57.70
    2 4 1 58.90
    -2 4 -1 56.79
    -2 4 -1 56.70
    2 4 1 57.60
    -2 4 -1 57.39
    2 4 1 58.02
    3 -4 1 17.10
    -3 -4 -1 17.35
    3 -4 1 16.75
    3 -4 1 17.29
    -3 -4 -1 17.03
    3 -4 1 17.12
    -3 -4 -1 16.57
    3 4 1 16.58
    -3 4 -1 16.68
    -3 4 -1 16.50
    3 4 1 16.70
    -3 4 -1 16.82
    3 4 1 17.59
    -3 4 -1 16.90
    -3 4 -1 16.94
    -3 4 -1 16.77
    3 4 1 16.26
    -4 -4 -1 22.33
    4 -4 1 22.05
    4 -4 1 23.79
    -4 -4 -1 22.48
    4 -4 1 22.76
    4 -4 1 23.85
    -4 4 -1 22.47
    4 4 1 23.47
    -4 4 -1 23.04
    -4 4 -1 22.55
    4 4 1 22.36
    -4 4 -1 22.41
    4 4 1 22.62
    -4 4 -1 22.33
    -4 4 -1 22.33
    4 4 1 21.94
    -4 4 -1 22.47
    5 -4 1 5.98
    5 -4 1 5.87
    5 -4 1 6.04
    5 -4 1 5.82
    -5 -4 -1 5.98
    -5 -4 -1 5.56
    -5 4 -1 5.82
    5 4 1 6.02
    -5 4 -1 5.65
    -5 4 -1 5.91
    -5 4 -1 5.59
    -5 4 -1 5.80
    5 4 1 5.72
    5 4 1 5.61
    -5 4 -1 5.52
    6 -4 1 2.71
    6 -4 1 2.78
    -6 -4 -1 2.56
    -6 4 -1 2.65
    -6 4 -1 2.42
    -6 4 -1 2.67
    -6 4 -1 2.72
    -6 4 -1 2.70
    -6 4 -1 2.72
    6 4 1 2.57
    6 4 1 2.79
    -7 -4 -1 10.33
    7 -4 1 10.43
    -7 4 -1 10.29
    -7 4 -1 10.69
    7 4 1 10.34
    7 4 1 10.17
    -7 4 -1 9.96
    8 -4 1 0.25
    -8 -4 -1 0.16
    8 4 1 0.21
    -8 4 -1 0.11
    -8 4 -1 0.17
    -9 -4 -1 0.39
    -9 4 -1 0.29
    -9 4 -1 0.40
    9 4 1 0.24
    -10 -4 -1 1.23
    -10 4 -1 1.45
    -10 4 -1 1.46
    -11 -4 -1 0.96
    -11 4 -1 0.99
    -11 4 -1 0.81
    -11 -5 1 4.00
    -11 5 1 4.04
    -11 5 1 4.23
    -10 -5 1 2.25
    -10 5 1 2.61
    -10 5 1 2.19
    9 -5 -1 5.34
    -9 -5 1 5.10
    -9 5 1 5.42
    -9 5 1 5.14
    -9 5 1 5.25
    8 -5 -1 5.50
    -8 -5 1 5.50
    -8 5 1 5.63
    -8 5 1 5.78
    -8 5 1 5.39
    -8 5 1 5.36
    8 5 -1 5.54
    7 -5 -1 0.38
    -7 -5 1 0.46
    -7 5 1 0.35
    7 5 -1 0.41
    -7 5 1 0.30
    -7 5 1 0.34
    -7 5 1 0.32
    -7 5 1 0.42
    -6 -5 1 7.18
    6 -5 -1 6.86
    6 -5 -1 7.82
    6 5 -1 7.40
    -6 5 1 7.49
    6 5 -1 7.52
    -6 5 1 7.34
    -6 5 1 7.97
    -6 5 1 7.44
    -6 5 1 7.99
    5 -5 -1 9.44
    5 -5 -1 9.87
    -5 -5 1 9.17
    5 -5 -1 9.35
    -5 5 1 9.23
    -5 5 1 9.46
    -5 5 1 9.09
    -5 5 1 9.09
    5 5 -1 9.00
    5 5 -1 9.29
    5 5 -1 9.26
    -5 5 1 9.89
    -5 5 1 9.45
    4 -5 -1 2.48
    4 -5 -1 2.55
    -4 -5 1 2.43
    4 -5 -1 2.42
    -4 -5 1 2.53
    -4 5 1 2.53
    -4 5 1 2.53
    -4 5 1 2.44
    -4 5 1 2.20
    -4 5 1 2.43
    4 5 -1 2.34
    4 5 -1 2.43
    4 5 -1 2.09
    -4 5 1 2.41
    -3 -5 1 1.46
    3 -5 -1 1.48
    3 -5 -1 1.40
    3 -5 -1 1.42
    3 -5 -1 1.43
    -3 -5 1 1.62
    -3 5 1 1.16
    -3 5 1 1.33
    -3 5 1 1.33
    3 5 -1 1.42
    -3 5 1 1.36
    -3 5 1 1.42
    3 5 -1 1.37
    -3 5 1 1.19
    2 -5 -1 4.05
    2 -5 -1 4.02
    2 -5 -1 4.10
    2 -5 -1 4.13
    2 -5 -1 3.95
    -2 -5 1 4.35
    -2 -5 1 4.05
    -2 5 1 4.16
    -2 5 1 3.97
    -2 5 1 4.22
    -2 5 1 4.03
    -2 5 1 3.82
    -2 5 1 3.94
    2 5 -1 4.72
    2 5 -1 4.01
    2 5 -1 3.90
    1 -5 -1 13.78
    -1 -5 1 13.69
    1 -5 -1 13.50
    1 -5 -1 13.33
    -1 -5 1 13.63
    1 -5 -1 13.64
    -1 -5 1 13.58
    1 5 -1 13.75
    1 5 -1 13.73
    -1 5 1 13.31
    -1 5 1 13.75
    -1 5 1 13.64
    1 5 -1 13.29
    -1 5 1 13.93
    -1 5 1 13.50
    0 -5 1 0.80
    0 -5 1 0.81
    0 -5 -1 0.68
    0 -5 1 0.69
    0 -5 -1 0.63
    0 -5 -1 0.76
    0 -5 1 0.68
    0 -5 -1 0.57
    0 5 -1 0.69
    0 5 -1 0.69
    0 5 -1 0.60
    0 5 1 0.59
    0 5 1 0.58
    0 5 1 0.70
    0 5 1 0.69
    0 5 1 0.66
    0 5 -1 0.58
    -1 -5 -1 42.41
    1 -5 1 43.42
    -1 -5 -1 42.94
    1 -5 1 42.91
    -1 -5 -1 44.19
    1 -5 1 43.56
    1 5 1 42.39
    1 5 1 44.80
    -1 5 -1 42.33
    -1 5 -1 44.08
    1 5 1 43.17
    -1 5 -1 43.45
    -1 5 -1 41.28
    -1 5 -1 44.54
    -1 5 -1 43.00
    1 5 1 42.74
    2 -5 1 0.40
    2 -5 1 0.47
    2 -5 1 0.51
    2 -5 1 0.44
    -2 -5 -1 0.42
    -2 -5 -1 0.38
    -2 5 -1 0.43
    -2 5 -1 0.42
    2 5 1 0.40
    2 5 1 0.43
    -2 5 -1 0.39
    2 5 1 0.43
    -2 5 -1 0.45
    2 5 1 0.45
    -2 5 -1 0.43
    -2 5 -1 0.41
    2 5 1 0.41
    -3 -5 -1 70.00
    3 -5 1 72.55
    3 -5 1 69.69
    -3 -5 -1 72.16
    3 -5 1 68.86
    3 -5 1 71.95
    3 -5 1 69.00
    -3 5 -1 68.22
    3 5 1 70.30
    -3 5 -1 70.24
    3 5 1 67.58
    -3 5 -1 69.24
    -3 5 -1 69.41
    -3 5 -1 69.51
    -3 5 -1 69.14
    3 5 1 66.98
    3 5 1 69.60
    4 -5 1 35.46
    4 -5 1 33.86
    -4 -5 -1 33.91
    4 -5 1 35.07
    4 -5 1 35.12
    4 5 1 33.99
    4 5 1 35.02
    -4 5 -1 34.81
    -4 5 -1 34.65
    -4 5 -1 34.68
    -4 5 -1 34.58
    -4 5 -1 34.76
    4 5 1 33.89
    -4 5 -1 34.22
    -5 -5 -1 1.66
    5 -5 1 1.71
    5 -5 1 1.68
    5 -5 1 1.75
    -5 5 -1 1.57
    5 5 1 1.74
    -5 5 -1 1.53
    -5 5 -1 1.62
    5 5 1 1.70
    -5 5 -1 1.86
    -5 5 -1 1.71
    -5 5 -1 1.79
    -6 -5 -1 7.58
    6 -5 1 7.28
    6 -5 1 7.68
    -6 5 -1 7.50
    6 5 1 7.57
    -6 5 -1 7.43
    6 5 1 7.35
    -6 5 -1 7.76
    -6 5 -1 7.44
    -6 5 -1 7.26
    7 -5 1 0.02
    -7 -5 -1 0.02
    7 5 1 -0.04
    -7 5 -1 0.05
    -7 5 -1 0.10
    -7 5 -1 0.04
    7 5 1 0.05
    8 -5 1 -0.05
    -8 -5 -1 0.06
    -8 5 -1 -0.06
    -8 5 -1 0.00
    -9 -5 -1 11.80
    -9 5 -1 11.90
    -9 5 -1 11.66
    -10 -5 -1 -0.01
    -10 5 -1 0.14
    -10 5 -1 -0.02
    -11 5 -1 3.91
    -11 5 -1 4.39
    -11 6 1 6.60
    -11 6 1 6.68
    -10 -6 1 3.22
    -10 6 1 2.96
    -10 6 1 3.00
    -9 -6 1 1.22
    9 -6 -1 1.37
    -9 6 1 1.16
    -9 6 1 1.15
    -9 6 1 1.66
    8 -6 -1 3.44
    -8 -6 1 3.40
    -8 6 1 3.44
    8 6 -1 3.58
    -8 6 1 3.29
    -8 6 1 3.47
    -8 6 1 3.28
    7 -6 -1 1.53
    7 -6 -1 1.42
    -7 -6 1 1.33
    -7 6 1 1.39
    7 6 -1 1.38
    -7 6 1 1.32
    -7 6 1 1.34
    -7 6 1 1.49
    6 -6 -1 5.25
    -6 -6 1 5.48
    6 -6 -1 5.26
    -6 6 1 5.20
    -6 6 1 5.57
    -6 6 1 5.08
    -6 6 1 5.40
    6 6 -1 5.31
    -6 6 1 4.83
    -5 -6 1 2.89
    5 -6 -1 2.79
    5 -6 -1 2.69
    -5 6 1 2.57
    -5 6 1 2.79
    -5 6 1 2.67
    -5 6 1 2.95
    5 6 -1 2.78
    -5 6 1 2.88
    4 -6 -1 1.12
    4 -6 -1 1.19
    4 -6 -1 1.33
    -4 -6 1 1.21
    -4 6 1 1.30
    4 6 -1 1.26
    4 6 -1 1.29
    -4 6 1 1.13
    4 6 -1 1.09
    -4 6 1 1.29
    -4 6 1 1.19
    -4 6 1 1.13
    -4 6 1 1.35
    3 -6 -1 18.51
    3 -6 -1 17.45
    -3 -6 1 17.64
    3 -6 -1 17.84
    -3 6 1 17.32
    3 6 -1 18.33
    -3 6 1 17.38
    -3 6 1 17.63
    3 6 -1 17.69
    -3 6 1 18.10
    -3 6 1 18.12
    3 6 -1 17.95
    -3 6 1 17.65
    2 -6 -1 3.62
    2 -6 -1 3.69
    -2 -6 1 3.63
    2 -6 -1 3.85
    2 -6 -1 3.78
    -2 -6 1 3.67
    2 6 -1 3.57
    -2 6 1 3.72
    -2 6 1 3.49
    -2 6 1 3.70
    -2 6 1 3.54
    2 6 -1 3.50
    2 6 -1 3.67
    -2 6 1 3.54
    2 6 -1 3.36
    -2 6 1 3.38
    -1 -6 1 -0.01
    1 -6 -1 -0.03
    -1 -6 1 -0.01
    1 -6 -1 0.10
    1 -6 -1 0.10
    1 -6 -1 0.01
    -1 -6 1 -0.02
    -1 6 1 -0.01
    1 6 -1 0.02
    -1 6 1 0.03
    -1 6 1 0.08
    -1 6 1 0.04
    1 6 -1 0.03
    1 6 -1 0.01
    -1 6 1 0.04
    -1 6 1 -0.03
    1 6 -1 0.03
    0 -6 1 10.41
    0 -6 -1 10.34
    0 -6 -1 10.25
    0 -6 -1 10.16
    0 -6 1 10.37
    0 -6 1 10.57
    0 -6 1 10.41
    0 6 -1 10.47
    0 6 -1 10.15
    0 6 1 10.22
    0 6 -1 10.07
    0 6 1 10.45
    0 6 -1 10.25
    0 6 1 9.99
    0 6 1 9.83
    0 6 1 10.54
    1 -6 1 40.28
    -1 -6 -1 41.01
    -1 -6 -1 40.64
    -1 -6 -1 40.78
    1 -6 1 39.63
    1 -6 1 40.73
    -1 6 -1 40.69
    1 6 1 41.05
    -1 6 -1 41.61
    -1 6 -1 40.84
    -1 6 -1 40.90
    -1 6 -1 40.36
    -1 6 -1 40.31
    1 6 1 41.68
    1 6 1 39.56
    1 6 1 40.65
    -2 -6 -1 0.47
    2 -6 1 0.39
    -2 -6 -1 0.41
    2 -6 1 0.40
    2 -6 1 0.64
    2 -6 1 0.63
    2 6 1 0.46
    -2 6 -1 0.45
    -2 6 -1 0.41
    -2 6 -1 0.45
    2 6 1 0.63
    2 6 1 0.56
    -2 6 -1 0.48
    -2 6 -1 0.48
    2 6 1 0.46
    2 6 1 0.46
    -2 6 -1 0.45
    -3 -6 -1 308.85
    3 -6 1 313.44
    3 -6 1 315.74
    3 -6 1 303.91
    -3 6 -1 313.25
    -3 6 -1 306.99
    -3 6 -1 302.17
    -3 6 -1 315.35
    -3 6 -1 314.58
    3 6 1 313.42
    3 6 1 310.14
    -3 6 -1 299.81
    3 6 1 317.47
    -4 -6 -1 21.27
    4 -6 1 21.54
    4 -6 1 22.17
    4 -6 1 22.79
    -4 6 -1 22.02
    -4 6 -1 21.97
    -4 6 -1 21.96
    4 6 1 22.10
    4 6 1 21.52
    -4 6 -1 20.43
    4 6 1 21.70
    -4 6 -1 21.98
    -4 6 -1 21.26
    5 -6 1 24.98
    5 -6 1 25.29
    5 -6 1 25.29
    -5 -6 -1 24.25
    -5 6 -1 25.15
    5 6 1 24.55
    -5 6 -1 25.32
    -5 6 -1 24.06
    5 6 1 25.02
    -5 6 -1 25.02
    -5 6 -1 25.01
    -5 6 -1 24.91
    6 -6 1 12.18
    -6 -6 -1 11.98
    6 -6 1 12.12
    6 6 1 12.34
    -6 6 -1 12.25
    -6 6 -1 11.92
    -6 6 -1 12.31
    -6 6 -1 12.27
    6 6 1 12.43
    -7 -6 -1 2.88
    7 -6 1 3.13
    7 -6 1 3.12
    -7 6 -1 3.01
    -7 6 -1 3.11
    -7 6 -1 2.94
    7 6 1 3.04
    -8 -6 -1 3.07
    8 -6 1 3.02
    8 -6 1 2.83
    -8 6 -1 3.12
    -8 6 -1 2.74
    -8 6 -1 2.99
    -9 -6 -1 0.40
    -9 6 -1 0.46
    -9 6 -1 0.45
    -10 -6 -1 0.07
    -10 6 -1 0.08
    -10 6 -1 0.03
    -10 -7 1 11.06
    -10 7 1 11.24
    -10 7 1 11.64
    9 -7 -1 6.32
    -9 -7 1 5.83
    9 -7 -1 5.80
    -9 7 1 5.77
    -9 7 1 5.76
    -9 7 1 6.43
    8 -7 -1 4.65
    -8 -7 1 4.91
    8 -7 -1 4.95
    -8 7 1 5.22
    -8 7 1 5.18
    -8 7 1 5.01
    -8 7 1 4.69
    8 7 -1 4.97
    -7 -7 1 5.99
    7 -7 -1 5.90
    7 -7 -1 6.02
    7 7 -1 6.29
    -7 7 1 6.13
    -7 7 1 5.33
    -7 7 1 6.41
    -7 7 1 5.97
    -6 -7 1 0.06
    6 -7 -1 -0.01
    6 -7 -1 -0.03
    -6 7 1 -0.04
    -6 7 1 0.04
    -6 7 1 0.01
    -6 7 1 -0.04
    -6 7 1 0.04
    6 7 -1 0.03
    -5 -7 1 6.55
    5 -7 -1 6.63
    5 -7 -1 7.10
    -5 7 1 6.25
    -5 7 1 6.47
    -5 7 1 6.44
    5 7 -1 6.41
    -5 7 1 6.08
    -5 7 1 6.32
    4 -7 -1 13.21
    4 -7 -1 12.58
    -4 -7 1 12.94
    -4 7 1 13.14
    -4 7 1 12.99
    -4 7 1 13.40
    -4 7 1 13.50
    -4 7 1 12.97
    4 7 -1 12.42
    3 -7 -1 3.61
    -3 -7 1 3.42
    3 -7 -1 3.33
    3 -7 -1 3.55
    3 7 -1 3.71
    -3 7 1 3.58
    -3 7 1 3.67
    -3 7 1 3.56
    -3 7 1 3.51
    -3 7 1 3.51
    3 7 -1 3.28
    -3 7 1 3.50
    2 -7 -1 6.28
    2 -7 -1 6.21
    -2 -7 1 6.16
    2 -7 -1 5.94
    2 -7 -1 6.54
    -2 7 1 6.23
    -2 7 1 6.16
    2 7 -1 6.10
    -2 7 1 6.39
    2 7 -1 6.13
    -2 7 1 6.15
    -2 7 1 6.28
    -2 7 1 6.03
    2 7 -1 6.49
    -1 -7 1 0.10
    1 -7 -1 0.12
    1 -7 -1 0.04
    1 -7 -1 0.11
    -1 -7 1 0.02
    -1 -7 1 0.08
    1 -7 -1 0.07
    -1 7 1 0.15
    1 7 -1 0.06
    -1 7 1 0.04
    1 7 -1 0.09
    -1 7 1 -0.01
    -1 7 1 0.02
    1 7 -1 0.00
    1 7 -1 0.04
    -1 7 1 0.04
    -1 7 1 0.01
    0 -7 -1 27.10
    0 -7 1 26.19
    0 -7 1 27.45
    0 -7 1 26.31
    0 -7 -1 26.06
    0 -7 -1 26.30
    0 -7 1 26.59
    0 -7 -1 27.39
    0 7 -1 26.35
    0 7 1 26.23
    0 7 1 27.60
    0 7 -1 26.52
    0 7 -1 27.02
    0 7 -1 26.33
    0 7 1 26.55
    0 7 1 25.99
    0 7 1 25.49
    -1 -7 -1 1.55
    1 -7 1 1.55
    1 -7 1 1.46
    1 -7 1 1.59
    -1 -7 -1 1.47
    -1 -7 -1 1.24
    1 -7 1 1.48
    1 7 1 1.45
    1 7 1 1.43
    -1 7 -1 1.51
    -1 7 -1 1.57
    1 7 1 1.48
    -1 7 -1 1.43
    -1 7 -1 1.31
    -1 7 -1 1.43
    1 7 1 1.39
    -1 7 -1 1.39
    2 -7 1 68.16
    -2 -7 -1 66.03
    2 -7 1 65.98
    2 -7 1 64.62
    2 -7 1 65.42
    -2 7 -1 65.58
    2 7 1 66.77
    -2 7 -1 64.57
    -2 7 -1 65.99
    -2 7 -1 65.57
    2 7 1 65.52
    2 7 1 64.40
    -2 7 -1 66.66
    -2 7 -1 67.94
    3 -7 1 12.13
    3 -7 1 11.76
    3 -7 1 12.05
    -3 -7 -1 11.31
    -3 7 -1 11.99
    -3 7 -1 11.79
    3 7 1 12.08
    -3 7 -1 11.82
    -3 7 -1 11.92
    3 7 1 9.87
    -3 7 -1 11.66
    3 7 1 11.69
    -3 7 -1 12.14
    -4 -7 -1 1.22
    4 -7 1 1.26
    4 -7 1 1.06
    4 -7 1 1.21
    4 7 1 1.25
    -4 7 -1 1.24
    -4 7 -1 1.31
    -4 7 -1 1.17
    -4 7 -1 1.08
    4 7 1 1.16
    -4 7 -1 1.78
    -4 7 -1 1.42
    -5 -7 -1 98.51
    5 -7 1 98.24
    5 -7 1 98.29
    5 7 1 99.37
    -5 7 -1 98.96
    -5 7 -1 96.64
    -5 7 -1 98.41
    -5 7 -1 100.25
    -5 7 -1 100.47
    -6 -7 -1 3.28
    6 -7 1 3.32
    6 -7 1 3.25
    6 7 1 3.33
    -6 7 -1 3.19
    -6 7 -1 2.72
    -6 7 -1 2.99
    -6 7 -1 3.25
    -7 -7 -1 1.69
    7 -7 1 1.89
    7 -7 1 1.54
    -7 7 -1 1.56
    -7 7 -1 1.69
    7 7 1 1.70
    -7 7 -1 1.88
    -8 -7 -1 -0.02
    8 -7 1 -0.04
    8 -7 1 -0.02
    -8 7 -1 -0.04
    -8 7 -1 -0.10
    -8 7 -1 0.09
    -9 -7 -1 -0.05
    9 -7 1 0.02
    -9 7 -1 -0.04
    -9 7 -1 0.10
    -10 7 -1 1.40
    -10 7 -1 1.22
    10 -8 -1 0.10
    -10 8 1 -0.04
    -10 8 1 0.03
    9 -8 -1 0.21
    9 -8 -1 0.37
    -9 -8 1 0.21
    -9 8 1 0.30
    -9 8 1 0.15
    -9 8 1 0.28
    -8 -8 1 3.65
    8 -8 -1 3.72
    8 -8 -1 3.63
    -8 8 1 3.79
    -8 8 1 3.94
    -8 8 1 3.48
    -8 8 1 3.86
    8 8 -1 3.86
    -7 -8 1 0.01
    7 -8 -1 -0.04
    7 -8 -1 0.06
    -7 8 1 0.11
    -7 8 1 0.06
    -7 8 1 -0.07
    7 8 -1 0.05
    -7 8 1 0.03
    6 -8 -1 21.86
    6 -8 -1 21.40
    -6 -8 1 20.82
    -6 8 1 20.84
    -6 8 1 21.83
    6 8 -1 22.03
    -6 8 1 21.54
    -6 8 1 21.27
    -6 8 1 21.28
    -5 -8 1 1.95
    5 -8 -1 2.09
    5 -8 -1 2.15
    -5 8 1 2.33
    -5 8 1 2.31
    -5 8 1 2.15
    -5 8 1 2.14
    5 8 -1 2.17
    -5 8 1 2.06
    4 -8 -1 21.74
    -4 -8 1 21.62
    4 -8 -1 22.02
    -4 8 1 21.75
    -4 8 1 22.15
    -4 8 1 21.78
    -4 8 1 21.71
    4 8 -1 21.08
    -4 8 1 21.97
    3 -8 -1 0.83
    3 -8 -1 0.75
    -3 -8 1 0.99
    -3 8 1 0.58
    -3 8 1 0.96
    -3 8 1 0.83
    3 8 -1 0.75
    -3 8 1 0.76
    -3 8 1 0.72
    2 -8 -1 2.60
    -2 -8 1 2.68
    2 -8 -1 2.78
    2 -8 -1 2.60
    -2 8 1 2.66
    -2 8 1 2.71
    -2 8 1 2.53
    2 8 -1 2.61
    2 8 -1 2.35
    -2 8 1 2.57
    -2 8 1 2.40
    -2 8 1 2.51
    1 -8 -1 2.48
    1 -8 -1 2.47
    1 -8 -1 2.51
    -1 -8 1 2.31
    1 -8 -1 2.54
    -1 -8 1 2.09
    1 8 -1 2.39
    -1 8 1 2.33
    -1 8 1 2.57
    1 8 -1 2.44
    -1 8 1 2.48
    1 8 -1 2.61
    -1 8 1 2.70
    -1 8 1 2.45
    -1 8 1 2.38
    0 -8 -1 0.56
    0 -8 1 0.54
    0 -8 -1 0.49
    0 -8 -1 0.51
    0 -8 1 0.38
    0 -8 1 0.47
    0 -8 -1 0.43
    0 8 -1 0.53
    0 8 1 0.52
    0 8 -1 0.63
    0 8 1 0.59
    0 8 1 0.57
    0 8 -1 0.46
    0 8 1 0.51
    0 8 -1 0.48
    0 8 1 0.55
    0 8 -1 0.49
    1 -8 1 45.13
    -1 -8 -1 43.81
    -1 -8 -1 44.16
    1 -8 1 44.47
    1 -8 1 44.45
    1 -8 1 43.50
    -1 8 -1 44.33
    -1 8 -1 43.81
    -1 8 -1 44.60
    -1 8 -1 45.38
    1 8 1 44.86
    1 8 1 44.02
    -1 8 -1 44.53
    1 8 1 45.56
    1 8 1 43.63
    -1 8 -1 45.95
    2 -8 1 24.71
    -2 -8 -1 24.28
    2 -8 1 24.83
    2 -8 1 24.68
    2 8 1 25.07
    -2 8 -1 24.60
    -2 8 -1 25.09
    2 8 1 23.92
    -2 8 -1 24.79
    2 8 1 24.31
    -2 8 -1 24.83
    -2 8 -1 24.88
    -2 8 -1 25.00
    -3 -8 -1 23.18
    3 -8 1 23.14
    3 -8 1 22.24
    3 -8 1 23.53
    -3 8 -1 22.92
    -3 8 -1 23.46
    -3 8 -1 23.43
    3 8 1 23.86
    3 8 1 22.57
    -3 8 -1 23.42
    -3 8 -1 23.49
    -3 8 -1 22.84
    4 -8 1 79.99
    4 -8 1 78.72
    -4 -8 -1 79.33
    -4 8 -1 77.75
    4 8 1 78.75
    -4 8 -1 79.47
    -4 8 -1 79.98
    -4 8 -1 82.47
    -4 8 -1 80.30
    5 -8 1 2.25
    -5 -8 -1 1.99
    5 -8 1 2.13
    -5 8 -1 2.14
    -5 8 -1 2.27
    -5 8 -1 2.55
    -5 8 -1 2.47
    5 8 1 2.27
    -5 8 -1 2.51
    -6 -8 -1 1.78
    6 -8 1 1.74
    6 -8 1 1.81
    -6 8 -1 1.76
    6 8 1 1.73
    -6 8 -1 1.35
    -6 8 -1 1.56
    -6 8 -1 1.83
    7 -8 1 0.30
    -7 -8 -1 0.22
    7 -8 1 0.29
    7 8 1 0.41
    -7 8 -1 0.44
    -7 8 -1 0.20
    -7 8 -1 0.17
    -8 -8 -1 0.11
    8 -8 1 0.18
    8 -8 1 0.14
    -8 8 -1 0.19
    -8 8 -1 0.16
    -8 8 -1 0.03
    9 -8 1 0.07
    -9 -8 -1 0.08
    -9 8 -1 0.08
    -9 8 -1 0.04
    9 -9 -1 8.38
    9 -9 -1 8.29
    -9 9 1 8.11
    -9 9 1 8.06
    8 -9 -1 0.73
    -8 -9 1 0.59
    8 -9 -1 0.86
    8 9 -1 0.63
    -8 9 1 0.70
    -8 9 1 0.61
    -8 9 1 0.53
    -8 9 1 0.57
    -7 -9 1 4.45
    7 -9 -1 4.48
    7 -9 -1 4.31
    -7 9 1 4.69
    -7 9 1 4.32
    7 9 -1 4.50
    -7 9 1 4.39
    -7 9 1 4.41
    6 -9 -1 -0.01
    6 -9 -1 0.02
    -6 -9 1 0.09
    -6 9 1 -0.03
    -6 9 1 -0.01
    -6 9 1 0.00
    6 9 -1 0.05
    -6 9 1 0.00
    5 -9 -1 4.50
    5 -9 -1 3.99
    -5 -9 1 4.17
    5 9 -1 3.97
    -5 9 1 3.92
    -5 9 1 4.38
    -5 9 1 4.36
    -5 9 1 4.28
    4 -9 -1 12.87
    4 -9 -1 12.29
    -4 -9 1 12.17
    -4 9 1 12.35
    -4 9 1 12.51
    -4 9 1 12.50
    -4 9 1 12.51
    -4 9 1 12.42
    4 9 -1 12.37
    3 -9 -1 26.39
    3 -9 -1 26.31
    -3 -9 1 25.95
    -3 9 1 26.75
    -3 9 1 26.78
    -3 9 1 26.26
    3 9 -1 26.42
    -3 9 1 26.79
    -3 9 1 26.59
    -2 -9 1 7.76
    2 -9 -1 7.81
    -2 9 1 8.15
    -2 9 1 7.89
    -2 9 1 7.95
    -2 9 1 7.31
    -2 9 1 7.65
    2 9 -1 7.46
    -1 -9 1 54.26
    1 -9 -1 56.58
    -1 -9 1 55.39
    1 -9 -1 55.24
    1 9 -1 55.10
    -1 9 1 56.73
    -1 9 1 56.43
    1 9 -1 54.71
    -1 9 1 56.50
    -1 9 1 55.88
    -1 9 1 55.26
    0 -9 1 2.06
    0 -9 -1 1.85
    0 -9 1 2.09
    0 -9 -1 1.99
    0 -9 1 1.96
    0 9 -1 2.16
    0 9 1 2.06
    0 9 1 1.88
    0 9 -1 1.82
    0 9 1 2.11
    0 9 1 1.70
    0 9 -1 1.96
    0 9 -1 2.00
    1 -9 1 61.95
    1 -9 1 64.15
    -1 -9 -1 60.92
    -1 -9 -1 62.61
    -1 9 -1 64.41
    -1 9 -1 62.01
    -1 9 -1 64.50
    -1 9 -1 62.75
    -1 9 -1 63.69
    1 9 1 63.43
    1 9 1 64.88
    1 9 1 65.38
    1 9 1 63.09
    2 -9 1 10.30
    2 -9 1 10.32
    -2 -9 -1 10.67
    -2 9 -1 10.04
    -2 9 -1 10.17
    -2 9 -1 9.72
    -2 9 -1 10.37
    2 9 1 10.28
    -2 9 -1 10.44
    2 9 1 9.93
    -2 9 -1 10.31
    3 -9 1 12.70
    3 -9 1 12.18
    -3 -9 -1 12.40
    3 9 1 12.61
    -3 9 -1 12.91
    -3 9 -1 12.63
    -3 9 -1 12.40
    -3 9 -1 13.14
    -3 9 -1 12.84
    4 -9 1 0.20
    -4 -9 -1 0.25
    4 -9 1 0.17
    -4 9 -1 0.17
    4 9 1 0.21
    -4 9 -1 0.17
    -4 9 -1 0.17
    -4 9 -1 0.13
    -4 9 -1 0.18
    -5 -9 -1 12.31
    5 -9 1 13.60
    5 -9 1 13.27
    -5 9 -1 13.11
    -5 9 -1 13.66
    -5 9 -1 13.28
    5 9 1 13.40
    -5 9 -1 12.74
    6 -9 1 1.55
    6 -9 1 1.29
    -6 -9 -1 1.26
    -6 9 -1 1.33
    -6 9 -1 1.12
    6 9 1 1.24
    -6 9 -1 1.23
    -6 9 -1 1.46
    7 -9 1 0.09
    7 -9 1 0.09
    -7 -9 -1 0.16
    -7 9 -1 0.00
    -7 9 -1 0.13
    -7 9 -1 0.12
    7 9 1 0.13
    8 -9 1 0.28
    8 -9 1 0.16
    -8 -9 -1 0.33
    -8 9 -1 0.23
    -8 9 -1 0.33
    -8 9 -1 0.32
    9 -9 1 0.71
    -9 9 -1 1.11
    -9 9 -1 0.68
    9 -10 -1 0.78
    -9 10 1 0.62
    -9 10 1 0.55
    -8 -10 1 -0.01
    8 -10 -1 0.02
    8 -10 -1 -0.10
    -8 10 1 -0.04
    -8 10 1 -0.06
    -8 10 1 0.04
    8 10 -1 -0.13
    -7 -10 1 6.79
    7 -10 -1 6.43
    7 -10 -1 6.64
    -7 10 1 6.75
    -7 10 1 6.92
    -7 10 1 6.87
    -7 10 1 6.71
    7 10 -1 6.55
    6 -10 -1 2.67
    6 -10 -1 2.49
    -6 -10 1 2.60
    6 10 -1 2.84
    -6 10 1 2.47
    -6 10 1 2.95
    -6 10 1 2.44
    -6 10 1 2.71
    5 -10 -1 5.31
    5 -10 -1 4.92
    -5 -10 1 5.08
    5 10 -1 4.75
    -5 10 1 4.88
    -5 10 1 5.18
    -5 10 1 4.95
    -5 10 1 5.15
    4 -10 -1 0.52
    -4 -10 1 0.69
    4 -10 -1 0.64
    4 10 -1 0.57
    -4 10 1 0.59
    -4 10 1 0.61
    -4 10 1 0.58
    -4 10 1 0.51
    3 -10 -1 9.57
    3 -10 -1 9.87
    -3 -10 1 9.13
    -3 10 1 10.07
    3 10 -1 9.95
    -3 10 1 10.09
    -3 10 1 9.63
    -3 10 1 10.07
    2 -10 -1 0.60
    2 -10 -1 0.66
    -2 -10 1 0.52
    2 10 -1 0.66
    -2 10 1 0.68
    -2 10 1 0.58
    -1 -10 1 3.17
    1 -10 -1 3.18
    1 -10 -1 3.01
    -1 -10 1 2.90
    1 10 -1 3.22
    -1 10 1 3.36
    -1 10 1 3.12
    0 -10 1 0.10
    0 -10 -1 0.09
    0 10 -1 0.05
    0 10 1 0.07
    0 10 1 0.09
    0 10 1 0.22
    1 -10 1 3.22
    1 -10 1 3.46
    -1 -10 -1 3.18
    -1 -10 -1 3.31
    1 10 1 3.18
    -1 10 -1 3.55
    -1 10 -1 3.28
    2 -10 1 10.04
    2 -10 1 10.55
    -2 -10 -1 10.15
    -2 10 -1 10.50
    2 10 1 10.68
    -2 10 -1 10.43
    3 -10 1 25.79
    3 -10 1 26.28
    -3 -10 -1 26.97
    3 10 1 26.78
    -3 10 -1 26.17
    -3 10 -1 26.81
    -3 10 -1 26.94
    -3 10 -1 25.77
    4 -10 1 5.51
    4 -10 1 6.14
    -4 -10 -1 5.73
    -4 10 -1 5.85
    -4 10 -1 5.59
    -4 10 -1 5.72
    -4 10 -1 5.79
    4 10 1 5.72
    -5 -10 -1 1.03
    5 -10 1 0.98
    5 -10 1 1.04
    -5 10 -1 1.05
    -5 10 -1 0.88
    -5 10 -1 0.97
    5 10 1 1.26
    -5 10 -1 1.24
    -6 -10 -1 3.99
    6 -10 1 4.04
    6 -10 1 3.59
    -6 10 -1 3.71
    -6 10 -1 3.94
    6 10 1 3.75
    -6 10 -1 3.73
    -6 10 -1 3.80
    -7 -10 -1 3.06
    7 -10 1 3.46
    7 -10 1 3.06
    -7 10 -1 3.29
    -7 10 -1 3.40
    -7 10 -1 3.25
    7 10 1 3.30
    8 -10 1 9.53
    8 -10 1 10.69
    -8 10 -1 9.65
    -8 10 -1 9.94
    -8 10 -1 9.97
    8 -11 -1 1.16
    -8 11 1 1.13
    8 11 -1 1.18
    -8 11 1 0.92
    7 -11 -1 0.11
    -7 -11 1 -0.02
    7 -11 -1 0.05
    -7 11 1 0.11
    -7 11 1 0.19
    7 11 -1 -0.07
    -7 11 1 0.03
    -7 11 1 0.20
    -6 -11 1 1.56
    6 -11 -1 1.39
    6 -11 -1 1.47
    -6 11 1 1.35
    -6 11 1 1.71
    -6 11 1 1.41
    -6 11 1 1.64
    6 11 -1 1.63
    5 -11 -1 0.19
    5 -11 -1 0.13
    -5 -11 1 0.24
    -5 11 1 0.18
    -5 11 1 0.06
    5 11 -1 0.05
    -5 11 1 0.20
    -5 11 1 0.26
    4 -11 -1 4.58
    4 -11 -1 4.27
    -4 -11 1 4.54
    4 11 -1 4.80
    -4 11 1 4.13
    -4 11 1 4.59
    -4 11 1 4.39
    -4 11 1 4.22
    3 -11 -1 0.58
    -3 -11 1 0.55
    3 -11 -1 0.43
    3 11 -1 0.63
    -3 11 1 0.44
    -3 11 1 0.47
    2 -11 -1 1.84
    -2 -11 1 1.88
    2 -11 -1 1.97
    2 11 -1 2.02
    -2 11 1 2.10
    -2 11 1 2.02
    1 -11 -1 0.51
    1 11 -1 0.53
    -1 11 1 0.50
    -1 11 1 0.51
    0 -11 -1 0.09
    0 -11 1 0.01
    0 11 -1 0.03
    0 11 1 0.10
    -1 -11 -1 9.07
    1 -11 1 8.96
    -1 11 -1 9.54
    1 11 1 9.75
    2 -11 1 0.30
    -2 -11 -1 0.22
    2 -11 1 0.28
    -2 11 -1 0.38
    2 11 1 0.29
    -2 11 -1 0.28
    3 -11 1 19.27
    3 -11 1 18.25
    -3 -11 -1 18.09
    3 11 1 18.30
    -3 11 -1 18.12
    -3 11 -1 18.30
    -4 -11 -1 1.35
    4 -11 1 1.59
    4 -11 1 1.60
    -4 11 -1 1.55
    -4 11 -1 1.50
    -4 11 -1 1.39
    4 11 1 1.47
    -4 11 -1 1.17
    5 -11 1 31.02
    -5 -11 -1 32.63
    5 -11 1 32.61
    -5 11 -1 31.66
    -5 11 -1 31.28
    5 11 1 31.92
    -5 11 -1 31.68
    -5 11 -1 30.85
    6 -11 1 19.50
    -6 -11 -1 19.22
    6 -11 1 20.37
    -6 11 -1 20.01
    6 11 1 20.10
    -6 11 -1 19.35
    -6 11 -1 19.09
    -6 11 -1 18.70
    7 -11 1 13.35
    7 -11 1 13.41
    -7 11 -1 13.21
    -7 11 -1 12.77
    7 11 1 13.95
    -7 11 -1 14.24
    7 -12 -1 4.17
    -7 12 1 4.09
    -7 12 1 4.15
    -7 12 1 4.05
    7 12 -1 4.32
    -7 12 1 4.29
    -6 -12 1 0.11
    6 -12 -1 0.11
    6 -12 -1 0.21
    -6 12 1 0.22
    -6 12 1 0.00
    -6 12 1 0.16
    -6 12 1 0.18
    6 12 -1 0.20
    5 -12 -1 8.64
    5 -12 -1 9.39
    -5 -12 1 8.45
    5 12 -1 8.93
    -5 12 1 9.12
    -5 12 1 8.99
    -4 -12 1 0.55
    4 -12 -1 0.61
    4 -12 -1 0.41
    -4 12 1 0.57
    -4 12 1 0.51
    4 12 -1 0.51
    3 -12 -1 1.65
    -3 -12 1 1.73
    3 -12 -1 1.32
    3 12 -1 1.80
    -3 12 1 1.46
    -3 12 1 1.56
    2 -12 -1 0.84
    -2 12 1 1.10
    2 12 -1 1.04
    -2 12 1 1.05
    1 -12 -1 8.37
    -1 12 1 8.60
    1 12 -1 8.46
    0 -12 -1 2.65
    0 -12 1 2.60
    0 12 -1 2.68
    0 12 1 2.74
    1 -12 1 2.31
    -1 -12 -1 2.66
    1 12 1 2.47
    -1 12 -1 2.47
    2 -12 1 -0.10
    2 12 1 0.03
    -2 12 -1 0.11
    3 -12 1 2.49
    3 -12 1 2.79
    -3 -12 -1 2.65
    -3 12 -1 2.58
    -3 12 -1 2.42
    3 12 1 2.40
    4 -12 1 2.93
    -4 -12 -1 2.41
    4 -12 1 2.79
    -4 12 -1 2.56
    4 12 1 2.59
    -4 12 -1 2.61
    -5 -12 -1 0.13
    5 -12 1 0.10
    5 -12 1 -0.02
    -5 12 -1 0.06
    -5 12 -1 -0.05
    5 12 1 -0.01
    -5 12 -1 -0.08
    -6 -12 -1 8.97
    6 -12 1 8.97
    6 -12 1 9.07
    -6 12 -1 9.68
    -6 12 -1 8.74
    -6 12 -1 9.19
    6 12 1 9.69
    -6 12 -1 9.03
    6 -13 -1 0.00
    -6 13 1 -0.05
    -6 13 1 0.01
    6 13 -1 -0.07
    5 -13 -1 3.36
    -5 -13 1 3.35
    -5 13 1 3.58
    -5 13 1 3.39
    5 13 -1 3.49
    4 -13 -1 0.55
    -4 -13 1 0.60
    4 -13 -1 0.43
    4 13 -1 0.46
    -4 13 1 0.49
    -4 13 1 0.47
    3 -13 -1 3.77
    3 13 -1 3.63
    -3 13 1 3.77
    -3 13 1 4.13
    2 -13 -1 4.47
    -2 13 1 4.40
    2 13 -1 4.54
    1 -13 -1 0.59
    -1 13 1 0.72
    1 13 -1 0.62
    0 -13 1 15.46
    0 -13 -1 14.16
    0 13 -1 15.24
    0 13 1 15.67
    1 -13 1 0.00
    1 13 1 -0.06
    -1 13 -1 0.03
    2 -13 1 -0.10
    2 13 1 0.09
    -2 13 -1 0.07
    3 -13 1 -0.03
    3 13 1 -0.10
    -3 13 -1 0.03
    -4 -13 -1 1.81
    4 -13 1 1.75
    4 -13 1 1.70
    4 13 1 1.93
    -4 13 -1 1.67
    -5 -13 -1 0.10
    5 -13 1 0.02
    -5 13 -1 0.09
    5 13 1 0.16
    -5 13 -1 -0.10
    -4 14 1 -0.02
    4 14 -1 0.03
    -3 14 1 0.44
    3 14 -1 0.71
    2 14 -1 0.54
    -2 14 1 0.44
    1 -14 -1 3.73
    -1 14 1 3.74
    1 14 -1 4.12
    0 -14 -1 6.25
    0 14 1 6.35
    0 14 -1 6.63
    -1 14 -1 0.27
    1 14 1 0.21
    -2 14 -1 0.08
    2 14 1 -0.08
    -3 14 -1 1.39
    3 14 1 1.45
    -4 14 -1 1.30
    4 14 1 1.45
    12 0 -2 0.23
    -12 0 2 0.29
    -11 0 2 -0.05
    -11 0 2 0.00
    -10 0 2 1.91
    -10 0 2 1.73
    -9 0 2 0.07
    -9 0 2 0.03
    9 0 -2 -0.10
    -8 0 2 47.54
    8 0 -2 45.87
    -8 0 2 45.29
    8 0 -2 46.02
    -7 0 2 -0.03
    -7 0 2 0.01
    -7 0 2 -0.01
    7 0 -2 0.02
    -6 0 2 12.92
    -6 0 2 13.36
    6 0 -2 13.73
    -6 0 2 13.40
    6 0 -2 13.40
    -6 0 2 13.27
    5 0 -2 0.01
    5 0 -2 -0.03
    -5 0 2 -0.02
    -5 0 2 0.00
    5 0 -2 -0.01
    -5 0 2 0.03
    -5 0 2 -0.03
    -4 0 2 89.11
    -4 0 2 91.25
    -4 0 2 89.08
    -4 0 2 91.30
    4 0 -2 90.02
    4 0 -2 89.03
    -4 0 2 91.48
    4 0 -2 87.31
    3 0 -2 0.02
    3 0 -2 -0.03
    -3 0 2 -0.04
    -3 0 2 0.01
    -3 0 2 -0.03
    3 0 -2 -0.03
    2 0 -2 168.41
    -2 0 2 174.03
    -2 0 2 174.41
    -2 0 2 178.61
    2 0 -2 170.45
    1 0 -2 0.00
    -1 0 2 -0.03
    1 0 -2 -0.01
    -1 0 2 0.01
    -1 0 2 -0.01
    0 0 -2 41.30
    0 0 2 41.47
    0 0 2 41.56
    0 0 2 41.83
    0 0 -2 41.72
    1 0 2 0.06
    -1 0 -2 0.01
    1 0 2 -0.02
    1 0 2 -0.05
    1 0 2 0.00
    -1 0 -2 0.00
    2 0 2 2.79
    2 0 2 2.66
    2 0 2 2.71
    -2 0 -2 2.39
    -2 0 -2 2.80
    2 0 2 2.70
    -3 0 -2 0.01
    3 0 2 0.00
    -3 0 -2 0.02
    3 0 2 0.01
    -3 0 -2 -0.03
    3 0 2 -0.01
    -3 0 -2 0.00
    -4 0 -2 0.31
    4 0 2 0.29
    4 0 2 0.34
    -4 0 -2 0.30
    -4 0 -2 0.29
    -4 0 -2 0.34
    5 0 2 -0.04
    5 0 2 -0.01
    -5 0 -2 -0.03
    -5 0 -2 0.03
    -5 0 -2 -0.05
    5 0 2 0.03
    -5 0 -2 -0.03
    -6 0 -2 5.02
    -6 0 -2 5.14
    6 0 2 5.21
    6 0 2 5.33
    -6 0 -2 4.80
    -6 0 -2 5.30
    -7 0 -2 -0.03
    -7 0 -2 -0.07
    7 0 2 0.03
    8 0 2 0.23
    -8 0 -2 0.40
    -8 0 -2 0.23
    -9 0 -2 0.01
    -9 0 -2 -0.03
    9 0 2 0.00
    10 0 2 5.75
    -10 0 -2 5.55
    -10 0 -2 5.74
    11 0 2 0.04
    -11 0 -2 0.01
    -11 0 -2 0.00
    -12 1 2 0.76
    -12 1 2 0.53
    -11 -1 2 4.80
    11 1 -2 4.49
    -11 1 2 4.78
    -11 1 2 4.78
    -10 -1 2 6.70
    -10 -1 2 6.80
    -10 1 2 6.57
    -10 1 2 6.80
    10 1 -2 6.68
    9 -1 -2 16.15
    -9 -1 2 16.18
    -9 -1 2 16.49
    -9 1 2 15.59
    -9 1 2 15.96
    -8 -1 2 3.04
    -8 -1 2 2.91
    8 -1 -2 3.18
    8 -1 -2 2.87
    -8 1 2 3.04
    -8 1 2 2.94
    -8 1 2 3.17
    -8 1 2 2.99
    7 -1 -2 28.02
    -7 -1 2 28.94
    7 -1 -2 27.58
    -7 -1 2 27.42
    7 -1 -2 27.99
    -7 1 2 28.25
    -7 1 2 28.74
    -7 1 2 27.50
    -7 1 2 28.23
    -7 1 2 27.92
    7 1 -2 28.95
    -7 1 2 27.06
    -6 -1 2 80.63
    6 -1 -2 80.53
    -6 -1 2 82.44
    6 -1 -2 80.86
    6 -1 -2 80.25
    -6 1 2 78.80
    6 1 -2 81.37
    6 1 -2 79.55
    -6 1 2 80.80
    -6 1 2 81.11
    -6 1 2 80.38
    -6 1 2 80.72
    -6 1 2 78.93
    5 -1 -2 31.50
    5 -1 -2 30.96
    -5 -1 2 31.31
    5 -1 -2 30.28
    -5 -1 2 31.59
    5 -1 -2 30.38
    -5 1 2 30.87
    5 1 -2 31.73
    -5 1 2 30.38
    -5 1 2 30.27
    -5 1 2 30.14
    -5 1 2 30.74
    5 1 -2 31.78
    5 1 -2 31.84
    -5 1 2 30.90
    -4 -1 2 13.67
    -4 -1 2 13.27
    -4 -1 2 12.93
    4 -1 -2 13.15
    4 -1 -2 13.12
    -4 -1 2 13.40
    4 -1 -2 13.54
    4 1 -2 13.42
    4 1 -2 13.23
    -4 1 2 13.52
    -4 1 2 13.44
    -4 1 2 13.67
    -4 1 2 13.68
    -4 1 2 13.17
    4 1 -2 13.81
    -4 1 2 13.42
    3 -1 -2 2.33
    -3 -1 2 2.25
    -3 -1 2 2.31
    3 -1 -2 2.39
    -3 -1 2 2.36
    3 -1 -2 2.22
    -3 1 2 2.35
    -3 1 2 2.17
    -3 1 2 2.22
    -3 1 2 2.36
    3 1 -2 2.44
    3 1 -2 2.25
    3 1 -2 2.36
    -3 1 2 2.22
    2 -1 -2 7.46
    2 -1 -2 7.34
    2 -1 -2 7.29
    -2 -1 2 7.11
    2 -1 -2 7.42
    -2 -1 2 7.04
    -2 1 2 7.24
    2 1 -2 7.38
    -2 1 2 7.24
    -2 1 2 7.24
    2 1 -2 7.23
    -2 1 2 7.34
    -1 -1 2 93.81
    -1 -1 2 89.57
    1 -1 -2 96.32
    1 -1 -2 95.36
    -1 1 2 90.02
    -1 1 2 96.05
    -1 1 2 89.24
    1 1 -2 92.99
    1 1 -2 95.03
    0 -1 -2 283.60
    0 -1 -2 281.41
    0 -1 2 276.24
    0 -1 -2 288.66
    0 -1 2 271.53
    0 1 -2 283.41
    0 1 2 284.99
    0 1 2 292.38
    0 1 2 275.91
    1 -1 2 84.93
    -1 -1 -2 82.22
    1 -1 2 85.41
    1 -1 2 87.48
    1 1 2 84.83
    1 1 2 86.49
    -1 1 -2 84.76
    -1 1 -2 83.35
    -1 1 -2 80.88
    2 -1 2 1.53
    2 -1 2 1.57
    -2 -1 -2 1.58
    2 -1 2 1.63
    -2 -1 -2 1.57
    2 1 2 1.74
    2 1 2 1.67
    -2 1 -2 1.49
    -2 1 -2 1.60
    -2 1 -2 1.52
    -3 -1 -2 37.63
    -3 -1 -2 38.35
    3 -1 2 38.81
    3 -1 2 38.34
    -3 -1 -2 38.08
    3 -1 2 38.71
    3 1 2 39.06
    -3 1 -2 36.88
    -3 1 -2 37.34
    -3 1 -2 37.69
    -3 1 -2 38.60
    3 1 2 38.17
    3 1 2 39.32
    -3 1 -2 37.89
    -3 1 -2 38.52
    -4 -1 -2 10.93
    4 -1 2 11.20
    -4 -1 -2 10.94
    4 -1 2 11.31
    4 -1 2 11.13
    -4 -1 -2 10.95
    -4 -1 -2 11.33
    4 1 2 10.75
    4 1 2 11.54
    4 1 2 11.28
    -4 1 -2 11.14
    -4 1 -2 10.97
    -4 1 -2 10.90
    -4 1 -2 11.32
    -4 1 -2 10.89
    4 1 2 11.40
    5 -1 2 25.00
    -5 -1 -2 25.36
    -5 -1 -2 24.68
    5 -1 2 25.25
    -5 -1 -2 24.68
    -5 -1 -2 24.89
    5 -1 2 25.11
    -5 1 -2 24.31
    -5 1 -2 24.88
    -5 1 -2 25.26
    5 1 2 25.17
    5 1 2 24.26
    -5 1 -2 25.15
    5 1 2 25.05
    5 1 2 25.28
    -5 1 -2 24.22
    -6 -1 -2 2.68
    -6 -1 -2 2.46
    -6 -1 -2 2.81
    -6 -1 -2 2.56
    6 -1 2 2.68
    -6 1 -2 2.40
    -6 1 -2 2.58
    -6 1 -2 2.79
    -6 1 -2 2.66
    6 1 2 2.61
    6 1 2 2.67
    6 1 2 2.52
    6 1 2 2.44
    -7 -1 -2 1.86
    -7 -1 -2 1.90
    -7 1 -2 1.89
    -7 1 -2 1.92
    7 1 2 1.98
    -8 -1 -2 0.14
    -8 -1 -2 0.16
    -8 1 -2 0.10
    -8 1 -2 0.18
    8 1 2 0.24
    9 -1 2 4.50
    -9 -1 -2 4.73
    -9 -1 -2 4.65
    -9 1 -2 5.07
    9 1 2 4.81
    -9 1 -2 4.29
    -10 -1 -2 0.20
    10 -1 2 0.17
    10 1 2 0.06
    -10 1 -2 0.29
    -10 1 -2 0.01
    11 -1 2 2.36
    -11 -1 -2 2.02
    -11 1 -2 2.39
    -11 1 -2 2.10
    11 1 2 1.71
    -12 2 2 0.39
    -12 2 2 0.15
    -11 2 2 -0.01
    -11 2 2 0.11
    -10 2 2 0.62
    10 2 -2 0.42
    -10 2 2 0.48
    9 -2 -2 2.28
    -9 -2 2 2.26
    9 2 -2 2.31
    -9 2 2 2.35
    -9 2 2 2.27
    9 2 -2 2.58
    -8 -2 2 1.82
    8 -2 -2 1.89
    -8 -2 2 1.61
    -8 2 2 1.84
    -8 2 2 1.70
    8 2 -2 1.87
    -8 2 2 1.64
    -8 2 2 1.61
    8 2 -2 1.97
    -7 -2 2 0.64
    -7 -2 2 0.64
    -7 -2 2 0.66
    7 -2 -2 0.72
    -7 -2 2 0.64
    7 -2 -2 0.74
    7 -2 -2 0.82
    -7 2 2 0.67
    -7 2 2 0.74
    -7 2 2 0.65
    -7 2 2 0.64
    7 2 -2 0.73
    -7 2 2 0.59
    -7 2 2 0.69
    7 2 -2 0.72
    -6 -2 2 1.43
    -6 -2 2 1.43
    -6 -2 2 1.34
    6 -2 -2 1.22
    6 -2 -2 1.27
    6 -2 -2 1.29
    -6 -2 2 1.30
    -6 2 2 1.37
    -6 2 2 1.42
    -6 2 2 1.24
    -6 2 2 1.28
    6 2 -2 1.29
    -6 2 2 1.35
    -6 2 2 1.33
    -5 -2 2 5.94
    -5 -2 2 6.07
    5 -2 -2 5.66
    -5 -2 2 5.82
    -5 -2 2 5.81
    5 -2 -2 5.95
    5 -2 -2 5.88
    -5 -2 2 6.03
    5 -2 -2 5.98
    -5 2 2 5.80
    5 2 -2 6.19
    -5 2 2 5.81
    -5 2 2 5.77
    -5 2 2 5.76
    -5 2 2 5.82
    5 2 -2 6.01
    -5 2 2 6.01
    -5 2 2 5.63
    -4 -2 2 19.33
    4 -2 -2 19.59
    4 -2 -2 19.10
    -4 -2 2 18.78
    4 -2 -2 18.77
    -4 -2 2 18.86
    -4 -2 2 19.69
    4 2 -2 19.12
    -4 2 2 18.90
    -4 2 2 18.77
    -4 2 2 19.09
    -4 2 2 18.04
    4 2 -2 19.39
    -4 2 2 18.98
    -4 2 2 19.30
    4 2 -2 18.22
    4 2 -2 18.69
    -4 2 2 18.03
    -3 -2 2 20.29
    -3 -2 2 20.98
    3 -2 -2 20.25
    -3 -2 2 20.08
    3 -2 -2 20.39
    3 -2 -2 21.09
    3 2 -2 20.36
    -3 2 2 21.27
    3 2 -2 20.38
    -3 2 2 20.02
    3 2 -2 20.74
    -3 2 2 20.35
    -3 2 2 20.73
    -3 2 2 20.37
    -3 2 2 19.98
    -3 2 2 19.64
    2 -2 -2 20.02
    -2 -2 2 20.07
    2 -2 -2 20.23
    -2 -2 2 19.52
    -2 -2 2 20.60
    2 -2 -2 20.12
    -2 2 2 19.76
    -2 2 2 19.33
    -2 2 2 20.02
    -2 2 2 20.08
    -2 2 2 20.00
    2 2 -2 19.74
    2 2 -2 20.16
    -1 -2 2 58.15
    1 -2 -2 56.99
    -1 -2 2 57.53
    1 -2 -2 57.96
    -1 -2 2 57.14
    1 -2 -2 57.99
    1 -2 -2 57.37
    -1 2 2 59.91
    -1 2 2 58.11
    -1 2 2 60.89
    -1 2 2 58.85
    -1 2 2 58.90
    1 2 -2 58.00
    1 2 -2 56.99
    0 -2 -2 254.30
    0 -2 -2 242.49
    0 -2 -2 255.29
    0 -2 2 251.83
    0 -2 2 255.81
    0 -2 -2 260.12
    0 -2 2 254.93
    0 2 2 249.60
    0 2 -2 249.61
    0 2 2 246.12
    0 2 2 255.66
    0 2 2 257.44
    0 2 2 256.74
    0 2 -2 254.59
    1 -2 2 1.64
    -1 -2 -2 1.71
    1 -2 2 1.76
    -1 -2 -2 1.84
    -1 -2 -2 1.84
    1 -2 2 1.78
    -1 2 -2 1.84
    -1 2 -2 1.75
    -1 2 -2 1.66
    1 2 2 1.78
    1 2 2 1.70
    1 2 2 1.70
    1 2 2 1.74
    -2 -2 -2 299.51
    2 -2 2 296.29
    2 -2 2 300.14
    -2 -2 -2 291.85
    2 -2 2 297.91
    -2 2 -2 300.57
    2 2 2 292.86
    2 2 2 298.08
    2 2 2 292.43
    -2 2 -2 294.62
    -2 2 -2 302.66
    -2 2 -2 294.01
    2 2 2 289.79
    -2 2 -2 299.99
    3 -2 2 23.78
    -3 -2 -2 23.74
    3 -2 2 24.09
    3 -2 2 23.83
    -3 -2 -2 23.46
    3 2 2 24.35
    -3 2 -2 23.94
    -3 2 -2 23.13
    -3 2 -2 23.76
    3 2 2 23.27
    -3 2 -2 23.06
    3 2 2 23.81
    3 2 2 24.08
    -3 2 -2 22.38
    -3 2 -2 24.05
    -4 -2 -2 175.52
    4 -2 2 179.19
    4 -2 2 178.04
    -4 -2 -2 170.77
    -4 -2 -2 172.71
    -4 -2 -2 176.02
    4 -2 2 181.32
    4 2 2 175.22
    -4 2 -2 171.73
    4 2 2 167.80
    -4 2 -2 177.54
    -4 2 -2 169.17
    -4 2 -2 178.69
    4 2 2 177.35
    -4 2 -2 178.36
    -4 2 -2 170.73
    4 2 2 172.42
    -5 -2 -2 14.46
    -5 -2 -2 13.66
    5 -2 2 14.42
    -5 -2 -2 14.80
    5 -2 2 14.82
    5 -2 2 14.38
    -5 -2 -2 14.49
    -5 2 -2 14.11
    -5 2 -2 14.68
    5 2 2 13.95
    -5 2 -2 13.72
    -5 2 -2 14.18
    5 2 2 14.36
    -5 2 -2 13.59
    5 2 2 14.31
    5 2 2 14.79
    -5 2 -2 14.41
    -6 -2 -2 52.58
    -6 -2 -2 53.67
    -6 -2 -2 53.18
    -6 -2 -2 55.40
    6 -2 2 53.79
    -6 2 -2 53.11
    -6 2 -2 56.16
    -6 2 -2 54.58
    6 2 2 54.14
    6 2 2 54.77
    -6 2 -2 54.84
    6 2 2 52.69
    7 -2 2 48.82
    -7 -2 -2 48.08
    -7 -2 -2 49.52
    -7 2 -2 48.65
    -7 2 -2 46.71
    -7 2 -2 47.68
    7 2 2 47.95
    -8 -2 -2 1.51
    -8 -2 -2 1.58
    -8 2 -2 1.32
    8 2 2 1.41
    -8 2 -2 1.29
    -9 -2 -2 0.65
    -9 2 -2 0.52
    -9 2 -2 0.43
    9 2 2 0.49
    -10 -2 -2 -0.04
    -10 -2 -2 0.05
    10 2 2 0.03
    -10 2 -2 0.12
    -10 2 -2 -0.04
    11 -2 2 0.57
    -11 -2 -2 0.46
    -11 -2 -2 0.42
    11 2 2 0.52
    -11 2 -2 0.31
    -11 2 -2 0.49
    -11 3 2 0.06
    -11 3 2 -0.07
    10 -3 -2 10.04
    -10 3 2 9.41
    -10 3 2 9.68
    9 -3 -2 6.42
    -9 -3 2 6.01
    -9 3 2 6.25
    -9 3 2 6.01
    9 3 -2 5.99
    -9 3 2 6.06
    -8 -3 2 0.03
    -8 -3 2 0.03
    -8 -3 2 0.02
    8 -3 -2 -0.08
    -8 3 2 0.03
    -8 3 2 0.05
    8 3 -2 0.06
    -8 3 2 0.02
    -8 3 2 0.04
    8 3 -2 -0.02
    -7 -3 2 0.03
    7 -3 -2 0.05
    -7 -3 2 0.02
    -7 -3 2 -0.03
    -7 -3 2 0.02
    -7 3 2 -0.07
    7 3 -2 0.07
    7 3 -2 -0.01
    -7 3 2 0.02
    -7 3 2 0.02
    -7 3 2 0.01
    6 -3 -2 6.99
    -6 -3 2 6.45
    6 -3 -2 6.65
    -6 -3 2 6.49
    -6 -3 2 6.58
    -6 -3 2 6.66
    -6 3 2 6.52
    -6 3 2 6.14
    -6 3 2 6.57
    6 3 -2 6.61
    -6 3 2 6.47
    -6 3 2 6.48
    6 3 -2 6.19
    6 3 -2 6.95
    -6 3 2 6.42
    -6 3 2 6.78
    -5 -3 2 1.36
    -5 -3 2 1.37
    -5 -3 2 1.30
    5 -3 -2 1.23
    5 -3 -2 1.40
    -5 -3 2 1.38
    -5 3 2 1.18
    -5 3 2 1.50
    5 3 -2 1.47
    -5 3 2 1.50
    -5 3 2 1.23
    5 3 -2 1.37
    -5 3 2 1.38
    -5 3 2 1.38
    5 3 -2 1.23
    5 3 -2 1.24
    -5 3 2 1.33
    4 -3 -2 0.00
    -4 -3 2 0.02
    4 -3 -2 0.01
    -4 -3 2 0.09
    -4 -3 2 -0.01
    4 -3 -2 0.00
    -4 3 2 0.00
    -4 3 2 0.00
    -4 3 2 0.03
    -4 3 2 0.02
    4 3 -2 0.14
    -4 3 2 0.03
    -4 3 2 -0.02
    4 3 -2 0.04
    -4 3 2 -0.01
    4 3 -2 -0.02
    3 -3 -2 2.59
    3 -3 -2 2.25
    3 -3 -2 2.35
    -3 -3 2 2.39
    -3 -3 2 2.33
    -3 -3 2 2.34
    -3 3 2 2.20
    -3 3 2 2.31
    -3 3 2 2.32
    -3 3 2 2.51
    -3 3 2 2.33
    3 3 -2 2.23
    -3 3 2 2.42
    3 3 -2 2.29
    -3 3 2 2.24
    2 -3 -2 251.37
    -2 -3 2 257.12
    -2 -3 2 245.38
    2 -3 -2 245.39
    2 -3 -2 246.68
    2 -3 -2 246.38
    2 -3 -2 247.90
    -2 3 2 245.88
    -2 3 2 252.73
    2 3 -2 238.60
    -2 3 2 247.85
    2 3 -2 249.35
    -2 3 2 241.38
    -2 3 2 242.72
    1 -3 -2 0.10
    -1 -3 2 0.12
    1 -3 -2 0.14
    1 -3 -2 0.06
    -1 -3 2 0.16
    1 -3 -2 0.13
    1 -3 -2 0.18
    -1 3 2 0.10
    -1 3 2 0.10
    -1 3 2 0.17
    -1 3 2 0.14
    1 3 -2 0.12
    1 3 -2 0.10
    -1 3 2 0.12
    1 3 -2 0.16
    0 -3 -2 0.29
    0 -3 -2 0.16
    0 -3 -2 0.30
    0 -3 2 0.33
    0 -3 2 0.29
    0 -3 2 0.27
    0 3 -2 0.24
    0 3 2 0.28
    0 3 -2 0.22
    0 3 2 0.24
    0 3 -2 0.31
    0 3 2 0.33
    0 3 2 0.27
    0 3 2 0.21
    -1 -3 -2 0.11
    1 -3 2 0.12
    -1 -3 -2 0.10
    1 -3 2 0.12
    1 -3 2 0.07
    -1 -3 -2 0.11
    1 -3 2 0.15
    1 3 2 0.07
    -1 3 -2 0.11
    1 3 2 0.17
    -1 3 -2 0.08
    1 3 2 0.10
    -1 3 -2 0.09
    1 3 2 0.16
    -1 3 -2 0.10
    2 -3 2 0.03
    2 -3 2 0.04
    -2 -3 -2 0.02
    2 -3 2 0.04
    -2 -3 -2 0.02
    2 -3 2 0.01
    2 3 2 0.02
    -2 3 -2 0.04
    2 3 2 0.04
    -2 3 -2 0.02
    2 3 2 0.08
    2 3 2 0.10
    -2 3 -2 0.04
    -2 3 -2 0.07
    -2 3 -2 0.08
    -2 3 -2 0.05
    -3 -3 -2 4.64
    -3 -3 -2 3.79
    3 -3 2 5.03
    3 -3 2 4.58
    3 -3 2 4.69
    3 -3 2 4.74
    3 3 2 3.74
    -3 3 -2 4.47
    -3 3 -2 4.69
    -3 3 -2 4.71
    3 3 2 4.54
    -3 3 -2 4.60
    -3 3 -2 4.47
    3 3 2 4.61
    3 3 2 4.50
    -3 3 -2 4.52
    -4 -3 -2 10.01
    4 -3 2 9.71
    4 -3 2 9.52
    4 -3 2 9.49
    4 -3 2 9.90
    -4 -3 -2 9.48
    -4 3 -2 9.24
    -4 3 -2 9.24
    -4 3 -2 9.69
    -4 3 -2 9.25
    -4 3 -2 9.70
    4 3 2 9.73
    4 3 2 9.26
    -4 3 -2 9.77
    4 3 2 9.81
    4 3 2 9.62
    -5 -3 -2 21.12
    5 -3 2 21.40
    -5 -3 -2 21.05
    5 -3 2 20.80
    -5 -3 -2 20.67
    5 -3 2 21.60
    -5 3 -2 20.79
    -5 3 -2 19.68
    -5 3 -2 20.74
    5 3 2 20.92
    5 3 2 20.11
    5 3 2 20.88
    -5 3 -2 20.58
    -5 3 -2 20.78
    6 -3 2 5.86
    -6 -3 -2 6.22
    6 3 2 6.00
    -6 3 -2 5.98
    -6 3 -2 5.94
    -6 3 -2 6.07
    6 3 2 6.35
    -6 3 -2 5.54
    7 -3 2 1.43
    7 3 2 1.50
    -7 3 -2 1.65
    -7 3 -2 1.52
    -7 3 -2 1.51
    -8 -3 -2 19.61
    8 3 2 19.65
    -8 3 -2 19.31
    -8 3 -2 20.19
    -9 -3 -2 0.12
    9 3 2 0.11
    -9 3 -2 0.22
    -9 3 -2 0.17
    -10 -3 -2 0.21
    -10 3 -2 0.18
    10 3 2 0.19
    -10 3 -2 0.29
    -11 -3 -2 1.80
    -11 3 -2 1.63
    -11 3 -2 1.71
    11 3 2 1.85
    -11 4 2 8.88
    -11 4 2 8.80
    -10 -4 2 9.81
    10 -4 -2 9.07
    -10 4 2 10.05
    -10 4 2 9.90
    9 -4 -2 1.95
    -9 -4 2 2.19
    -9 4 2 2.22
    -9 4 2 2.17
    9 4 -2 2.00
    -9 4 2 2.03
    8 -4 -2 0.90
    -8 -4 2 0.91
    8 4 -2 0.92
    -8 4 2 0.93
    -8 4 2 1.00
    -8 4 2 0.88
    -7 -4 2 4.99
    7 -4 -2 4.78
    -7 4 2 5.27
    -7 4 2 5.29
    -7 4 2 5.18
    -7 4 2 5.09
    7 4 -2 5.02
    -7 4 2 5.18
    6 -4 -2 1.11
    -6 -4 2 1.32
    -6 -4 2 1.35
    6 4 -2 1.31
    -6 4 2 1.20
    -6 4 2 1.33
    6 4 -2 1.25
    -6 4 2 1.30
    -6 4 2 1.24
    6 4 -2 1.50
    -6 4 2 1.39
    -5 -4 2 0.35
    -5 -4 2 0.40
    5 -4 -2 0.31
    5 -4 -2 0.35
    5 4 -2 0.37
    -5 4 2 0.37
    -5 4 2 0.35
    -5 4 2 0.38
    -5 4 2 0.38
    -5 4 2 0.37
    5 4 -2 0.41
    -5 4 2 0.29
    5 4 -2 0.39
    -4 -4 2 8.79
    4 -4 -2 9.29
    4 -4 -2 8.71
    -4 -4 2 8.94
    4 -4 -2 9.17
    -4 -4 2 8.65
    -4 4 2 8.82
    -4 4 2 8.71
    -4 4 2 8.48
    -4 4 2 8.74
    -4 4 2 8.76
    -4 4 2 8.97
    4 4 -2 8.38
    -4 4 2 8.90
    4 4 -2 8.64
    -3 -4 2 31.46
    3 -4 -2 32.15
    -3 -4 2 31.24
    3 -4 -2 30.90
    3 -4 -2 31.45
    3 -4 -2 32.54
    -3 -4 2 32.05
    3 4 -2 30.73
    -3 4 2 30.57
    -3 4 2 31.43
    -3 4 2 31.11
    -3 4 2 31.45
    -3 4 2 31.08
    -3 4 2 31.10
    3 4 -2 31.00
    2 -4 -2 0.08
    -2 -4 2 0.00
    2 -4 -2 0.05
    -2 -4 2 0.08
    2 -4 -2 0.08
    2 -4 -2 0.08
    2 -4 -2 0.05
    -2 4 2 0.07
    -2 4 2 0.05
    2 4 -2 0.10
    2 4 -2 0.08
    -2 4 2 0.01
    2 4 -2 0.03
    -2 4 2 0.07
    -2 4 2 0.09
    -2 4 2 0.04
    -1 -4 2 0.04
    -1 -4 2 0.00
    1 -4 -2 0.05
    1 -4 -2 0.04
    1 -4 -2 0.02
    1 -4 -2 0.04
    1 -4 -2 0.02
    -1 4 2 0.07
    -1 4 2 0.03
    -1 4 2 0.06
    1 4 -2 0.04
    -1 4 2 0.06
    1 4 -2 0.04
    1 4 -2 0.08
    -1 4 2 0.02
    0 -4 2 63.60
    0 -4 -2 64.24
    0 -4 2 64.32
    0 -4 2 63.16
    0 -4 -2 62.33
    0 -4 -2 64.40
    0 -4 -2 63.19
    0 -4 2 63.22
    0 4 2 61.36
    0 4 -2 63.10
    0 4 2 62.04
    0 4 2 62.87
    0 4 -2 62.64
    0 4 -2 63.56
    0 4 2 60.30
    0 4 2 65.69
    -1 -4 -2 30.23
    1 -4 2 29.32
    1 -4 2 29.53
    1 -4 2 30.03
    -1 -4 -2 30.39
    1 -4 2 29.55
    -1 -4 -2 29.27
    1 4 2 29.69
    1 4 2 30.05
    -1 4 -2 28.35
    -1 4 -2 28.77
    -1 4 -2 29.68
    -1 4 -2 28.52
    1 4 2 29.90
    1 4 2 29.32
    1 4 2 28.42
    2 -4 2 158.66
    -2 -4 -2 156.69
    2 -4 2 155.68
    -2 -4 -2 155.89
    2 -4 2 153.76
    2 -4 2 155.33
    -2 4 -2 152.16
    -2 4 -2 157.31
    -2 4 -2 151.87
    -2 4 -2 161.96
    2 4 2 156.70
    2 4 2 159.29
    -2 4 -2 161.59
    2 4 2 154.11
    -2 4 -2 155.40
    2 4 2 162.24
    2 4 2 156.65
    3 -4 2 42.07
    3 -4 2 41.19
    3 -4 2 41.06
    3 -4 2 40.58
    -3 -4 -2 40.21
    -3 -4 -2 41.36
    -3 4 -2 41.08
    3 4 2 40.95
    -3 4 -2 40.41
    -3 4 -2 41.25
    -3 4 -2 41.19
    -3 4 -2 41.28
    3 4 2 40.76
    3 4 2 41.35
    -3 4 -2 40.99
    -3 4 -2 41.50
    3 4 2 39.82
    -4 -4 -2 19.86
    -4 -4 -2 20.41
    4 -4 2 20.70
    4 -4 2 19.99
    4 -4 2 19.94
    4 -4 2 20.16
    -4 4 -2 19.68
    -4 4 -2 19.62
    4 4 2 19.58
    4 4 2 20.15
    -4 4 -2 19.84
    -4 4 -2 19.54
    4 4 2 20.20
    -4 4 -2 20.36
    -4 4 -2 19.39
    5 -4 2 1.14
    5 -4 2 1.31
    5 -4 2 1.17
    5 -4 2 1.04
    -5 -4 -2 1.10
    -5 4 -2 1.06
    5 4 2 1.05
    -5 4 -2 1.03
    5 4 2 1.08
    -5 4 -2 0.86
    -5 4 -2 1.03
    -5 4 -2 0.95
    5 4 2 1.18
    -5 4 -2 1.19
    6 -4 2 43.39
    -6 -4 -2 40.54
    6 4 2 41.67
    -6 4 -2 41.58
    -6 4 -2 43.77
    -6 4 -2 42.78
    6 4 2 42.46
    -6 4 -2 43.76
    -7 -4 -2 0.68
    7 -4 2 0.71
    -7 4 -2 0.72
    -7 4 -2 0.82
    -7 4 -2 0.66
    7 4 2 0.83
    -8 -4 -2 13.74
    -8 4 -2 12.90
    -8 4 -2 13.46
    8 4 2 14.06
    -9 -4 -2 0.22
    9 4 2 0.40
    -9 4 -2 0.22
    -9 4 -2 0.28
    -10 -4 -2 5.71
    -10 4 -2 5.63
    -10 4 -2 5.42
    -11 4 -2 2.62
    -11 4 -2 2.60
    -11 -5 2 6.86
    -11 5 2 6.85
    -11 5 2 6.95
    10 -5 -2 1.04
    -10 -5 2 1.20
    -10 5 2 1.21
    -10 5 2 1.23
    -10 5 2 1.38
    -9 -5 2 1.16
    9 -5 -2 1.27
    -9 5 2 1.26
    -9 5 2 1.25
    9 5 -2 1.19
    -9 5 2 1.25
    -8 -5 2 0.80
    8 -5 -2 0.85
    -8 5 2 0.93
    -8 5 2 0.80
    -8 5 2 0.90
    -8 5 2 0.75
    8 5 -2 0.90
    -7 -5 2 15.30
    7 -5 -2 15.48
    -7 5 2 15.65
    7 5 -2 14.73
    -7 5 2 15.45
    -7 5 2 15.67
    -7 5 2 16.22
    -7 5 2 15.41
    -6 -5 2 1.70
    6 -5 -2 1.84
    6 -5 -2 1.63
    -6 5 2 1.80
    -6 5 2 1.50
    -6 5 2 1.84
    6 5 -2 1.61
    -6 5 2 1.79
    -6 5 2 1.66
    5 -5 -2 4.68
    5 -5 -2 4.44
    -5 -5 2 4.57
    5 -5 -2 4.70
    5 5 -2 4.21
    5 5 -2 4.54
    -5 5 2 4.59
    -5 5 2 4.22
    -5 5 2 4.43
    -5 5 2 4.50
    -5 5 2 4.53
    -5 5 2 4.30
    4 -5 -2 1.52
    4 -5 -2 1.44
    4 -5 -2 1.49
    -4 -5 2 1.63
    -4 -5 2 1.47
    4 5 -2 1.34
    -4 5 2 1.44
    -4 5 2 1.40
    -4 5 2 1.35
    4 5 -2 1.54
    -4 5 2 1.36
    -4 5 2 1.50
    -3 -5 2 1.03
    3 -5 -2 1.10
    3 -5 -2 1.21
    -3 -5 2 1.16
    3 -5 -2 0.88
    3 -5 -2 1.04
    -3 5 2 1.07
    -3 5 2 1.09
    -3 5 2 0.90
    -3 5 2 0.97
    -3 5 2 0.98
    3 5 -2 0.96
    -3 5 2 1.10
    2 -5 -2 5.77
    2 -5 -2 5.92
    2 -5 -2 5.68
    -2 -5 2 6.22
    2 -5 -2 5.78
    -2 -5 2 6.15
    -2 5 2 5.77
    2 5 -2 5.72
    -2 5 2 6.01
    -2 5 2 6.36
    2 5 -2 6.10
    -2 5 2 5.65
    2 5 -2 5.93
    -2 5 2 5.65
    -2 5 2 5.76
    1 -5 -2 21.33
    1 -5 -2 21.48
    1 -5 -2 21.32
    -1 -5 2 20.53
    -1 -5 2 21.32
    1 -5 -2 20.97
    -1 5 2 21.13
    1 5 -2 20.96
    -1 5 2 20.31
    1 5 -2 21.69
    -1 5 2 21.16
    -1 5 2 21.52
    1 5 -2 19.94
    -1 5 2 21.25
    0 -5 2 0.01
    0 -5 -2 0.03
    0 -5 2 -0.01
    0 -5 -2 -0.06
    0 -5 -2 0.06
    0 -5 2 -0.02
    0 -5 -2 0.04
    0 -5 2 0.00
    0 5 2 0.07
    0 5 -2 -0.01
    0 5 2 0.06
    0 5 -2 0.06
    0 5 2 0.01
    0 5 -2 0.02
    0 5 2 -0.03
    0 5 2 0.05
    1 -5 2 3.16
    -1 -5 -2 3.29
    -1 -5 -2 3.42
    -1 -5 -2 3.48
    1 -5 2 2.84
    1 -5 2 3.24
    1 -5 2 3.05
    1 5 2 3.10
    -1 5 -2 3.22
    1 5 2 3.11
    1 5 2 3.14
    1 5 2 3.06
    -1 5 -2 3.11
    -1 5 -2 3.08
    -1 5 -2 3.01
    1 5 2 3.42
    -1 5 -2 3.39
    -1 5 -2 2.96
    2 -5 2 3.62
    2 -5 2 3.66
    2 -5 2 4.55
    -2 -5 -2 3.66
    -2 -5 -2 3.59
    2 -5 2 3.35
    -2 5 -2 3.65
    2 5 2 3.27
    2 5 2 3.67
    2 5 2 3.68
    -2 5 -2 3.41
    2 5 2 3.43
    -2 5 -2 3.39
    2 5 2 3.78
    -2 5 -2 3.51
    -2 5 -2 3.58
    3 -5 2 15.34
    3 -5 2 15.29
    3 -5 2 16.07
    -3 -5 -2 15.35
    3 -5 2 15.13
    -3 5 -2 14.92
    3 5 2 14.77
    -3 5 -2 14.86
    -3 5 -2 15.02
    3 5 2 14.80
    3 5 2 15.50
    3 5 2 14.94
    -3 5 -2 15.52
    -3 5 -2 15.31
    -3 5 -2 15.15
    4 -5 2 8.97
    4 -5 2 9.61
    4 -5 2 9.36
    4 -5 2 9.43
    -4 -5 -2 8.94
    -4 5 -2 9.46
    -4 5 -2 8.95
    4 5 2 9.09
    -4 5 -2 9.49
    4 5 2 9.42
    -4 5 -2 8.95
    -4 5 -2 9.21
    4 5 2 9.27
    -4 5 -2 9.21
    5 -5 2 4.08
    -5 -5 -2 4.12
    5 -5 2 4.49
    5 -5 2 4.25
    5 -5 2 4.38
    -5 5 -2 3.96
    -5 5 -2 4.30
    5 5 2 4.40
    -5 5 -2 4.09
    -5 5 -2 4.28
    -5 5 -2 4.23
    5 5 2 4.19
    -5 5 -2 4.19
    6 -5 2 32.65
    -6 -5 -2 31.82
    6 -5 2 32.63
    6 5 2 32.75
    -6 5 -2 32.03
    -6 5 -2 31.92
    6 5 2 32.56
    -6 5 -2 32.78
    -6 5 -2 32.78
    -6 5 -2 32.97
    7 -5 2 0.36
    7 -5 2 0.22
    -7 -5 -2 0.26
    7 5 2 0.39
    -7 5 -2 0.31
    -7 5 -2 0.33
    -8 -5 -2 4.26
    -8 5 -2 4.46
    8 5 2 4.20
    -8 5 -2 4.35
    -9 -5 -2 5.44
    -9 5 -2 5.07
    -9 5 -2 5.06
    -10 -5 -2 0.11
    -10 5 -2 0.20
    -10 5 -2 0.14
    -11 6 2 -0.07
    -11 6 2 0.04
    10 -6 -2 0.15
    -10 -6 2 0.08
    -10 6 2 0.01
    -10 6 2 0.06
    -10 6 2 0.15
    9 -6 -2 0.46
    -9 -6 2 0.50
    -9 6 2 0.56
    9 6 -2 0.61
    -9 6 2 0.49
    -9 6 2 0.35
    8 -6 -2 7.53
    -8 -6 2 6.95
    -8 6 2 7.52
    -8 6 2 7.23
    8 6 -2 7.54
    -8 6 2 7.25
    -8 6 2 6.77
    -7 -6 2 2.42
    7 -6 -2 2.41
    7 -6 -2 2.39
    -7 6 2 2.29
    7 6 -2 2.49
    -7 6 2 2.69
    -7 6 2 2.45
    -7 6 2 2.50
    -7 6 2 2.22
    -6 -6 2 13.21
    6 -6 -2 13.49
    6 -6 -2 12.93
    -6 6 2 12.95
    -6 6 2 13.36
    -6 6 2 13.00
    6 6 -2 13.18
    -6 6 2 13.61
    -6 6 2 13.29
    5 -6 -2 17.85
    -5 -6 2 17.75
    5 -6 -2 18.07
    -5 6 2 17.72
    -5 6 2 17.98
    -5 6 2 18.08
    5 6 -2 17.39
    -5 6 2 17.75
    -5 6 2 18.40
    4 -6 -2 33.78
    -4 -6 2 32.67
    4 -6 -2 33.55
    4 -6 -2 32.62
    -4 6 2 33.01
    -4 6 2 32.67
    -4 6 2 33.21
    4 6 -2 32.77
    -4 6 2 32.46
    -4 6 2 33.28
    4 6 -2 32.62
    -4 6 2 33.95
    3 -6 -2 0.46
    -3 -6 2 0.50
    3 -6 -2 0.42
    3 -6 -2 0.51
    3 6 -2 0.55
    -3 6 2 0.44
    -3 6 2 0.38
    -3 6 2 0.44
    -3 6 2 0.39
    -3 6 2 0.37
    -3 6 2 0.37
    3 6 -2 0.44
    -2 -6 2 -0.01
    2 -6 -2 0.03
    2 -6 -2 0.03
    2 -6 -2 -0.02
    -2 -6 2 0.03
    2 -6 -2 0.07
    2 6 -2 0.02
    -2 6 2 0.07
    -2 6 2 0.07
    -2 6 2 0.06
    -2 6 2 0.04
    2 6 -2 0.05
    -2 6 2 0.09
    2 6 -2 0.07
    -2 6 2 0.03
    1 -6 -2 8.90
    1 -6 -2 9.33
    -1 -6 2 8.77
    1 -6 -2 9.20
    1 -6 -2 8.90
    -1 -6 2 9.32
    -1 6 2 8.90
    -1 6 2 9.93
    -1 6 2 8.54
    1 6 -2 9.16
    1 6 -2 8.79
    -1 6 2 9.16
    -1 6 2 9.49
    -1 6 2 8.84
    1 6 -2 8.65
    0 -6 -2 4.31
    0 -6 -2 4.31
    0 -6 2 4.28
    0 -6 2 4.34
    0 -6 2 4.33
    0 -6 -2 4.39
    0 -6 2 4.26
    0 -6 -2 4.40
    0 6 2 3.98
    0 6 -2 4.15
    0 6 -2 4.38
    0 6 2 4.38
    0 6 -2 4.43
    0 6 2 4.32
    0 6 -2 4.16
    0 6 2 4.25
    0 6 2 4.45
    1 -6 2 9.67
    -1 -6 -2 9.96
    -1 -6 -2 9.98
    1 -6 2 9.86
    1 -6 2 9.56
    1 -6 2 9.79
    -1 -6 -2 9.45
    1 6 2 9.75
    -1 6 -2 9.93
    1 6 2 9.48
    -1 6 -2 9.86
    -1 6 -2 9.63
    1 6 2 9.84
    1 6 2 9.61
    1 6 2 9.90
    1 6 2 10.03
    -1 6 -2 9.93
    -1 6 -2 9.57
    -1 6 -2 9.96
    2 -6 2 64.23
    -2 -6 -2 64.22
    -2 -6 -2 65.20
    -2 -6 -2 65.04
    2 -6 2 65.19
    2 -6 2 64.94
    2 -6 2 64.65
    2 6 2 65.57
    2 6 2 65.55
    -2 6 -2 64.64
    -2 6 -2 64.31
    -2 6 -2 64.28
    2 6 2 62.65
    -2 6 -2 63.50
    2 6 2 63.77
    2 6 2 65.26
    -2 6 -2 65.21
    -2 6 -2 64.11
    3 -6 2 4.02
    3 -6 2 3.71
    3 -6 2 4.05
    -3 -6 -2 3.66
    -3 6 -2 4.02
    -3 6 -2 4.11
    -3 6 -2 4.02
    -3 6 -2 3.99
    -3 6 -2 3.90
    3 6 2 4.04
    3 6 2 3.92
    -3 6 -2 3.99
    3 6 2 3.88
    -4 -6 -2 1.45
    4 -6 2 1.55
    4 -6 2 1.54
    4 -6 2 1.51
    -4 6 -2 1.52
    -4 6 -2 1.59
    -4 6 -2 1.48
    -4 6 -2 1.63
    4 6 2 1.48
    -4 6 -2 1.61
    4 6 2 1.53
    -4 6 -2 1.56
    4 6 2 1.50
    5 -6 2 12.82
    -5 -6 -2 12.89
    5 -6 2 13.22
    -5 6 -2 13.15
    -5 6 -2 12.86
    -5 6 -2 12.67
    5 6 2 13.01
    -5 6 -2 12.89
    5 6 2 12.74
    -5 6 -2 13.25
    -5 6 -2 12.55
    6 -6 2 0.44
    6 -6 2 0.37
    -6 -6 -2 0.48
    -6 6 -2 0.48
    6 6 2 0.50
    -6 6 -2 0.43
    6 6 2 0.47
    -6 6 -2 0.32
    -6 6 -2 0.45
    7 -6 2 0.28
    7 -6 2 0.21
    -7 -6 -2 0.19
    -7 6 -2 0.15
    -7 6 -2 0.18
    7 6 2 0.20
    8 -6 2 1.45
    -8 -6 -2 1.52
    -8 6 -2 1.35
    -8 6 -2 1.40
    -9 -6 -2 7.62
    -9 6 -2 7.38
    -9 6 -2 7.49
    -10 6 -2 7.47
    -10 6 -2 6.94
    10 -7 -2 2.80
    -10 -7 2 2.78
    -10 7 2 3.07
    -10 7 2 2.80
    -9 -7 2 -0.02
    9 -7 -2 0.00
    9 -7 -2 -0.02
    -9 7 2 -0.01
    9 7 -2 0.06
    -9 7 2 0.14
    -9 7 2 0.01
    8 -7 -2 0.19
    -8 -7 2 0.21
    8 -7 -2 0.14
    8 7 -2 0.29
    -8 7 2 0.26
    -8 7 2 0.33
    -8 7 2 0.20
    -8 7 2 0.24
    7 -7 -2 6.18
    7 -7 -2 5.85
    -7 -7 2 6.29
    -7 7 2 6.32
    -7 7 2 6.07
    7 7 -2 5.96
    -7 7 2 6.17
    -7 7 2 5.73
    -7 7 2 7.07
    6 -7 -2 0.02
    -6 -7 2 0.04
    6 -7 -2 -0.02
    -6 7 2 0.02
    -6 7 2 0.05
    -6 7 2 0.09
    -6 7 2 0.07
    6 7 -2 0.03
    -6 7 2 0.08
    -5 -7 2 6.65
    5 -7 -2 6.09
    5 -7 -2 6.35
    5 7 -2 6.60
    -5 7 2 6.39
    -5 7 2 6.72
    -5 7 2 6.34
    -5 7 2 6.58
    -5 7 2 6.55
    -4 -7 2 1.87
    4 -7 -2 1.98
    4 -7 -2 2.20
    4 7 -2 1.70
    -4 7 2 2.00
    -4 7 2 1.86
    -4 7 2 2.11
    -4 7 2 1.85
    -4 7 2 1.97
    -3 -7 2 6.41
    3 -7 -2 6.49
    3 -7 -2 6.35
    3 -7 -2 6.61
    -3 7 2 6.74
    3 7 -2 6.67
    -3 7 2 6.55
    -3 7 2 6.30
    -3 7 2 6.77
    3 7 -2 6.44
    -3 7 2 6.65
    -3 7 2 6.29
    2 -7 -2 4.62
    -2 -7 2 4.50
    2 -7 -2 4.44
    2 -7 -2 4.21
    2 -7 -2 4.71
    -2 7 2 4.32
    -2 7 2 4.53
    -2 7 2 4.43
    2 7 -2 4.62
    2 7 -2 4.24
    -2 7 2 4.53
    2 7 -2 4.62
    -2 7 2 4.68
    -2 7 2 4.40
    -1 -7 2 4.08
    1 -7 -2 3.98
    1 -7 -2 4.26
    -1 -7 2 4.02
    1 -7 -2 3.96
    -1 -7 2 4.71
    1 -7 -2 3.91
    -1 -7 2 3.89
    1 7 -2 3.99
    -1 7 2 3.79
    1 7 -2 4.15
    -1 7 2 4.23
    -1 7 2 3.99
    -1 7 2 3.97
    1 7 -2 3.87
    -1 7 2 4.06
    -1 7 2 4.14
    1 7 -2 4.13
    0 -7 2 43.27
    0 -7 -2 43.74
    0 -7 2 43.73
    0 -7 2 43.19
    0 -7 2 43.12
    0 -7 -2 43.32
    0 -7 -2 42.69
    0 -7 -2 44.28
    0 7 -2 42.16
    0 7 2 43.72
    0 7 -2 43.87
    0 7 2 44.73
    0 7 2 43.29
    0 7 2 43.18
    0 7 -2 44.04
    0 7 -2 42.64
    0 7 -2 43.92
    0 7 2 43.94
    1 -7 2 0.53
    1 -7 2 0.61
    1 -7 2 0.57
    -1 -7 -2 0.49
    1 -7 2 0.62
    -1 -7 -2 0.53
    -1 -7 -2 0.66
    1 7 2 0.53
    1 7 2 0.55
    -1 7 -2 0.60
    1 7 2 0.46
    1 7 2 0.51
    1 7 2 0.61
    -1 7 -2 0.56
    -1 7 -2 0.45
    -1 7 -2 0.55
    1 7 2 0.53
    -1 7 -2 0.64
    -1 7 -2 0.58
    2 -7 2 0.56
    2 -7 2 0.44
    -2 -7 -2 0.50
    2 -7 2 0.41
    -2 -7 -2 0.55
    -2 7 -2 0.42
    -2 7 -2 0.49
    2 7 2 0.61
    -2 7 -2 0.49
    -2 7 -2 0.54
    -2 7 -2 0.52
    2 7 2 0.50
    2 7 2 0.57
    -2 7 -2 0.60
    3 -7 2 4.21
    -3 -7 -2 3.84
    3 -7 2 4.08
    3 -7 2 4.17
    -3 7 -2 3.92
    -3 7 -2 4.02
    -3 7 -2 4.10
    -3 7 -2 4.17
    -3 7 -2 4.29
    3 7 2 4.34
    3 7 2 3.85
    3 7 2 4.27
    -3 7 -2 4.26
    4 -7 2 42.18
    4 -7 2 42.16
    4 -7 2 41.65
    -4 -7 -2 41.02
    -4 7 -2 41.60
    -4 7 -2 41.10
    4 7 2 41.76
    -4 7 -2 41.75
    -4 7 -2 41.91
    -4 7 -2 41.92
    -4 7 -2 41.24
    4 7 2 40.98
    -5 -7 -2 1.33
    5 -7 2 1.10
    5 -7 2 1.35
    -5 7 -2 1.37
    -5 7 -2 1.15
    5 7 2 1.34
    -5 7 -2 1.21
    -5 7 -2 1.47
    5 7 2 1.30
    6 -7 2 0.04
    6 -7 2 0.12
    -6 -7 -2 0.01
    -6 7 -2 0.04
    -6 7 -2 0.02
    6 7 2 0.04
    -6 7 -2 0.10
    -6 7 -2 -0.05
    7 -7 2 0.16
    -7 -7 -2 0.08
    7 -7 2 0.10
    -7 7 -2 0.20
    -7 7 -2 0.11
    -7 7 -2 0.10
    8 -7 2 0.79
    -8 -7 -2 0.68
    -8 7 -2 0.90
    -8 7 -2 0.75
    9 -7 2 3.54
    -9 -7 -2 3.81
    -9 7 -2 3.46
    -9 7 -2 3.73
    10 -7 2 0.51
    -10 7 -2 0.42
    -10 7 -2 0.57
    10 -8 -2 0.04
    10 -8 -2 -0.09
    -10 8 2 0.12
    -10 8 2 0.03
    9 -8 -2 2.57
    -9 -8 2 2.53
    9 -8 -2 2.34
    9 8 -2 2.41
    -9 8 2 2.63
    -9 8 2 2.44
    -9 8 2 2.69
    -8 -8 2 -0.07
    8 -8 -2 0.08
    8 -8 -2 0.01
    -8 8 2 0.08
    8 8 -2 -0.03
    -8 8 2 0.06
    -8 8 2 0.03
    -8 8 2 0.21
    7 -8 -2 3.00
    7 -8 -2 3.20
    -7 -8 2 2.82
    -7 8 2 3.25
    7 8 -2 3.22
    -7 8 2 3.04
    -7 8 2 2.83
    -7 8 2 2.90
    6 -8 -2 0.43
    -6 -8 2 0.41
    6 -8 -2 0.52
    -6 8 2 0.48
    -6 8 2 0.53
    -6 8 2 0.41
    -6 8 2 0.42
    6 8 -2 0.31
    -6 8 2 0.46
    -5 -8 2 0.07
    5 -8 -2 0.01
    5 -8 -2 0.03
    -5 8 2 0.01
    -5 8 2 0.09
    5 8 -2 0.02
    -5 8 2 0.12
    -5 8 2 0.07
    -5 8 2 0.08
    4 -8 -2 4.39
    -4 -8 2 4.81
    4 -8 -2 4.46
    -4 8 2 4.63
    -4 8 2 4.39
    -4 8 2 4.51
    4 8 -2 4.56
    -4 8 2 5.19
    -4 8 2 4.40
    -3 -8 2 0.07
    3 -8 -2 0.04
    3 -8 -2 -0.01
    -3 8 2 0.00
    3 8 -2 0.07
    -3 8 2 -0.03
    -3 8 2 0.07
    -3 8 2 -0.03
    -3 8 2 -0.02
    -2 -8 2 3.20
    2 -8 -2 3.31
    2 -8 -2 3.26
    2 -8 -2 3.50
    -2 8 2 3.68
    -2 8 2 3.29
    -2 8 2 3.09
    -2 8 2 3.17
    -2 8 2 3.13
    -2 8 2 3.13
    2 8 -2 2.82
    2 8 -2 3.22
    1 -8 -2 7.35
    1 -8 -2 7.22
    1 -8 -2 7.97
    1 -8 -2 7.63
    -1 -8 2 7.35
    1 8 -2 7.44
    1 8 -2 7.33
    1 8 -2 7.35
    -1 8 2 7.45
    -1 8 2 7.76
    -1 8 2 7.44
    -1 8 2 7.35
    -1 8 2 6.99
    0 -8 2 -0.02
    0 -8 -2 -0.02
    0 -8 2 -0.05
    0 -8 2 0.03
    0 -8 -2 -0.01
    0 -8 -2 -0.01
    0 -8 -2 0.02
    0 8 -2 0.00
    0 8 -2 -0.03
    0 8 2 -0.04
    0 8 2 -0.04
    0 8 -2 0.01
    0 8 2 -0.01
    0 8 2 0.06
    0 8 -2 -0.04
    0 8 2 0.02
    -1 -8 -2 8.78
    1 -8 2 9.01
    1 -8 2 9.22
    -1 -8 -2 8.73
    1 -8 2 8.77
    1 8 2 8.86
    -1 8 -2 8.76
    1 8 2 8.49
    -1 8 -2 9.23
    -1 8 -2 8.70
    1 8 2 9.54
    -1 8 -2 9.16
    1 8 2 8.83
    -1 8 -2 8.82
    -1 8 -2 8.72
    -2 -8 -2 1.60
    2 -8 2 1.51
    2 -8 2 1.76
    -2 -8 -2 1.73
    -2 8 -2 1.79
    -2 8 -2 1.70
    -2 8 -2 1.85
    2 8 2 1.85
    2 8 2 1.74
    -2 8 -2 1.68
    2 8 2 1.72
    -2 8 -2 1.47
    -2 8 -2 1.72
    2 8 2 1.70
    3 -8 2 0.97
    3 -8 2 0.89
    -3 -8 -2 0.76
    -3 8 -2 0.82
    3 8 2 1.04
    3 8 2 0.93
    -3 8 -2 0.84
    -3 8 -2 0.86
    -3 8 -2 0.78
    -3 8 -2 0.99
    -3 8 -2 0.76
    -4 -8 -2 14.23
    4 -8 2 14.20
    4 -8 2 15.26
    -4 8 -2 14.16
    4 8 2 14.66
    4 8 2 14.59
    -4 8 -2 13.79
    -4 8 -2 14.10
    -4 8 -2 14.79
    -4 8 -2 14.44
    5 -8 2 0.15
    -5 -8 -2 0.21
    5 -8 2 0.18
    -5 8 -2 0.21
    -5 8 -2 0.17
    5 8 2 0.16
    -5 8 -2 0.23
    -5 8 -2 0.14
    6 -8 2 0.68
    6 -8 2 0.67
    -6 -8 -2 0.75
    6 8 2 0.73
    -6 8 -2 0.71
    -6 8 -2 0.61
    -6 8 -2 0.66
    -6 8 -2 0.62
    -7 -8 -2 1.05
    7 -8 2 0.88
    7 -8 2 0.85
    -7 8 -2 1.13
    -7 8 -2 1.04
    7 8 2 1.10
    -7 8 -2 1.16
    -8 -8 -2 1.01
    8 -8 2 0.98
    8 -8 2 0.83
    -8 8 -2 1.20
    -8 8 -2 1.17
    9 -8 2 0.02
    -9 8 -2 0.02
    -9 8 -2 0.14
    9 -9 -2 7.99
    9 -9 -2 7.30
    -9 9 2 7.34
    9 9 -2 7.54
    -9 9 2 7.60
    -8 -9 2 0.64
    8 -9 -2 0.75
    8 -9 -2 0.70
    -8 9 2 0.70
    8 9 -2 0.86
    -8 9 2 0.58
    -8 9 2 0.61
    -8 9 2 0.67
    7 -9 -2 0.10
    7 -9 -2 0.13
    -7 -9 2 0.16
    -7 9 2 0.20
    -7 9 2 0.20
    -7 9 2 0.10
    7 9 -2 0.24
    -7 9 2 0.14
    -6 -9 2 8.18
    6 -9 -2 8.22
    6 -9 -2 9.03
    -6 9 2 8.73
    -6 9 2 8.70
    6 9 -2 8.92
    -6 9 2 8.50
    -6 9 2 9.01
    -5 -9 2 0.02
    5 -9 -2 0.02
    5 -9 -2 -0.05
    5 9 -2 0.06
    -5 9 2 0.05
    -5 9 2 0.16
    -5 9 2 0.07
    -5 9 2 0.08
    -4 -9 2 3.08
    4 -9 -2 3.19
    4 -9 -2 3.19
    -4 9 2 3.36
    4 9 -2 3.03
    -4 9 2 3.21
    -4 9 2 3.31
    -4 9 2 3.14
    3 -9 -2 4.19
    3 -9 -2 3.84
    -3 -9 2 4.25
    -3 9 2 4.59
    3 9 -2 4.13
    -3 9 2 4.44
    -3 9 2 4.41
    -3 9 2 4.21
    -3 9 2 3.98
    2 -9 -2 15.89
    -2 -9 2 16.16
    2 -9 -2 15.93
    -2 9 2 16.03
    -2 9 2 15.87
    -2 9 2 16.12
    -2 9 2 16.00
    2 9 -2 15.77
    -2 9 2 15.67
    -1 -9 2 0.38
    1 -9 -2 0.47
    1 -9 -2 0.47
    -1 9 2 0.62
    -1 9 2 0.50
    1 9 -2 0.44
    -1 9 2 0.63
    -1 9 2 0.46
    0 -9 -2 0.01
    0 -9 -2 -0.05
    0 -9 2 -0.01
    0 -9 2 -0.03
    0 -9 2 -0.05
    0 9 2 -0.07
    0 9 -2 0.02
    0 9 -2 0.01
    0 9 -2 0.02
    0 9 2 0.00
    0 9 2 -0.01
    0 9 -2 0.03
    0 9 2 -0.06
    -1 -9 -2 1.64
    1 -9 2 1.63
    -1 -9 -2 1.75
    1 -9 2 1.84
    -1 9 -2 1.84
    -1 9 -2 1.54
    -1 9 -2 2.01
    -1 9 -2 1.92
    1 9 2 1.96
    1 9 2 1.85
    1 9 2 1.64
    -1 9 -2 1.85
    1 9 2 1.81
    -2 -9 -2 3.49
    2 -9 2 3.22
    2 -9 2 3.01
    -2 9 -2 3.12
    -2 9 -2 3.05
    -2 9 -2 3.28
    -2 9 -2 3.08
    -2 9 -2 3.22
    2 9 2 3.08
    2 9 2 2.92
    -2 9 -2 3.04
    3 -9 2 9.81
    -3 -9 -2 9.65
    3 -9 2 9.57
    -3 9 -2 9.60
    -3 9 -2 9.66
    -3 9 -2 11.04
    3 9 2 9.84
    -3 9 -2 9.36
    -3 9 -2 9.72
    4 -9 2 16.66
    4 -9 2 16.64
    -4 -9 -2 16.42
    4 9 2 17.16
    -4 9 -2 17.04
    -4 9 -2 16.84
    -4 9 -2 16.95
    -4 9 -2 16.72
    -4 9 -2 17.09
    5 -9 2 0.91
    -5 -9 -2 0.88
    5 -9 2 0.81
    5 9 2 0.85
    -5 9 -2 0.94
    -5 9 -2 0.97
    -5 9 -2 0.85
    -5 9 -2 1.23
    6 -9 2 10.52
    -6 -9 -2 10.43
    6 -9 2 10.31
    -6 9 -2 10.33
    -6 9 -2 10.62
    6 9 2 10.90
    -6 9 -2 10.45
    -6 9 -2 10.95
    7 -9 2 6.14
    -7 -9 -2 6.24
    7 -9 2 6.41
    -7 9 -2 6.21
    -7 9 -2 6.38
    7 9 2 5.85
    -7 9 -2 6.19
    -8 -9 -2 0.80
    8 -9 2 0.71
    8 -9 2 0.57
    -8 9 -2 0.53
    -8 9 -2 0.74
    9 -9 2 2.10
    -9 9 -2 1.98
    -9 9 -2 1.93
    9 -10 -2 -0.01
    -9 10 2 -0.17
    9 10 -2 -0.05
    -9 10 2 -0.09
    -8 -10 2 0.62
    8 -10 -2 0.90
    8 -10 -2 1.00
    -8 10 2 0.85
    8 10 -2 0.91
    -8 10 2 0.89
    -8 10 2 0.82
    -8 10 2 0.83
    7 -10 -2 0.17
    7 -10 -2 0.14
    -7 -10 2 0.23
    -7 10 2 0.19
    -7 10 2 0.14
    -7 10 2 0.15
    7 10 -2 0.13
    -7 10 2 0.12
    6 -10 -2 1.87
    -6 -10 2 1.66
    6 -10 -2 2.12
    -6 10 2 1.77
    -6 10 2 1.66
    6 10 -2 1.84
    -6 10 2 1.74
    -6 10 2 1.71
    -5 -10 2 0.18
    5 -10 -2 0.16
    5 -10 -2 0.22
    -5 10 2 0.34
    -5 10 2 0.13
    -5 10 2 0.27
    -5 10 2 0.26
    5 10 -2 0.27
    4 -10 -2 -0.03
    4 -10 -2 -0.04
    -4 -10 2 0.04
    -4 10 2 0.02
    -4 10 2 0.06
    -4 10 2 -0.07
    -4 10 2 0.05
    4 10 -2 0.08
    -3 -10 2 -0.05
    3 -10 -2 0.06
    3 -10 -2 0.05
    -3 10 2 -0.05
    3 10 -2 -0.04
    -3 10 2 -0.01
    -3 10 2 0.04
    -3 10 2 0.08
    2 -10 -2 2.65
    2 -10 -2 2.80
    -2 -10 2 2.68
    -2 10 2 2.63
    2 10 -2 2.85
    -2 10 2 2.77
    -1 -10 2 3.70
    1 -10 -2 3.71
    1 -10 -2 3.43
    -1 10 2 3.65
    1 10 -2 3.94
    -1 10 2 4.07
    0 -10 2 10.85
    0 -10 -2 10.72
    0 10 2 11.74
    0 10 -2 11.20
    0 10 2 11.39
    0 10 2 12.64
    -1 -10 -2 0.98
    -1 -10 -2 1.06
    1 -10 2 1.12
    1 -10 2 0.93
    -1 10 -2 0.95
    1 10 2 1.01
    -1 10 -2 0.96
    1 10 2 1.18
    -2 -10 -2 9.18
    2 -10 2 8.37
    2 -10 2 9.38
    -2 10 -2 9.64
    -2 10 -2 9.24
    2 10 2 9.09
    3 -10 2 3.80
    3 -10 2 4.15
    -3 -10 -2 4.17
    -3 10 -2 4.01
    -3 10 -2 3.96
    -3 10 -2 4.45
    3 10 2 4.17
    -3 10 -2 4.05
    -4 -10 -2 1.07
    4 -10 2 0.99
    4 -10 2 1.20
    -4 10 -2 1.22
    4 10 2 1.03
    -4 10 -2 1.23
    -4 10 -2 1.13
    -4 10 -2 1.25
    5 -10 2 0.48
    -5 -10 -2 0.28
    5 -10 2 0.40
    -5 10 -2 0.27
    5 10 2 0.49
    -5 10 -2 0.45
    -5 10 -2 0.42
    -5 10 -2 0.42
    -6 -10 -2 0.24
    6 -10 2 0.16
    6 -10 2 0.03
    -6 10 -2 0.24
    6 10 2 0.16
    -6 10 -2 0.07
    -6 10 -2 0.16
    7 -10 2 7.97
    7 -10 2 6.78
    -7 -10 -2 6.81
    -7 10 -2 6.64
    -7 10 -2 6.47
    -7 10 -2 7.09
    8 -10 2 5.34
    8 -10 2 5.13
    -8 10 -2 5.11
    -8 10 -2 5.42
    8 -11 -2 1.04
    -8 11 2 0.96
    8 11 -2 1.16
    -8 11 2 1.05
    -8 11 2 1.12
    7 -11 -2 0.11
    7 -11 -2 0.05
    -7 -11 2 -0.03
    7 11 -2 0.05
    -7 11 2 -0.04
    -7 11 2 0.08
    -7 11 2 -0.08
    -7 11 2 0.15
    6 -11 -2 0.85
    -6 -11 2 0.79
    6 -11 -2 0.67
    -6 11 2 0.76
    -6 11 2 0.67
    -6 11 2 0.82
    6 11 -2 0.90
    -6 11 2 0.91
    -5 -11 2 0.08
    5 -11 -2 0.11
    5 -11 -2 0.13
    -5 11 2 0.12
    -5 11 2 0.12
    5 11 -2 0.14
    -5 11 2 0.18
    -5 11 2 0.13
    -4 -11 2 0.74
    4 -11 -2 0.78
    4 -11 -2 0.62
    -4 11 2 0.73
    -4 11 2 0.73
    -4 11 2 0.68
    4 11 -2 0.69
    -4 11 2 0.80
    -3 -11 2 0.54
    3 -11 -2 0.53
    3 -11 -2 0.32
    3 11 -2 0.53
    -3 11 2 0.48
    -3 11 2 0.31
    2 -11 -2 4.29
    2 -11 -2 3.95
    -2 -11 2 3.84
    2 11 -2 3.62
    -2 11 2 3.85
    -2 11 2 3.94
    1 -11 -2 0.89
    1 11 -2 0.91
    -1 11 2 0.93
    -1 11 2 0.98
    0 -11 2 6.07
    0 -11 -2 6.06
    0 11 -2 6.24
    0 11 2 6.21
    0 11 2 6.00
    -1 -11 -2 2.04
    1 -11 2 2.69
    -1 11 -2 2.58
    1 11 2 2.22
    2 -11 2 4.70
    -2 -11 -2 5.48
    2 -11 2 5.28
    -2 11 -2 4.70
    2 11 2 4.84
    3 -11 2 5.16
    3 -11 2 5.13
    -3 -11 -2 4.57
    3 11 2 4.95
    -3 11 -2 5.31
    -3 11 -2 4.81
    4 -11 2 11.25
    4 -11 2 11.35
    -4 -11 -2 11.36
    -4 11 -2 11.56
    -4 11 -2 11.50
    -4 11 -2 11.54
    -4 11 -2 11.29
    4 11 2 11.63
    -5 -11 -2 1.82
    5 -11 2 2.11
    5 -11 2 1.80
    -5 11 -2 2.02
    -5 11 -2 1.87
    -5 11 -2 1.92
    -5 11 -2 1.71
    5 11 2 2.07
    6 -11 2 6.68
    6 -11 2 6.46
    -6 -11 -2 6.53
    -6 11 -2 7.13
    -6 11 -2 7.14
    -6 11 -2 7.28
    6 11 2 7.16
    7 -11 2 8.52
    7 -11 2 8.59
    -7 11 -2 8.51
    -7 11 -2 8.61
    -7 11 -2 8.35
    7 -12 -2 2.39
    7 12 -2 2.29
    -7 12 2 2.62
    -7 12 2 2.53
    -7 12 2 2.38
    -7 12 2 2.66
    -6 -12 2 0.06
    6 -12 -2 0.04
    6 -12 -2 0.06
    -6 12 2 -0.03
    6 12 -2 0.03
    -6 12 2 0.05
    -6 12 2 -0.02
    -6 12 2 0.05
    5 -12 -2 0.27
    -5 -12 2 0.37
    5 -12 -2 0.23
    -5 12 2 0.17
    -5 12 2 0.39
    5 12 -2 0.31
    4 -12 -2 0.59
    -4 -12 2 0.52
    4 -12 -2 0.50
    4 12 -2 0.57
    -4 12 2 0.57
    -4 12 2 0.62
    3 -12 -2 1.64
    -3 -12 2 1.33
    3 -12 -2 1.40
    -3 12 2 1.09
    3 12 -2 1.00
    -3 12 2 1.41
    2 -12 -2 1.66
    -2 12 2 1.50
    -2 12 2 1.76
    2 12 -2 1.72
    1 -12 -2 0.43
    -1 12 2 0.60
    1 12 -2 0.31
    -1 12 2 0.58
    0 -12 -2 5.86
    0 -12 2 6.21
    0 12 -2 6.35
    0 12 2 6.63
    -1 -12 -2 0.75
    1 -12 2 0.75
    -1 12 -2 0.85
    1 12 2 0.79
    2 -12 2 -0.03
    2 12 2 0.00
    -2 12 -2 0.01
    -3 -12 -2 7.47
    3 -12 2 6.74
    3 -12 2 7.18
    -3 12 -2 7.29
    3 12 2 7.36
    4 -12 2 1.08
    -4 -12 -2 0.99
    4 -12 2 1.18
    -4 12 -2 1.02
    4 12 2 1.42
    -4 12 -2 0.83
    5 -12 2 2.42
    5 -12 2 2.61
    -5 -12 -2 2.19
    -5 12 -2 2.74
    5 12 2 2.45
    -5 12 -2 2.49
    -5 12 -2 2.37
    6 -12 2 32.74
    6 -12 2 31.96
    -6 12 -2 32.86
    6 12 2 33.32
    -6 12 -2 32.88
    -6 12 -2 32.99
    6 -13 -2 2.67
    6 13 -2 2.65
    -6 13 2 2.81
    -6 13 2 2.65
    -5 -13 2 1.46
    5 -13 -2 1.37
    -5 13 2 1.50
    -5 13 2 1.30
    5 13 -2 1.43
    -4 -13 2 0.11
    4 -13 -2 0.06
    4 -13 -2 -0.04
    4 13 -2 0.11
    -4 13 2 0.09
    -4 13 2 0.02
    3 -13 -2 -0.05
    -3 13 2 0.08
    -3 13 2 -0.10
    3 13 -2 0.03
    2 -13 -2 0.14
    2 13 -2 0.21
    -2 13 2 0.11
    1 -13 -2 10.96
    1 13 -2 10.76
    -1 13 2 10.91
    0 -13 -2 0.07
    0 13 -2 0.07
    0 13 2 0.25
    1 -13 2 1.67
    -1 13 -2 1.44
    1 13 2 1.76
    2 -13 2 11.45
    2 13 2 11.29
    -2 13 -2 11.77
    3 -13 2 0.11
    -3 13 -2 0.02
    3 13 2 0.05
    4 -13 2 4.90
    4 -13 2 5.01
    -4 -13 -2 5.04
    -4 13 -2 5.49
    4 13 2 5.49
    5 -13 2 1.86
    -5 -13 -2 1.45
    -5 13 -2 1.34
    5 13 2 2.24
    -4 14 2 1.99
    -4 14 2 1.83
    4 14 -2 2.14
    -3 14 2 2.76
    3 14 -2 2.73
    2 14 -2 1.47
    -2 14 2 1.57
    1 -14 -2 7.24
    -1 14 2 7.63
    1 14 -2 7.36
    0 -14 -2 1.79
    0 14 2 1.90
    0 14 -2 1.78
    -1 14 -2 7.29
    1 14 2 7.28
    -2 14 -2 12.82
    2 14 2 13.36
    -3 14 -2 0.58
    3 14 2 0.61
    -11 0 3 0.08
    -11 0 3 0.05
    10 0 -3 0.02
    -10 0 3 -0.03
    -10 0 3 -0.05
    -9 0 3 6.33
    9 0 -3 6.06
    -9 0 3 6.25
    -8 0 3 0.00
    -8 0 3 0.08
    8 0 -3 -0.07
    -8 0 3 -0.01
    -7 0 3 0.57
    7 0 -3 0.63
    -7 0 3 0.76
    7 0 -3 0.72
    -7 0 3 0.72
    -7 0 3 0.71
    6 0 -3 0.00
    -6 0 3 0.04
    -6 0 3 0.03
    -6 0 3 -0.03
    -6 0 3 0.01
    6 0 -3 -0.03
    5 0 -3 9.10
    -5 0 3 8.81
    -5 0 3 8.64
    5 0 -3 9.00
    -5 0 3 9.19
    -5 0 3 9.03
    -4 0 3 -0.01
    -4 0 3 -0.04
    -4 0 3 -0.03
    4 0 -3 -0.02
    -4 0 3 0.00
    4 0 -3 -0.02
    -4 0 3 -0.03
    4 0 -3 0.01
    3 0 -3 23.06
    3 0 -3 22.92
    -3 0 3 22.63
    -3 0 3 23.58
    -3 0 3 22.88
    2 0 -3 0.03
    -2 0 3 0.00
    -2 0 3 0.02
    2 0 -3 0.01
    -2 0 3 0.01
    -1 0 3 736.70
    1 0 -3 675.84
    -1 0 3 677.89
    -1 0 3 663.43
    1 0 -3 678.50
    0 0 3 0.00
    0 0 -3 -0.01
    0 0 -3 -0.01
    0 0 3 -0.01
    0 0 3 0.01
    1 0 3 90.88
    1 0 3 95.99
    1 0 3 94.81
    -1 0 -3 91.02
    -1 0 -3 89.41
    -2 0 -3 -0.01
    2 0 3 0.00
    -2 0 -3 0.01
    2 0 3 -0.02
    2 0 3 -0.02
    2 0 3 0.00
    -3 0 -3 22.19
    -3 0 -3 21.90
    -3 0 -3 21.26
    3 0 3 22.73
    3 0 3 22.36
    3 0 3 22.15
    3 0 3 22.43
    -3 0 -3 21.90
    4 0 3 0.00
    4 0 3 0.04
    -4 0 -3 -0.03
    -4 0 -3 -0.03
    -4 0 -3 0.02
    -4 0 -3 0.02
    4 0 3 0.01
    4 0 3 0.02
    -5 0 -3 48.54
    -5 0 -3 48.48
    5 0 3 46.90
    5 0 3 48.55
    5 0 3 48.53
    -5 0 -3 46.10
    -5 0 -3 48.00
    6 0 3 0.03
    6 0 3 0.00
    -6 0 -3 -0.03
    -6 0 -3 0.01
    -6 0 -3 0.03
    -7 0 -3 0.26
    -7 0 -3 0.69
    7 0 3 0.34
    -8 0 -3 -0.01
    8 0 3 -0.07
    -8 0 -3 0.01
    -9 0 -3 10.56
    -9 0 -3 10.09
    9 0 3 9.90
    10 0 3 -0.07
    -10 0 -3 -0.02
    -10 0 -3 0.10
    11 0 3 0.73
    -11 0 -3 0.98
    -12 1 3 0.50
    -12 1 3 0.30
    -11 1 3 1.29
    -11 1 3 1.19
    -10 -1 3 4.59
    -10 -1 3 4.48
    10 -1 -3 4.23
    -10 1 3 4.73
    10 1 -3 4.49
    -10 1 3 4.60
    -9 -1 3 4.13
    -9 -1 3 4.08
    9 -1 -3 4.02
    -9 1 3 4.09
    -9 1 3 4.04
    8 -1 -3 9.53
    -8 -1 3 10.01
    -8 -1 3 9.89
    8 1 -3 10.25
    -8 1 3 9.56
    -8 1 3 9.86
    -8 1 3 10.29
    -8 1 3 9.55
    7 -1 -3 0.11
    -7 -1 3 0.08
    7 -1 -3 0.12
    -7 -1 3 0.09
    7 -1 -3 0.04
    -7 1 3 0.08
    -7 1 3 0.09
    7 1 -3 0.08
    -7 1 3 0.12
    -7 1 3 0.05
    -7 1 3 0.10
    6 -1 -3 2.38
    6 -1 -3 2.40
    -6 -1 3 2.58
    -6 -1 3 2.54
    6 -1 -3 2.29
    -6 -1 3 2.48
    6 1 -3 2.49
    -6 1 3 2.46
    -6 1 3 2.36
    -6 1 3 2.27
    6 1 -3 2.50
    -6 1 3 2.46
    -6 1 3 2.54
    5 -1 -3 6.92
    -5 -1 3 7.01
    5 -1 -3 7.23
    -5 -1 3 7.05
    -5 -1 3 7.28
    -5 -1 3 7.32
    -5 -1 3 7.06
    5 1 -3 6.82
    -5 1 3 7.34
    -5 1 3 6.98
    -5 1 3 7.25
    -5 1 3 7.07
    -5 1 3 6.92
    5 1 -3 7.09
    -4 -1 3 7.82
    -4 -1 3 7.50
    4 -1 -3 7.78
    -4 -1 3 7.64
    -4 -1 3 7.89
    4 -1 -3 7.48
    4 -1 -3 7.55
    -4 1 3 7.48
    4 1 -3 7.80
    -4 1 3 7.53
    -4 1 3 7.54
    -4 1 3 7.56
    4 1 -3 7.47
    4 1 -3 7.68
    -4 1 3 7.58
    3 -1 -3 7.94
    3 -1 -3 7.98
    -3 -1 3 8.18
    -3 -1 3 7.95
    3 -1 -3 7.93
    -3 -1 3 7.95
    -3 1 3 8.10
    3 1 -3 8.27
    -3 1 3 8.07
    3 1 -3 7.68
    -3 1 3 7.80
    -3 1 3 7.90
    -2 -1 3 10.84
    2 -1 -3 11.00
    2 -1 -3 11.45
    -2 -1 3 11.50
    -2 -1 3 11.58
    -2 1 3 11.71
    -2 1 3 11.56
    -2 1 3 11.51
    -2 1 3 11.33
    2 1 -3 11.80
    2 1 -3 11.59
    -1 -1 3 34.19
    -1 -1 3 36.18
    -1 -1 3 35.00
    1 -1 -3 35.05
    1 -1 -3 35.51
    1 1 -3 35.07
    -1 1 3 34.80
    1 1 -3 35.19
    -1 1 3 34.54
    -1 1 3 36.01
    -1 1 3 33.97
    0 -1 -3 15.51
    0 -1 3 14.81
    0 -1 -3 15.10
    0 -1 -3 14.59
    0 -1 3 15.29
    0 1 3 15.33
    0 1 3 15.46
    0 1 -3 14.58
    0 1 -3 15.16
    0 1 3 15.11
    1 -1 3 113.84
    1 -1 3 120.65
    -1 -1 -3 113.89
    1 -1 3 116.30
    -1 1 -3 114.99
    1 1 3 117.97
    -1 1 -3 110.72
    1 1 3 116.96
    1 1 3 110.63
    -2 -1 -3 45.00
    2 -1 3 46.84
    2 -1 3 46.18
    -2 1 -3 43.32
    2 1 3 44.93
    -2 1 -3 44.95
    2 1 3 45.30
    -2 1 -3 45.25
    -3 -1 -3 4.57
    3 -1 3 4.66
    -3 -1 -3 4.41
    3 -1 3 4.61
    -3 -1 -3 4.27
    -3 -1 -3 4.50
    3 -1 3 4.52
    -3 1 -3 4.44
    3 1 3 4.63
    -3 1 -3 4.52
    -3 1 -3 4.61
    -3 1 -3 4.40
    3 1 3 4.42
    3 1 3 4.54
    4 -1 3 0.11
    -4 -1 -3 0.14
    -4 -1 -3 0.09
    -4 -1 -3 0.09
    -4 -1 -3 0.04
    4 -1 3 0.12
    4 -1 3 0.11
    -4 1 -3 0.08
    4 1 3 0.10
    -4 1 -3 0.07
    4 1 3 0.12
    -4 1 -3 0.11
    -4 1 -3 0.11
    4 1 3 0.24
    4 1 3 0.09
    5 -1 3 4.16
    -5 -1 -3 4.11
    5 -1 3 4.16
    -5 -1 -3 4.20
    -5 -1 -3 4.01
    5 -1 3 4.07
    -5 -1 -3 3.93
    5 1 3 4.15
    5 1 3 4.08
    -5 1 -3 3.97
    5 1 3 3.96
    -5 1 -3 4.12
    -5 1 -3 3.93
    5 1 3 4.04
    -5 1 -3 3.82
    -6 -1 -3 -0.03
    6 -1 3 -0.04
    -6 -1 -3 0.03
    -6 -1 -3 0.01
    -6 1 -3 0.02
    -6 1 -3 0.03
    6 1 3 0.02
    -6 1 -3 -0.03
    -7 -1 -3 7.79
    -7 -1 -3 7.75
    -7 1 -3 7.43
    7 1 3 7.93
    -7 1 -3 7.44
    -8 -1 -3 0.62
    8 -1 3 0.75
    -8 -1 -3 0.72
    -8 1 -3 0.67
    8 1 3 0.79
    -8 1 -3 0.73
    9 -1 3 2.66
    -9 -1 -3 2.70
    -9 -1 -3 2.76
    -9 1 -3 2.75
    -9 1 -3 2.90
    9 1 3 2.78
    -10 -1 -3 0.19
    10 -1 3 0.23
    -10 1 -3 0.10
    10 1 3 -0.02
    -10 1 -3 0.06
    11 -1 3 0.93
    -11 -1 -3 0.83
    11 1 3 0.64
    -11 1 -3 0.81
    -11 1 -3 0.94
    -12 2 3 2.44
    -12 2 3 2.68
    -11 2 3 3.05
    -11 2 3 2.87
    10 -2 -3 6.03
    10 2 -3 5.82
    -10 2 3 5.95
    -10 2 3 6.03
    9 -2 -3 5.55
    -9 -2 3 5.50
    -9 2 3 4.95
    9 2 -3 5.06
    -9 2 3 5.13
    -9 2 3 5.43
    -8 -2 3 2.80
    -8 -2 3 2.73
    8 -2 -3 2.61
    -8 2 3 2.76
    -8 2 3 2.42
    -8 2 3 2.81
    8 2 -3 2.68
    -8 2 3 2.52
    -7 -2 3 34.54
    -7 -2 3 33.95
    7 -2 -3 33.21
    7 -2 -3 33.48
    -7 -2 3 29.70
    -7 -2 3 33.80
    -7 2 3 33.07
    -7 2 3 34.41
    -7 2 3 33.48
    -7 2 3 34.54
    7 2 -3 34.19
    -6 -2 3 3.48
    6 -2 -3 3.48
    -6 -2 3 3.54
    6 -2 -3 3.59
    -6 -2 3 3.67
    6 -2 -3 3.59
    -6 -2 3 3.72
    6 2 -3 3.61
    -6 2 3 3.48
    -6 2 3 3.62
    6 2 -3 3.44
    -6 2 3 3.63
    -6 2 3 3.74
    -6 2 3 3.65
    -6 2 3 3.67
    -5 -2 3 0.01
    -5 -2 3 0.04
    5 -2 -3 -0.02
    5 -2 -3 0.03
    5 -2 -3 -0.01
    -5 -2 3 -0.02
    -5 -2 3 0.01
    -5 2 3 0.04
    5 2 -3 -0.02
    -5 2 3 0.03
    -5 2 3 -0.04
    -5 2 3 0.03
    -5 2 3 -0.02
    5 2 -3 -0.02
    -5 2 3 0.06
    -5 2 3 0.00
    4 -2 -3 3.27
    4 -2 -3 3.30
    -4 -2 3 3.28
    -4 -2 3 3.24
    4 -2 -3 3.20
    4 -2 -3 3.26
    -4 2 3 3.33
    -4 2 3 3.25
    -4 2 3 3.50
    -4 2 3 3.08
    4 2 -3 3.33
    -4 2 3 3.47
    -4 2 3 3.29
    4 2 -3 3.13
    3 -2 -3 1.30
    -3 -2 3 1.32
    3 -2 -3 1.29
    -3 -2 3 1.23
    3 -2 -3 1.33
    3 -2 -3 1.29
    3 2 -3 1.33
    3 2 -3 1.31
    -3 2 3 1.44
    3 2 -3 1.48
    -3 2 3 1.29
    -3 2 3 1.46
    -3 2 3 1.45
    -3 2 3 1.37
    -3 2 3 1.39
    -2 -2 3 2.08
    -2 -2 3 2.18
    2 -2 -3 2.14
    2 -2 -3 2.30
    2 -2 -3 2.11
    -2 2 3 2.24
    2 2 -3 2.02
    2 2 -3 1.99
    2 2 -3 2.27
    -2 2 3 2.15
    -2 2 3 1.96
    -2 2 3 2.21
    1 -2 -3 36.77
    -1 -2 3 36.76
    -1 -2 3 37.54
    1 -2 -3 37.02
    1 -2 -3 37.34
    1 -2 -3 37.63
    -1 2 3 37.78
    1 2 -3 38.34
    1 2 -3 37.27
    -1 2 3 38.10
    -1 2 3 38.47
    -1 2 3 38.09
    0 -2 -3 28.89
    0 -2 -3 28.94
    0 -2 3 28.72
    0 -2 3 29.29
    0 -2 -3 30.06
    0 2 3 30.59
    0 2 -3 29.10
    0 2 3 29.06
    0 2 3 29.66
    0 2 -3 30.62
    0 2 3 29.40
    1 -2 3 9.69
    1 -2 3 9.40
    1 -2 3 9.74
    -1 -2 -3 9.69
    -1 -2 -3 9.78
    1 -2 3 9.68
    -1 2 -3 9.38
    1 2 3 9.66
    1 2 3 9.63
    1 2 3 9.77
    -1 2 -3 9.25
    1 2 3 9.68
    1 2 3 9.30
    2 -2 3 3.78
    2 -2 3 3.90
    2 -2 3 3.82
    -2 -2 -3 3.97
    2 -2 3 4.04
    2 2 3 3.84
    -2 2 -3 3.87
    -2 2 -3 3.77
    -2 2 -3 3.77
    -2 2 -3 3.69
    -2 2 -3 3.81
    2 2 3 3.76
    3 -2 3 7.04
    3 -2 3 7.13
    -3 -2 -3 6.64
    3 -2 3 7.11
    -3 -2 -3 7.08
    3 -2 3 6.91
    -3 2 -3 6.56
    -3 2 -3 7.00
    -3 2 -3 6.48
    -3 2 -3 6.72
    -3 2 -3 6.75
    3 2 3 6.91
    3 2 3 7.12
    3 2 3 7.03
    -3 2 -3 7.11
    4 -2 3 14.31
    4 -2 3 14.17
    4 -2 3 14.25
    -4 -2 -3 14.28
    -4 -2 -3 14.11
    -4 -2 -3 13.84
    -4 2 -3 14.18
    4 2 3 13.80
    -4 2 -3 13.84
    -4 2 -3 13.56
    -4 2 -3 13.39
    -4 2 -3 13.89
    4 2 3 13.88
    -4 2 -3 14.14
    4 2 3 14.40
    5 -2 3 0.80
    -5 -2 -3 0.70
    -5 -2 -3 0.75
    -5 -2 -3 0.66
    -5 -2 -3 0.68
    5 -2 3 0.68
    5 -2 3 0.73
    -5 2 -3 0.67
    -5 2 -3 0.72
    5 2 3 0.84
    -5 2 -3 0.66
    -5 2 -3 0.68
    5 2 3 0.59
    5 2 3 0.72
    -5 2 -3 0.65
    5 2 3 0.69
    -6 -2 -3 9.34
    6 -2 3 9.13
    -6 -2 -3 9.58
    -6 2 -3 9.78
    6 2 3 9.43
    -6 2 -3 9.29
    -6 2 -3 9.12
    -7 -2 -3 10.96
    -7 -2 -3 11.16
    -7 2 -3 10.64
    7 2 3 10.87
    -7 2 -3 11.26
    -8 -2 -3 3.52
    -8 -2 -3 3.50
    -8 2 -3 3.41
    -8 2 -3 3.71
    8 2 3 3.33
    9 -2 3 11.87
    -9 -2 -3 11.92
    -9 2 -3 11.18
    9 2 3 12.01
    -9 2 -3 11.98
    10 -2 3 2.65
    -10 -2 -3 2.59
    -10 2 -3 2.61
    -10 2 -3 2.61
    10 2 3 2.69
    -11 -2 -3 3.31
    11 -2 3 3.61
    -11 2 -3 3.32
    -11 2 -3 3.50
    11 2 3 3.38
    -12 3 3 5.48
    -12 3 3 5.28
    -11 3 3 1.06
    -11 3 3 1.03
    10 -3 -3 27.34
    10 3 -3 27.24
    -10 3 3 26.97
    -10 3 3 27.10
    -10 3 3 26.34
    9 -3 -3 1.20
    -9 3 3 0.97
    -9 3 3 1.07
    9 3 -3 1.06
    -9 3 3 0.72
    -8 -3 3 8.95
    8 -3 -3 8.30
    -8 -3 3 9.08
    -8 3 3 8.77
    -8 3 3 9.26
    8 3 -3 8.53
    -8 3 3 8.67
    -8 3 3 9.13
    7 -3 -3 3.06
    -7 -3 3 3.17
    -7 -3 3 2.97
    -7 -3 3 3.24
    -7 3 3 3.11
    7 3 -3 3.08
    -7 3 3 2.93
    7 3 -3 3.07
    -7 3 3 3.18
    -7 3 3 3.04
    6 -3 -3 40.94
    6 -3 -3 40.11
    6 -3 -3 39.37
    -6 -3 3 40.36
    -6 -3 3 40.09
    -6 -3 3 38.13
    -6 3 3 37.85
    -6 3 3 38.23
    -6 3 3 38.08
    -6 3 3 39.93
    6 3 -3 38.81
    6 3 -3 39.67
    -6 3 3 40.17
    -6 3 3 41.31
    -6 3 3 39.55
    6 3 -3 40.60
    -5 -3 3 6.92
    5 -3 -3 6.86
    5 -3 -3 6.79
    -5 -3 3 6.70
    -5 -3 3 6.48
    -5 -3 3 7.03
    -5 3 3 6.68
    5 3 -3 8.27
    -5 3 3 6.68
    -5 3 3 6.42
    5 3 -3 6.95
    -5 3 3 6.59
    -5 3 3 6.63
    -5 3 3 6.34
    5 3 -3 7.22
    -5 3 3 6.66
    5 3 -3 6.76
    4 -3 -3 0.63
    -4 -3 3 0.64
    -4 -3 3 0.68
    -4 -3 3 0.74
    4 -3 -3 0.59
    4 -3 -3 0.73
    -4 3 3 0.70
    -4 3 3 0.67
    -4 3 3 0.70
    -4 3 3 0.58
    4 3 -3 0.61
    -4 3 3 0.69
    4 3 -3 0.65
    -4 3 3 0.63
    -4 3 3 0.67
    3 -3 -3 2.06
    -3 -3 3 1.90
    -3 -3 3 1.94
    3 -3 -3 2.12
    3 -3 -3 1.99
    3 -3 -3 1.99
    -3 -3 3 2.04
    -3 3 3 1.98
    -3 3 3 1.83
    -3 3 3 1.95
    -3 3 3 1.91
    -3 3 3 2.16
    3 3 -3 2.06
    3 3 -3 1.90
    -3 3 3 2.05
    2 -3 -3 7.76
    2 -3 -3 8.08
    2 -3 -3 7.60
    -2 -3 3 7.53
    -2 -3 3 7.94
    2 -3 -3 7.89
    2 -3 -3 7.94
    -2 3 3 7.68
    2 3 -3 7.36
    -2 3 3 7.68
    -2 3 3 7.75
    2 3 -3 7.72
    -2 3 3 7.71
    1 -3 -3 7.81
    -1 -3 3 7.91
    -1 -3 3 7.82
    1 -3 -3 7.77
    1 -3 -3 8.13
    1 -3 -3 7.87
    -1 3 3 7.94
    -1 3 3 7.72
    -1 3 3 7.69
    -1 3 3 7.80
    1 3 -3 7.74
    1 3 -3 7.87
    -1 3 3 8.76
    -1 3 3 7.75
    0 -3 3 0.26
    0 -3 -3 0.16
    0 -3 -3 0.18
    0 -3 3 0.18
    0 -3 -3 0.16
    0 -3 3 0.21
    0 -3 3 0.15
    0 -3 -3 0.17
    0 3 3 0.29
    0 3 -3 0.17
    0 3 3 0.20
    0 3 -3 0.17
    0 3 3 0.23
    0 3 3 0.23
    0 3 3 0.21
    0 3 3 0.21
    -1 -3 -3 52.51
    1 -3 3 54.87
    -1 -3 -3 55.40
    1 -3 3 53.85
    1 -3 3 54.83
    1 -3 3 54.22
    1 3 3 54.17
    -1 3 -3 54.75
    1 3 3 52.75
    1 3 3 54.21
    -1 3 -3 53.80
    1 3 3 51.92
    1 3 3 54.09
    1 3 3 54.31
    2 -3 3 3.73
    2 -3 3 4.00
    2 -3 3 4.16
    2 -3 3 4.32
    -2 -3 -3 3.50
    -2 3 -3 3.78
    -2 3 -3 4.02
    2 3 3 3.76
    2 3 3 4.20
    2 3 3 4.03
    -2 3 -3 3.85
    -2 3 -3 4.06
    -2 3 -3 4.06
    2 3 3 4.16
    3 -3 3 1.14
    -3 -3 -3 1.17
    -3 -3 -3 1.37
    3 -3 3 1.31
    3 -3 3 1.38
    -3 3 -3 1.21
    -3 3 -3 1.26
    3 3 3 1.30
    -3 3 -3 1.23
    3 3 3 1.20
    3 3 3 1.24
    -3 3 -3 1.36
    3 3 3 1.07
    -3 3 -3 1.27
    4 -3 3 10.73
    4 -3 3 10.79
    -4 -3 -3 10.61
    4 -3 3 10.71
    4 -3 3 10.39
    -4 -3 -3 10.77
    -4 -3 -3 10.47
    4 3 3 10.69
    -4 3 -3 10.30
    -4 3 -3 10.34
    -4 3 -3 10.55
    -4 3 -3 10.74
    -4 3 -3 10.47
    4 3 3 10.65
    4 3 3 10.41
    -4 3 -3 10.49
    5 -3 3 6.98
    -5 -3 -3 7.49
    5 -3 3 7.64
    -5 -3 -3 7.43
    5 -3 3 7.62
    5 -3 3 7.28
    -5 3 -3 7.23
    5 3 3 7.33
    5 3 3 7.47
    -5 3 -3 7.94
    -5 3 -3 7.40
    -5 3 -3 7.43
    5 3 3 7.71
    -5 3 -3 7.28
    6 -3 3 3.64
    -6 -3 -3 3.77
    -6 3 -3 3.62
    -6 3 -3 3.41
    -6 3 -3 3.85
    6 3 3 3.61
    -7 3 -3 5.37
    -7 3 -3 5.36
    7 3 3 5.06
    -8 3 -3 11.45
    -8 3 -3 12.41
    8 3 3 11.26
    -9 -3 -3 0.25
    -9 3 -3 0.14
    9 3 3 0.22
    -9 3 -3 0.31
    -10 -3 -3 3.19
    -10 3 -3 3.35
    10 3 3 3.34
    -10 3 -3 3.61
    11 -3 3 8.56
    -11 3 -3 8.40
    -11 3 -3 8.25
    11 3 3 8.49
    -11 4 3 3.01
    -11 4 3 3.07
    -10 -4 3 0.12
    10 -4 -3 0.11
    -10 4 3 0.11
    10 4 -3 -0.02
    -10 4 3 0.17
    -10 4 3 -0.03
    -9 -4 3 -0.06
    9 -4 -3 0.05
    -9 4 3 0.03
    -9 4 3 -0.08
    -9 4 3 0.04
    9 4 -3 0.01
    8 -4 -3 0.25
    -8 -4 3 0.10
    8 4 -3 0.13
    -8 4 3 0.25
    -8 4 3 0.17
    -8 4 3 0.13
    -8 4 3 0.20
    -7 -4 3 4.50
    7 -4 -3 4.93
    -7 4 3 4.44
    -7 4 3 4.39
    -7 4 3 4.55
    -7 4 3 4.42
    7 4 -3 4.44
    -7 4 3 4.71
    -6 -4 3 9.26
    -6 -4 3 9.24
    6 -4 -3 9.83
    -6 4 3 9.02
    6 4 -3 9.30
    -6 4 3 9.03
    -6 4 3 9.14
    6 4 -3 9.13
    -6 4 3 9.61
    -6 4 3 9.47
    5 -4 -3 12.64
    -5 -4 3 12.65
    -5 -4 3 12.18
    5 -4 -3 11.80
    -5 4 3 11.81
    5 4 -3 12.56
    -5 4 3 12.42
    -5 4 3 12.27
    5 4 -3 11.32
    5 4 -3 12.22
    -5 4 3 12.05
    -5 4 3 11.98
    -5 4 3 12.01
    4 -4 -3 0.42
    4 -4 -3 0.35
    -4 -4 3 0.34
    -4 -4 3 0.38
    -4 -4 3 0.45
    4 -4 -3 0.43
    -4 4 3 0.40
    -4 4 3 0.37
    -4 4 3 0.38
    -4 4 3 0.34
    -4 4 3 0.29
    4 4 -3 0.39
    -4 4 3 0.47
    4 4 -3 0.37
    -4 4 3 0.37
    3 -4 -3 6.74
    3 -4 -3 6.63
    -3 -4 3 6.55
    -3 -4 3 6.79
    3 -4 -3 6.59
    3 -4 -3 6.75
    3 -4 -3 6.60
    -3 -4 3 6.63
    -3 4 3 7.54
    -3 4 3 6.47
    -3 4 3 6.63
    -3 4 3 6.48
    -3 4 3 6.53
    -3 4 3 6.48
    -3 4 3 6.61
    3 4 -3 6.45
    3 4 -3 6.51
    -2 -4 3 36.36
    2 -4 -3 36.76
    2 -4 -3 36.50
    2 -4 -3 36.07
    2 -4 -3 37.17
    -2 -4 3 36.54
    2 -4 -3 38.50
    2 4 -3 36.44
    -2 4 3 35.34
    -2 4 3 35.56
    -2 4 3 37.08
    -2 4 3 35.90
    -2 4 3 36.20
    2 4 -3 35.75
    -2 4 3 35.95
    1 -4 -3 3.64
    -1 -4 3 3.53
    1 -4 -3 3.58
    1 -4 -3 3.41
    1 -4 -3 3.68
    -1 -4 3 3.67
    1 -4 -3 3.41
    -1 4 3 3.69
    -1 4 3 3.47
    -1 4 3 3.39
    1 4 -3 3.43
    -1 4 3 3.40
    -1 4 3 3.43
    1 4 -3 3.54
    -1 4 3 3.56
    1 4 -3 3.54
    0 -4 3 99.27
    0 -4 -3 102.77
    0 -4 -3 100.92
    0 -4 3 101.63
    0 -4 -3 99.37
    0 -4 3 99.49
    0 -4 3 102.62
    0 -4 -3 99.85
    0 4 3 99.67
    0 4 3 98.20
    0 4 -3 101.16
    0 4 3 102.79
    0 4 3 100.52
    0 4 -3 97.37
    0 4 3 101.52
    0 4 3 99.55
    1 -4 3 41.35
    1 -4 3 41.74
    -1 -4 -3 41.67
    1 -4 3 41.16
    -1 -4 -3 40.40
    1 -4 3 41.40
    1 4 3 41.33
    1 4 3 39.50
    1 4 3 42.54
    1 4 3 41.40
    -1 4 -3 41.64
    -1 4 -3 41.22
    1 4 3 41.90
    1 4 3 41.64
    -1 4 -3 41.15
    -1 4 -3 41.56
    -1 4 -3 40.18
    2 -4 3 1.87
    2 -4 3 1.74
    2 -4 3 1.80
    -2 -4 -3 1.78
    2 -4 3 1.83
    -2 4 -3 1.69
    -2 4 -3 1.73
    2 4 3 1.94
    -2 4 -3 1.75
    -2 4 -3 1.78
    -2 4 -3 1.71
    -2 4 -3 1.73
    2 4 3 1.73
    2 4 3 1.79
    2 4 3 1.52
    2 4 3 1.73
    3 -4 3 238.11
    3 -4 3 233.62
    -3 -4 -3 232.68
    3 -4 3 241.69
    3 -4 3 237.73
    -3 -4 -3 231.69
    -3 4 -3 239.72
    -3 4 -3 236.15
    -3 4 -3 227.06
    3 4 3 228.06
    -3 4 -3 226.80
    3 4 3 229.66
    -3 4 -3 232.11
    -3 4 -3 230.18
    3 4 3 235.20
    3 4 3 226.81
    4 -4 3 7.29
    -4 -4 -3 7.46
    -4 -4 -3 7.05
    4 -4 3 7.42
    4 -4 3 8.09
    4 4 3 7.39
    -4 4 -3 7.16
    -4 4 -3 7.21
    -4 4 -3 7.08
    -4 4 -3 7.15
    4 4 3 7.14
    -4 4 -3 7.19
    4 4 3 7.09
    4 4 3 7.08
    -5 -4 -3 31.41
    5 -4 3 32.83
    5 -4 3 32.07
    -5 4 -3 32.31
    -5 4 -3 32.39
    5 4 3 31.94
    5 4 3 31.52
    -5 4 -3 31.12
    -5 4 -3 31.98
    6 -4 3 10.80
    6 -4 3 10.84
    -6 -4 -3 10.40
    6 4 3 11.12
    6 4 3 10.97
    -6 4 -3 11.29
    -6 4 -3 11.03
    -6 4 -3 10.35
    -7 -4 -3 32.48
    -7 4 -3 32.54
    -7 4 -3 32.64
    7 4 3 32.89
    -8 -4 -3 2.24
    -8 4 -3 2.17
    8 4 3 2.34
    -8 4 -3 2.22
    -9 -4 -3 0.77
    9 4 3 0.88
    -9 4 -3 0.82
    -9 4 -3 0.69
    -10 -4 -3 33.52
    -10 4 -3 32.26
    10 4 3 33.08
    -10 4 -3 34.23
    -11 5 3 0.23
    -11 5 3 0.45
    10 -5 -3 3.56
    -10 -5 3 3.38
    -10 5 3 3.59
    -10 5 3 3.26
    -10 5 3 3.34
    10 5 -3 3.54
    9 -5 -3 1.19
    -9 -5 3 1.06
    -9 5 3 1.10
    9 5 -3 1.07
    -9 5 3 1.06
    -9 5 3 0.99
    -8 -5 3 5.59
    8 -5 -3 5.67
    -8 5 3 6.16
    -8 5 3 6.06
    -8 5 3 5.74
    -8 5 3 5.83
    -8 5 3 5.70
    8 5 -3 5.87
    7 -5 -3 1.27
    -7 -5 3 1.39
    -7 5 3 1.38
    -7 5 3 1.42
    -7 5 3 1.43
    7 5 -3 1.37
    -7 5 3 1.33
    -7 5 3 1.44
    6 -5 -3 0.12
    6 -5 -3 0.10
    -6 -5 3 0.18
    -6 5 3 0.12
    -6 5 3 0.17
    -6 5 3 0.07
    -6 5 3 0.13
    -6 5 3 0.12
    6 5 -3 0.11
    5 -5 -3 3.38
    -5 -5 3 3.69
    5 -5 -3 3.69
    -5 5 3 3.83
    -5 5 3 3.36
    -5 5 3 3.60
    -5 5 3 3.39
    5 5 -3 3.51
    5 5 -3 3.42
    -5 5 3 3.62
    4 -5 -3 0.13
    -4 -5 3 0.12
    4 -5 -3 0.13
    -4 -5 3 0.15
    4 -5 -3 0.14
    -4 5 3 0.11
    -4 5 3 0.14
    4 5 -3 0.07
    -4 5 3 0.13
    -4 5 3 0.13
    4 5 -3 0.22
    -4 5 3 0.13
    -4 5 3 0.11
    3 -5 -3 13.75
    3 -5 -3 13.67
    3 -5 -3 13.73
    3 -5 -3 13.84
    -3 -5 3 13.61
    -3 -5 3 13.54
    3 5 -3 13.67
    -3 5 3 13.75
    -3 5 3 13.41
    -3 5 3 13.69
    -3 5 3 13.54
    -3 5 3 13.71
    3 5 -3 13.37
    -3 5 3 13.23
    2 -5 -3 4.88
    -2 -5 3 4.78
    2 -5 -3 4.89
    2 -5 -3 4.68
    2 -5 -3 4.80
    -2 -5 3 4.43
    -2 5 3 4.55
    -2 5 3 4.63
    -2 5 3 4.83
    -2 5 3 4.89
    2 5 -3 4.65
    -2 5 3 4.71
    -2 5 3 4.77
    2 5 -3 4.55
    2 5 -3 4.76
    1 -5 -3 24.21
    1 -5 -3 23.42
    -1 -5 3 24.02
    -1 -5 3 23.65
    1 -5 -3 24.65
    1 -5 -3 23.51
    1 5 -3 24.53
    -1 5 3 23.73
    1 5 -3 23.14
    -1 5 3 23.33
    -1 5 3 23.75
    1 5 -3 23.10
    -1 5 3 23.36
    -1 5 3 24.18
    0 -5 3 7.28
    0 -5 3 7.28
    0 -5 -3 7.06
    0 -5 3 6.95
    0 -5 -3 7.18
    0 -5 -3 7.18
    0 -5 3 6.77
    0 -5 -3 6.90
    0 5 -3 6.64
    0 5 -3 6.99
    0 5 3 7.15
    0 5 3 6.60
    0 5 3 7.04
    0 5 3 7.16
    0 5 3 6.88
    0 5 3 6.99
    0 5 -3 7.43
    1 -5 3 8.16
    -1 -5 -3 8.02
    -1 -5 -3 8.19
    1 -5 3 7.97
    1 -5 3 8.27
    -1 -5 -3 8.21
    1 -5 3 8.11
    1 5 3 8.09
    1 5 3 8.31
    1 5 3 8.51
    -1 5 -3 8.06
    -1 5 -3 8.35
    1 5 3 8.25
    1 5 3 7.98
    1 5 3 8.22
    -1 5 -3 8.25
    -1 5 -3 8.11
    -1 5 -3 8.02
    -2 -5 -3 81.76
    2 -5 3 81.19
    2 -5 3 77.94
    -2 -5 -3 77.40
    2 -5 3 79.88
    2 -5 3 78.63
    -2 5 -3 79.93
    -2 5 -3 80.36
    2 5 3 79.54
    -2 5 -3 80.24
    2 5 3 80.11
    -2 5 -3 79.65
    2 5 3 80.65
    -2 5 -3 81.18
    2 5 3 80.98
    -2 5 -3 79.73
    2 5 3 79.77
    3 -5 3 11.83
    -3 -5 -3 11.13
    3 -5 3 11.50
    3 -5 3 11.21
    3 5 3 11.50
    -3 5 -3 11.44
    -3 5 -3 11.45
    -3 5 -3 11.31
    3 5 3 11.55
    -3 5 -3 11.55
    3 5 3 10.96
    -3 5 -3 11.41
    -3 5 -3 11.25
    4 -5 3 0.21
    4 -5 3 0.27
    -4 -5 -3 0.22
    4 -5 3 0.32
    -4 5 -3 0.25
    4 5 3 0.22
    -4 5 -3 0.14
    4 5 3 0.20
    -4 5 -3 0.28
    -4 5 -3 0.19
    -4 5 -3 0.28
    4 5 3 0.29
    -4 5 -3 0.23
    5 -5 3 4.84
    -5 -5 -3 4.77
    5 -5 3 4.84
    -5 5 -3 4.62
    5 5 3 4.92
    5 5 3 4.85
    5 5 3 4.74
    -5 5 -3 5.02
    -5 5 -3 4.79
    -5 5 -3 5.12
    -6 -5 -3 12.23
    6 -5 3 12.75
    6 -5 3 12.27
    -6 5 -3 12.71
    6 5 3 12.29
    -6 5 -3 12.30
    -6 5 -3 12.72
    6 5 3 12.71
    -7 -5 -3 10.69
    7 -5 3 11.50
    7 -5 3 11.03
    -7 5 -3 10.97
    7 5 3 11.26
    -7 5 -3 11.43
    -8 -5 -3 0.98
    8 5 3 1.09
    -8 5 -3 0.82
    -8 5 -3 0.75
    -9 -5 -3 2.67
    9 5 3 2.63
    -9 5 -3 2.53
    -9 5 -3 2.78
    -10 -5 -3 0.18
    -10 5 -3 0.14
    -10 5 -3 0.27
    -11 -6 3 1.44
    -11 6 3 1.46
    -11 6 3 1.15
    -10 -6 3 0.03
    10 -6 -3 -0.03
    10 6 -3 -0.05
    -10 6 3 -0.13
    -10 6 3 -0.06
    -10 6 3 0.10
    -9 -6 3 0.01
    9 -6 -3 0.06
    -9 6 3 0.10
    -9 6 3 0.07
    9 6 -3 0.02
    -9 6 3 0.09
    -9 6 3 -0.01
    -8 -6 3 0.98
    8 -6 -3 1.02
    -8 6 3 0.92
    -8 6 3 1.04
    -8 6 3 0.72
    -8 6 3 0.96
    8 6 -3 0.83
    7 -6 -3 0.20
    7 -6 -3 0.15
    -7 -6 3 0.03
    -7 6 3 0.13
    -7 6 3 0.08
    -7 6 3 0.18
    7 6 -3 0.04
    -7 6 3 0.13
    -7 6 3 0.09
    6 -6 -3 16.66
    6 -6 -3 17.13
    -6 -6 3 16.69
    -6 6 3 16.28
    -6 6 3 16.83
    -6 6 3 16.74
    6 6 -3 16.35
    -6 6 3 17.14
    -6 6 3 16.55
    -5 -6 3 2.06
    5 -6 -3 2.24
    5 -6 -3 2.10
    -5 6 3 1.78
    5 6 -3 1.94
    -5 6 3 2.05
    -5 6 3 2.18
    -5 6 3 2.03
    4 -6 -3 15.91
    -4 -6 3 16.37
    4 -6 -3 16.36
    -4 6 3 15.79
    4 6 -3 16.48
    -4 6 3 15.86
    -4 6 3 15.73
    4 6 -3 15.95
    -4 6 3 15.98
    -4 6 3 16.34
    3 -6 -3 3.88
    -3 -6 3 3.71
    3 -6 -3 3.59
    3 -6 -3 3.79
    -3 6 3 3.68
    3 6 -3 3.53
    3 6 -3 3.36
    -3 6 3 3.58
    -3 6 3 3.91
    -3 6 3 3.73
    -3 6 3 3.80
    -3 6 3 3.89
    2 -6 -3 28.85
    2 -6 -3 28.85
    2 -6 -3 27.57
    2 -6 -3 29.17
    -2 -6 3 29.43
    -2 -6 3 28.00
    -2 6 3 28.77
    2 6 -3 27.40
    -2 6 3 27.47
    -2 6 3 28.70
    2 6 -3 29.46
    -2 6 3 28.22
    -2 6 3 28.25
    2 6 -3 28.04
    -2 6 3 27.92
    -1 -6 3 35.98
    1 -6 -3 35.77
    1 -6 -3 36.60
    1 -6 -3 34.94
    1 -6 -3 34.12
    -1 -6 3 34.51
    -1 6 3 34.50
    1 6 -3 34.79
    -1 6 3 34.96
    -1 6 3 34.77
    1 6 -3 34.52
    -1 6 3 34.17
    -1 6 3 35.79
    1 6 -3 36.33
    0 -6 3 34.78
    0 -6 -3 34.99
    0 -6 -3 33.92
    0 -6 -3 33.17
    0 -6 3 33.95
    0 -6 -3 33.41
    0 -6 3 33.76
    0 -6 3 33.38
    0 6 3 33.99
    0 6 -3 33.49
    0 6 3 34.82
    0 6 3 34.03
    0 6 3 32.70
    0 6 -3 34.11
    0 6 -3 34.37
    0 6 3 34.35
    0 6 3 33.02
    0 6 -3 33.83
    1 -6 3 5.27
    -1 -6 -3 5.43
    -1 -6 -3 5.85
    1 -6 3 5.75
    -1 -6 -3 5.59
    1 -6 3 5.70
    1 -6 3 5.31
    1 6 3 5.32
    1 6 3 5.36
    1 6 3 5.47
    -1 6 -3 5.14
    1 6 3 5.35
    -1 6 -3 5.25
    -1 6 -3 5.34
    -1 6 -3 5.25
    1 6 3 5.14
    -1 6 -3 5.51
    1 6 3 5.45
    -1 6 -3 5.27
    -2 -6 -3 0.91
    -2 -6 -3 0.64
    2 -6 3 0.61
    2 -6 3 0.62
    2 -6 3 0.62
    2 -6 3 0.77
    -2 -6 -3 0.66
    -2 6 -3 0.67
    2 6 3 0.64
    -2 6 -3 0.79
    -2 6 -3 0.64
    -2 6 -3 0.70
    -2 6 -3 0.66
    2 6 3 0.82
    2 6 3 0.71
    2 6 3 0.72
    -2 6 -3 0.79
    3 -6 3 3.50
    -3 -6 -3 3.41
    3 -6 3 3.45
    3 -6 3 4.02
    -3 6 -3 3.50
    3 6 3 3.32
    3 6 3 3.38
    -3 6 -3 3.48
    -3 6 -3 3.54
    -3 6 -3 3.57
    3 6 3 3.60
    -3 6 -3 3.32
    -3 6 -3 3.45
    4 -6 3 21.32
    -4 -6 -3 20.61
    4 -6 3 20.75
    -4 6 -3 20.12
    -4 6 -3 20.29
    4 6 3 20.66
    4 6 3 20.50
    -4 6 -3 20.62
    -4 6 -3 20.63
    -4 6 -3 20.26
    -4 6 -3 20.99
    5 -6 3 2.46
    -5 -6 -3 2.45
    5 -6 3 2.59
    -5 6 -3 2.48
    -5 6 -3 2.23
    5 6 3 2.45
    5 6 3 2.50
    -5 6 -3 2.46
    -5 6 -3 2.52
    -5 6 -3 2.62
    6 -6 3 14.49
    6 -6 3 15.22
    -6 -6 -3 14.26
    6 6 3 14.60
    -6 6 -3 14.45
    -6 6 -3 14.83
    6 6 3 15.01
    7 -6 3 3.43
    -7 -6 -3 3.20
    7 -6 3 3.29
    -7 6 -3 3.37
    7 6 3 3.32
    -7 6 -3 3.42
    -8 -6 -3 3.47
    8 -6 3 3.32
    -8 6 -3 3.28
    -8 6 -3 3.44
    -9 -6 -3 1.97
    9 -6 3 2.08
    -9 6 -3 2.09
    -9 6 -3 1.99
    -10 6 -3 3.69
    -10 6 -3 3.20
    10 -7 -3 0.10
    -10 -7 3 0.00
    -10 7 3 -0.01
    -10 7 3 -0.06
    10 7 -3 0.14
    -10 7 3 -0.07
    9 -7 -3 0.14
    -9 -7 3 0.18
    9 -7 -3 0.06
    -9 7 3 0.13
    -9 7 3 0.21
    9 7 -3 0.16
    -9 7 3 0.20
    -9 7 3 0.25
    8 -7 -3 2.68
    -8 -7 3 2.62
    8 -7 -3 2.59
    8 7 -3 2.69
    -8 7 3 2.40
    -8 7 3 2.57
    -8 7 3 2.26
    -8 7 3 2.37
    -7 -7 3 0.00
    7 -7 -3 0.00
    7 -7 -3 -0.03
    -7 7 3 0.02
    -7 7 3 0.11
    -7 7 3 -0.03
    7 7 -3 0.03
    -7 7 3 0.02
    -6 -7 3 10.55
    6 -7 -3 11.10
    6 -7 -3 11.19
    -6 7 3 11.62
    -6 7 3 11.15
    -6 7 3 11.04
    6 7 -3 10.89
    -6 7 3 10.50
    -6 7 3 11.29
    5 -7 -3 2.52
    -5 -7 3 2.55
    5 -7 -3 2.66
    5 7 -3 2.74
    -5 7 3 2.57
    -5 7 3 2.73
    -5 7 3 2.78
    -5 7 3 2.43
    -5 7 3 2.83
    4 -7 -3 10.14
    4 -7 -3 10.68
    -4 -7 3 10.23
    -4 7 3 10.20
    -4 7 3 10.61
    4 7 -3 10.62
    -4 7 3 10.70
    -4 7 3 10.58
    -4 7 3 11.44
    3 -7 -3 11.95
    -3 -7 3 12.02
    3 -7 -3 11.80
    3 7 -3 11.62
    -3 7 3 11.81
    3 7 -3 11.93
    -3 7 3 11.53
    -3 7 3 12.16
    -3 7 3 11.81
    -3 7 3 11.91
    2 -7 -3 34.49
    2 -7 -3 35.36
    -2 -7 3 35.60
    2 -7 -3 35.18
    2 -7 -3 36.35
    -2 7 3 36.24
    -2 7 3 35.89
    2 7 -3 35.81
    -2 7 3 35.63
    -2 7 3 34.37
    -2 7 3 36.39
    2 7 -3 34.92
    -1 -7 3 0.30
    1 -7 -3 0.26
    1 -7 -3 0.23
    -1 -7 3 0.33
    1 -7 -3 0.37
    1 -7 -3 0.33
    -1 7 3 0.37
    -1 7 3 0.40
    1 7 -3 0.39
    1 7 -3 0.30
    -1 7 3 0.29
    -1 7 3 0.35
    -1 7 3 0.38
    1 7 -3 0.29
    1 7 -3 0.40
    0 -7 -3 0.87
    0 -7 3 0.73
    0 -7 -3 0.85
    0 -7 -3 0.88
    0 -7 3 0.87
    0 -7 -3 0.77
    0 -7 3 0.94
    0 -7 3 0.97
    0 7 -3 0.92
    0 7 3 0.99
    0 7 -3 1.01
    0 7 3 0.83
    0 7 3 0.99
    0 7 -3 0.92
    0 7 -3 0.88
    0 7 3 0.97
    0 7 3 0.96
    0 7 3 0.92
    0 7 -3 0.94
    1 -7 3 4.06
    1 -7 3 4.31
    1 -7 3 4.15
    1 -7 3 4.64
    -1 -7 -3 4.50
    -1 -7 -3 3.97
    -1 -7 -3 4.40
    1 7 3 4.24
    -1 7 -3 4.27
    -1 7 -3 4.12
    1 7 3 3.89
    -1 7 -3 4.29
    1 7 3 4.30
    1 7 3 4.25
    1 7 3 4.13
    -1 7 -3 4.29
    -1 7 -3 4.35
    -1 7 -3 4.31
    2 -7 3 10.21
    2 -7 3 10.37
    -2 -7 -3 10.36
    2 -7 3 10.54
    -2 -7 -3 10.19
    2 7 3 10.23
    2 7 3 10.59
    -2 7 -3 10.25
    -2 7 -3 10.50
    -2 7 -3 10.62
    2 7 3 10.45
    -2 7 -3 10.55
    -2 7 -3 10.05
    2 7 3 10.59
    -2 7 -3 10.13
    3 -7 3 1.29
    -3 -7 -3 1.63
    3 -7 3 1.27
    -3 7 -3 1.37
    3 7 3 1.46
    -3 7 -3 1.46
    3 7 3 1.49
    -3 7 -3 1.39
    -3 7 -3 1.36
    -3 7 -3 1.57
    -3 7 -3 1.35
    3 7 3 1.29
    4 -7 3 9.22
    4 -7 3 9.24
    -4 -7 -3 9.31
    -4 7 -3 9.17
    4 7 3 9.62
    -4 7 -3 9.52
    -4 7 -3 9.73
    4 7 3 9.04
    -4 7 -3 9.62
    -4 7 -3 9.01
    -4 7 -3 9.20
    5 -7 3 2.78
    5 -7 3 2.81
    -5 -7 -3 2.72
    5 7 3 2.72
    -5 7 -3 2.62
    -5 7 -3 2.95
    5 7 3 2.74
    -5 7 -3 2.74
    -5 7 -3 2.90
    -5 7 -3 2.95
    6 -7 3 0.12
    6 -7 3 0.09
    -6 -7 -3 0.09
    6 7 3 0.12
    6 7 3 0.07
    -6 7 -3 0.12
    -6 7 -3 0.14
    7 -7 3 1.50
    7 -7 3 1.85
    -7 -7 -3 1.64
    -7 7 -3 1.80
    -7 7 -3 1.53
    8 -7 3 0.99
    -8 -7 -3 0.94
    -8 7 -3 0.94
    -8 7 -3 1.08
    -9 -7 -3 1.75
    9 -7 3 1.98
    -9 7 -3 2.04
    -9 7 -3 1.78
    10 -8 -3 3.03
    10 -8 -3 3.26
    -10 8 3 3.51
    10 8 -3 2.85
    -10 8 3 3.49
    -9 -8 3 3.12
    9 -8 -3 3.25
    9 -8 -3 3.25
    -9 8 3 2.98
    9 8 -3 2.97
    -9 8 3 2.71
    -9 8 3 3.13
    -9 8 3 3.03
    8 -8 -3 1.46
    -8 -8 3 1.23
    8 -8 -3 1.63
    -8 8 3 1.64
    8 8 -3 1.47
    -8 8 3 1.34
    -8 8 3 1.41
    -8 8 3 1.34
    7 -8 -3 6.79
    7 -8 -3 6.18
    -7 -8 3 6.23
    7 8 -3 6.45
    -7 8 3 6.52
    -7 8 3 6.29
    -7 8 3 6.35
    -7 8 3 6.19
    -6 -8 3 0.90
    6 -8 -3 0.98
    6 -8 -3 0.91
    6 8 -3 0.85
    -6 8 3 0.99
    -6 8 3 0.93
    -6 8 3 0.89
    -6 8 3 0.91
    5 -8 -3 8.58
    -5 -8 3 7.72
    5 -8 -3 7.74
    -5 8 3 8.02
    5 8 -3 8.15
    -5 8 3 7.88
    -5 8 3 8.05
    -5 8 3 7.94
    -5 8 3 7.99
    4 -8 -3 3.80
    4 -8 -3 4.17
    -4 -8 3 3.82
    -4 8 3 3.70
    -4 8 3 3.79
    -4 8 3 3.85
    -4 8 3 3.65
    4 8 -3 3.60
    -4 8 3 3.89
    -3 -8 3 0.18
    3 -8 -3 0.23
    3 -8 -3 0.13
    -3 8 3 0.21
    -3 8 3 0.18
    3 8 -3 0.10
    -3 8 3 0.14
    -3 8 3 0.16
    -3 8 3 0.25
    2 -8 -3 3.59
    -2 -8 3 3.68
    2 -8 -3 3.80
    -2 8 3 4.04
    2 8 -3 3.57
    -2 8 3 3.73
    -2 8 3 3.72
    -2 8 3 3.53
    1 -8 -3 0.02
    1 -8 -3 -0.02
    1 -8 -3 0.04
    -1 -8 3 -0.04
    1 -8 -3 0.03
    -1 8 3 0.16
    1 8 -3 0.09
    1 8 -3 0.02
    -1 8 3 0.02
    -1 8 3 0.02
    -1 8 3 0.04
    -1 8 3 0.01
    0 -8 3 1.94
    0 -8 -3 2.39
    0 -8 -3 2.27
    0 -8 3 2.19
    0 -8 -3 2.29
    0 -8 3 2.25
    0 -8 -3 2.32
    0 8 3 2.28
    0 8 -3 2.41
    0 8 -3 2.36
    0 8 -3 2.29
    0 8 3 2.10
    0 8 3 2.39
    0 8 3 2.30
    0 8 -3 2.25
    0 8 -3 2.31
    0 8 3 2.29
    -1 -8 -3 0.35
    1 -8 3 0.50
    1 -8 3 0.43
    -1 -8 -3 0.38
    -1 8 -3 0.43
    1 8 3 0.42
    1 8 3 0.47
    -1 8 -3 0.34
    -1 8 -3 0.40
    -1 8 -3 0.42
    -1 8 -3 0.55
    1 8 3 0.33
    1 8 3 0.46
    -1 8 -3 0.49
    2 -8 3 0.31
    -2 -8 -3 0.45
    -2 -8 -3 0.41
    2 -8 3 0.31
    -2 8 -3 0.33
    2 8 3 0.35
    -2 8 -3 0.29
    -2 8 -3 0.38
    2 8 3 0.28
    2 8 3 0.31
    -2 8 -3 0.40
    -2 8 -3 0.23
    -2 8 -3 0.28
    2 8 3 0.41
    -3 -8 -3 19.72
    3 -8 3 18.93
    3 -8 3 19.42
    -3 8 -3 20.69
    -3 8 -3 19.57
    3 8 3 19.87
    -3 8 -3 19.22
    -3 8 -3 19.75
    -3 8 -3 19.51
    3 8 3 19.36
    -3 8 -3 19.58
    -4 -8 -3 13.03
    4 -8 3 12.18
    4 -8 3 12.45
    -4 8 -3 12.11
    -4 8 -3 11.99
    4 8 3 12.35
    -4 8 -3 12.37
    -4 8 -3 12.23
    -4 8 -3 12.37
    4 8 3 12.16
    -5 -8 -3 1.33
    5 -8 3 1.47
    5 -8 3 1.45
    5 8 3 1.46
    -5 8 -3 1.26
    5 8 3 1.59
    -5 8 -3 1.63
    -5 8 -3 1.67
    -5 8 -3 1.50
    6 -8 3 0.02
    6 -8 3 0.10
    -6 -8 -3 0.05
    -6 8 -3 0.11
    -6 8 -3 0.13
    6 8 3 -0.05
    -6 8 -3 0.04
    -7 -8 -3 0.38
    7 -8 3 0.27
    7 -8 3 0.31
    -7 8 -3 0.42
    -7 8 -3 0.42
    8 -8 3 0.78
    -8 -8 -3 0.81
    -8 8 -3 0.49
    -8 8 -3 0.70
    9 -8 3 0.17
    -9 8 -3 0.35
    -9 8 -3 0.14
    9 -9 -3 7.01
    9 -9 -3 7.46
    -9 9 3 7.05
    -9 9 3 7.32
    -9 9 3 6.86
    9 9 -3 7.06
    -9 9 3 7.29
    -8 -9 3 0.31
    8 -9 -3 0.21
    8 -9 -3 0.28
    -8 9 3 0.25
    -8 9 3 0.35
    8 9 -3 0.22
    -8 9 3 0.33
    -8 9 3 0.33
    -7 -9 3 -0.02
    7 -9 -3 0.04
    7 -9 -3 -0.01
    -7 9 3 0.07
    -7 9 3 -0.05
    -7 9 3 0.00
    -7 9 3 0.04
    7 9 -3 -0.03
    -6 -9 3 1.42
    6 -9 -3 1.83
    6 -9 -3 1.53
    -6 9 3 1.47
    -6 9 3 1.63
    6 9 -3 1.54
    -6 9 3 1.51
    -6 9 3 1.85
    -5 -9 3 2.87
    5 -9 -3 2.87
    5 -9 -3 2.84
    5 9 -3 2.93
    -5 9 3 2.79
    -5 9 3 2.72
    -5 9 3 2.71
    -5 9 3 2.83
    4 -9 -3 2.99
    4 -9 -3 3.02
    -4 -9 3 3.06
    -4 9 3 3.08
    4 9 -3 3.31
    -4 9 3 3.17
    -4 9 3 2.94
    -4 9 3 3.03
    -3 -9 3 27.31
    3 -9 -3 27.33
    3 -9 -3 27.09
    -3 9 3 27.60
    -3 9 3 27.52
    -3 9 3 27.96
    -3 9 3 27.05
    3 9 -3 27.65
    2 -9 -3 2.87
    -2 -9 3 2.89
    2 -9 -3 2.95
    -2 9 3 3.00
    -2 9 3 2.89
    -2 9 3 2.78
    -2 9 3 3.13
    2 9 -3 2.99
    -1 -9 3 -0.06
    1 -9 -3 0.01
    1 -9 -3 0.01
    1 9 -3 0.03
    -1 9 3 -0.03
    -1 9 3 -0.01
    -1 9 3 0.05
    0 -9 3 0.25
    0 -9 3 0.16
    0 -9 -3 0.19
    0 -9 3 0.16
    0 -9 -3 0.18
    0 9 3 0.14
    0 9 3 0.20
    0 9 3 0.18
    0 9 -3 0.11
    0 9 -3 0.16
    0 9 3 0.21
    1 -9 3 36.13
    1 -9 3 36.97
    -1 -9 -3 37.08
    -1 -9 -3 36.64
    -1 9 -3 37.87
    -1 9 -3 37.92
    1 9 3 36.17
    -1 9 -3 37.34
    1 9 3 36.18
    1 9 3 37.28
    1 9 3 37.27
    -1 9 -3 39.80
    2 -9 3 0.12
    2 -9 3 0.10
    -2 -9 -3 0.07
    -2 -9 -3 0.06
    -2 9 -3 0.07
    -2 9 -3 0.18
    -2 9 -3 0.02
    -2 9 -3 0.07
    2 9 3 -0.01
    2 9 3 -0.04
    -2 9 -3 0.13
    -2 9 -3 0.13
    -3 -9 -3 0.17
    3 -9 3 0.19
    3 -9 3 0.16
    -3 9 -3 0.24
    -3 9 -3 0.20
    -3 9 -3 0.19
    3 9 3 0.14
    -3 9 -3 0.16
    3 9 3 0.31
    -3 9 -3 0.17
    4 -9 3 3.80
    -4 -9 -3 4.11
    4 -9 3 4.42
    -4 9 -3 4.42
    -4 9 -3 4.11
    -4 9 -3 3.92
    4 9 3 4.00
    -4 9 -3 3.91
    5 -9 3 18.37
    5 -9 3 18.60
    -5 -9 -3 18.75
    5 9 3 18.96
    -5 9 -3 18.56
    -5 9 -3 17.99
    -5 9 -3 18.61
    -5 9 -3 18.85
    6 -9 3 4.34
    6 -9 3 4.36
    -6 -9 -3 4.32
    -6 9 -3 4.26
    6 9 3 3.99
    -6 9 -3 4.64
    -6 9 -3 4.16
    7 -9 3 3.64
    -7 -9 -3 3.15
    -7 9 -3 3.16
    -7 9 -3 3.23
    8 -9 3 1.93
    -8 -9 -3 1.63
    -8 9 -3 1.72
    -8 9 -3 1.73
    9 -10 -3 6.67
    -9 10 3 6.95
    -9 10 3 7.31
    9 10 -3 7.02
    -9 10 3 7.10
    8 -10 -3 0.08
    -8 -10 3 0.08
    8 -10 -3 0.18
    -8 10 3 -0.01
    -8 10 3 0.16
    8 10 -3 0.11
    -8 10 3 0.23
    -8 10 3 0.10
    7 -10 -3 0.43
    -7 -10 3 0.37
    7 -10 -3 0.22
    7 10 -3 0.44
    -7 10 3 0.27
    -7 10 3 0.26
    -7 10 3 0.27
    -7 10 3 0.45
    -6 -10 3 1.96
    6 -10 -3 1.88
    6 -10 -3 1.99
    -6 10 3 1.79
    -6 10 3 2.06
    -6 10 3 2.05
    6 10 -3 2.02
    -6 10 3 2.12
    -5 -10 3 2.06
    5 -10 -3 2.17
    5 -10 -3 2.21
    -5 10 3 2.08
    -5 10 3 2.32
    5 10 -3 2.32
    -5 10 3 2.39
    -5 10 3 2.38
    4 -10 -3 12.61
    -4 -10 3 11.19
    4 -10 -3 11.63
    4 10 -3 11.86
    -4 10 3 11.63
    -4 10 3 11.95
    -4 10 3 11.43
    -4 10 3 11.40
    3 -10 -3 0.10
    -3 -10 3 0.12
    3 -10 -3 0.06
    -3 10 3 0.00
    3 10 -3 -0.03
    -3 10 3 0.10
    -3 10 3 0.16
    2 -10 -3 8.22
    2 -10 -3 8.42
    -2 -10 3 8.15
    2 10 -3 8.51
    -2 10 3 8.57
    -2 10 3 8.09
    1 -10 -3 4.81
    -1 -10 3 5.56
    1 -10 -3 5.31
    -1 10 3 5.35
    -1 10 3 5.26
    1 10 -3 5.16
    0 -10 3 15.84
    0 -10 -3 14.46
    0 10 3 14.84
    0 10 -3 15.26
    0 10 3 15.80
    1 -10 3 5.28
    -1 -10 -3 5.33
    -1 -10 -3 5.37
    1 -10 3 5.08
    1 10 3 5.18
    1 10 3 5.28
    -1 10 -3 5.12
    2 -10 3 -0.07
    -2 -10 -3 -0.08
    2 -10 3 -0.01
    -2 10 -3 -0.01
    2 10 3 -0.01
    2 10 3 0.06
    -2 10 -3 0.11
    -3 -10 -3 -0.01
    3 -10 3 0.02
    3 -10 3 0.05
    -3 10 -3 0.01
    -3 10 -3 0.06
    -3 10 -3 0.01
    -3 10 -3 -0.03
    -3 10 -3 -0.02
    3 10 3 0.03
    4 -10 3 2.75
    4 -10 3 2.97
    -4 -10 -3 2.82
    -4 10 -3 2.59
    -4 10 -3 2.69
    4 10 3 3.04
    -4 10 -3 3.13
    -4 10 -3 2.47
    5 -10 3 16.88
    -5 -10 -3 18.23
    5 -10 3 17.91
    -5 10 -3 17.57
    -5 10 -3 17.90
    -5 10 -3 16.92
    -5 10 -3 17.54
    5 10 3 18.29
    6 -10 3 9.22
    -6 -10 -3 9.21
    6 -10 3 10.19
    -6 10 -3 9.28
    -6 10 -3 9.36
    -6 10 -3 9.29
    6 10 3 9.62
    -7 -10 -3 11.05
    7 -10 3 10.88
    7 -10 3 11.35
    -7 10 -3 10.85
    -7 10 -3 11.61
    8 -10 3 5.94
    -8 10 -3 5.55
    -8 10 -3 5.32
    8 -11 -3 1.50
    -8 11 3 1.67
    -8 11 3 1.37
    -8 11 3 1.70
    8 11 -3 1.53
    -7 -11 3 -0.07
    7 -11 -3 0.02
    7 -11 -3 0.00
    -7 11 3 -0.02
    -7 11 3 0.01
    7 11 -3 0.05
    -7 11 3 0.02
    -7 11 3 -0.03
    6 -11 -3 -0.01
    -6 -11 3 0.01
    6 -11 -3 0.08
    6 11 -3 0.01
    -6 11 3 0.10
    -6 11 3 -0.06
    -6 11 3 0.11
    -6 11 3 -0.06
    5 -11 -3 11.84
    -5 -11 3 11.52
    5 -11 -3 11.22
    -5 11 3 11.54
    -5 11 3 11.90
    -5 11 3 11.80
    -5 11 3 11.85
    5 11 -3 11.02
    4 -11 -3 0.07
    -4 -11 3 0.03
    4 -11 -3 0.06
    -4 11 3 0.03
    -4 11 3 -0.09
    4 11 -3 0.08
    -4 11 3 0.11
    -3 -11 3 0.71
    3 -11 -3 0.71
    3 -11 -3 0.79
    -3 11 3 0.63
    -3 11 3 0.71
    3 11 -3 0.52
    2 -11 -3 0.04
    -2 -11 3 -0.01
    2 -11 -3 0.07
    2 11 -3 0.00
    -2 11 3 0.01
    -2 11 3 -0.06
    1 -11 -3 1.26
    -1 11 3 1.25
    -1 11 3 1.44
    1 11 -3 1.46
    0 -11 -3 1.70
    0 -11 3 1.81
    0 11 -3 1.85
    0 11 3 2.00
    0 11 3 1.95
    1 -11 3 5.40
    -1 -11 -3 5.40
    1 11 3 5.50
    1 11 3 5.17
    -1 11 -3 5.52
    2 -11 3 11.55
    -2 -11 -3 11.86
    2 -11 3 11.61
    2 11 3 11.78
    -2 11 -3 11.73
    -3 -11 -3 0.05
    3 -11 3 -0.02
    3 -11 3 -0.05
    -3 11 -3 -0.01
    -3 11 -3 0.01
    3 11 3 -0.10
    4 -11 3 3.16
    -4 -11 -3 3.03
    4 -11 3 3.13
    4 11 3 3.33
    -4 11 -3 3.50
    -4 11 -3 3.56
    -4 11 -3 3.37
    5 -11 3 1.28
    -5 -11 -3 1.08
    5 -11 3 1.19
    5 11 3 1.44
    -5 11 -3 1.30
    -5 11 -3 1.33
    -5 11 -3 1.18
    -5 11 -3 1.20
    -6 -11 -3 2.58
    6 -11 3 2.74
    6 -11 3 2.84
    -6 11 -3 2.70
    6 11 3 2.58
    -6 11 -3 2.57
    -6 11 -3 2.59
    7 -11 3 1.70
    7 -11 3 1.67
    -7 11 -3 1.90
    -7 11 -3 1.94
    7 -12 -3 0.03
    -7 12 3 0.19
    -7 12 3 0.14
    -7 12 3 0.13
    7 12 -3 0.14
    -7 12 3 0.07
    -6 -12 3 1.53
    6 -12 -3 1.30
    6 -12 -3 1.31
    -6 12 3 1.27
    -6 12 3 1.17
    -6 12 3 1.24
    6 12 -3 1.28
    -6 12 3 1.16
    -5 -12 3 2.44
    5 -12 -3 2.41
    5 -12 -3 2.73
    -5 12 3 2.29
    5 12 -3 2.56
    -5 12 3 2.50
    4 -12 -3 0.41
    -4 -12 3 0.44
    4 -12 -3 0.62
    -4 12 3 0.47
    -4 12 3 0.64
    4 12 -3 0.74
    -3 -12 3 6.47
    3 -12 -3 6.46
    3 -12 -3 6.30
    -3 12 3 6.36
    -3 12 3 6.55
    3 12 -3 5.86
    2 -12 -3 9.20
    -2 12 3 9.31
    2 12 -3 8.94
    -2 12 3 8.45
    1 -12 -3 18.73
    1 12 -3 18.15
    -1 12 3 17.69
    -1 12 3 18.41
    0 -12 -3 0.84
    0 12 -3 0.85
    0 12 3 1.09
    1 -12 3 -0.05
    -1 -12 -3 -0.05
    -1 12 -3 0.02
    1 12 3 -0.10
    2 -12 3 7.11
    2 12 3 6.96
    -2 12 -3 7.19
    3 -12 3 5.82
    3 -12 3 5.79
    -3 -12 -3 5.61
    -3 12 -3 5.83
    3 12 3 5.86
    -4 -12 -3 12.70
    4 -12 3 12.55
    4 -12 3 13.12
    -4 12 -3 12.72
    4 12 3 13.21
    5 -12 3 1.50
    5 -12 3 1.62
    -5 -12 -3 1.29
    -5 12 -3 1.53
    5 12 3 1.20
    -5 12 -3 1.37
    -5 12 -3 1.23
    6 -12 3 2.89
    6 -12 3 2.96
    -6 12 -3 3.17
    -6 12 -3 3.06
    6 12 3 3.44
    -6 12 -3 3.40
    6 -13 -3 0.02
    -6 13 3 0.06
    -6 13 3 0.14
    6 13 -3 0.05
    -5 -13 3 -0.04
    5 -13 -3 0.11
    5 13 -3 -0.01
    -5 13 3 0.01
    -5 13 3 -0.06
    -4 -13 3 2.00
    4 -13 -3 1.73
    4 -13 -3 2.08
    -4 13 3 1.61
    -4 13 3 2.14
    4 13 -3 1.85
    3 -13 -3 0.02
    3 13 -3 0.04
    -3 13 3 -0.05
    -3 13 3 -0.01
    2 -13 -3 0.62
    2 13 -3 0.41
    -2 13 3 0.53
    -2 13 3 0.34
    1 -13 -3 0.82
    -1 13 3 0.86
    1 13 -3 1.03
    0 -13 -3 14.71
    0 13 -3 15.10
    0 13 3 15.93
    1 -13 3 0.82
    -1 -13 -3 0.82
    -1 13 -3 0.94
    1 13 3 0.78
    2 -13 3 6.96
    2 13 3 7.04
    -2 13 -3 7.49
    3 -13 3 0.08
    -3 13 -3 0.26
    3 13 3 0.09
    -4 -13 -3 0.64
    4 -13 3 0.44
    4 13 3 0.26
    -4 13 -3 0.43
    5 -13 3 6.39
    5 13 3 5.98
    -4 14 3 0.16
    4 14 -3 0.13
    -4 14 3 0.24
    3 14 -3 5.26
    -3 14 3 5.02
    2 14 -3 -0.11
    -2 14 3 0.11
    1 -14 -3 5.92
    1 14 -3 5.56
    -1 14 3 5.72
    0 -14 -3 3.13
    0 14 3 3.99
    0 14 -3 3.78
    -1 14 -3 2.03
    1 14 3 1.76
    -2 14 -3 0.27
    2 14 3 0.19
    -3 14 -3 1.34
    3 14 3 1.32
    -11 0 4 0.00
    10 0 -4 0.35
    -10 0 4 0.50
    -10 0 4 0.41
    -9 0 4 -0.01
    9 0 -4 0.06
    -9 0 4 -0.05
    8 0 -4 0.26
    -8 0 4 0.31
    -8 0 4 0.27
    -8 0 4 0.21
    -8 0 4 0.30
    7 0 -4 -0.05
    -7 0 4 -0.03
    -7 0 4 0.02
    -7 0 4 0.03
    7 0 -4 0.02
    -7 0 4 0.01
    6 0 -4 29.99
    6 0 -4 29.34
    -6 0 4 28.17
    -6 0 4 30.02
    -6 0 4 29.07
    -6 0 4 29.21
    -5 0 4 -0.01
    5 0 -4 0.02
    -5 0 4 0.00
    -5 0 4 -0.01
    5 0 -4 0.04
    -5 0 4 -0.05
    -4 0 4 5.78
    -4 0 4 5.68
    -4 0 4 5.54
    4 0 -4 5.54
    -4 0 4 5.64
    4 0 -4 5.53
    -3 0 4 -0.12
    3 0 -4 -0.08
    -3 0 4 -0.08
    -3 0 4 -0.11
    3 0 -4 -0.06
    2 0 -4 2.52
    -2 0 4 2.59
    2 0 -4 2.46
    -2 0 4 2.47
    -2 0 4 2.55
    -1 0 4 -0.20
    1 0 -4 -0.18
    -1 0 4 -0.18
    1 0 -4 -0.15
    -1 0 4 0.08
    0 0 -4 18.24
    0 0 -4 18.12
    0 0 4 18.64
    0 0 4 18.43
    0 0 4 18.36
    1 0 4 -0.07
    1 0 4 -0.02
    1 0 4 -0.04
    1 0 4 -0.04
    -1 0 -4 0.01
    -1 0 -4 -0.03
    1 0 4 -0.03
    -2 0 -4 15.73
    2 0 4 15.26
    2 0 4 15.74
    -2 0 -4 15.29
    -2 0 -4 15.54
    2 0 4 15.43
    2 0 4 15.68
    -3 0 -4 0.00
    -3 0 -4 -0.01
    -3 0 -4 0.00
    -3 0 -4 -0.01
    3 0 4 -0.02
    3 0 4 -0.01
    3 0 4 0.01
    3 0 4 0.01
    -4 0 -4 44.59
    4 0 4 45.27
    -4 0 -4 44.14
    4 0 4 44.57
    4 0 4 44.14
    -4 0 -4 45.02
    -4 0 -4 44.05
    4 0 4 44.85
    5 0 4 -0.02
    -5 0 -4 -0.02
    -5 0 -4 0.02
    5 0 4 0.00
    -5 0 -4 -0.02
    5 0 4 -0.01
    -6 0 -4 10.99
    -6 0 -4 10.93
    6 0 4 10.36
    7 0 4 -0.02
    -7 0 -4 -0.08
    -7 0 -4 0.01
    8 0 4 0.29
    -8 0 -4 0.42
    -8 0 -4 0.27
    -9 0 -4 0.00
    -9 0 -4 0.01
    9 0 4 -0.03
    -10 0 -4 7.13
    -10 0 -4 7.35
    10 0 4 6.72
    11 0 4 -0.01
    -11 0 -4 0.00
    -12 1 4 -0.04
    -11 1 4 22.78
    -11 1 4 22.51
    10 -1 -4 0.16
    -10 1 4 -0.03
    -10 1 4 0.21
    -9 -1 4 19.29
    9 -1 -4 20.17
    -9 1 4 19.51
    -9 1 4 19.58
    -9 1 4 19.42
    -9 1 4 18.24
    -8 -1 4 13.49
    8 -1 -4 13.04
    -8 -1 4 13.61
    -8 1 4 13.10
    -8 1 4 12.65
    8 1 -4 13.53
    -8 1 4 13.54
    -8 1 4 15.22
    7 -1 -4 1.26
    7 -1 -4 1.22
    -7 -1 4 1.20
    7 -1 -4 1.17
    -7 -1 4 1.25
    -7 1 4 1.24
    7 1 -4 1.48
    -7 1 4 1.43
    -7 1 4 1.30
    -7 1 4 1.38
    -6 -1 4 3.22
    -6 -1 4 3.19
    -6 -1 4 3.02
    6 -1 -4 3.08
    6 -1 -4 3.29
    -6 1 4 3.11
    -6 1 4 3.04
    6 1 -4 3.31
    -6 1 4 3.11
    -6 1 4 2.97
    6 1 -4 2.93
    -5 -1 4 2.73
    -5 -1 4 2.89
    -5 -1 4 2.63
    5 -1 -4 2.59
    5 -1 -4 2.87
    -5 -1 4 2.90
    -5 1 4 2.61
    5 1 -4 2.59
    5 1 -4 2.80
    -5 1 4 2.74
    -5 1 4 2.66
    -5 1 4 2.83
    -4 -1 4 22.63
    4 -1 -4 22.80
    4 -1 -4 22.28
    -4 -1 4 22.86
    -4 -1 4 22.66
    -4 -1 4 23.28
    4 -1 -4 22.92
    -4 1 4 22.82
    4 1 -4 22.24
    -4 1 4 21.63
    4 1 -4 22.67
    -4 1 4 21.62
    3 -1 -4 0.30
    -3 -1 4 0.23
    -3 -1 4 0.23
    3 -1 -4 0.29
    -3 -1 4 0.19
    3 1 -4 0.25
    -3 1 4 0.27
    -3 1 4 0.23
    -3 1 4 0.26
    -3 1 4 0.28
    3 1 -4 0.22
    -3 1 4 0.21
    -2 -1 4 23.04
    -2 -1 4 23.25
    -2 -1 4 23.96
    2 -1 -4 22.44
    2 -1 -4 23.11
    2 1 -4 22.92
    2 1 -4 22.88
    -2 1 4 23.19
    -2 1 4 23.13
    -2 1 4 22.59
    -1 -1 4 2.13
    1 -1 -4 2.00
    -1 -1 4 2.10
    1 -1 -4 1.92
    -1 -1 4 2.09
    -1 1 4 2.05
    -1 1 4 1.95
    -1 1 4 1.99
    1 1 -4 1.95
    1 1 -4 1.95
    -1 1 4 1.96
    0 -1 -4 0.20
    0 -1 -4 0.18
    0 -1 4 0.16
    0 -1 -4 0.13
    0 -1 4 0.20
    0 -1 4 0.17
    0 1 4 0.19
    0 1 4 0.21
    0 1 4 0.21
    0 1 -4 0.15
    0 1 -4 0.18
    0 1 -4 0.18
    0 1 4 0.21
    1 -1 4 63.36
    1 -1 4 62.78
    1 -1 4 60.45
    -1 -1 -4 61.24
    -1 -1 -4 61.04
    1 -1 4 60.55
    -1 -1 -4 62.96
    1 1 4 62.72
    1 1 4 63.19
    -1 1 -4 61.98
    -1 1 -4 59.02
    -1 1 -4 61.49
    1 1 4 60.72
    1 1 4 61.85
    1 1 4 62.74
    2 -1 4 0.35
    2 -1 4 0.30
    2 -1 4 0.34
    -2 -1 -4 0.30
    2 -1 4 0.31
    2 -1 4 0.36
    2 1 4 0.29
    2 1 4 0.31
    -2 1 -4 0.29
    -2 1 -4 0.26
    2 1 4 0.32
    -2 1 -4 0.24
    2 1 4 0.33
    -3 -1 -4 3.58
    -3 -1 -4 3.90
    3 -1 4 4.19
    3 -1 4 4.13
    -3 -1 -4 4.20
    3 -1 4 4.20
    3 -1 4 4.75
    -3 1 -4 3.99
    -3 1 -4 4.01
    3 1 4 4.06
    -3 1 -4 4.06
    3 1 4 4.23
    4 -1 4 2.41
    -4 -1 -4 2.48
    -4 -1 -4 2.56
    -4 -1 -4 2.54
    4 -1 4 2.54
    4 -1 4 2.51
    4 -1 4 2.48
    -4 -1 -4 2.41
    -4 1 -4 2.29
    4 1 4 2.37
    -4 1 -4 2.51
    4 1 4 2.55
    4 1 4 2.57
    4 1 4 2.47
    4 1 4 2.56
    -4 1 -4 2.84
    -4 1 -4 2.53
    -5 -1 -4 39.63
    5 -1 4 41.03
    -5 -1 -4 41.25
    5 -1 4 39.15
    -5 -1 -4 41.25
    -5 1 -4 40.40
    -5 1 -4 38.80
    5 1 4 41.03
    5 1 4 40.44
    -5 1 -4 40.32
    -6 -1 -4 6.14
    -6 -1 -4 5.83
    6 -1 4 6.09
    -6 1 -4 5.94
    -6 1 -4 5.93
    6 1 4 5.94
    -7 -1 -4 1.93
    7 -1 4 1.72
    -7 -1 -4 1.53
    -7 1 -4 1.59
    -7 1 -4 1.75
    7 1 4 1.69
    8 -1 4 -0.03
    -8 -1 -4 0.07
    -8 -1 -4 0.13
    -8 1 -4 0.02
    -8 1 -4 0.02
    8 1 4 0.00
    9 -1 4 18.37
    -9 -1 -4 18.36
    -9 -1 -4 19.10
    -9 1 -4 17.74
    9 1 4 17.80
    -9 1 -4 18.64
    -10 -1 -4 0.71
    10 -1 4 0.50
    -10 1 -4 0.60
    -10 1 -4 0.86
    10 1 4 0.85
    -11 -1 -4 1.73
    11 -1 4 1.82
    11 1 4 1.56
    -11 1 -4 1.76
    -11 1 -4 1.61
    -12 2 4 1.02
    -12 2 4 1.08
    11 -2 -4 7.99
    -11 2 4 7.60
    -11 2 4 7.50
    10 -2 -4 2.09
    -10 2 4 2.47
    10 2 -4 2.11
    -10 2 4 1.88
    -10 2 4 1.92
    9 -2 -4 7.72
    -9 2 4 7.45
    -9 2 4 7.23
    -9 2 4 7.80
    9 2 -4 7.86
    8 -2 -4 0.78
    -8 -2 4 0.73
    -8 -2 4 0.72
    -8 -2 4 0.82
    -8 2 4 0.76
    -8 2 4 0.62
    -8 2 4 0.68
    -8 2 4 0.65
    7 -2 -4 1.19
    -7 -2 4 1.21
    -7 -2 4 1.15
    -7 -2 4 1.13
    -7 2 4 1.15
    -7 2 4 1.11
    -7 2 4 1.19
    7 2 -4 1.26
    -7 2 4 1.16
    6 -2 -4 0.93
    -6 -2 4 1.04
    6 -2 -4 0.91
    -6 -2 4 0.97
    -6 -2 4 0.85
    6 -2 -4 0.87
    6 2 -4 0.97
    -6 2 4 0.85
    -6 2 4 0.85
    -6 2 4 0.78
    6 2 -4 0.78
    -6 2 4 0.90
    -6 2 4 0.86
    5 -2 -4 10.19
    5 -2 -4 9.78
    -5 -2 4 10.20
    -5 -2 4 10.34
    -5 -2 4 10.15
    5 -2 -4 10.30
    5 2 -4 10.46
    -5 2 4 9.91
    5 2 -4 10.19
    -5 2 4 10.52
    -5 2 4 10.14
    -5 2 4 10.43
    -5 2 4 10.35
    -5 2 4 10.16
    -4 -2 4 50.73
    4 -2 -4 50.75
    4 -2 -4 51.78
    -4 -2 4 51.85
    4 -2 -4 51.02
    4 -2 -4 49.51
    -4 2 4 49.97
    -4 2 4 49.21
    -4 2 4 49.85
    4 2 -4 49.90
    -4 2 4 49.88
    -4 2 4 50.03
    -3 -2 4 4.24
    3 -2 -4 3.98
    3 -2 -4 4.13
    3 -2 -4 4.01
    -3 -2 4 4.29
    3 -2 -4 3.98
    -3 2 4 3.94
    3 2 -4 4.13
    -3 2 4 4.20
    -3 2 4 4.17
    -3 2 4 3.54
    3 2 -4 4.17
    2 -2 -4 0.50
    2 -2 -4 0.44
    -2 -2 4 0.45
    -2 -2 4 0.45
    2 -2 -4 0.43
    2 -2 -4 0.32
    2 -2 -4 0.47
    2 2 -4 0.44
    -2 2 4 0.43
    -2 2 4 0.41
    2 2 -4 0.46
    -2 2 4 0.42
    -2 2 4 0.46
    2 2 -4 0.46
    -2 2 4 0.43
    1 -2 -4 28.24
    -1 -2 4 27.60
    1 -2 -4 27.60
    1 -2 -4 27.53
    -1 -2 4 27.97
    1 -2 -4 28.11
    -1 2 4 29.12
    1 2 -4 27.69
    1 2 -4 27.37
    -1 2 4 27.94
    -1 2 4 28.63
    -1 2 4 26.84
    1 2 -4 27.52
    0 -2 -4 2.36
    0 -2 -4 2.20
    0 -2 4 2.46
    0 -2 4 2.50
    0 -2 -4 2.56
    0 2 -4 2.47
    0 2 4 2.52
    0 2 4 2.50
    0 2 4 2.61
    0 2 4 2.44
    0 2 -4 2.19
    0 2 4 2.51
    1 -2 4 23.52
    1 -2 4 22.60
    -1 -2 -4 22.42
    1 -2 4 22.60
    1 -2 4 23.26
    -1 -2 -4 24.04
    -1 2 -4 23.48
    1 2 4 23.94
    1 2 4 23.36
    -1 2 -4 23.05
    1 2 4 23.72
    1 2 4 23.56
    -1 2 -4 23.29
    -1 2 -4 23.65
    1 2 4 22.48
    2 -2 4 0.01
    2 -2 4 -0.02
    2 -2 4 0.00
    2 -2 4 0.04
    -2 -2 -4 -0.03
    2 2 4 0.00
    2 2 4 0.00
    -2 2 -4 0.04
    -2 2 -4 0.05
    -2 2 -4 -0.03
    2 2 4 0.00
    2 2 4 0.01
    2 2 4 -0.01
    -2 2 -4 0.00
    -2 2 -4 -0.03
    -3 -2 -4 29.65
    3 -2 4 30.71
    -3 -2 -4 30.24
    -3 -2 -4 29.77
    3 -2 4 31.11
    3 -2 4 30.48
    3 2 4 30.36
    -3 2 -4 30.10
    3 2 4 30.64
    -3 2 -4 29.64
    -3 2 -4 29.73
    -3 2 -4 29.90
    3 2 4 30.64
    3 2 4 30.18
    -3 2 -4 30.71
    4 -2 4 6.22
    4 -2 4 6.00
    -4 -2 -4 6.23
    -4 -2 -4 5.86
    4 -2 4 6.06
    -4 -2 -4 6.16
    4 -2 4 6.07
    4 2 4 6.29
    -4 2 -4 5.72
    -4 2 -4 5.87
    -4 2 -4 5.72
    -4 2 -4 5.98
    -4 2 -4 5.23
    4 2 4 6.16
    -4 2 -4 6.30
    -5 -2 -4 -0.02
    5 -2 4 0.00
    -5 -2 -4 -0.03
    5 2 4 0.00
    -5 2 -4 0.06
    5 2 4 0.01
    -5 2 -4 0.02
    -5 2 -4 0.00
    -6 -2 -4 19.77
    -6 2 -4 19.45
    -6 2 -4 19.91
    6 2 4 20.06
    -7 -2 -4 15.48
    -7 -2 -4 15.67
    -7 2 -4 15.32
    -7 2 -4 15.34
    7 2 4 15.11
    -8 -2 -4 0.68
    8 -2 4 0.86
    8 2 4 0.85
    -8 2 -4 0.86
    -8 2 -4 0.69
    9 -2 4 0.76
    9 2 4 0.76
    -9 2 -4 0.66
    -9 2 -4 0.75
    10 -2 4 -0.02
    -10 2 -4 0.07
    -10 2 -4 0.03
    10 2 4 0.01
    11 -2 4 15.02
    11 2 4 15.08
    -11 2 -4 14.88
    -11 2 -4 15.23
    -12 3 4 1.72
    -12 3 4 1.57
    11 -3 -4 1.07
    -11 3 4 0.96
    -11 3 4 1.08
    10 -3 -4 6.49
    -10 3 4 6.05
    -10 3 4 6.54
    -10 3 4 5.88
    10 3 -4 6.37
    -9 -3 4 0.48
    9 -3 -4 0.60
    -9 3 4 0.39
    9 3 -4 0.43
    -9 3 4 0.64
    -9 3 4 0.44
    8 -3 -4 1.82
    -8 -3 4 1.95
    8 3 -4 1.76
    -8 3 4 1.70
    -8 3 4 1.94
    -8 3 4 2.07
    -8 3 4 2.00
    -7 -3 4 44.57
    -7 -3 4 43.04
    7 -3 -4 43.19
    -7 3 4 45.38
    7 3 -4 43.00
    -7 3 4 44.10
    -7 3 4 43.35
    7 3 -4 43.71
    -7 3 4 43.82
    -6 -3 4 0.16
    -6 -3 4 0.14
    6 -3 -4 0.25
    -6 -3 4 0.18
    6 -3 -4 0.22
    6 3 -4 0.24
    -6 3 4 0.22
    -6 3 4 0.19
    -6 3 4 0.12
    6 3 -4 0.25
    -6 3 4 0.17
    -6 3 4 0.14
    5 -3 -4 3.32
    -5 -3 4 3.25
    -5 -3 4 3.32
    5 -3 -4 3.21
    -5 -3 4 3.43
    5 -3 -4 3.12
    -5 -3 4 3.29
    5 3 -4 3.41
    -5 3 4 3.34
    5 3 -4 3.53
    -5 3 4 3.25
    -5 3 4 3.32
    -5 3 4 3.48
    -5 3 4 3.11
    -5 3 4 3.15
    -4 -3 4 5.49
    4 -3 -4 5.52
    4 -3 -4 5.41
    4 -3 -4 5.33
    -4 -3 4 5.65
    -4 -3 4 5.35
    -4 3 4 5.36
    -4 3 4 5.47
    -4 3 4 5.12
    -4 3 4 5.48
    -4 3 4 5.12
    4 3 -4 5.58
    4 3 -4 5.43
    -4 3 4 5.32
    3 -3 -4 6.16
    3 -3 -4 5.64
    -3 -3 4 5.82
    -3 -3 4 5.49
    -3 -3 4 5.78
    3 -3 -4 5.35
    -3 3 4 5.66
    -3 3 4 5.53
    -3 3 4 6.03
    3 3 -4 5.70
    3 3 -4 5.55
    3 3 -4 5.92
    -3 3 4 5.85
    2 -3 -4 6.33
    2 -3 -4 6.85
    -2 -3 4 6.76
    -2 -3 4 6.66
    2 -3 -4 7.10
    2 -3 -4 6.86
    2 3 -4 6.69
    -2 3 4 6.62
    -2 3 4 6.86
    2 3 -4 6.76
    -2 3 4 6.64
    -2 3 4 6.68
    -1 -3 4 22.89
    1 -3 -4 22.17
    -1 -3 4 21.97
    1 -3 -4 21.81
    1 -3 -4 22.58
    1 -3 -4 22.76
    1 -3 -4 22.36
    -1 3 4 22.03
    1 3 -4 21.80
    -1 3 4 22.05
    -1 3 4 22.18
    -1 3 4 22.98
    1 3 -4 21.82
    -1 3 4 21.50
    -1 3 4 21.40
    0 -3 -4 115.91
    0 -3 -4 122.83
    0 -3 -4 115.68
    0 -3 -4 117.66
    0 -3 4 120.36
    0 -3 4 113.98
    0 -3 4 120.74
    0 3 4 119.73
    0 3 -4 120.27
    0 3 -4 113.65
    0 3 4 116.34
    0 3 4 118.04
    0 3 4 115.41
    0 3 4 116.76
    0 3 4 121.09
    1 -3 4 11.34
    -1 -3 -4 10.95
    1 -3 4 11.29
    1 -3 4 11.23
    -1 -3 -4 11.45
    1 3 4 11.13
    -1 3 -4 11.32
    1 3 4 11.52
    1 3 4 11.60
    1 3 4 10.93
    -1 3 -4 11.63
    -1 3 -4 11.40
    1 3 4 11.37
    -1 3 -4 10.77
    2 -3 4 2.35
    2 -3 4 2.53
    -2 -3 -4 2.37
    2 -3 4 2.46
    2 -3 4 2.40
    -2 -3 -4 2.28
    -2 3 -4 2.33
    -2 3 -4 2.53
    2 3 4 2.38
    2 3 4 2.28
    2 3 4 2.33
    -2 3 -4 2.34
    -2 3 -4 2.27
    2 3 4 2.34
    2 3 4 2.29
    3 -3 4 19.25
    -3 -3 -4 19.39
    -3 -3 -4 18.49
    -3 -3 -4 19.04
    3 -3 4 19.11
    3 -3 4 19.57
    3 3 4 18.95
    3 3 4 19.25
    3 3 4 18.63
    -3 3 -4 18.47
    3 3 4 18.44
    -3 3 -4 19.13
    -3 3 -4 19.04
    -3 3 -4 18.96
    3 3 4 19.24
    -3 3 -4 19.13
    4 -3 4 14.06
    -4 -3 -4 13.89
    4 -3 4 13.72
    4 -3 4 13.98
    -4 -3 -4 14.20
    -4 -3 -4 13.63
    -4 3 -4 13.76
    4 3 4 13.88
    -4 3 -4 13.91
    -4 3 -4 13.71
    4 3 4 14.17
    -4 3 -4 13.67
    4 3 4 13.51
    -4 3 -4 14.07
    5 -3 4 0.46
    -5 -3 -4 0.41
    -5 -3 -4 0.52
    5 -3 4 0.51
    -5 3 -4 0.43
    -5 3 -4 0.44
    5 3 4 0.30
    5 3 4 0.43
    -5 3 -4 0.48
    -6 -3 -4 4.98
    -6 3 -4 5.08
    6 3 4 4.70
    -6 3 -4 4.98
    -7 3 -4 2.14
    -7 3 -4 2.03
    7 3 4 2.32
    -8 3 -4 4.42
    8 3 4 4.11
    -8 3 -4 3.99
    9 -3 4 4.46
    -9 3 -4 4.44
    9 3 4 4.55
    -9 3 -4 4.18
    10 -3 4 0.09
    -10 -3 -4 0.00
    10 3 4 0.02
    -10 3 -4 0.11
    -10 3 -4 0.11
    11 -4 -4 0.79
    -11 4 4 0.77
    -11 4 4 0.85
    -11 4 4 0.97
    10 -4 -4 0.48
    -10 -4 4 0.44
    -10 4 4 0.42
    -10 4 4 0.40
    10 4 -4 0.38
    -10 4 4 0.50
    -9 -4 4 4.24
    9 -4 -4 4.85
    -9 4 4 4.06
    9 4 -4 4.17
    -9 4 4 4.27
    -9 4 4 4.18
    -8 -4 4 0.25
    8 -4 -4 0.19
    -8 4 4 0.21
    -8 4 4 0.25
    8 4 -4 0.14
    -8 4 4 0.23
    -8 4 4 0.26
    -8 4 4 0.28
    -7 -4 4 25.31
    7 -4 -4 24.95
    -7 4 4 25.25
    -7 4 4 25.21
    7 4 -4 25.80
    -7 4 4 26.14
    -7 4 4 24.91
    -7 4 4 25.02
    -6 -4 4 5.30
    6 -4 -4 5.35
    -6 4 4 5.25
    -6 4 4 5.27
    -6 4 4 5.29
    6 4 -4 5.59
    -6 4 4 5.31
    6 4 -4 5.06
    -6 4 4 5.04
    5 -4 -4 20.25
    5 -4 -4 20.24
    5 -4 -4 20.11
    -5 -4 4 20.04
    -5 -4 4 20.64
    -5 4 4 20.39
    -5 4 4 20.32
    -5 4 4 19.47
    5 4 -4 19.75
    -5 4 4 20.43
    -5 4 4 20.58
    5 4 -4 20.15
    4 -4 -4 6.09
    -4 -4 4 6.40
    -4 -4 4 6.68
    4 -4 -4 6.29
    -4 -4 4 6.51
    -4 4 4 5.92
    -4 4 4 6.25
    -4 4 4 6.11
    4 4 -4 6.13
    4 4 -4 6.26
    -4 4 4 6.17
    -4 4 4 5.99
    -3 -4 4 13.04
    3 -4 -4 13.41
    3 -4 -4 13.46
    -3 -4 4 13.31
    3 4 -4 13.18
    -3 4 4 13.38
    -3 4 4 13.00
    -3 4 4 13.08
    3 4 -4 13.20
    -3 4 4 13.13
    -2 -4 4 6.32
    -2 -4 4 6.50
    2 -4 -4 6.71
    2 -4 -4 6.87
    2 -4 -4 6.49
    2 4 -4 6.31
    -2 4 4 6.44
    2 4 -4 6.40
    -2 4 4 6.46
    -2 4 4 6.61
    -2 4 4 6.41
    -2 4 4 6.37
    -2 4 4 6.44
    1 -4 -4 36.54
    1 -4 -4 39.69
    1 -4 -4 37.82
    -1 -4 4 38.03
    1 -4 -4 37.83
    -1 -4 4 36.84
    -1 4 4 37.11
    -1 4 4 37.60
    -1 4 4 36.42
    1 4 -4 37.32
    -1 4 4 37.81
    -1 4 4 37.16
    -1 4 4 37.64
    1 4 -4 37.67
    0 -4 -4 19.92
    0 -4 -4 19.96
    0 -4 4 20.25
    0 -4 -4 20.17
    0 -4 -4 20.46
    0 -4 4 20.01
    0 -4 4 20.63
    0 4 -4 19.99
    0 4 4 19.82
    0 4 4 19.76
    0 4 -4 19.65
    0 4 4 19.99
    0 4 4 19.87
    0 4 -4 20.39
    0 4 4 20.27
    0 4 4 20.25
    -1 -4 -4 30.91
    1 -4 4 32.34
    -1 -4 -4 32.21
    1 -4 4 32.10
    -1 -4 -4 31.95
    1 -4 4 32.07
    1 -4 4 31.58
    1 4 4 32.40
    -1 4 -4 32.02
    -1 4 -4 32.36
    -1 4 -4 30.86
    1 4 4 31.56
    1 4 4 31.75
    1 4 4 31.32
    1 4 4 32.56
    -1 4 -4 31.51
    1 4 4 30.71
    2 -4 4 4.40
    -2 -4 -4 4.82
    2 -4 4 5.21
    -2 -4 -4 4.91
    2 -4 4 5.03
    -2 -4 -4 5.06
    2 -4 4 5.34
    2 4 4 4.86
    2 4 4 4.91
    2 4 4 4.82
    -2 4 -4 4.68
    2 4 4 4.95
    -2 4 -4 4.94
    2 4 4 5.04
    -2 4 -4 4.95
    -2 4 -4 4.79
    2 4 4 5.01
    -2 4 -4 4.67
    3 -4 4 16.53
    3 -4 4 16.60
    -3 -4 -4 16.00
    3 -4 4 16.34
    3 -4 4 16.24
    -3 4 -4 16.09
    3 4 4 15.91
    3 4 4 16.41
    -3 4 -4 16.21
    -3 4 -4 16.32
    -3 4 -4 16.07
    3 4 4 16.52
    3 4 4 16.29
    -3 4 -4 16.83
    4 -4 4 1.16
    -4 -4 -4 1.23
    -4 -4 -4 1.11
    4 -4 4 1.29
    4 -4 4 1.12
    4 4 4 1.08
    -4 4 -4 1.21
    -4 4 -4 1.12
    4 4 4 1.16
    -4 4 -4 1.12
    -4 4 -4 1.10
    4 4 4 1.02
    -4 4 -4 1.09
    4 4 4 1.10
    5 -4 4 11.73
    5 -4 4 11.89
    5 4 4 11.67
    -5 4 -4 11.94
    -5 4 -4 12.02
    5 4 4 11.74
    -5 4 -4 11.48
    6 -4 4 1.12
    6 -4 4 1.12
    -6 4 -4 1.15
    6 4 4 1.26
    -6 4 -4 1.14
    7 -4 4 22.07
    -7 4 -4 22.03
    -7 4 -4 22.26
    7 4 4 22.18
    -8 -4 -4 0.33
    -8 4 -4 0.33
    8 4 4 0.23
    -8 4 -4 0.53
    -9 -4 -4 6.44
    -9 4 -4 6.06
    -9 4 -4 6.10
    9 4 4 6.13
    -10 -4 -4 0.08
    10 -4 4 0.03
    -10 4 -4 0.02
    -10 4 -4 0.02
    10 4 4 -0.05
    -11 -5 4 0.41
    11 -5 -4 0.57
    -11 5 4 0.39
    -11 5 4 0.40
    -10 -5 4 1.71
    10 -5 -4 1.68
    -10 5 4 1.64
    10 5 -4 1.35
    -10 5 4 1.75
    -10 5 4 1.75
    -9 -5 4 6.24
    9 -5 -4 6.44
    -9 5 4 6.56
    -9 5 4 6.32
    9 5 -4 6.76
    -9 5 4 6.29
    8 -5 -4 0.05
    -8 -5 4 0.08
    -8 5 4 0.04
    -8 5 4 0.08
    -8 5 4 0.07
    -8 5 4 0.05
    8 5 -4 -0.03
    -7 -5 4 3.02
    7 -5 -4 3.57
    -7 5 4 3.13
    -7 5 4 3.38
    -7 5 4 3.27
    7 5 -4 3.35
    -7 5 4 2.96
    6 -5 -4 0.06
    6 -5 -4 0.11
    -6 -5 4 0.06
    -6 5 4 -0.01
    -6 5 4 0.04
    -6 5 4 0.07
    -6 5 4 0.08
    -6 5 4 0.09
    6 5 -4 0.06
    5 -5 -4 3.36
    -5 -5 4 3.21
    5 -5 -4 3.26
    -5 5 4 3.10
    -5 5 4 3.31
    -5 5 4 3.08
    -5 5 4 3.15
    -5 5 4 3.37
    5 5 -4 3.20
    5 5 -4 3.19
    4 -5 -4 0.01
    4 -5 -4 0.00
    -4 -5 4 0.06
    -4 5 4 -0.01
    -4 5 4 0.05
    -4 5 4 0.01
    -4 5 4 -0.03
    4 5 -4 0.01
    -4 5 4 -0.01
    4 5 -4 -0.01
    -3 -5 4 1.94
    3 -5 -4 1.93
    3 -5 -4 1.71
    3 -5 -4 1.93
    -3 -5 4 2.05
    3 -5 -4 2.02
    3 5 -4 1.88
    -3 5 4 1.90
    -3 5 4 1.86
    3 5 -4 1.80
    -3 5 4 1.86
    -3 5 4 1.60
    -3 5 4 1.78
    -3 5 4 1.82
    -2 -5 4 16.97
    -2 -5 4 17.29
    2 -5 -4 17.05
    2 -5 -4 17.14
    2 -5 -4 16.60
    2 -5 -4 16.96
    -2 5 4 17.04
    -2 5 4 16.43
    -2 5 4 17.14
    -2 5 4 17.20
    -2 5 4 17.05
    2 5 -4 16.90
    -2 5 4 16.87
    2 5 -4 17.51
    1 -5 -4 1.91
    -1 -5 4 1.97
    -1 -5 4 1.98
    1 -5 -4 2.11
    1 -5 -4 1.89
    -1 5 4 2.04
    -1 5 4 1.91
    -1 5 4 1.87
    1 5 -4 1.75
    -1 5 4 1.86
    -1 5 4 1.98
    -1 5 4 1.94
    0 -5 4 23.53
    0 -5 -4 23.39
    0 -5 4 23.51
    0 -5 4 23.34
    0 -5 -4 23.68
    0 -5 -4 23.03
    0 5 -4 22.70
    0 5 -4 23.24
    0 5 4 23.08
    0 5 4 23.27
    0 5 4 23.09
    0 5 4 23.07
    0 5 -4 23.08
    0 5 4 22.97
    0 5 4 23.03
    1 -5 4 5.67
    -1 -5 -4 5.86
    1 -5 4 5.98
    1 -5 4 5.71
    -1 -5 -4 5.48
    1 -5 4 6.00
    -1 5 -4 5.75
    1 5 4 5.65
    -1 5 -4 5.61
    1 5 4 5.82
    -1 5 -4 5.80
    -1 5 -4 5.52
    1 5 4 5.76
    1 5 4 5.72
    1 5 4 5.84
    1 5 4 5.89
    -2 -5 -4 18.71
    2 -5 4 19.39
    -2 -5 -4 18.67
    2 -5 4 19.67
    2 -5 4 18.82
    2 -5 4 19.27
    -2 5 -4 19.08
    2 5 4 18.97
    2 5 4 19.20
    2 5 4 19.28
    -2 5 -4 18.35
    2 5 4 19.08
    2 5 4 19.55
    -2 5 -4 19.64
    -2 5 -4 19.33
    -2 5 -4 18.72
    2 5 4 19.15
    3 -5 4 0.11
    3 -5 4 0.01
    -3 -5 -4 0.01
    3 -5 4 0.08
    -3 5 -4 0.04
    -3 5 -4 0.03
    3 5 4 -0.04
    3 5 4 0.04
    -3 5 -4 0.00
    -3 5 -4 0.01
    3 5 4 0.02
    -3 5 -4 0.06
    4 -5 4 33.53
    -4 -5 -4 32.72
    4 -5 4 33.70
    4 5 4 33.93
    -4 5 -4 32.82
    -4 5 -4 33.76
    -4 5 -4 33.22
    4 5 4 31.56
    -4 5 -4 32.71
    -4 5 -4 32.86
    4 5 4 33.67
    5 -5 4 6.75
    5 -5 4 6.94
    -5 -5 -4 6.54
    5 5 4 6.94
    5 5 4 6.88
    -5 5 -4 6.74
    -5 5 -4 6.55
    -5 5 -4 6.81
    6 -5 4 0.65
    6 -5 4 0.77
    -6 -5 -4 0.64
    6 5 4 0.66
    -6 5 -4 0.59
    -6 5 -4 0.65
    -7 -5 -4 0.05
    7 -5 4 0.00
    -7 5 -4 0.07
    7 5 4 0.10
    -7 5 -4 0.08
    -8 -5 -4 1.02
    8 -5 4 0.92
    -8 5 -4 1.04
    -8 5 -4 0.87
    8 5 4 1.01
    -9 -5 -4 7.45
    9 5 4 7.61
    -9 5 -4 8.28
    -9 5 -4 8.22
    -10 5 -4 0.26
    -10 5 -4 0.23
    -11 -6 4 3.94
    11 -6 -4 4.10
    -11 6 4 3.72
    -11 6 4 3.91
    -10 -6 4 -0.07
    10 -6 -4 0.04
    -10 6 4 0.00
    10 6 -4 -0.03
    -10 6 4 -0.03
    -10 6 4 -0.10
    -9 -6 4 0.71
    9 -6 -4 0.71
    9 6 -4 0.89
    -9 6 4 0.67
    -9 6 4 0.72
    -9 6 4 0.73
    -9 6 4 0.84
    -8 -6 4 10.56
    8 -6 -4 10.63
    8 6 -4 10.51
    -8 6 4 10.79
    -8 6 4 10.07
    -8 6 4 10.60
    -8 6 4 11.03
    7 -6 -4 0.09
    -7 -6 4 0.18
    7 -6 -4 0.11
    -7 6 4 0.12
    -7 6 4 0.15
    -7 6 4 0.12
    -7 6 4 0.11
    -7 6 4 0.12
    7 6 -4 0.09
    -6 -6 4 16.99
    6 -6 -4 17.37
    6 -6 -4 18.16
    -6 6 4 17.78
    -6 6 4 17.49
    6 6 -4 17.95
    -6 6 4 17.45
    -6 6 4 17.89
    -6 6 4 17.28
    5 -6 -4 1.76
    5 -6 -4 1.56
    -5 -6 4 1.69
    -5 6 4 1.50
    5 6 -4 1.54
    -5 6 4 1.48
    -5 6 4 1.43
    -5 6 4 1.58
    -5 6 4 1.69
    4 -6 -4 0.26
    4 -6 -4 0.31
    -4 -6 4 0.13
    -4 6 4 0.19
    -4 6 4 0.21
    -4 6 4 0.15
    4 6 -4 0.18
    4 6 -4 0.18
    -4 6 4 0.21
    -4 6 4 0.18
    -3 -6 4 17.12
    3 -6 -4 17.96
    3 -6 -4 17.77
    3 -6 -4 16.83
    -3 6 4 17.45
    -3 6 4 17.11
    3 6 -4 17.61
    -3 6 4 17.30
    -3 6 4 17.66
    -3 6 4 17.29
    3 6 -4 17.07
    2 -6 -4 3.59
    -2 -6 4 3.74
    2 -6 -4 3.69
    2 -6 -4 3.41
    -2 6 4 3.55
    -2 6 4 3.61
    -2 6 4 3.47
    -2 6 4 3.69
    -2 6 4 3.48
    2 6 -4 3.90
    2 6 -4 3.48
    -2 6 4 3.59
    -1 -6 4 10.26
    -1 -6 4 9.77
    -1 -6 4 10.15
    1 -6 -4 10.17
    1 -6 -4 10.01
    1 -6 -4 10.04
    1 -6 -4 10.17
    -1 6 4 9.90
    -1 6 4 9.77
    -1 6 4 10.49
    1 6 -4 9.89
    1 6 -4 9.89
    -1 6 4 10.10
    1 6 -4 10.10
    -1 6 4 9.93
    -1 6 4 9.83
    0 -6 4 19.11
    0 -6 4 18.51
    0 -6 -4 18.98
    0 -6 -4 19.14
    0 -6 4 18.23
    0 -6 -4 18.86
    0 -6 4 18.56
    0 -6 -4 19.27
    0 -6 -4 18.62
    0 6 -4 18.42
    0 6 4 17.99
    0 6 4 18.81
    0 6 4 18.55
    0 6 4 18.51
    0 6 -4 18.78
    0 6 -4 19.37
    0 6 4 18.63
    0 6 4 18.94
    0 6 -4 18.13
    0 6 -4 18.77
    -1 -6 -4 0.87
    1 -6 4 0.81
    1 -6 4 0.80
    1 -6 4 0.72
    1 -6 4 0.74
    -1 -6 -4 0.76
    1 6 4 0.99
    1 6 4 0.75
    -1 6 -4 0.93
    1 6 4 0.78
    1 6 4 0.96
    -1 6 -4 0.91
    -1 6 -4 0.84
    1 6 4 0.88
    -1 6 -4 1.14
    1 6 4 0.96
    -1 6 -4 1.04
    2 -6 4 60.39
    -2 -6 -4 59.31
    2 -6 4 59.23
    2 -6 4 59.54
    2 -6 4 57.97
    -2 -6 -4 58.72
    2 6 4 60.43
    2 6 4 59.92
    -2 6 -4 60.13
    2 6 4 59.93
    2 6 4 59.19
    2 6 4 59.14
    -2 6 -4 60.67
    -2 6 -4 59.57
    -2 6 -4 60.55
    -2 6 -4 59.00
    -2 6 -4 58.50
    -3 -6 -4 3.11
    3 -6 4 2.92
    3 -6 4 2.86
    -3 6 -4 2.92
    -3 6 -4 3.02
    3 6 4 2.94
    -3 6 -4 2.99
    -3 6 -4 2.98
    -3 6 -4 2.97
    3 6 4 2.86
    -3 6 -4 2.99
    3 6 4 3.07
    4 -6 4 26.80
    4 -6 4 26.15
    -4 -6 -4 26.18
    -4 6 -4 26.10
    -4 6 -4 26.61
    4 6 4 26.42
    -4 6 -4 26.40
    -4 6 -4 26.85
    4 6 4 25.84
    -5 -6 -4 0.59
    5 -6 4 0.65
    5 -6 4 0.58
    5 6 4 0.63
    -5 6 -4 0.45
    5 6 4 0.49
    -5 6 -4 0.59
    -5 6 -4 0.54
    6 -6 4 3.29
    6 -6 4 3.44
    -6 -6 -4 3.11
    6 6 4 3.14
    -6 6 -4 3.05
    -6 6 -4 3.23
    -7 -6 -4 2.63
    7 -6 4 2.45
    -7 6 -4 2.32
    7 6 4 2.51
    -7 6 -4 2.45
    -8 -6 -4 2.38
    8 -6 4 2.37
    -8 6 -4 2.30
    -8 6 -4 2.58
    8 6 4 2.41
    9 -6 4 2.16
    -9 -6 -4 1.97
    -9 6 -4 2.26
    -9 6 -4 2.33
    -10 6 -4 5.64
    -10 6 -4 6.15
    -10 -7 4 0.85
    10 -7 -4 0.79
    -10 7 4 0.99
    -10 7 4 0.82
    10 7 -4 0.79
    -10 7 4 0.79
    -10 7 4 0.86
    9 -7 -4 0.54
    9 -7 -4 0.42
    -9 -7 4 0.38
    -9 7 4 0.45
    -9 7 4 0.58
    -9 7 4 0.43
    9 7 -4 0.55
    -9 7 4 0.55
    8 -7 -4 2.11
    -8 -7 4 2.09
    8 -7 -4 2.20
    8 7 -4 2.32
    -8 7 4 1.98
    -8 7 4 2.12
    -8 7 4 1.86
    -8 7 4 2.22
    7 -7 -4 3.86
    -7 -7 4 4.29
    7 -7 -4 4.36
    7 7 -4 4.88
    -7 7 4 4.41
    -7 7 4 4.89
    -7 7 4 4.28
    -7 7 4 4.61
    -6 -7 4 0.73
    6 -7 -4 0.75
    6 -7 -4 0.69
    -6 7 4 0.72
    -6 7 4 0.88
    6 7 -4 0.99
    -6 7 4 0.89
    -6 7 4 0.76
    -6 7 4 0.87
    -5 -7 4 1.60
    5 -7 -4 1.58
    5 -7 -4 1.63
    5 7 -4 1.44
    -5 7 4 1.54
    -5 7 4 1.37
    -5 7 4 1.56
    -5 7 4 1.50
    -5 7 4 1.41
    -4 -7 4 19.65
    4 -7 -4 20.32
    4 -7 -4 20.55
    -4 7 4 19.07
    -4 7 4 19.93
    -4 7 4 19.85
    -4 7 4 19.99
    -4 7 4 20.49
    4 7 -4 19.39
    3 -7 -4 0.68
    3 -7 -4 0.65
    -3 -7 4 0.63
    -3 7 4 0.80
    -3 7 4 0.75
    -3 7 4 0.78
    3 7 -4 0.58
    -3 7 4 0.82
    3 7 -4 0.74
    2 -7 -4 0.26
    2 -7 -4 0.24
    2 -7 -4 0.24
    2 -7 -4 0.31
    -2 -7 4 0.26
    -2 7 4 0.27
    -2 7 4 0.23
    2 7 -4 0.26
    -2 7 4 0.32
    -2 7 4 0.29
    2 7 -4 0.31
    -2 7 4 0.30
    -2 7 4 0.21
    -1 -7 4 2.43
    1 -7 -4 2.40
    1 -7 -4 2.30
    1 -7 -4 1.97
    1 -7 -4 2.17
    -1 7 4 2.16
    -1 7 4 2.09
    1 7 -4 2.16
    -1 7 4 2.23
    -1 7 4 2.42
    1 7 -4 2.36
    -1 7 4 2.27
    1 7 -4 2.43
    1 7 -4 2.22
    -1 7 4 2.21
    0 -7 -4 1.41
    0 -7 -4 1.44
    0 -7 -4 1.25
    0 -7 -4 1.42
    0 -7 -4 1.46
    0 -7 4 1.29
    0 -7 4 1.46
    0 -7 4 1.20
    0 7 4 1.31
    0 7 -4 1.25
    0 7 4 1.35
    0 7 -4 1.33
    0 7 4 1.36
    0 7 4 1.50
    0 7 -4 1.35
    0 7 -4 1.35
    0 7 4 1.43
    0 7 4 1.45
    0 7 -4 1.43
    -1 -7 -4 1.97
    1 -7 4 2.03
    1 -7 4 1.96
    1 -7 4 1.80
    -1 -7 -4 1.70
    -1 7 -4 1.85
    -1 7 -4 1.86
    -1 7 -4 1.93
    1 7 4 1.91
    -1 7 -4 1.96
    1 7 4 2.10
    1 7 4 2.07
    1 7 4 1.95
    1 7 4 1.87
    -1 7 -4 1.91
    -1 7 -4 2.17
    2 -7 4 0.99
    -2 -7 -4 0.95
    -2 -7 -4 1.18
    2 -7 4 0.95
    -2 7 -4 0.90
    -2 7 -4 1.18
    2 7 4 1.00
    -2 7 -4 1.09
    -2 7 -4 0.99
    2 7 4 0.99
    2 7 4 1.18
    -2 7 -4 1.01
    2 7 4 1.02
    -2 7 -4 1.10
    3 -7 4 7.16
    -3 -7 -4 6.84
    3 -7 4 7.14
    3 7 4 6.86
    -3 7 -4 6.98
    3 7 4 7.22
    -3 7 -4 7.28
    -3 7 -4 7.25
    -3 7 -4 7.30
    -3 7 -4 7.15
    3 7 4 6.93
    -3 7 -4 7.05
    4 -7 4 23.84
    -4 -7 -4 23.18
    4 -7 4 23.87
    4 7 4 23.93
    -4 7 -4 23.32
    -4 7 -4 24.57
    -4 7 -4 23.46
    4 7 4 24.29
    -4 7 -4 23.62
    -4 7 -4 24.28
    5 -7 4 18.25
    5 -7 4 17.97
    -5 -7 -4 17.61
    -5 7 -4 17.61
    5 7 4 18.95
    -5 7 -4 17.48
    5 7 4 17.55
    6 -7 4 8.36
    -6 -7 -4 7.47
    6 -7 4 7.85
    -6 7 -4 7.59
    6 7 4 7.55
    -6 7 -4 7.89
    -7 -7 -4 0.25
    7 -7 4 0.22
    -7 7 -4 0.29
    7 7 4 0.36
    -7 7 -4 0.25
    -8 -7 -4 8.98
    8 -7 4 9.03
    -8 7 -4 9.19
    -8 7 -4 8.67
    9 -7 4 3.84
    -9 7 -4 3.95
    -9 7 -4 3.75
    10 -8 -4 0.03
    10 -8 -4 -0.05
    -10 8 4 -0.10
    10 8 -4 -0.04
    -10 8 4 -0.07
    9 -8 -4 -0.02
    9 -8 -4 0.02
    -9 -8 4 -0.02
    -9 8 4 -0.08
    -9 8 4 0.07
    9 8 -4 0.08
    -9 8 4 0.05
    -9 8 4 -0.03
    -8 -8 4 0.00
    8 -8 -4 -0.01
    8 -8 -4 0.01
    -8 8 4 0.11
    -8 8 4 0.01
    -8 8 4 0.00
    -8 8 4 0.05
    8 8 -4 -0.01
    -7 -8 4 2.43
    7 -8 -4 2.53
    7 -8 -4 2.67
    -7 8 4 2.79
    7 8 -4 2.69
    -7 8 4 2.68
    -7 8 4 2.86
    -7 8 4 2.64
    -6 -8 4 1.64
    6 -8 -4 1.37
    6 -8 -4 1.17
    -6 8 4 1.19
    -6 8 4 1.48
    6 8 -4 1.46
    -6 8 4 1.50
    -6 8 4 1.56
    5 -8 -4 19.27
    -5 -8 4 20.27
    5 -8 -4 20.27
    5 8 -4 20.18
    -5 8 4 20.47
    -5 8 4 19.83
    -5 8 4 20.47
    -5 8 4 21.27
    -4 -8 4 1.17
    4 -8 -4 1.35
    4 -8 -4 1.38
    -4 8 4 1.41
    -4 8 4 1.31
    -4 8 4 1.36
    -4 8 4 1.35
    4 8 -4 1.39
    -4 8 4 1.47
    3 -8 -4 22.33
    3 -8 -4 22.44
    -3 -8 4 21.83
    -3 8 4 21.58
    -3 8 4 22.06
    3 8 -4 21.41
    -3 8 4 22.60
    -3 8 4 23.13
    -2 -8 4 0.16
    2 -8 -4 0.18
    2 -8 -4 0.21
    2 8 -4 0.10
    -2 8 4 0.19
    -2 8 4 0.19
    -2 8 4 0.15
    -2 8 4 0.20
    -1 -8 4 2.49
    1 -8 -4 2.35
    1 -8 -4 2.26
    1 -8 -4 2.23
    1 -8 -4 2.02
    -1 8 4 2.24
    -1 8 4 2.15
    1 8 -4 2.06
    -1 8 4 2.20
    1 8 -4 2.07
    -1 8 4 2.10
    -1 8 4 2.15
    -1 8 4 2.12
    0 -8 -4 2.96
    0 -8 4 3.00
    0 -8 -4 2.96
    0 -8 -4 2.82
    0 -8 4 2.69
    0 -8 4 2.72
    0 -8 -4 2.99
    0 8 4 2.84
    0 8 -4 2.77
    0 8 -4 2.74
    0 8 -4 2.91
    0 8 4 2.98
    0 8 4 2.86
    0 8 4 2.89
    0 8 4 2.87
    -1 -8 -4 2.13
    1 -8 4 1.81
    1 -8 4 1.97
    -1 -8 -4 2.15
    -1 8 -4 2.00
    -1 8 -4 1.94
    -1 8 -4 2.23
    1 8 4 2.02
    -1 8 -4 1.89
    1 8 4 2.10
    -1 8 -4 2.01
    1 8 4 1.85
    1 8 4 2.07
    -1 8 -4 2.24
    2 -8 4 12.09
    -2 -8 -4 11.51
    -2 -8 -4 11.42
    2 -8 4 11.30
    2 8 4 11.98
    -2 8 -4 11.91
    -2 8 -4 11.87
    2 8 4 11.80
    -2 8 -4 11.69
    2 8 4 12.31
    -2 8 -4 11.80
    -2 8 -4 11.93
    -2 8 -4 11.54
    2 8 4 12.06
    3 -8 4 32.61
    3 -8 4 32.67
    -3 -8 -4 31.99
    -3 8 -4 31.64
    -3 8 -4 32.21
    -3 8 -4 32.63
    -3 8 -4 33.78
    -3 8 -4 33.29
    3 8 4 33.35
    3 8 4 32.26
    -3 8 -4 32.07
    3 8 4 32.22
    4 -8 4 0.42
    -4 -8 -4 0.50
    4 -8 4 0.47
    -4 8 -4 0.38
    -4 8 -4 0.53
    4 8 4 0.54
    4 8 4 0.60
    -4 8 -4 0.37
    -4 8 -4 0.41
    -5 -8 -4 2.59
    5 -8 4 2.66
    5 -8 4 2.55
    -5 8 -4 2.62
    5 8 4 2.73
    5 8 4 2.81
    -5 8 -4 2.69
    -6 -8 -4 0.13
    6 -8 4 0.19
    6 -8 4 0.15
    -6 8 -4 0.16
    -6 8 -4 0.19
    7 -8 4 0.23
    -7 -8 -4 0.22
    -7 8 -4 0.09
    -7 8 -4 0.11
    -8 -8 -4 0.33
    8 -8 4 0.40
    -8 8 -4 0.22
    -8 8 -4 0.37
    9 -8 4 0.37
    -9 8 -4 0.22
    -9 8 -4 0.23
    9 -9 -4 0.17
    9 -9 -4 0.03
    -9 9 4 0.12
    -9 9 4 0.14
    9 9 -4 0.11
    -9 9 4 0.09
    -9 9 4 0.00
    8 -9 -4 0.86
    -8 -9 4 0.83
    8 -9 -4 0.91
    -8 9 4 0.96
    8 9 -4 1.34
    -8 9 4 1.08
    -8 9 4 1.04
    -8 9 4 0.87
    -7 -9 4 1.37
    7 -9 -4 1.53
    7 -9 -4 1.28
    -7 9 4 1.47
    -7 9 4 1.44
    7 9 -4 1.33
    -7 9 4 1.56
    -7 9 4 1.64
    6 -9 -4 0.09
    -6 -9 4 0.08
    6 -9 -4 0.11
    -6 9 4 0.09
    6 9 -4 0.09
    -6 9 4 0.03
    -6 9 4 0.01
    -6 9 4 -0.05
    5 -9 -4 1.04
    -5 -9 4 1.11
    5 -9 -4 1.15
    -5 9 4 1.01
    -5 9 4 1.08
    5 9 -4 0.98
    -5 9 4 0.99
    -5 9 4 1.06
    4 -9 -4 2.84
    4 -9 -4 2.90
    -4 -9 4 2.78
    -4 9 4 2.76
    -4 9 4 2.75
    4 9 -4 2.76
    -4 9 4 2.85
    3 -9 -4 3.32
    -3 -9 4 3.31
    3 -9 -4 3.53
    -3 9 4 3.44
    -3 9 4 3.36
    -3 9 4 3.34
    3 9 -4 3.40
    -2 -9 4 3.21
    2 -9 -4 3.54
    2 -9 -4 3.28
    -2 9 4 3.51
    2 9 -4 3.44
    -2 9 4 3.51
    1 -9 -4 0.37
    -1 -9 4 0.46
    1 -9 -4 0.33
    -1 9 4 0.36
    -1 9 4 0.32
    1 9 -4 0.35
    0 -9 -4 5.41
    0 -9 -4 5.49
    0 9 -4 5.04
    0 9 4 5.24
    0 9 4 5.30
    0 9 4 5.52
    -1 -9 -4 1.04
    1 -9 4 1.05
    -1 -9 -4 0.88
    1 -9 4 0.97
    1 9 4 1.07
    -1 9 -4 1.24
    -1 9 -4 1.05
    1 9 4 1.01
    1 9 4 1.19
    -1 9 -4 1.02
    2 -9 4 3.39
    2 -9 4 3.17
    -2 -9 -4 3.25
    -2 -9 -4 3.13
    2 9 4 3.71
    -2 9 -4 3.71
    2 9 4 3.46
    -2 9 -4 3.47
    -2 9 -4 3.49
    -2 9 -4 3.36
    -2 9 -4 3.44
    3 -9 4 0.68
    -3 -9 -4 0.74
    3 -9 4 0.83
    -3 9 -4 1.03
    -3 9 -4 0.86
    3 9 4 0.91
    -3 9 -4 0.94
    3 9 4 0.82
    -3 9 -4 0.85
    4 -9 4 3.80
    4 -9 4 3.71
    -4 -9 -4 3.60
    4 9 4 4.12
    4 9 4 3.95
    -4 9 -4 3.93
    -4 9 -4 3.97
    -4 9 -4 4.08
    -4 9 -4 3.98
    5 -9 4 0.84
    5 -9 4 0.60
    -5 -9 -4 0.77
    -5 9 -4 0.57
    -5 9 -4 0.80
    5 9 4 0.87
    6 -9 4 1.56
    -6 -9 -4 1.45
    6 -9 4 1.39
    -6 9 -4 1.54
    -6 9 -4 1.46
    -7 -9 -4 3.83
    7 -9 4 3.51
    -7 9 -4 3.92
    -7 9 -4 3.51
    8 -9 4 0.26
    -8 9 -4 0.25
    -8 9 -4 0.27
    9 -10 -4 10.75
    -9 10 4 11.86
    9 10 -4 12.06
    -9 10 4 11.68
    -9 10 4 10.64
    -8 -10 4 1.75
    8 -10 -4 2.06
    8 -10 -4 2.11
    8 10 -4 1.88
    -8 10 4 2.00
    -8 10 4 2.55
    -8 10 4 2.35
    -8 10 4 2.30
    -7 -10 4 1.68
    7 -10 -4 1.74
    7 -10 -4 2.13
    -7 10 4 1.86
    -7 10 4 1.81
    7 10 -4 1.67
    -7 10 4 1.73
    -7 10 4 1.40
    6 -10 -4 0.73
    6 -10 -4 0.82
    -6 -10 4 0.58
    6 10 -4 0.72
    -6 10 4 0.98
    -6 10 4 0.79
    -6 10 4 0.89
    -6 10 4 0.64
    -5 -10 4 0.31
    5 -10 -4 0.66
    5 -10 -4 0.55
    -5 10 4 0.46
    5 10 -4 0.48
    -5 10 4 0.48
    -5 10 4 0.37
    4 -10 -4 4.03
    4 -10 -4 4.01
    -4 -10 4 3.53
    -4 10 4 4.21
    4 10 -4 4.41
    -4 10 4 4.23
    -4 10 4 4.29
    3 -10 -4 8.71
    -3 -10 4 9.26
    3 -10 -4 8.91
    -3 10 4 9.07
    3 10 -4 9.01
    -3 10 4 8.82
    -3 10 4 8.93
    2 -10 -4 3.88
    -2 -10 4 3.91
    2 -10 -4 3.80
    2 10 -4 4.02
    -2 10 4 3.99
    -2 10 4 3.97
    1 -10 -4 0.56
    1 -10 -4 0.63
    -1 -10 4 0.63
    -1 10 4 0.56
    1 10 -4 0.53
    -1 10 4 0.68
    0 -10 -4 0.21
    0 10 4 0.09
    0 10 -4 0.25
    0 10 4 0.14
    1 -10 4 3.63
    -1 -10 -4 3.42
    -1 -10 -4 3.24
    1 -10 4 3.40
    1 10 4 3.57
    -1 10 -4 3.49
    1 10 4 3.75
    -2 -10 -4 3.91
    2 -10 4 4.17
    2 -10 4 4.21
    -2 -10 -4 3.95
    2 10 4 3.95
    -2 10 -4 4.25
    2 10 4 4.09
    -2 10 -4 4.06
    -2 10 -4 4.56
    -3 -10 -4 6.35
    3 -10 4 6.26
    3 -10 4 5.79
    -3 10 -4 6.48
    3 10 4 6.91
    -3 10 -4 6.83
    -3 10 -4 6.41
    3 10 4 6.82
    -3 10 -4 6.70
    4 -10 4 0.37
    -4 -10 -4 0.27
    4 -10 4 0.23
    4 10 4 0.26
    -4 10 -4 0.13
    -4 10 -4 0.14
    -4 10 -4 0.14
    -4 10 -4 0.26
    5 -10 4 4.16
    -5 -10 -4 4.34
    5 -10 4 4.52
    -5 10 -4 4.49
    5 10 4 4.69
    -5 10 -4 4.63
    6 -10 4 0.71
    6 -10 4 1.12
    -6 -10 -4 0.88
    -6 10 -4 1.07
    -6 10 -4 0.80
    7 -10 4 4.76
    -7 -10 -4 4.94
    -7 10 -4 4.95
    -7 10 -4 5.19
    -8 10 -4 0.06
    -8 10 -4 0.07
    8 -11 -4 0.50
    -8 11 4 0.53
    -8 11 4 0.53
    -8 11 4 0.34
    8 11 -4 0.37
    -7 -11 4 0.72
    7 -11 -4 0.77
    7 -11 -4 0.68
    7 11 -4 0.83
    -7 11 4 0.68
    -7 11 4 0.65
    -7 11 4 0.83
    -7 11 4 0.68
    6 -11 -4 0.97
    6 -11 -4 0.67
    -6 -11 4 0.65
    -6 11 4 0.63
    -6 11 4 0.62
    -6 11 4 0.65
    6 11 -4 0.77
    5 -11 -4 4.45
    5 -11 -4 4.69
    -5 -11 4 3.84
    -5 11 4 4.12
    -5 11 4 3.98
    5 11 -4 4.18
    -5 11 4 4.10
    -4 -11 4 2.93
    4 -11 -4 3.47
    4 -11 -4 3.33
    -4 11 4 3.18
    -4 11 4 3.41
    4 11 -4 3.34
    -3 -11 4 2.60
    3 -11 -4 2.73
    3 -11 -4 2.78
    -3 11 4 2.13
    3 11 -4 2.29
    -3 11 4 2.59
    -2 -11 4 5.97
    2 -11 -4 6.15
    2 -11 -4 6.11
    2 11 -4 6.16
    -2 11 4 6.17
    -2 11 4 6.27
    1 -11 -4 2.96
    1 11 -4 2.57
    -1 11 4 2.70
    -1 11 4 2.73
    0 -11 -4 -0.07
    0 11 -4 0.13
    0 11 4 0.09
    0 11 4 0.01
    -1 -11 -4 0.46
    1 -11 4 0.65
    1 11 4 0.49
    1 11 4 0.60
    -1 11 -4 0.54
    -2 -11 -4 1.33
    2 -11 4 1.42
    2 -11 4 1.45
    2 11 4 1.33
    -2 11 -4 1.35
    3 -11 4 0.99
    3 -11 4 1.20
    -3 -11 -4 1.12
    -3 11 -4 1.19
    3 11 4 1.14
    4 -11 4 10.81
    4 -11 4 10.89
    -4 -11 -4 10.91
    -4 11 -4 10.05
    -4 11 -4 10.60
    -4 11 -4 10.65
    4 11 4 10.62
    5 -11 4 18.60
    5 -11 4 19.73
    -5 -11 -4 19.92
    -5 11 -4 19.53
    -5 11 -4 19.05
    5 11 4 20.00
    6 -11 4 23.12
    -6 -11 -4 22.60
    6 -11 4 22.01
    -6 11 -4 23.01
    -6 11 -4 22.75
    7 -11 4 4.08
    -7 11 -4 4.37
    -7 11 -4 4.36
    7 -12 -4 2.65
    7 12 -4 2.77
    -7 12 4 2.46
    -7 12 4 2.79
    -7 12 4 2.96
    -6 -12 4 -0.01
    6 -12 -4 -0.04
    -6 12 4 -0.01
    -6 12 4 0.09
    -6 12 4 0.02
    6 12 -4 0.19
    5 -12 -4 -0.02
    -5 -12 4 -0.10
    5 -12 -4 -0.18
    5 12 -4 0.04
    -5 12 4 0.00
    -5 12 4 0.10
    4 -12 -4 4.12
    4 -12 -4 4.03
    -4 -12 4 3.84
    4 12 -4 3.97
    -4 12 4 3.52
    -4 12 4 4.10
    3 -12 -4 3.96
    -3 -12 4 4.05
    3 -12 -4 4.11
    -3 12 4 4.02
    -3 12 4 3.85
    3 12 -4 4.13
    2 -12 -4 1.86
    2 12 -4 1.76
    -2 12 4 1.69
    -2 12 4 1.54
    1 -12 -4 0.16
    1 12 -4 0.16
    -1 12 4 0.06
    -1 12 4 0.20
    0 -12 -4 1.07
    0 12 4 1.03
    0 12 4 0.88
    0 12 -4 0.81
    1 -12 4 0.51
    -1 -12 -4 0.72
    -1 12 -4 0.59
    1 12 4 0.70
    2 -12 4 3.04
    2 12 4 3.10
    -2 12 -4 3.15
    -3 -12 -4 1.01
    3 -12 4 1.20
    3 -12 4 1.27
    3 12 4 1.05
    -3 12 -4 1.16
    4 -12 4 0.65
    -4 -12 -4 0.83
    4 -12 4 1.08
    4 12 4 0.99
    -4 12 -4 1.03
    -5 -12 -4 0.63
    5 -12 4 0.52
    5 -12 4 0.77
    -5 12 -4 0.58
    5 12 4 0.62
    -5 12 -4 0.49
    6 -12 4 1.06
    -6 12 -4 1.02
    -6 12 -4 0.91
    6 -13 -4 3.12
    -6 13 4 2.73
    6 13 -4 3.05
    -6 13 4 3.02
    5 -13 -4 1.30
    -5 -13 4 1.09
    -5 13 4 1.02
    5 13 -4 1.19
    -5 13 4 1.30
    4 -13 -4 6.31
    -4 -13 4 6.17
    4 -13 -4 6.59
    4 13 -4 6.64
    -4 13 4 6.58
    -4 13 4 6.53
    3 -13 -4 0.01
    -3 13 4 0.05
    -3 13 4 0.10
    3 13 -4 0.05
    2 -13 -4 1.18
    -2 13 4 1.01
    2 13 -4 1.08
    -2 13 4 0.82
    1 -13 -4 4.53
    1 13 -4 4.22
    -1 13 4 4.39
    -1 13 4 4.40
    0 -13 -4 0.57
    0 13 -4 0.72
    0 13 4 0.47
    -1 -13 -4 8.23
    1 13 4 8.58
    -1 13 -4 8.66
    2 -13 4 1.24
    -2 13 -4 1.09
    2 13 4 1.45
    3 -13 4 1.74
    -3 13 -4 2.08
    3 13 4 2.23
    4 -13 4 2.58
    -4 -13 -4 2.47
    4 13 4 2.81
    -4 13 -4 2.70
    -4 14 4 1.95
    -4 14 4 1.94
    4 14 -4 2.05
    3 14 -4 8.39
    -3 14 4 8.50
    -3 14 4 8.21
    2 14 -4 1.68
    -2 14 4 1.69
    1 -14 -4 0.82
    1 14 -4 0.74
    -1 14 4 0.71
    0 -14 -4 3.01
    0 14 -4 2.92
    0 14 4 3.51
    1 14 4 0.31
    -1 14 -4 0.32
    2 14 4 0.03
    -2 14 -4 0.05
    11 0 -5 3.88
    10 0 -5 0.02
    -10 0 5 -0.01
    -9 0 5 0.35
    -9 0 5 0.33
    -8 0 5 -0.01
    -8 0 5 -0.02
    -8 0 5 -0.03
    7 0 -5 0.92
    -7 0 5 1.03
    -7 0 5 0.89
    -7 0 5 0.86
    7 0 -5 0.95
    6 0 -5 0.02
    -6 0 5 -0.01
    6 0 -5 -0.07
    -6 0 5 0.02
    -6 0 5 0.00
    -5 0 5 45.94
    -5 0 5 45.63
    -5 0 5 43.65
    5 0 -5 44.45
    -5 0 5 43.74
    5 0 -5 45.72
    -4 0 5 -0.08
    4 0 -5 -0.01
    -4 0 5 -0.05
    -4 0 5 -0.04
    -4 0 5 -0.11
    3 0 -5 237.01
    3 0 -5 240.56
    3 0 -5 236.31
    -3 0 5 238.79
    -3 0 5 238.34
    -3 0 5 237.15
    2 0 -5 0.03
    -2 0 5 0.00
    2 0 -5 0.01
    -2 0 5 0.00
    -2 0 5 0.00
    -1 0 5 11.22
    1 0 -5 11.30
    1 0 -5 10.93
    -1 0 5 11.31
    -1 0 5 11.55
    0 0 5 -0.03
    0 0 5 0.00
    0 0 -5 0.04
    0 0 -5 0.02
    0 0 5 -0.01
    0 0 5 -0.01
    -1 0 -5 169.46
    1 0 5 166.53
    -1 0 -5 155.26
    1 0 5 169.61
    1 0 5 160.49
    1 0 5 166.71
    1 0 5 167.82
    -1 0 -5 169.50
    2 0 5 -0.02
    2 0 5 0.00
    -2 0 -5 0.01
    -2 0 -5 0.02
    2 0 5 -0.03
    2 0 5 0.01
    2 0 5 -0.01
    -3 0 -5 10.59
    3 0 5 10.53
    -3 0 -5 9.89
    3 0 5 9.96
    -3 0 -5 9.96
    3 0 5 10.35
    -4 0 -5 -0.03
    4 0 5 0.02
    -4 0 -5 0.04
    4 0 5 0.04
    -4 0 -5 -0.02
    4 0 5 0.00
    4 0 5 0.03
    -4 0 -5 0.00
    -5 0 -5 6.80
    -5 0 -5 6.22
    -5 0 -5 5.90
    5 0 5 6.12
    6 0 5 -0.01
    -6 0 -5 0.02
    -6 0 -5 0.01
    7 0 5 10.19
    -7 0 -5 10.11
    -7 0 -5 10.49
    -8 0 -5 -0.03
    -8 0 -5 -0.01
    8 0 5 0.08
    -9 0 -5 11.02
    9 0 5 10.98
    -9 0 -5 10.52
    10 0 5 0.07
    -10 0 -5 -0.05
    -10 0 -5 0.08
    11 -1 -5 0.52
    11 1 -5 0.48
    -11 1 5 0.44
    10 -1 -5 1.55
    -10 1 5 1.90
    -10 1 5 1.87
    9 -1 -5 3.34
    -9 -1 5 3.02
    -9 1 5 3.13
    -9 1 5 3.01
    -8 -1 5 2.00
    -8 -1 5 1.85
    8 -1 -5 2.05
    -8 1 5 2.18
    -8 1 5 2.11
    -8 1 5 1.99
    8 1 -5 1.97
    7 -1 -5 26.16
    -7 -1 5 26.14
    -7 -1 5 24.39
    -7 -1 5 26.06
    7 1 -5 26.03
    -7 1 5 25.97
    -7 1 5 25.34
    7 1 -5 26.42
    -7 1 5 26.13
    -6 -1 5 16.63
    6 -1 -5 16.52
    -6 -1 5 16.44
    6 -1 -5 16.23
    -6 -1 5 16.26
    -6 -1 5 15.72
    6 1 -5 16.55
    -6 1 5 16.48
    -6 1 5 15.83
    -6 1 5 15.98
    6 1 -5 16.33
    -5 -1 5 2.41
    5 -1 -5 2.29
    5 -1 -5 2.36
    -5 -1 5 2.12
    -5 -1 5 2.09
    -5 -1 5 2.42
    5 1 -5 2.21
    -5 1 5 2.12
    -5 1 5 2.24
    -5 1 5 2.35
    -4 -1 5 16.72
    4 -1 -5 17.48
    -4 -1 5 17.35
    -4 -1 5 16.97
    -4 -1 5 17.58
    4 -1 -5 16.92
    4 1 -5 16.78
    -4 1 5 16.79
    -4 1 5 16.97
    -4 1 5 17.31
    -4 1 5 17.05
    3 -1 -5 51.81
    -3 -1 5 53.05
    3 -1 -5 49.83
    -3 -1 5 50.34
    -3 -1 5 51.57
    -3 1 5 51.75
    3 1 -5 50.45
    3 1 -5 51.72
    -3 1 5 51.81
    3 1 -5 50.58
    -3 1 5 50.97
    -3 1 5 52.31
    -3 1 5 53.09
    -2 -1 5 6.01
    2 -1 -5 6.06
    -2 -1 5 5.89
    -2 -1 5 5.93
    2 -1 -5 6.12
    2 1 -5 5.70
    -2 1 5 5.99
    -2 1 5 5.90
    2 1 -5 6.16
    -2 1 5 6.27
    -2 1 5 6.08
    1 -1 -5 56.68
    1 -1 -5 57.90
    1 -1 -5 57.96
    -1 -1 5 56.12
    -1 -1 5 57.32
    -1 -1 5 56.85
    -1 1 5 57.47
    1 1 -5 57.15
    -1 1 5 56.83
    1 1 -5 57.31
    -1 1 5 58.32
    -1 1 5 55.41
    -1 1 5 55.82
    0 -1 5 6.26
    0 -1 5 5.97
    0 -1 -5 5.91
    0 -1 -5 5.83
    0 1 5 6.15
    0 1 5 6.08
    0 1 -5 6.03
    0 1 5 5.95
    0 1 5 6.12
    0 1 5 6.12
    0 1 -5 5.98
    -1 -1 -5 1.72
    1 -1 5 1.81
    -1 -1 -5 1.71
    -1 -1 -5 1.87
    1 -1 5 1.73
    1 -1 5 1.86
    1 -1 5 1.80
    1 1 5 1.69
    1 1 5 1.73
    -1 1 -5 1.69
    1 1 5 1.59
    -1 1 -5 1.55
    -1 1 -5 1.73
    1 1 5 1.76
    1 1 5 1.86
    -1 1 -5 1.76
    -2 -1 -5 11.68
    2 -1 5 11.96
    -2 -1 -5 11.61
    2 -1 5 11.33
    2 -1 5 11.39
    -2 -1 -5 11.09
    2 -1 5 11.73
    2 1 5 11.34
    2 1 5 11.63
    2 1 5 11.32
    -2 1 -5 11.27
    2 1 5 12.08
    2 1 5 11.58
    -2 1 -5 11.24
    -2 1 -5 11.33
    -3 -1 -5 0.37
    -3 -1 -5 0.37
    3 -1 5 0.36
    3 -1 5 0.44
    3 -1 5 0.35
    -3 -1 -5 0.38
    3 -1 5 0.43
    3 1 5 0.38
    3 1 5 0.40
    3 1 5 0.31
    -3 1 -5 0.36
    -3 1 -5 0.42
    3 1 5 0.46
    -3 1 -5 0.41
    4 -1 5 2.95
    -4 -1 -5 3.06
    4 -1 5 3.01
    -4 -1 -5 3.08
    4 -1 5 2.85
    -4 -1 -5 2.83
    4 1 5 3.19
    4 1 5 2.89
    -4 1 -5 3.04
    -4 1 -5 2.83
    -4 1 -5 2.79
    4 1 5 2.95
    5 -1 5 2.59
    -5 -1 -5 2.99
    -5 -1 -5 2.54
    5 -1 5 2.66
    -5 -1 -5 2.56
    -5 1 -5 2.58
    5 1 5 2.67
    -5 1 -5 2.47
    -5 1 -5 3.06
    -6 -1 -5 1.31
    6 -1 5 1.18
    -6 -1 -5 1.33
    -6 1 -5 1.20
    -6 1 -5 1.19
    6 1 5 1.24
    -7 -1 -5 2.01
    7 -1 5 1.86
    -7 -1 -5 2.15
    7 1 5 2.22
    -7 1 -5 2.05
    -7 1 -5 2.27
    -8 -1 -5 19.71
    8 -1 5 18.91
    -8 -1 -5 19.33
    -8 1 -5 19.76
    -8 1 -5 18.63
    8 1 5 19.64
    9 -1 5 0.94
    -9 -1 -5 1.10
    -9 -1 -5 1.11
    -9 1 -5 1.11
    -9 1 -5 0.76
    9 1 5 0.96
    10 -1 5 0.78
    -10 1 -5 0.73
    -10 1 -5 0.66
    10 1 5 0.66
    -12 2 5 0.08
    11 -2 -5 2.65
    -11 2 5 2.05
    11 2 -5 2.27
    10 -2 -5 7.22
    -10 2 5 7.34
    10 2 -5 7.18
    -10 2 5 6.97
    -10 2 5 7.61
    9 -2 -5 0.25
    -9 2 5 0.20
    -9 2 5 0.26
    -9 2 5 0.25
    -8 -2 5 0.19
    -8 -2 5 0.25
    8 -2 -5 0.14
    -8 2 5 0.24
    -8 2 5 0.20
    -8 2 5 0.32
    -8 2 5 0.21
    7 -2 -5 2.34
    -7 -2 5 2.35
    -7 -2 5 2.26
    -7 2 5 1.95
    7 2 -5 2.48
    -7 2 5 2.42
    -7 2 5 2.43
    -7 2 5 2.42
    -6 -2 5 0.20
    -6 -2 5 0.17
    -6 -2 5 0.17
    6 -2 -5 0.14
    6 -2 -5 0.19
    6 -2 -5 0.20
    -6 2 5 0.15
    6 2 -5 0.15
    -6 2 5 0.15
    -6 2 5 0.15
    6 2 -5 0.19
    -5 -2 5 12.72
    5 -2 -5 12.13
    -5 -2 5 12.72
    5 -2 -5 12.43
    5 -2 -5 11.79
    -5 -2 5 12.49
    -5 2 5 12.07
    -5 2 5 12.16
    -5 2 5 12.15
    5 2 -5 12.28
    -5 2 5 12.45
    4 -2 -5 0.10
    -4 -2 5 0.11
    4 -2 -5 0.11
    -4 -2 5 0.07
    4 -2 -5 0.15
    -4 2 5 0.10
    -4 2 5 0.14
    -4 2 5 0.08
    4 2 -5 0.14
    -4 2 5 0.01
    4 2 -5 0.13
    3 -2 -5 1.84
    3 -2 -5 1.87
    3 -2 -5 1.96
    -3 -2 5 1.70
    -3 -2 5 2.00
    -3 2 5 1.74
    -3 2 5 1.82
    3 2 -5 1.56
    -3 2 5 1.96
    3 2 -5 1.79
    -3 2 5 1.64
    -3 2 5 1.88
    2 -2 -5 0.07
    2 -2 -5 0.07
    2 -2 -5 0.10
    2 -2 -5 0.10
    -2 -2 5 0.15
    -2 -2 5 0.12
    2 -2 -5 0.12
    -2 2 5 0.13
    -2 2 5 0.13
    -2 2 5 0.16
    2 2 -5 0.15
    -2 2 5 0.06
    -2 2 5 0.16
    2 2 -5 0.11
    -1 -2 5 0.07
    1 -2 -5 0.06
    -1 -2 5 0.12
    1 -2 -5 0.08
    1 -2 -5 0.06
    1 -2 -5 0.07
    1 -2 -5 0.22
    1 2 -5 0.06
    1 2 -5 0.10
    -1 2 5 0.04
    -1 2 5 0.05
    1 2 -5 0.09
    -1 2 5 0.05
    -1 2 5 0.07
    -1 2 5 0.10
    0 -2 5 8.93
    0 -2 5 8.98
    0 -2 -5 9.17
    0 -2 -5 8.88
    0 -2 -5 8.82
    0 -2 -5 9.02
    0 2 5 8.76
    0 2 -5 9.27
    0 2 5 9.20
    0 2 5 9.22
    0 2 -5 9.00
    0 2 5 8.84
    0 2 5 9.07
    0 2 -5 8.63
    0 2 -5 9.10
    -1 -2 -5 2.02
    -1 -2 -5 1.90
    1 -2 5 2.03
    -1 -2 -5 2.12
    1 -2 5 1.94
    1 -2 5 2.04
    1 2 5 2.02
    -1 2 -5 1.88
    -1 2 -5 1.93
    -1 2 -5 2.03
    -1 2 -5 2.01
    1 2 5 2.09
    1 2 5 1.94
    1 2 5 2.03
    -1 2 -5 1.96
    1 2 5 1.99
    2 -2 5 0.28
    2 -2 5 0.23
    2 -2 5 0.24
    2 -2 5 0.17
    -2 -2 -5 0.18
    2 -2 5 0.23
    -2 -2 -5 0.24
    2 2 5 0.26
    -2 2 -5 0.31
    -2 2 -5 0.27
    2 2 5 0.18
    2 2 5 0.31
    2 2 5 0.27
    -2 2 -5 0.23
    2 2 5 0.26
    2 2 5 0.21
    -2 2 -5 0.22
    -2 2 -5 0.22
    -3 -2 -5 3.54
    3 -2 5 3.50
    3 -2 5 3.16
    3 -2 5 3.54
    3 -2 5 3.49
    -3 -2 -5 3.80
    3 2 5 3.52
    -3 2 -5 3.62
    -3 2 -5 3.40
    -3 2 -5 3.38
    3 2 5 3.30
    3 2 5 3.54
    3 2 5 3.31
    3 2 5 3.38
    4 -2 5 3.68
    4 -2 5 3.63
    -4 -2 -5 3.53
    -4 -2 -5 3.65
    4 -2 5 3.46
    4 2 5 3.49
    4 2 5 3.69
    -4 2 -5 3.63
    -4 2 -5 3.53
    -4 2 -5 3.37
    4 2 5 3.15
    -5 -2 -5 45.23
    5 -2 5 45.21
    5 -2 5 46.00
    -5 2 -5 44.24
    -5 2 -5 44.86
    -5 2 -5 45.14
    5 2 5 44.19
    -6 -2 -5 38.71
    6 -2 5 37.31
    6 2 5 37.12
    -6 2 -5 36.96
    -6 2 -5 38.06
    -7 -2 -5 2.60
    7 -2 5 2.38
    7 2 5 2.26
    -7 2 -5 2.24
    -7 2 -5 2.32
    8 -2 5 0.92
    -8 -2 -5 0.69
    8 2 5 0.91
    -8 2 -5 0.75
    -8 2 -5 0.70
    9 -2 5 0.43
    -9 2 -5 0.28
    9 2 5 0.19
    -9 2 -5 0.32
    10 -2 5 3.97
    10 2 5 4.68
    -10 2 -5 4.49
    -10 2 -5 4.44
    -12 3 5 2.44
    11 -3 -5 7.40
    11 3 -5 7.50
    -11 3 5 7.04
    -11 3 5 7.22
    -11 3 5 7.23
    10 -3 -5 12.18
    -10 3 5 12.33
    -10 3 5 12.77
    -10 3 5 12.93
    10 3 -5 13.06
    -9 -3 5 2.64
    9 -3 -5 2.60
    -9 3 5 2.76
    -9 3 5 2.55
    -9 3 5 2.78
    9 3 -5 2.52
    -8 -3 5 4.54
    8 -3 -5 4.09
    -8 3 5 4.39
    8 3 -5 4.60
    -8 3 5 4.28
    -8 3 5 4.57
    -8 3 5 4.22
    -7 -3 5 16.03
    7 -3 -5 15.24
    7 3 -5 15.11
    -7 3 5 15.91
    -7 3 5 16.16
    -7 3 5 15.89
    7 3 -5 15.98
    -7 3 5 16.36
    6 -3 -5 1.76
    -6 -3 5 1.64
    -6 -3 5 1.84
    6 3 -5 1.79
    -6 3 5 1.67
    6 3 -5 2.00
    -6 3 5 1.64
    -6 3 5 1.84
    -6 3 5 1.75
    -6 3 5 1.67
    -5 -3 5 1.54
    5 -3 -5 1.53
    5 -3 -5 1.66
    5 -3 -5 1.75
    -5 -3 5 1.58
    -5 3 5 1.64
    -5 3 5 1.52
    5 3 -5 1.60
    5 3 -5 1.71
    -5 3 5 1.47
    5 3 -5 1.46
    -5 3 5 1.51
    4 -3 -5 0.11
    -4 -3 5 0.10
    -4 -3 5 0.09
    -4 3 5 0.13
    -4 3 5 0.09
    4 3 -5 0.08
    -4 3 5 0.10
    4 3 -5 0.07
    -4 3 5 0.08
    4 3 -5 0.11
    3 -3 -5 1.83
    -3 -3 5 1.95
    -3 -3 5 1.92
    3 -3 -5 1.88
    3 -3 -5 1.90
    3 3 -5 1.97
    -3 3 5 1.68
    3 3 -5 1.85
    -3 3 5 1.67
    -3 3 5 1.69
    -2 -3 5 5.87
    2 -3 -5 5.85
    2 -3 -5 5.91
    2 -3 -5 5.87
    2 -3 -5 5.81
    -2 -3 5 5.81
    2 -3 -5 5.77
    -2 3 5 5.73
    -2 3 5 5.71
    2 3 -5 5.76
    -2 3 5 5.98
    2 3 -5 5.67
    -2 3 5 5.96
    2 3 -5 5.79
    -2 3 5 5.83
    -2 3 5 5.65
    1 -3 -5 1.73
    1 -3 -5 1.78
    -1 -3 5 2.08
    1 -3 -5 1.93
    1 -3 -5 1.79
    -1 -3 5 1.78
    1 -3 -5 1.87
    1 3 -5 1.73
    -1 3 5 1.94
    -1 3 5 1.95
    -1 3 5 1.89
    -1 3 5 1.91
    1 3 -5 1.83
    0 -3 -5 0.68
    0 -3 5 0.91
    0 -3 -5 0.89
    0 -3 5 0.88
    0 -3 5 0.77
    0 -3 -5 0.87
    0 -3 -5 0.85
    0 3 -5 0.93
    0 3 -5 0.75
    0 3 5 0.80
    0 3 5 0.88
    0 3 -5 0.91
    0 3 5 0.90
    0 3 5 0.72
    0 3 5 0.84
    1 -3 5 28.63
    -1 -3 -5 28.74
    1 -3 5 28.34
    1 -3 5 27.45
    -1 -3 -5 28.23
    1 3 5 28.63
    -1 3 -5 27.62
    1 3 5 28.42
    1 3 5 27.45
    1 3 5 29.05
    -1 3 -5 28.06
    -1 3 -5 28.41
    1 3 5 28.89
    -1 3 -5 28.49
    2 -3 5 1.65
    -2 -3 -5 1.58
    2 -3 5 1.53
    2 -3 5 1.57
    2 -3 5 1.64
    -2 -3 -5 1.64
    -2 3 -5 1.69
    2 3 5 1.49
    -2 3 -5 1.63
    2 3 5 1.57
    2 3 5 1.70
    -2 3 -5 1.62
    2 3 5 1.69
    -2 3 -5 1.69
    2 3 5 1.71
    -2 3 -5 1.76
    -3 -3 -5 10.24
    -3 -3 -5 10.08
    3 -3 5 10.12
    3 -3 5 10.75
    3 -3 5 10.54
    3 -3 5 10.55
    3 3 5 10.22
    -3 3 -5 9.60
    3 3 5 10.15
    3 3 5 10.19
    -3 3 -5 10.26
    3 3 5 10.18
    -3 3 -5 10.12
    3 3 5 10.23
    -3 3 -5 9.83
    -3 3 -5 10.05
    -4 -3 -5 3.14
    4 -3 5 3.14
    4 -3 5 3.15
    -4 -3 -5 3.34
    4 3 5 2.96
    -4 3 -5 2.92
    4 3 5 3.08
    -4 3 -5 2.91
    -4 3 -5 3.02
    4 3 5 3.22
    -5 -3 -5 0.06
    5 -3 5 0.17
    5 -3 5 0.06
    -5 3 -5 0.06
    5 3 5 0.01
    -5 3 -5 0.11
    5 3 5 0.10
    -5 3 -5 0.08
    6 -3 5 1.56
    -6 -3 -5 1.45
    -6 3 -5 1.61
    -6 3 -5 1.55
    6 3 5 1.62
    -7 3 -5 20.29
    -7 3 -5 20.73
    7 3 5 20.28
    8 -3 5 0.08
    -8 3 -5 -0.03
    -8 3 -5 -0.01
    8 3 5 0.09
    9 -3 5 4.28
    9 3 5 4.44
    -9 3 -5 4.35
    -9 3 -5 4.14
    10 -3 5 20.39
    -10 3 -5 21.01
    10 3 5 20.44
    -10 3 -5 22.14
    11 -4 -5 1.53
    -11 4 5 1.46
    -11 4 5 1.42
    -11 4 5 1.39
    11 4 -5 1.19
    -10 -4 5 6.07
    10 -4 -5 6.60
    -10 4 5 6.13
    10 4 -5 6.04
    -10 4 5 6.24
    -10 4 5 5.88
    -9 -4 5 -0.03
    9 -4 -5 0.11
    -9 4 5 0.02
    -9 4 5 -0.03
    -9 4 5 0.08
    9 4 -5 0.05
    8 -4 -5 4.14
    -8 -4 5 4.60
    -8 4 5 4.73
    -8 4 5 4.65
    8 4 -5 4.33
    -8 4 5 4.40
    -7 -4 5 2.08
    7 -4 -5 2.27
    7 4 -5 2.52
    -7 4 5 2.05
    -7 4 5 2.26
    -7 4 5 2.12
    -7 4 5 2.22
    -7 4 5 2.32
    -6 -4 5 5.24
    6 -4 -5 5.48
    -6 4 5 5.57
    -6 4 5 5.70
    -6 4 5 5.09
    -6 4 5 4.97
    6 4 -5 5.44
    6 4 -5 5.35
    -6 4 5 5.42
    5 -4 -5 2.19
    -5 -4 5 2.06
    5 -4 -5 2.13
    5 4 -5 2.26
    -5 4 5 2.21
    5 4 -5 2.22
    -5 4 5 2.11
    -5 4 5 2.06
    -5 4 5 2.16
    5 4 -5 2.25
    -4 -4 5 2.17
    -4 -4 5 2.02
    4 -4 -5 2.23
    4 -4 -5 2.11
    -4 -4 5 2.15
    -4 4 5 2.34
    -4 4 5 2.14
    4 4 -5 2.17
    -4 4 5 2.21
    4 4 -5 2.04
    -4 4 5 2.43
    3 -4 -5 6.81
    -3 -4 5 6.44
    3 -4 -5 6.69
    -3 -4 5 6.58
    3 -4 -5 7.05
    -3 4 5 6.89
    3 4 -5 6.62
    -3 4 5 6.68
    -3 4 5 6.44
    -3 4 5 6.64
    3 4 -5 6.52
    -2 -4 5 7.27
    2 -4 -5 7.56
    2 -4 -5 7.19
    -2 -4 5 7.42
    2 -4 -5 7.15
    -2 4 5 7.21
    -2 4 5 7.24
    2 4 -5 6.96
    2 4 -5 7.26
    -2 4 5 7.16
    -2 4 5 7.27
    -2 4 5 7.27
    -2 4 5 7.26
    1 -4 -5 2.75
    1 -4 -5 2.78
    1 -4 -5 2.79
    1 -4 -5 2.58
    1 -4 -5 2.57
    -1 -4 5 2.35
    -1 -4 5 2.75
    -1 4 5 2.66
    1 4 -5 2.65
    -1 4 5 2.47
    -1 4 5 2.61
    1 4 -5 2.55
    -1 4 5 2.69
    -1 4 5 2.57
    1 4 -5 2.56
    -1 4 5 2.53
    0 -4 -5 15.25
    0 -4 -5 15.85
    0 -4 5 15.34
    0 -4 -5 15.24
    0 -4 -5 15.52
    0 -4 -5 15.05
    0 -4 5 15.67
    0 -4 -5 14.91
    0 -4 5 15.13
    0 4 -5 15.04
    0 4 5 15.40
    0 4 5 15.35
    0 4 -5 15.33
    0 4 5 15.52
    0 4 -5 15.50
    0 4 5 15.48
    0 4 5 14.97
    0 4 5 15.27
    1 -4 5 0.03
    -1 -4 -5 0.04
    1 -4 5 0.05
    1 -4 5 0.06
    -1 -4 -5 0.07
    1 -4 5 0.06
    1 4 5 0.01
    -1 4 -5 0.03
    1 4 5 0.05
    -1 4 -5 0.07
    -1 4 -5 0.04
    1 4 5 0.01
    1 4 5 0.07
    1 4 5 0.05
    1 4 5 0.05
    -1 4 -5 0.07
    2 -4 5 9.58
    2 -4 5 10.16
    2 -4 5 9.97
    -2 -4 -5 9.78
    -2 -4 -5 9.66
    -2 -4 -5 10.15
    -2 4 -5 9.65
    -2 4 -5 9.75
    -2 4 -5 9.51
    2 4 5 9.64
    2 4 5 9.72
    2 4 5 9.83
    2 4 5 9.94
    -2 4 -5 9.71
    2 4 5 9.67
    2 4 5 9.30
    -2 4 -5 9.74
    -3 -4 -5 1.61
    3 -4 5 1.88
    -3 -4 -5 1.61
    3 -4 5 1.58
    3 -4 5 1.57
    -3 4 -5 1.60
    3 4 5 1.57
    -3 4 -5 1.77
    3 4 5 1.54
    3 4 5 1.42
    -3 4 -5 1.40
    3 4 5 1.54
    -3 4 -5 1.65
    -3 4 -5 1.50
    4 -4 5 4.39
    -4 -4 -5 4.23
    4 -4 5 4.56
    -4 -4 -5 4.16
    4 4 5 4.19
    4 4 5 4.43
    -4 4 -5 3.97
    4 4 5 4.48
    -4 4 -5 4.23
    -4 4 -5 4.39
    4 4 5 4.44
    5 -4 5 5.59
    5 -4 5 5.55
    5 4 5 5.99
    -5 4 -5 5.56
    5 4 5 5.69
    -5 4 -5 5.58
    6 -4 5 1.89
    -6 4 -5 1.78
    6 4 5 1.86
    -6 4 -5 1.90
    7 -4 5 0.32
    -7 4 -5 0.29
    -7 4 -5 0.32
    7 4 5 0.36
    -8 4 -5 1.53
    -8 4 -5 1.81
    8 4 5 2.00
    9 -4 5 1.15
    -9 -4 -5 1.23
    -9 4 -5 1.43
    9 4 5 1.14
    -9 4 -5 1.33
    10 -4 5 2.63
    -10 4 -5 2.80
    10 4 5 2.90
    -10 4 -5 2.68
    11 -5 -5 2.38
    -11 -5 5 2.58
    -11 5 5 2.41
    -11 5 5 2.31
    11 5 -5 2.64
    10 -5 -5 0.09
    -10 -5 5 0.07
    -10 5 5 0.08
    -10 5 5 0.14
    -10 5 5 0.15
    10 5 -5 0.08
    -9 -5 5 -0.01
    9 -5 -5 -0.07
    -9 5 5 -0.04
    -9 5 5 0.02
    9 5 -5 0.08
    -9 5 5 0.07
    8 -5 -5 15.33
    -8 -5 5 15.57
    8 5 -5 15.85
    -8 5 5 15.78
    -8 5 5 15.73
    -8 5 5 15.54
    -8 5 5 14.75
    -7 -5 5 0.82
    7 -5 -5 0.84
    -7 5 5 0.88
    7 5 -5 0.70
    -7 5 5 0.82
    -7 5 5 0.87
    -7 5 5 0.93
    -7 5 5 0.92
    6 -5 -5 42.43
    -6 -5 5 40.83
    6 -5 -5 40.30
    -6 5 5 42.18
    -6 5 5 40.65
    -6 5 5 40.84
    -6 5 5 40.64
    6 5 -5 40.12
    -6 5 5 41.86
    5 -5 -5 6.17
    5 -5 -5 6.37
    -5 -5 5 6.11
    -5 5 5 6.19
    5 5 -5 6.18
    -5 5 5 5.61
    -5 5 5 6.02
    -5 5 5 6.15
    5 5 -5 6.01
    4 -5 -5 1.58
    4 -5 -5 1.52
    -4 -5 5 1.66
    -4 5 5 1.63
    -4 5 5 1.48
    -4 5 5 1.54
    -4 5 5 1.55
    4 5 -5 1.72
    4 5 -5 1.59
    -3 -5 5 48.47
    3 -5 -5 49.06
    3 -5 -5 47.70
    3 5 -5 49.42
    -3 5 5 48.20
    -3 5 5 48.37
    -3 5 5 49.24
    3 5 -5 49.14
    -3 5 5 49.60
    2 -5 -5 37.06
    2 -5 -5 37.63
    2 -5 -5 35.98
    -2 -5 5 38.38
    -2 -5 5 37.90
    -2 5 5 37.54
    -2 5 5 37.60
    2 5 -5 38.27
    -2 5 5 36.97
    -2 5 5 36.94
    -2 5 5 38.01
    -2 5 5 37.96
    2 5 -5 36.40
    -1 -5 5 16.22
    1 -5 -5 15.87
    1 -5 -5 16.37
    -1 -5 5 15.79
    1 -5 -5 15.66
    -1 -5 5 16.39
    1 -5 -5 16.78
    -1 5 5 15.95
    -1 5 5 16.06
    1 5 -5 15.98
    -1 5 5 16.24
    1 5 -5 15.36
    -1 5 5 16.73
    -1 5 5 16.04
    1 5 -5 16.31
    -1 5 5 16.04
    0 -5 -5 23.17
    0 -5 -5 23.46
    0 -5 -5 23.90
    0 -5 5 23.43
    0 -5 5 24.23
    0 -5 5 23.86
    0 -5 -5 23.73
    0 5 5 23.56
    0 5 5 22.77
    0 5 5 22.91
    0 5 5 23.93
    0 5 5 23.29
    0 5 -5 23.50
    0 5 5 23.26
    0 5 -5 23.65
    0 5 -5 23.43
    0 5 -5 23.38
    1 -5 5 41.37
    1 -5 5 42.44
    -1 -5 -5 41.65
    -1 -5 -5 42.57
    1 -5 5 41.68
    1 -5 5 41.85
    1 5 5 42.43
    1 5 5 41.25
    -1 5 -5 41.89
    1 5 5 41.27
    -1 5 -5 42.12
    1 5 5 42.49
    -1 5 -5 42.64
    1 5 5 41.83
    1 5 5 40.48
    -1 5 -5 40.79
    -2 -5 -5 1.48
    -2 -5 -5 1.63
    2 -5 5 1.53
    2 -5 5 1.55
    -2 -5 -5 1.45
    2 -5 5 1.63
    2 -5 5 1.48
    -2 5 -5 1.51
    2 5 5 1.55
    2 5 5 1.62
    2 5 5 1.62
    2 5 5 1.53
    -2 5 -5 1.55
    -2 5 -5 1.59
    -2 5 -5 1.56
    -2 5 -5 1.54
    2 5 5 1.50
    -3 -5 -5 1.78
    3 -5 5 1.88
    3 -5 5 1.90
    -3 -5 -5 1.90
    3 5 5 1.99
    -3 5 -5 1.91
    3 5 5 1.88
    3 5 5 1.92
    -3 5 -5 1.89
    -3 5 -5 1.75
    3 5 5 1.94
    -3 5 -5 2.06
    -3 5 -5 1.64
    -4 -5 -5 6.04
    4 -5 5 6.27
    4 -5 5 6.31
    -4 5 -5 6.12
    -4 5 -5 6.24
    4 5 5 6.65
    4 5 5 5.90
    -4 5 -5 6.08
    -4 5 -5 6.24
    5 -5 5 -0.02
    -5 -5 -5 0.06
    5 -5 5 0.06
    5 5 5 -0.01
    -5 5 -5 -0.01
    -5 5 -5 -0.07
    6 -5 5 1.02
    -6 -5 -5 0.83
    -6 5 -5 0.87
    -6 5 -5 0.73
    6 5 5 0.97
    6 5 5 0.82
    -7 -5 -5 2.56
    7 -5 5 2.45
    -7 5 -5 2.55
    7 5 5 2.51
    -7 5 -5 2.45
    8 -5 5 10.34
    -8 -5 -5 10.73
    -8 5 -5 10.89
    -8 5 -5 10.41
    8 5 5 10.99
    -9 -5 -5 3.80
    -9 5 -5 3.70
    9 5 5 3.85
    -9 5 -5 3.91
    10 -5 5 5.36
    10 5 5 5.22
    -10 5 -5 5.27
    -10 5 -5 5.35
    -11 -6 5 0.31
    11 -6 -5 0.40
    -11 6 5 0.50
    11 6 -5 0.28
    -11 6 5 0.31
    10 -6 -5 0.41
    -10 -6 5 0.44
    -10 6 5 0.57
    -10 6 5 0.23
    10 6 -5 0.49
    -10 6 5 0.50
    9 -6 -5 0.16
    -9 -6 5 0.33
    -9 6 5 0.21
    9 6 -5 0.27
    -9 6 5 0.27
    -9 6 5 0.16
    -9 6 5 0.35
    -8 -6 5 0.22
    8 -6 -5 0.17
    8 -6 -5 0.20
    -8 6 5 0.15
    -8 6 5 0.21
    -8 6 5 0.20
    8 6 -5 0.18
    -8 6 5 0.28
    7 -6 -5 0.06
    -7 -6 5 0.08
    7 -6 -5 0.13
    -7 6 5 0.09
    -7 6 5 0.06
    -7 6 5 0.21
    7 6 -5 0.10
    -7 6 5 0.18
    6 -6 -5 13.57
    -6 -6 5 13.77
    6 -6 -5 13.98
    -6 6 5 13.70
    6 6 -5 13.67
    -6 6 5 14.18
    -6 6 5 13.74
    -6 6 5 13.69
    -6 6 5 13.69
    -5 -6 5 0.00
    5 -6 -5 0.00
    5 -6 -5 0.07
    -5 6 5 0.02
    -5 6 5 -0.02
    -5 6 5 0.02
    -5 6 5 -0.02
    5 6 -5 0.08
    4 -6 -5 10.30
    4 -6 -5 9.97
    -4 -6 5 9.98
    -4 6 5 9.88
    4 6 -5 9.96
    -4 6 5 10.24
    4 6 -5 10.17
    -4 6 5 10.10
    -4 6 5 9.96
    -3 -6 5 11.96
    3 -6 -5 12.11
    3 -6 -5 11.57
    3 6 -5 12.23
    -3 6 5 12.65
    -3 6 5 12.30
    3 6 -5 12.19
    -3 6 5 12.03
    -3 6 5 12.30
    2 -6 -5 0.06
    -2 -6 5 0.02
    2 -6 -5 0.04
    2 -6 -5 0.01
    -2 6 5 0.02
    -2 6 5 0.02
    2 6 -5 0.00
    -2 6 5 0.03
    -2 6 5 0.04
    2 6 -5 0.11
    -2 6 5 0.05
    -2 6 5 0.03
    1 -6 -5 1.31
    1 -6 -5 1.50
    -1 -6 5 1.23
    1 -6 -5 1.17
    -1 -6 5 1.43
    -1 6 5 1.33
    -1 6 5 1.33
    -1 6 5 1.42
    1 6 -5 1.46
    -1 6 5 1.38
    1 6 -5 1.29
    -1 6 5 1.42
    1 6 -5 1.32
    -1 6 5 1.39
    0 -6 5 0.91
    0 -6 -5 0.93
    0 -6 -5 0.92
    0 -6 -5 0.95
    0 -6 5 1.00
    0 -6 -5 0.94
    0 6 5 1.01
    0 6 -5 0.85
    0 6 5 1.05
    0 6 5 0.89
    0 6 5 0.95
    0 6 -5 0.91
    0 6 5 0.94
    0 6 5 0.86
    0 6 -5 0.88
    0 6 -5 0.83
    1 -6 5 0.06
    -1 -6 -5 0.04
    1 -6 5 -0.02
    -1 -6 -5 -0.03
    1 -6 5 -0.01
    -1 -6 -5 0.03
    1 6 5 -0.02
    -1 6 -5 0.02
    -1 6 -5 0.06
    1 6 5 -0.02
    1 6 5 0.07
    -1 6 -5 0.01
    1 6 5 0.02
    1 6 5 0.00
    -1 6 -5 0.02
    1 6 5 -0.02
    -2 -6 -5 0.07
    2 -6 5 -0.01
    -2 -6 -5 -0.01
    2 -6 5 0.01
    -2 6 -5 0.06
    2 6 5 0.07
    -2 6 -5 -0.02
    -2 6 -5 0.15
    2 6 5 0.01
    -2 6 -5 0.03
    2 6 5 0.12
    2 6 5 0.02
    -2 6 -5 0.03
    -3 -6 -5 0.32
    3 -6 5 0.27
    3 -6 5 0.20
    -3 6 -5 0.39
    3 6 5 0.32
    -3 6 -5 0.29
    -3 6 -5 0.25
    3 6 5 0.26
    -3 6 -5 0.26
    3 6 5 0.29
    3 6 5 0.18
    -3 6 -5 0.33
    4 -6 5 8.11
    -4 -6 -5 7.87
    4 -6 5 8.02
    -4 6 -5 7.88
    4 6 5 8.63
    4 6 5 8.28
    -4 6 -5 8.26
    4 6 5 8.28
    -4 6 -5 8.14
    -4 6 -5 7.80
    5 -6 5 0.08
    5 -6 5 0.10
    -5 -6 -5 0.07
    -5 6 -5 0.01
    5 6 5 0.07
    -5 6 -5 0.15
    -6 -6 -5 2.65
    6 -6 5 2.51
    6 6 5 2.62
    -6 6 -5 2.69
    -6 6 -5 2.47
    -7 -6 -5 1.20
    7 -6 5 1.06
    -7 6 -5 1.16
    7 6 5 1.16
    -7 6 -5 1.14
    8 -6 5 0.62
    -8 -6 -5 0.44
    8 6 5 0.78
    -8 6 -5 0.63
    -8 6 -5 0.65
    9 -6 5 7.71
    -9 -6 -5 7.64
    -9 6 -5 7.69
    9 6 5 7.45
    -9 6 -5 7.50
    -10 -7 5 1.06
    10 -7 -5 0.98
    -10 7 5 0.86
    -10 7 5 0.93
    10 7 -5 0.90
    -10 7 5 0.89
    -10 7 5 1.00
    -9 -7 5 0.77
    9 -7 -5 0.62
    9 -7 -5 0.72
    9 7 -5 0.79
    -9 7 5 0.93
    -9 7 5 0.64
    -9 7 5 0.90
    -9 7 5 0.82
    8 -7 -5 13.72
    -8 -7 5 13.63
    8 -7 -5 13.38
    -8 7 5 13.12
    8 7 -5 13.39
    -8 7 5 13.41
    -8 7 5 13.18
    -8 7 5 13.37
    -7 -7 5 0.03
    7 -7 -5 0.06
    7 -7 -5 0.04
    -7 7 5 -0.02
    -7 7 5 0.21
    7 7 -5 0.00
    -7 7 5 0.13
    -7 7 5 0.09
    -6 -7 5 1.12
    6 -7 -5 1.11
    6 -7 -5 1.14
    6 7 -5 1.00
    -6 7 5 1.22
    -6 7 5 1.21
    -6 7 5 1.19
    -6 7 5 1.11
    5 -7 -5 0.02
    5 -7 -5 0.02
    -5 -7 5 0.10
    5 7 -5 0.01
    -5 7 5 0.02
    -5 7 5 0.08
    -5 7 5 0.04
    -5 7 5 0.08
    4 -7 -5 9.68
    4 -7 -5 9.89
    -4 -7 5 9.63
    -4 7 5 10.08
    -4 7 5 9.89
    4 7 -5 9.62
    -4 7 5 9.69
    -4 7 5 9.47
    -3 -7 5 0.09
    3 -7 -5 0.12
    3 -7 -5 0.19
    3 7 -5 0.12
    -3 7 5 0.10
    -3 7 5 0.15
    -3 7 5 0.09
    -3 7 5 0.12
    2 -7 -5 0.38
    -2 -7 5 0.46
    2 -7 -5 0.38
    -2 7 5 0.52
    2 7 -5 0.48
    2 7 -5 0.37
    -2 7 5 0.27
    -2 7 5 0.50
    -2 7 5 0.32
    1 -7 -5 13.95
    1 -7 -5 13.00
    1 -7 -5 13.52
    1 -7 -5 13.64
    -1 -7 5 13.69
    1 7 -5 13.21
    -1 7 5 13.52
    -1 7 5 13.33
    -1 7 5 13.79
    1 7 -5 13.36
    -1 7 5 13.36
    -1 7 5 13.68
    1 7 -5 13.90
    -1 7 5 13.28
    0 -7 5 8.45
    0 -7 -5 8.63
    0 -7 -5 8.30
    0 -7 -5 8.97
    0 -7 -5 8.65
    0 -7 5 8.67
    0 7 -5 8.48
    0 7 -5 8.57
    0 7 5 8.39
    0 7 5 8.50
    0 7 5 8.10
    0 7 5 8.83
    0 7 5 8.70
    0 7 -5 8.77
    0 7 -5 8.83
    0 7 5 8.44
    -1 -7 -5 7.73
    -1 -7 -5 8.10
    1 -7 5 6.72
    1 -7 5 7.73
    1 -7 5 7.55
    -1 7 -5 7.63
    1 7 5 7.45
    -1 7 -5 8.27
    1 7 5 8.02
    -1 7 -5 7.89
    1 7 5 8.24
    1 7 5 7.88
    -1 7 -5 7.91
    1 7 5 7.88
    -2 -7 -5 3.59
    -2 -7 -5 4.15
    2 -7 5 4.02
    2 -7 5 4.12
    2 7 5 3.75
    2 7 5 4.01
    -2 7 -5 4.22
    2 7 5 4.05
    -2 7 -5 4.03
    -2 7 -5 4.23
    2 7 5 4.02
    -2 7 -5 4.08
    -2 7 -5 3.95
    -3 -7 -5 0.03
    3 -7 5 0.02
    3 -7 5 0.08
    3 7 5 -0.04
    -3 7 -5 0.01
    3 7 5 0.06
    -3 7 -5 -0.06
    -3 7 -5 0.00
    -3 7 -5 0.00
    3 7 5 0.08
    4 -7 5 4.36
    -4 -7 -5 5.14
    4 -7 5 4.88
    -4 7 -5 4.57
    4 7 5 4.86
    -4 7 -5 4.69
    4 7 5 4.82
    4 7 5 4.69
    -4 7 -5 4.70
    5 -7 5 2.77
    -5 -7 -5 2.70
    5 -7 5 2.63
    -5 7 -5 2.46
    5 7 5 2.61
    -5 7 -5 2.72
    -6 -7 -5 0.74
    6 -7 5 0.77
    6 7 5 0.60
    -6 7 -5 0.89
    -6 7 -5 0.92
    -7 -7 -5 0.24
    7 -7 5 0.15
    7 7 5 0.15
    -7 7 -5 0.22
    -7 7 -5 0.10
    8 -7 5 1.60
    -8 -7 -5 1.31
    -8 7 -5 1.81
    -8 7 -5 1.87
    9 -7 5 0.31
    -9 7 -5 0.41
    -9 7 -5 0.48
    10 -8 -5 2.97
    -10 8 5 2.57
    -10 8 5 2.65
    -10 8 5 2.80
    10 8 -5 2.71
    9 -8 -5 0.63
    9 -8 -5 0.38
    -9 -8 5 0.45
    -9 8 5 0.29
    -9 8 5 0.28
    -9 8 5 0.50
    9 8 -5 0.29
    -9 8 5 0.26
    8 -8 -5 0.34
    -8 -8 5 0.44
    8 -8 -5 0.26
    8 8 -5 0.40
    -8 8 5 0.36
    -8 8 5 0.31
    -8 8 5 0.47
    -8 8 5 0.46
    -7 -8 5 1.12
    7 -8 -5 1.26
    7 -8 -5 1.25
    -7 8 5 0.85
    -7 8 5 1.09
    -7 8 5 1.02
    7 8 -5 1.15
    -7 8 5 1.25
    -6 -8 5 10.87
    6 -8 -5 10.72
    6 -8 -5 10.65
    -6 8 5 11.58
    -6 8 5 11.35
    6 8 -5 10.83
    5 -8 -5 0.43
    -5 -8 5 0.42
    5 -8 -5 0.35
    -5 8 5 0.36
    -5 8 5 0.40
    -5 8 5 0.44
    5 8 -5 0.61
    4 -8 -5 0.10
    -4 -8 5 0.21
    4 -8 -5 0.12
    -4 8 5 0.12
    -4 8 5 0.10
    -4 8 5 0.13
    4 8 -5 0.26
    3 -8 -5 2.61
    3 -8 -5 2.99
    -3 -8 5 2.83
    -3 8 5 2.82
    -3 8 5 2.98
    -3 8 5 2.89
    -3 8 5 2.92
    3 8 -5 3.13
    2 -8 -5 4.11
    -2 -8 5 4.02
    2 -8 -5 4.36
    -2 8 5 3.78
    -2 8 5 3.88
    -2 8 5 4.37
    2 8 -5 4.28
    -2 8 5 4.03
    1 -8 -5 0.48
    1 -8 -5 0.42
    1 -8 -5 0.44
    1 -8 -5 0.35
    -1 -8 5 0.38
    -1 8 5 0.49
    -1 8 5 0.43
    1 8 -5 0.39
    -1 8 5 0.41
    -1 8 5 0.41
    0 -8 5 28.51
    0 -8 -5 27.56
    0 -8 -5 27.57
    0 -8 5 29.55
    0 8 5 27.82
    0 8 5 27.85
    0 8 5 28.20
    0 8 -5 28.18
    0 8 5 28.94
    0 8 5 28.26
    0 8 -5 28.35
    1 -8 5 0.03
    -1 -8 -5 0.02
    -1 -8 -5 0.01
    1 -8 5 0.06
    1 8 5 0.02
    -1 8 -5 0.05
    1 8 5 -0.03
    -1 8 -5 -0.02
    1 8 5 0.06
    1 8 5 0.04
    -1 8 -5 -0.01
    -1 8 -5 0.00
    -2 -8 -5 0.01
    2 -8 5 0.05
    2 -8 5 0.15
    -2 -8 -5 0.03
    2 8 5 0.06
    2 8 5 -0.01
    2 8 5 0.07
    -2 8 -5 0.09
    -2 8 -5 0.07
    -2 8 -5 0.08
    -2 8 -5 0.05
    2 8 5 0.06
    3 -8 5 1.65
    -3 -8 -5 1.78
    3 -8 5 1.73
    -3 8 -5 1.81
    -3 8 -5 1.73
    -3 8 -5 1.81
    3 8 5 2.12
    3 8 5 1.86
    3 8 5 1.55
    -4 -8 -5 0.15
    4 -8 5 0.15
    4 -8 5 0.13
    -4 8 -5 0.17
    -4 8 -5 0.23
    -4 8 -5 0.26
    4 8 5 0.21
    4 8 5 0.21
    5 -8 5 0.01
    5 -8 5 -0.01
    -5 -8 -5 0.01
    -5 8 -5 0.25
    -5 8 -5 -0.02
    5 8 5 0.03
    -6 -8 -5 0.73
    6 -8 5 0.74
    6 -8 5 0.90
    6 8 5 0.65
    -6 8 -5 0.75
    -6 8 -5 0.82
    -7 -8 -5 0.10
    7 -8 5 0.07
    -7 8 -5 0.25
    -7 8 -5 0.20
    8 -8 5 3.60
    -8 -8 -5 3.55
    -8 8 -5 3.65
    -8 8 -5 3.48
    9 -9 -5 1.95
    9 -9 -5 2.16
    -9 9 5 2.30
    -9 9 5 2.11
    9 9 -5 2.24
    -9 9 5 2.13
    -8 -9 5 0.19
    8 -9 -5 0.31
    8 -9 -5 0.17
    -8 9 5 0.06
    8 9 -5 0.09
    -8 9 5 0.21
    -8 9 5 0.06
    -8 9 5 0.20
    7 -9 -5 3.97
    7 -9 -5 3.85
    -7 -9 5 4.21
    -7 9 5 3.75
    -7 9 5 4.26
    7 9 -5 3.96
    -7 9 5 3.94
    -6 -9 5 0.50
    6 -9 -5 0.39
    6 -9 -5 0.48
    -6 9 5 0.55
    6 9 -5 0.53
    -6 9 5 0.59
    -6 9 5 0.40
    -5 -9 5 4.18
    5 -9 -5 3.80
    5 -9 -5 4.05
    -5 9 5 4.20
    -5 9 5 4.69
    -5 9 5 4.12
    5 9 -5 4.36
    -4 -9 5 22.87
    4 -9 -5 22.25
    4 -9 -5 22.91
    -4 9 5 22.63
    -4 9 5 22.90
    4 9 -5 23.11
    -4 9 5 22.93
    3 -9 -5 6.10
    -3 -9 5 5.89
    3 -9 -5 5.80
    3 9 -5 6.50
    -3 9 5 5.89
    -3 9 5 6.05
    -3 9 5 6.32
    2 -9 -5 0.08
    -2 -9 5 -0.04
    2 -9 -5 0.04
    -2 9 5 0.02
    -2 9 5 -0.05
    2 9 -5 0.02
    -2 9 5 -0.01
    1 -9 -5 0.05
    1 -9 -5 0.15
    -1 -9 5 0.08
    1 9 -5 0.12
    -1 9 5 0.09
    -1 9 5 0.03
    0 -9 -5 2.80
    0 -9 -5 2.71
    0 9 -5 2.96
    0 9 5 2.81
    0 9 5 2.70
    1 -9 5 0.39
    -1 -9 -5 0.48
    1 -9 5 0.44
    -1 -9 -5 0.57
    1 9 5 0.35
    -1 9 -5 0.40
    1 9 5 0.40
    -1 9 -5 0.41
    -1 9 -5 0.47
    1 9 5 0.40
    -2 -9 -5 6.73
    2 -9 5 6.70
    -2 -9 -5 5.99
    2 -9 5 6.60
    -2 9 -5 6.50
    -2 9 -5 6.63
    -2 9 -5 7.23
    2 9 5 6.62
    -2 9 -5 6.86
    2 9 5 6.88
    3 -9 5 0.18
    -3 -9 -5 0.32
    3 -9 5 0.13
    3 9 5 0.02
    -3 9 -5 0.16
    -3 9 -5 0.11
    -3 9 -5 0.20
    3 9 5 0.21
    4 -9 5 0.04
    -4 -9 -5 0.08
    4 -9 5 0.08
    4 9 5 0.11
    -4 9 -5 0.04
    -4 9 -5 0.16
    4 9 5 0.03
    -4 9 -5 0.12
    5 -9 5 4.14
    -5 -9 -5 3.86
    5 -9 5 4.31
    -5 9 -5 4.17
    5 9 5 3.89
    -5 9 -5 4.20
    6 -9 5 2.27
    6 -9 5 2.62
    -6 -9 -5 2.17
    -6 9 -5 2.28
    -6 9 -5 2.06
    -7 -9 -5 0.83
    7 -9 5 0.65
    -7 9 -5 0.79
    -7 9 -5 0.95
    8 -9 5 0.06
    -8 9 -5 0.13
    -8 9 -5 -0.04
    9 -10 -5 0.42
    -9 10 5 0.51
    9 10 -5 0.46
    -9 10 5 0.49
    -8 -10 5 1.17
    8 -10 -5 1.09
    8 -10 -5 1.14
    -8 10 5 1.09
    -8 10 5 1.02
    8 10 -5 1.09
    -8 10 5 1.02
    7 -10 -5 0.11
    7 -10 -5 0.10
    -7 -10 5 0.15
    -7 10 5 0.13
    -7 10 5 0.12
    7 10 -5 0.15
    -7 10 5 0.02
    -6 -10 5 7.33
    6 -10 -5 7.51
    6 -10 -5 7.04
    -6 10 5 7.15
    6 10 -5 7.64
    -6 10 5 7.21
    -6 10 5 7.16
    5 -10 -5 0.79
    -5 -10 5 0.79
    5 -10 -5 0.75
    5 10 -5 0.76
    -5 10 5 0.90
    -5 10 5 0.87
    -5 10 5 0.83
    4 -10 -5 1.18
    4 -10 -5 1.10
    -4 -10 5 0.96
    -4 10 5 0.87
    4 10 -5 0.84
    -4 10 5 0.92
    -4 10 5 1.08
    -3 -10 5 0.33
    3 -10 -5 0.15
    3 -10 -5 0.28
    -3 10 5 0.22
    -3 10 5 0.15
    -3 10 5 0.33
    3 10 -5 0.30
    2 -10 -5 2.43
    -2 -10 5 2.21
    2 -10 -5 2.31
    -2 10 5 2.55
    2 10 -5 2.58
    -2 10 5 2.52
    1 -10 -5 0.72
    -1 10 5 0.97
    -1 10 5 0.93
    1 10 -5 0.81
    0 -10 -5 3.25
    0 10 5 2.85
    0 10 5 3.04
    0 10 -5 2.82
    -1 -10 -5 4.48
    -1 -10 -5 5.08
    1 -10 5 4.76
    1 -10 5 4.92
    -1 10 -5 4.39
    1 10 5 4.67
    1 10 5 4.86
    -2 -10 -5 0.21
    -2 -10 -5 0.21
    2 -10 5 0.10
    2 -10 5 0.13
    2 10 5 0.19
    -2 10 -5 0.11
    -2 10 -5 0.21
    2 10 5 0.27
    -3 -10 -5 0.18
    3 -10 5 0.01
    3 -10 5 0.05
    -3 10 -5 0.06
    -3 10 -5 0.08
    3 10 5 0.13
    3 10 5 -0.05
    -3 10 -5 0.07
    4 -10 5 0.42
    -4 -10 -5 0.44
    4 -10 5 0.39
    -4 10 -5 0.48
    4 10 5 0.41
    -4 10 -5 0.43
    -5 -10 -5 0.53
    5 -10 5 0.43
    5 -10 5 0.35
    -5 10 -5 0.52
    5 10 5 0.43
    -5 10 -5 0.47
    6 -10 5 0.40
    6 -10 5 0.55
    -6 -10 -5 0.69
    -6 10 -5 0.40
    -6 10 -5 0.55
    7 -10 5 2.70
    -7 10 -5 2.39
    -7 10 -5 2.73
    8 -11 -5 2.87
    -8 11 5 2.91
    -8 11 5 3.19
    8 11 -5 2.92
    7 -11 -5 1.03
    -7 -11 5 1.03
    7 -11 -5 1.00
    -7 11 5 1.42
    -7 11 5 1.17
    7 11 -5 1.11
    -7 11 5 1.23
    6 -11 -5 1.97
    -6 -11 5 1.57
    6 -11 -5 1.52
    6 11 -5 1.66
    -6 11 5 1.86
    -6 11 5 1.82
    -6 11 5 1.99
    5 -11 -5 3.35
    -5 -11 5 3.25
    5 -11 -5 3.48
    -5 11 5 3.47
    5 11 -5 3.76
    -5 11 5 3.38
    -5 11 5 3.28
    4 -11 -5 5.17
    4 -11 -5 4.99
    -4 -11 5 4.75
    -4 11 5 4.56
    4 11 -5 4.55
    -4 11 5 4.65
    3 -11 -5 6.34
    -3 -11 5 6.23
    3 -11 -5 6.24
    -3 11 5 6.12
    3 11 -5 6.62
    -3 11 5 6.03
    2 -11 -5 1.52
    2 -11 -5 1.31
    -2 -11 5 1.24
    2 11 -5 1.21
    -2 11 5 1.23
    -2 11 5 1.29
    1 -11 -5 3.12
    -1 11 5 3.18
    1 11 -5 3.17
    -1 11 5 2.94
    0 -11 -5 0.73
    0 11 -5 0.70
    0 11 5 0.75
    0 11 5 0.94
    -1 -11 -5 2.15
    1 11 5 1.82
    1 11 5 2.13
    -1 11 -5 2.00
    2 -11 5 4.45
    -2 -11 -5 4.57
    -2 -11 -5 4.63
    2 -11 5 4.68
    -2 11 -5 4.62
    2 11 5 4.68
    2 11 5 4.80
    3 -11 5 0.64
    3 -11 5 0.61
    -3 -11 -5 0.71
    -3 11 -5 0.63
    3 11 5 0.74
    -4 -11 -5 1.19
    4 -11 5 1.18
    4 -11 5 1.23
    -4 11 -5 1.05
    4 11 5 1.32
    5 -11 5 0.21
    5 -11 5 0.31
    -5 -11 -5 0.42
    -5 11 -5 0.33
    -5 11 -5 0.21
    6 -11 5 2.48
    -6 -11 -5 2.51
    6 -11 5 2.42
    -6 11 -5 2.67
    -6 11 -5 2.26
    7 -12 -5 -0.01
    -7 12 5 -0.01
    -7 12 5 0.13
    -7 12 5 -0.10
    7 12 -5 -0.06
    -6 -12 5 -0.10
    6 -12 -5 0.03
    -6 12 5 -0.02
    -6 12 5 -0.08
    -6 12 5 0.00
    6 12 -5 -0.02
    5 -12 -5 1.03
    -5 -12 5 1.07
    5 -12 -5 0.97
    -5 12 5 0.97
    5 12 -5 0.98
    -5 12 5 1.11
    4 -12 -5 18.16
    -4 -12 5 17.95
    4 -12 -5 18.30
    4 12 -5 17.63
    -4 12 5 18.89
    -4 12 5 17.90
    -3 -12 5 1.49
    3 -12 -5 1.86
    3 -12 -5 1.61
    3 12 -5 1.50
    -3 12 5 1.73
    -3 12 5 1.48
    2 -12 -5 2.06
    -2 12 5 2.14
    -2 12 5 2.35
    2 12 -5 2.13
    1 -12 -5 0.13
    1 12 -5 0.31
    -1 12 5 0.28
    -1 12 5 0.17
    0 -12 -5 0.91
    0 12 5 0.68
    0 12 5 0.75
    0 12 -5 0.81
    -1 -12 -5 0.29
    -1 12 -5 0.19
    1 12 5 0.15
    1 12 5 0.16
    2 -12 5 1.05
    2 12 5 1.28
    -2 12 -5 1.20
    -3 -12 -5 2.87
    3 -12 5 2.35
    3 -12 5 2.75
    -3 12 -5 2.35
    3 12 5 3.13
    -4 -12 -5 0.36
    4 -12 5 0.58
    4 -12 5 0.42
    4 12 5 0.55
    5 -12 5 3.05
    -5 -12 -5 2.65
    5 -12 5 2.73
    -5 12 -5 2.48
    5 -13 -5 0.27
    -5 -13 5 0.32
    5 13 -5 0.15
    -5 13 5 0.29
    -5 13 5 0.35
    4 -13 -5 0.21
    -4 -13 5 0.45
    4 -13 -5 0.29
    -4 13 5 0.39
    4 13 -5 0.38
    -4 13 5 0.32
    3 -13 -5 1.91
    3 13 -5 1.63
    -3 13 5 1.88
    -3 13 5 1.78
    2 -13 -5 -0.14
    2 13 -5 -0.02
    -2 13 5 0.03
    -2 13 5 -0.04
    1 -13 -5 4.00
    -1 13 5 4.56
    1 13 -5 4.20
    -1 13 5 3.99
    0 -13 -5 0.09
    0 13 5 0.02
    0 13 -5 -0.06
    -1 -13 -5 0.02
    1 13 5 0.11
    -1 13 -5 0.02
    -2 13 -5 0.67
    2 13 5 0.83
    3 -13 5 -0.08
    -3 13 -5 0.10
    3 13 5 0.11
    4 -13 5 0.14
    -4 -13 -5 0.42
    4 13 5 0.27
    3 14 -5 0.36
    -3 14 5 0.19
    -3 14 5 0.16
    -2 14 5 0.20
    -2 14 5 0.10
    2 14 -5 0.20
    1 -14 -5 1.50
    1 14 -5 1.61
    -1 14 5 1.54
    0 -14 -5 0.36
    0 14 5 0.52
    0 14 -5 0.32
    -1 -14 -5 0.39
    -1 14 -5 0.34
    1 14 5 0.29
    -2 14 -5 0.16
    2 14 5 0.08
    11 0 -6 0.03
    10 0 -6 -0.05
    -9 0 6 -0.01
    -9 0 6 0.05
    -8 0 6 11.67
    -8 0 6 11.50
    -8 0 6 12.04
    7 0 -6 0.00
    -7 0 6 -0.07
    -7 0 6 -0.01
    -7 0 6 0.02
    7 0 -6 -0.01
    6 0 -6 5.05
    -6 0 6 4.96
    -6 0 6 4.78
    -6 0 6 4.82
    6 0 -6 4.94
    -6 0 6 4.74
    5 0 -6 0.04
    -5 0 6 0.00
    -5 0 6 0.03
    -5 0 6 0.00
    -5 0 6 0.00
    -4 0 6 0.12
    -4 0 6 0.14
    4 0 -6 0.10
    -4 0 6 0.21
    -4 0 6 0.16
    4 0 -6 0.14
    -3 0 6 -0.01
    -3 0 6 -0.05
    -3 0 6 -0.03
    3 0 -6 0.00
    3 0 -6 -0.02
    3 0 -6 0.05
    -3 0 6 0.04
    -2 0 6 0.27
    -2 0 6 0.24
    2 0 -6 0.33
    2 0 -6 0.21
    -2 0 6 0.24
    -2 0 6 0.25
    2 0 -6 0.21
    1 0 -6 -0.02
    -1 0 6 -0.02
    1 0 -6 0.01
    1 0 -6 -0.02
    -1 0 6 -0.02
    -1 0 6 -0.03
    -1 0 6 -0.03
    0 0 -6 6.63
    0 0 6 6.81
    0 0 -6 6.76
    0 0 6 6.61
    0 0 6 6.77
    0 0 6 6.83
    0 0 -6 6.64
    0 0 -6 6.55
    1 0 6 0.00
    1 0 6 0.04
    -1 0 -6 0.03
    -1 0 -6 -0.04
    1 0 6 0.02
    -1 0 -6 0.01
    1 0 6 0.00
    1 0 6 0.01
    -2 0 -6 0.12
    2 0 6 0.13
    2 0 6 0.21
    2 0 6 0.20
    2 0 6 0.14
    -2 0 -6 0.06
    2 0 6 0.09
    3 0 6 -0.02
    -3 0 -6 -0.03
    -3 0 -6 0.06
    3 0 6 0.02
    3 0 6 -0.02
    4 0 6 7.80
    -4 0 -6 7.41
    -4 0 -6 7.62
    4 0 6 7.55
    -4 0 -6 7.67
    -5 0 -6 -0.08
    -5 0 -6 -0.02
    5 0 6 0.01
    5 0 6 0.06
    -6 0 -6 6.35
    6 0 6 6.45
    -6 0 -6 6.40
    7 0 6 0.06
    -7 0 -6 0.00
    -7 0 -6 0.00
    8 0 6 0.44
    -8 0 -6 0.23
    -8 0 -6 0.49
    -9 0 -6 -0.01
    9 0 6 0.00
    -9 0 -6 0.02
    -10 0 -6 0.40
    -10 0 -6 0.50
    10 0 6 0.43
    12 -1 -6 7.15
    11 -1 -6 3.65
    -11 1 6 3.49
    10 -1 -6 0.11
    -10 1 6 0.18
    -10 1 6 0.18
    -9 -1 6 8.12
    9 -1 -6 7.90
    -9 1 6 8.23
    -9 1 6 8.13
    -8 -1 6 1.52
    8 -1 -6 1.47
    -8 -1 6 1.48
    -8 1 6 1.68
    8 1 -6 1.61
    -8 1 6 1.41
    -8 1 6 1.51
    -7 -1 6 6.74
    -7 -1 6 6.22
    -7 -1 6 6.83
    -7 -1 6 7.01
    7 1 -6 6.59
    7 1 -6 7.75
    -7 1 6 6.98
    -7 1 6 6.25
    -7 1 6 6.53
    -6 -1 6 3.56
    -6 -1 6 3.88
    -6 -1 6 3.73
    -6 -1 6 3.13
    6 -1 -6 3.89
    6 -1 -6 3.67
    6 1 -6 3.43
    6 1 -6 4.13
    -6 1 6 3.53
    -6 1 6 3.56
    -6 1 6 3.45
    -5 -1 6 21.07
    -5 -1 6 20.26
    -5 -1 6 21.02
    5 -1 -6 21.39
    -5 -1 6 21.71
    5 -1 -6 20.94
    -5 1 6 21.13
    5 1 -6 20.77
    -5 1 6 21.25
    -5 1 6 22.04
    -5 1 6 20.42
    4 -1 -6 38.71
    -4 -1 6 38.23
    -4 -1 6 37.80
    -4 -1 6 39.88
    -4 -1 6 37.44
    -4 1 6 37.29
    4 1 -6 38.34
    4 1 -6 37.99
    -4 1 6 38.18
    -4 1 6 38.81
    -4 1 6 38.40
    3 -1 -6 1.65
    3 -1 -6 1.52
    -3 -1 6 1.44
    3 -1 -6 1.36
    -3 -1 6 1.48
    -3 -1 6 1.74
    3 1 -6 1.60
    3 1 -6 1.57
    -3 1 6 1.65
    -3 1 6 1.67
    -3 1 6 1.67
    -3 1 6 1.67
    -3 1 6 1.49
    3 1 -6 1.47
    -2 -1 6 0.99
    2 -1 -6 0.92
    2 -1 -6 1.00
    2 -1 -6 0.93
    -2 -1 6 1.01
    -2 -1 6 1.09
    2 1 -6 1.02
    2 1 -6 1.03
    -2 1 6 1.04
    -2 1 6 1.03
    -2 1 6 1.05
    -2 1 6 0.94
    -1 -1 6 56.11
    1 -1 -6 56.04
    1 -1 -6 55.39
    -1 -1 6 56.68
    -1 -1 6 56.47
    1 -1 -6 56.93
    1 -1 -6 56.32
    1 1 -6 56.56
    1 1 -6 55.65
    -1 1 6 56.18
    -1 1 6 56.26
    -1 1 6 54.66
    1 1 -6 55.22
    -1 1 6 56.21
    -1 1 6 57.02
    0 -1 6 42.40
    0 -1 -6 41.64
    0 -1 -6 41.80
    0 -1 -6 41.30
    0 -1 6 42.48
    0 -1 6 42.05
    0 -1 -6 42.60
    0 -1 6 42.65
    0 -1 6 41.29
    0 1 6 42.89
    0 1 -6 41.79
    0 1 -6 42.42
    0 1 6 42.52
    0 1 -6 40.50
    0 1 6 42.03
    0 1 -6 41.38
    0 1 6 41.32
    0 1 6 41.96
    -1 -1 -6 10.12
    -1 -1 -6 9.86
    1 -1 6 9.93
    1 -1 6 9.82
    -1 -1 -6 9.70
    -1 -1 -6 10.36
    1 -1 6 10.08
    1 -1 6 10.07
    1 1 6 9.64
    1 1 6 9.86
    -1 1 -6 9.98
    1 1 6 10.11
    1 1 6 9.82
    -1 1 -6 10.00
    -1 1 -6 9.80
    1 1 6 10.07
    -2 -1 -6 1.35
    -2 -1 -6 1.12
    2 -1 6 1.20
    2 -1 6 1.14
    2 -1 6 1.02
    -2 1 -6 1.13
    2 1 6 1.19
    2 1 6 1.21
    2 1 6 1.09
    -2 1 -6 1.04
    -2 1 -6 1.15
    2 1 6 1.17
    3 -1 6 -0.05
    -3 -1 -6 -0.03
    -3 -1 -6 0.01
    3 -1 6 -0.02
    3 -1 6 -0.02
    -3 1 -6 -0.05
    -3 1 -6 0.01
    3 1 6 -0.02
    3 1 6 -0.07
    3 1 6 -0.03
    -3 1 -6 0.00
    3 1 6 -0.03
    -4 -1 -6 10.95
    -4 -1 -6 10.76
    4 -1 6 11.24
    4 -1 6 11.11
    4 1 6 11.07
    -4 1 -6 11.36
    4 1 6 11.30
    -4 1 -6 11.65
    -4 1 -6 10.99
    4 1 6 11.20
    4 1 6 11.43
    5 -1 6 3.25
    -5 -1 -6 3.45
    5 -1 6 3.34
    5 1 6 3.41
    -5 1 -6 3.68
    5 1 6 3.41
    -5 1 -6 3.06
    6 -1 6 0.16
    -6 -1 -6 0.10
    6 -1 6 0.13
    -6 1 -6 0.13
    -6 1 -6 0.17
    6 1 6 0.13
    -7 -1 -6 3.12
    7 -1 6 2.76
    7 1 6 2.89
    -7 1 -6 2.86
    -7 1 -6 3.10
    8 -1 6 0.12
    -8 -1 -6 -0.10
    -8 1 -6 -0.04
    -8 1 -6 -0.08
    8 1 6 0.04
    -9 -1 -6 0.95
    9 -1 6 0.74
    -9 1 -6 0.94
    9 1 6 1.15
    -9 1 -6 0.86
    10 -1 6 0.15
    -10 1 -6 0.13
    10 1 6 0.09
    -10 1 -6 0.08
    12 -2 -6 3.02
    -12 2 6 3.13
    11 -2 -6 5.09
    -11 2 6 5.27
    11 2 -6 4.85
    -11 2 6 4.81
    10 -2 -6 2.65
    -10 2 6 2.77
    10 2 -6 2.70
    -10 2 6 2.90
    -9 -2 6 0.42
    9 -2 -6 0.31
    -9 2 6 0.33
    -9 2 6 0.44
    8 -2 -6 0.02
    -8 -2 6 0.00
    -8 2 6 0.00
    -8 2 6 0.03
    -8 2 6 0.02
    7 -2 -6 6.71
    -7 -2 6 7.25
    -7 2 6 7.30
    -7 2 6 7.48
    -7 2 6 7.47
    7 2 -6 7.60
    -6 -2 6 3.28
    -6 -2 6 3.33
    6 -2 -6 3.18
    -6 -2 6 3.36
    6 -2 -6 3.35
    6 2 -6 3.13
    -6 2 6 3.25
    -6 2 6 3.34
    -6 2 6 2.89
    -5 -2 6 8.05
    5 -2 -6 7.76
    -5 -2 6 7.93
    -5 -2 6 7.93
    5 -2 -6 7.95
    5 -2 -6 7.91
    5 2 -6 7.89
    -5 2 6 7.57
    5 2 -6 7.88
    -5 2 6 7.42
    -5 2 6 8.13
    -5 2 6 8.00
    -4 -2 6 5.43
    -4 -2 6 5.58
    4 -2 -6 5.37
    4 -2 -6 5.72
    4 -2 -6 5.53
    -4 2 6 5.52
    -4 2 6 5.52
    4 2 -6 5.40
    -4 2 6 5.43
    -4 2 6 5.17
    -4 2 6 5.22
    4 2 -6 5.49
    3 -2 -6 31.96
    3 -2 -6 31.39
    -3 -2 6 32.62
    3 -2 -6 31.98
    -3 -2 6 31.98
    -3 2 6 32.70
    -3 2 6 31.56
    -3 2 6 32.78
    3 2 -6 31.60
    -3 2 6 31.43
    -3 2 6 32.50
    3 2 -6 31.35
    3 2 -6 30.81
    -2 -2 6 2.93
    2 -2 -6 3.32
    2 -2 -6 3.42
    -2 -2 6 3.17
    2 -2 -6 3.46
    2 -2 -6 3.20
    2 -2 -6 3.26
    -2 2 6 3.53
    -2 2 6 3.42
    2 2 -6 3.39
    -2 2 6 3.16
    -2 2 6 3.29
    -2 2 6 3.19
    2 2 -6 3.37
    2 2 -6 3.35
    1 -2 -6 3.00
    -1 -2 6 3.01
    -1 -2 6 2.95
    1 -2 -6 2.95
    1 -2 -6 2.86
    1 -2 -6 2.93
    1 -2 -6 3.06
    -1 2 6 2.83
    1 2 -6 2.89
    1 2 -6 2.99
    1 2 -6 3.04
    -1 2 6 2.95
    -1 2 6 2.97
    -1 2 6 2.77
    1 2 -6 2.65
    -1 2 6 3.01
    0 -2 6 25.79
    0 -2 -6 25.08
    0 -2 -6 25.28
    0 -2 -6 25.52
    0 -2 6 25.95
    0 -2 -6 25.30
    0 -2 6 25.69
    0 -2 -6 24.76
    0 -2 6 25.11
    0 2 -6 24.83
    0 2 -6 25.44
    0 2 -6 25.57
    0 2 6 26.01
    0 2 6 24.77
    0 2 -6 25.88
    0 2 6 25.64
    0 2 6 25.63
    0 2 6 25.12
    -1 -2 -6 1.46
    -1 -2 -6 1.24
    1 -2 6 1.46
    -1 -2 -6 1.45
    1 -2 6 1.63
    1 -2 6 1.42
    -1 -2 -6 1.44
    -1 2 -6 1.28
    -1 2 -6 1.37
    -1 2 -6 1.40
    1 2 6 1.44
    1 2 6 1.45
    -1 2 -6 1.35
    1 2 6 1.40
    1 2 6 1.36
    -1 2 -6 1.19
    2 -2 6 24.58
    2 -2 6 24.96
    -2 -2 -6 24.81
    2 -2 6 25.86
    2 -2 6 25.40
    -2 2 -6 24.61
    2 2 6 24.23
    2 2 6 25.14
    2 2 6 25.28
    2 2 6 25.17
    -2 2 -6 24.40
    2 2 6 25.79
    2 2 6 25.28
    -2 2 -6 25.21
    3 -2 6 55.65
    3 -2 6 54.84
    3 -2 6 53.24
    -3 -2 -6 55.48
    3 -2 6 56.53
    -3 -2 -6 55.76
    3 2 6 56.95
    -3 2 -6 54.62
    -3 2 -6 53.10
    -3 2 -6 52.14
    3 2 6 55.39
    3 2 6 55.09
    3 2 6 54.85
    4 -2 6 1.47
    4 -2 6 1.59
    -4 -2 -6 1.47
    4 -2 6 1.63
    -4 -2 -6 1.52
    4 2 6 1.56
    -4 2 -6 1.57
    -4 2 -6 1.62
    -4 2 -6 1.47
    4 2 6 1.52
    4 2 6 1.54
    -5 -2 -6 0.21
    5 -2 6 0.19
    5 -2 6 0.24
    5 2 6 0.19
    -5 2 -6 0.21
    -5 2 -6 0.18
    5 2 6 0.22
    -6 -2 -6 0.54
    6 -2 6 0.57
    6 -2 6 0.42
    -6 2 -6 0.57
    6 2 6 0.49
    -6 2 -6 0.48
    -7 -2 -6 -0.10
    7 -2 6 0.04
    7 2 6 -0.01
    -7 2 -6 0.05
    -7 2 -6 0.01
    8 -2 6 0.05
    -8 2 -6 -0.03
    -8 2 -6 -0.03
    8 2 6 0.08
    9 -2 6 0.20
    -9 2 -6 0.06
    -9 2 -6 -0.01
    9 2 6 -0.04
    10 -2 6 1.68
    -10 2 -6 1.49
    10 2 6 1.37
    -10 2 -6 1.75
    12 -3 -6 3.01
    -12 3 6 2.90
    11 -3 -6 0.52
    -11 3 6 0.52
    -11 3 6 0.31
    11 3 -6 0.46
    -10 -3 6 8.97
    10 -3 -6 9.32
    10 3 -6 8.98
    -10 3 6 8.55
    -10 3 6 8.72
    9 -3 -6 3.83
    -9 -3 6 4.17
    -9 3 6 4.26
    -9 3 6 3.89
    9 3 -6 3.88
    8 -3 -6 2.54
    -8 -3 6 2.72
    -8 3 6 2.54
    8 3 -6 2.74
    -8 3 6 2.68
    7 -3 -6 18.62
    -7 -3 6 19.26
    -7 3 6 19.45
    -7 3 6 19.87
    -7 3 6 19.15
    7 3 -6 19.63
    7 3 -6 18.90
    7 3 -6 19.63
    -6 -3 6 0.01
    6 -3 -6 -0.05
    -6 3 6 0.00
    -6 3 6 -0.02
    -6 3 6 0.04
    6 3 -6 0.06
    6 3 -6 0.02
    6 3 -6 0.01
    -6 3 6 0.07
    -5 -3 6 21.55
    5 -3 -6 20.57
    -5 -3 6 22.51
    5 3 -6 22.02
    5 3 -6 20.94
    -5 3 6 21.27
    -5 3 6 21.28
    -5 3 6 21.64
    5 3 -6 22.08
    -5 3 6 21.21
    4 -3 -6 1.10
    -4 -3 6 0.91
    -4 -3 6 1.01
    -4 3 6 1.13
    -4 3 6 1.07
    4 3 -6 1.09
    -4 3 6 1.07
    -4 3 6 0.94
    4 3 -6 1.08
    4 3 -6 1.01
    -3 -3 6 1.20
    -3 -3 6 1.15
    3 -3 -6 1.16
    3 -3 -6 1.24
    3 -3 -6 1.20
    -3 3 6 1.23
    -3 3 6 1.22
    -3 3 6 1.01
    3 3 -6 1.18
    3 3 -6 1.24
    3 3 -6 1.22
    -3 3 6 1.04
    2 -3 -6 31.18
    -2 -3 6 31.84
    2 -3 -6 32.22
    2 -3 -6 32.08
    2 -3 -6 31.77
    2 -3 -6 32.73
    -2 -3 6 32.36
    2 -3 -6 31.16
    -2 3 6 31.45
    -2 3 6 31.86
    2 3 -6 31.42
    -2 3 6 31.91
    -2 3 6 31.00
    2 3 -6 30.93
    2 3 -6 32.64
    -2 3 6 32.15
    2 3 -6 32.25
    1 -3 -6 2.91
    -1 -3 6 2.94
    1 -3 -6 2.84
    1 -3 -6 2.59
    -1 -3 6 2.53
    1 -3 -6 3.14
    1 -3 -6 2.95
    -1 3 6 2.52
    1 3 -6 2.80
    1 3 -6 2.74
    -1 3 6 2.85
    1 3 -6 2.79
    -1 3 6 2.92
    1 3 -6 2.83
    -1 3 6 2.92
    0 -3 6 5.42
    0 -3 6 5.49
    0 -3 -6 5.06
    0 -3 -6 5.40
    0 -3 -6 5.22
    0 -3 6 4.99
    0 -3 -6 5.31
    0 -3 -6 5.45
    0 3 -6 5.25
    0 3 -6 5.01
    0 3 6 5.42
    0 3 6 5.13
    0 3 -6 5.26
    0 3 -6 5.37
    0 3 6 5.29
    0 3 -6 5.18
    0 3 6 5.45
    0 3 6 5.16
    1 -3 6 1.02
    1 -3 6 1.21
    -1 -3 -6 1.08
    -1 -3 -6 1.00
    1 -3 6 1.21
    -1 -3 -6 1.10
    1 -3 6 1.08
    1 3 6 1.12
    1 3 6 0.97
    -1 3 -6 0.99
    -1 3 -6 1.15
    -1 3 -6 1.09
    1 3 6 1.14
    -1 3 -6 1.27
    1 3 6 1.02
    1 3 6 1.18
    2 -3 6 -0.02
    -2 -3 -6 -0.01
    2 -3 6 0.02
    2 -3 6 -0.05
    2 -3 6 0.00
    -2 -3 -6 0.05
    -2 -3 -6 -0.04
    2 -3 6 0.11
    -2 3 -6 0.01
    -2 3 -6 -0.03
    -2 3 -6 0.00
    -2 3 -6 0.01
    2 3 6 -0.02
    2 3 6 -0.09
    -2 3 -6 0.01
    2 3 6 0.02
    2 3 6 0.03
    2 3 6 0.00
    3 -3 6 0.82
    3 -3 6 0.84
    -3 -3 -6 0.75
    3 -3 6 0.79
    -3 -3 -6 0.85
    3 3 6 0.77
    -3 3 -6 0.81
    -3 3 -6 0.76
    -3 3 -6 0.79
    -3 3 -6 0.84
    3 3 6 0.92
    3 3 6 0.83
    -3 3 -6 0.78
    3 3 6 0.86
    4 -3 6 0.08
    4 -3 6 0.05
    4 -3 6 0.07
    -4 -3 -6 0.01
    -4 -3 -6 0.05
    -4 3 -6 0.12
    4 3 6 0.05
    4 3 6 0.08
    -4 3 -6 0.05
    -4 3 -6 0.10
    4 3 6 0.08
    5 -3 6 5.62
    -5 -3 -6 5.76
    5 -3 6 6.01
    5 3 6 5.52
    -5 3 -6 5.68
    5 3 6 5.78
    -5 3 -6 5.80
    -6 -3 -6 0.05
    6 -3 6 0.11
    6 -3 6 0.11
    -6 3 -6 0.13
    -6 3 -6 0.07
    6 3 6 0.12
    7 -3 6 0.11
    7 -3 6 0.16
    -7 3 -6 0.07
    7 3 6 0.15
    -7 3 -6 0.00
    8 -3 6 0.77
    -8 3 -6 0.84
    -8 3 -6 0.80
    8 3 6 0.70
    9 -3 6 0.06
    -9 3 -6 -0.02
    9 3 6 0.02
    -9 3 -6 0.00
    10 -3 6 1.54
    10 3 6 1.60
    -10 3 -6 1.75
    -10 3 -6 2.00
    11 -4 -6 0.94
    -11 4 6 0.72
    11 4 -6 0.72
    -11 4 6 0.94
    -10 -4 6 0.91
    10 -4 -6 0.83
    -10 4 6 0.59
    10 4 -6 0.93
    -10 4 6 0.86
    -9 -4 6 2.58
    9 -4 -6 2.46
    9 4 -6 2.41
    -9 4 6 2.63
    -9 4 6 2.56
    -8 -4 6 2.86
    8 -4 -6 2.60
    8 4 -6 2.87
    -8 4 6 2.70
    -8 4 6 2.95
    7 -4 -6 6.79
    -7 -4 6 7.05
    -7 4 6 6.98
    7 4 -6 7.14
    -7 4 6 6.89
    -7 4 6 7.29
    -7 4 6 7.19
    -6 -4 6 5.73
    6 -4 -6 5.87
    6 4 -6 6.20
    -6 4 6 6.15
    -6 4 6 5.45
    6 4 -6 5.75
    6 4 -6 5.80
    -6 4 6 5.88
    -6 4 6 5.61
    -5 -4 6 0.50
    5 -4 -6 0.55
    5 -4 -6 0.58
    -5 4 6 0.59
    5 4 -6 0.53
    -5 4 6 0.70
    5 4 -6 0.62
    -5 4 6 0.49
    -5 4 6 0.65
    5 4 -6 0.72
    4 -4 -6 0.21
    -4 -4 6 0.25
    -4 -4 6 0.27
    4 -4 -6 0.17
    -4 4 6 0.22
    4 4 -6 0.33
    -4 4 6 0.25
    4 4 -6 0.26
    4 4 -6 0.24
    -4 4 6 0.18
    -4 4 6 0.23
    3 -4 -6 7.75
    -3 -4 6 7.19
    3 -4 -6 6.72
    -3 -4 6 7.72
    3 -4 -6 7.66
    -3 4 6 7.59
    3 4 -6 7.31
    -3 4 6 7.14
    3 4 -6 7.23
    -3 4 6 7.23
    3 4 -6 7.59
    -3 4 6 7.57
    -2 -4 6 5.64
    -2 -4 6 5.05
    2 -4 -6 5.73
    2 -4 -6 5.68
    2 -4 -6 5.74
    2 -4 -6 5.89
    2 4 -6 5.55
    -2 4 6 5.65
    -2 4 6 5.68
    -2 4 6 5.75
    -2 4 6 5.67
    2 4 -6 5.69
    -2 4 6 5.78
    2 4 -6 5.77
    -1 -4 6 16.40
    1 -4 -6 16.86
    1 -4 -6 16.73
    1 -4 -6 16.28
    -1 -4 6 17.11
    -1 -4 6 16.06
    1 -4 -6 16.78
    1 -4 -6 16.48
    -1 4 6 16.91
    1 4 -6 16.57
    1 4 -6 16.82
    1 4 -6 16.05
    -1 4 6 16.70
    -1 4 6 16.13
    -1 4 6 16.28
    -1 4 6 16.87
    -1 4 6 16.33
    0 -4 6 19.83
    0 -4 -6 20.51
    0 -4 6 20.29
    0 -4 -6 19.60
    0 -4 -6 20.34
    0 -4 -6 20.40
    0 -4 -6 20.48
    0 -4 6 20.79
    0 -4 6 20.77
    0 4 -6 20.55
    0 4 6 20.44
    0 4 -6 20.18
    0 4 6 19.75
    0 4 -6 19.93
    0 4 6 19.35
    0 4 6 20.06
    0 4 6 20.41
    0 4 -6 19.54
    0 4 6 20.14
    1 -4 6 3.54
    -1 -4 -6 3.46
    1 -4 6 3.27
    1 -4 6 3.33
    -1 -4 -6 3.37
    -1 -4 -6 3.45
    1 4 6 3.43
    1 4 6 3.42
    1 4 6 3.47
    -1 4 -6 3.45
    -1 4 -6 3.38
    1 4 6 3.38
    1 4 6 3.43
    1 4 6 3.61
    -1 4 -6 3.58
    -1 4 -6 3.34
    2 -4 6 0.34
    -2 -4 -6 0.26
    2 -4 6 0.31
    2 -4 6 0.23
    -2 -4 -6 0.22
    2 -4 6 0.30
    -2 -4 -6 0.24
    2 4 6 0.27
    -2 4 -6 0.30
    2 4 6 0.35
    2 4 6 0.30
    -2 4 -6 0.29
    2 4 6 0.29
    -2 4 -6 0.29
    2 4 6 0.21
    2 4 6 0.34
    -2 4 -6 0.27
    -2 4 -6 0.29
    3 -4 6 8.23
    3 -4 6 8.21
    -3 -4 -6 7.63
    -3 -4 -6 8.59
    3 4 6 8.01
    -3 4 -6 7.84
    -3 4 -6 8.13
    3 4 6 8.02
    -3 4 -6 7.94
    3 4 6 8.20
    -3 4 -6 8.10
    -3 4 -6 8.18
    3 4 6 8.19
    4 -4 6 2.18
    -4 -4 -6 2.09
    4 -4 6 2.29
    -4 4 -6 2.21
    4 4 6 2.02
    -4 4 -6 2.18
    -4 4 -6 1.97
    4 4 6 2.09
    5 -4 6 9.97
    5 4 6 10.16
    -5 4 -6 9.72
    5 4 6 9.65
    -5 4 -6 9.81
    6 -4 6 8.33
    6 4 6 7.76
    6 4 6 8.27
    -6 4 -6 7.82
    -6 4 -6 8.24
    7 -4 6 3.69
    7 -4 6 3.75
    -7 4 -6 3.87
    -7 4 -6 3.80
    7 4 6 3.75
    8 -4 6 0.31
    8 -4 6 0.31
    -8 4 -6 0.19
    8 4 6 0.32
    -8 4 -6 0.16
    9 -4 6 7.13
    -9 4 -6 7.23
    -9 4 -6 7.66
    9 4 6 7.66
    10 -4 6 0.25
    10 4 6 0.14
    -10 4 -6 0.19
    -10 4 -6 0.11
    -11 -5 6 3.83
    11 -5 -6 3.51
    -11 5 6 3.52
    11 5 -6 3.49
    10 -5 -6 2.26
    -10 -5 6 2.26
    10 5 -6 2.07
    -10 5 6 2.01
    -10 5 6 1.99
    -9 -5 6 2.51
    9 -5 -6 2.57
    -9 5 6 2.44
    9 5 -6 2.20
    -8 -5 6 7.94
    8 -5 -6 8.05
    -8 5 6 7.37
    -8 5 6 7.90
    -8 5 6 7.90
    8 5 -6 7.72
    7 -5 -6 2.26
    7 -5 -6 2.70
    -7 -5 6 2.70
    -7 5 6 2.52
    7 5 -6 2.50
    -7 5 6 2.55
    -7 5 6 2.73
    6 -5 -6 0.33
    -6 -5 6 0.36
    6 -5 -6 0.44
    -6 5 6 0.40
    -6 5 6 0.39
    -6 5 6 0.54
    -6 5 6 0.36
    6 5 -6 0.28
    5 -5 -6 6.24
    5 -5 -6 5.92
    -5 -5 6 6.17
    5 5 -6 6.44
    -5 5 6 6.12
    -5 5 6 6.56
    -5 5 6 6.55
    5 5 -6 6.28
    -5 5 6 6.45
    -4 -5 6 0.03
    4 -5 -6 0.01
    4 -5 -6 0.02
    4 5 -6 -0.02
    4 5 -6 -0.04
    -4 5 6 0.00
    -4 5 6 0.03
    -4 5 6 -0.02
    4 5 -6 -0.02
    -4 5 6 -0.02
    3 -5 -6 2.04
    -3 -5 6 2.14
    3 5 -6 2.16
    -3 5 6 2.04
    -3 5 6 2.16
    -3 5 6 2.00
    3 5 -6 2.10
    3 5 -6 2.19
    -3 5 6 2.11
    -2 -5 6 5.58
    2 -5 -6 5.61
    2 -5 -6 5.56
    2 -5 -6 5.79
    2 -5 -6 5.54
    -2 5 6 5.58
    2 5 -6 5.80
    -2 5 6 5.46
    2 5 -6 5.86
    2 5 -6 5.36
    -2 5 6 5.64
    -2 5 6 5.54
    -2 5 6 5.53
    -2 5 6 5.36
    -1 -5 6 1.72
    1 -5 -6 1.69
    1 -5 -6 1.63
    -1 -5 6 1.70
    -1 -5 6 1.61
    1 -5 -6 1.63
    1 -5 -6 1.68
    -1 5 6 1.56
    -1 5 6 1.64
    -1 5 6 1.83
    1 5 -6 1.69
    1 5 -6 1.73
    -1 5 6 1.72
    -1 5 6 1.67
    1 5 -6 1.61
    0 -5 -6 13.37
    0 -5 -6 13.87
    0 -5 6 13.71
    0 -5 -6 13.10
    0 -5 6 13.27
    0 -5 6 13.64
    0 -5 -6 13.79
    0 -5 -6 13.64
    0 5 6 13.70
    0 5 6 12.87
    0 5 6 13.49
    0 5 -6 13.65
    0 5 6 13.57
    0 5 6 13.69
    0 5 6 13.77
    0 5 -6 13.31
    0 5 -6 13.45
    0 5 -6 14.01
    -1 -5 -6 10.56
    1 -5 6 10.42
    -1 -5 -6 10.45
    -1 -5 -6 10.51
    -1 -5 -6 10.66
    1 -5 6 9.89
    -1 5 -6 10.70
    -1 5 -6 10.18
    -1 5 -6 10.33
    1 5 6 10.23
    -1 5 -6 10.28
    1 5 6 10.50
    1 5 6 10.46
    1 5 6 10.28
    1 5 6 10.38
    1 5 6 10.60
    2 -5 6 0.48
    -2 -5 -6 0.51
    -2 -5 -6 0.51
    -2 -5 -6 0.63
    -2 -5 -6 0.53
    2 -5 6 0.54
    2 5 6 0.43
    -2 5 -6 0.61
    2 5 6 0.51
    2 5 6 0.42
    -2 5 -6 0.57
    -2 5 -6 0.61
    2 5 6 0.55
    -2 5 -6 0.59
    -2 5 -6 0.71
    2 5 6 0.46
    3 -5 6 4.48
    -3 -5 -6 4.76
    3 -5 6 4.71
    -3 -5 -6 4.45
    3 5 6 4.45
    -3 5 -6 4.56
    3 5 6 4.65
    -3 5 -6 4.67
    3 5 6 4.47
    -3 5 -6 4.66
    -3 5 -6 4.44
    3 5 6 4.71
    4 -5 6 0.21
    4 -5 6 0.20
    4 5 6 0.20
    -4 5 -6 0.19
    -4 5 -6 0.22
    4 5 6 0.18
    5 -5 6 5.20
    -5 5 -6 5.37
    -5 5 -6 5.11
    5 5 6 5.08
    6 -5 6 0.71
    -6 5 -6 0.71
    -6 5 -6 0.91
    6 5 6 0.82
    7 -5 6 0.51
    -7 -5 -6 0.53
    7 5 6 0.50
    -7 5 -6 0.55
    -7 5 -6 0.72
    8 -5 6 0.03
    -8 -5 -6 0.00
    -8 5 -6 -0.04
    -8 5 -6 -0.04
    8 5 6 -0.09
    9 -5 6 0.71
    -9 -5 -6 0.82
    9 -5 6 0.81
    -9 5 -6 0.63
    -9 5 -6 0.87
    9 5 6 0.64
    11 6 -6 4.89
    -11 6 6 4.58
    10 -6 -6 11.37
    -10 -6 6 12.15
    -10 6 6 11.83
    10 6 -6 12.22
    -10 6 6 11.98
    -9 -6 6 9.44
    9 -6 -6 9.09
    9 6 -6 9.02
    -9 6 6 9.38
    -9 6 6 9.39
    -9 6 6 9.47
    8 -6 -6 0.17
    -8 -6 6 0.17
    8 -6 -6 0.30
    -8 6 6 0.26
    -8 6 6 0.19
    8 6 -6 0.31
    -8 6 6 0.27
    7 -6 -6 4.92
    -7 -6 6 5.73
    7 -6 -6 6.04
    -7 6 6 5.95
    -7 6 6 6.15
    -7 6 6 6.58
    7 6 -6 5.33
    -6 -6 6 0.06
    6 -6 -6 0.05
    6 -6 -6 0.02
    -6 6 6 0.02
    -6 6 6 -0.01
    6 6 -6 0.00
    -6 6 6 -0.02
    -6 6 6 -0.07
    -5 -6 6 13.15
    5 -6 -6 12.94
    5 -6 -6 13.43
    -5 6 6 13.04
    -5 6 6 13.33
    -5 6 6 13.09
    5 6 -6 13.62
    -5 6 6 13.37
    4 -6 -6 0.75
    -4 -6 6 0.50
    4 -6 -6 0.65
    -4 6 6 0.64
    -4 6 6 0.65
    -4 6 6 0.57
    4 6 -6 0.56
    -4 6 6 0.50
    3 -6 -6 15.54
    3 -6 -6 14.79
    -3 -6 6 14.99
    3 6 -6 15.71
    3 6 -6 15.30
    3 6 -6 15.17
    -3 6 6 15.17
    -3 6 6 14.95
    -3 6 6 15.18
    2 -6 -6 5.39
    2 -6 -6 5.82
    2 -6 -6 5.51
    2 -6 -6 6.22
    -2 -6 6 5.58
    -2 6 6 5.48
    -2 6 6 5.41
    -2 6 6 5.85
    2 6 -6 5.32
    -2 6 6 5.45
    -2 6 6 5.61
    2 6 -6 6.09
    2 6 -6 5.45
    -2 6 6 5.78
    1 -6 -6 23.04
    1 -6 -6 23.57
    -1 -6 6 23.39
    -1 -6 6 24.05
    1 -6 -6 23.90
    1 -6 -6 23.57
    -1 6 6 23.09
    1 6 -6 23.69
    1 6 -6 23.19
    -1 6 6 23.60
    1 6 -6 23.30
    -1 6 6 23.26
    -1 6 6 22.96
    -1 6 6 23.44
    -1 6 6 23.38
    0 -6 6 11.99
    0 -6 -6 12.07
    0 -6 -6 12.25
    0 -6 6 12.17
    0 -6 -6 12.94
    0 -6 -6 12.40
    0 6 6 12.12
    0 6 6 12.42
    0 6 -6 12.32
    0 6 -6 11.81
    0 6 -6 11.88
    0 6 6 12.20
    0 6 6 11.66
    0 6 6 11.78
    0 6 -6 12.10
    0 6 6 12.20
    1 -6 6 21.05
    -1 -6 -6 21.59
    -1 -6 -6 20.77
    1 -6 6 21.13
    -1 -6 -6 21.32
    1 6 6 20.35
    -1 6 -6 21.30
    -1 6 -6 21.13
    -1 6 -6 21.10
    1 6 6 21.23
    1 6 6 21.62
    1 6 6 21.35
    -1 6 -6 21.19
    1 6 6 20.91
    2 -6 6 2.04
    2 -6 6 1.97
    -2 -6 -6 2.18
    -2 -6 -6 1.80
    2 6 6 2.34
    2 6 6 2.17
    -2 6 -6 1.92
    -2 6 -6 1.98
    2 6 6 2.00
    -2 6 -6 2.09
    -2 6 -6 2.29
    -2 6 -6 2.15
    2 6 6 1.90
    -3 -6 -6 4.76
    3 -6 6 4.94
    3 -6 6 4.77
    -3 6 -6 4.42
    3 6 6 4.45
    3 6 6 5.01
    -3 6 -6 4.77
    3 6 6 4.68
    -3 6 -6 4.82
    4 -6 6 0.99
    -4 -6 -6 1.13
    4 -6 6 1.02
    4 6 6 0.94
    -4 6 -6 1.08
    4 6 6 1.11
    -4 6 -6 1.05
    4 6 6 1.18
    5 -6 6 1.62
    5 -6 6 1.61
    -5 -6 -6 1.50
    -5 6 -6 1.50
    -5 6 -6 1.74
    5 6 6 1.74
    -6 -6 -6 0.20
    6 -6 6 0.12
    6 6 6 0.15
    -6 6 -6 0.15
    -6 6 -6 0.06
    -7 -6 -6 0.25
    7 -6 6 0.14
    -7 6 -6 0.13
    -7 6 -6 0.20
    7 6 6 0.16
    8 -6 6 1.12
    -8 -6 -6 0.89
    -8 6 -6 0.85
    8 6 6 1.06
    -8 6 -6 1.02
    9 -6 6 4.59
    9 -6 6 4.23
    -9 6 -6 4.31
    -9 6 -6 4.80
    9 6 6 4.30
    10 -7 -6 0.17
    -10 -7 6 0.31
    10 7 -6 0.14
    -10 7 6 0.34
    -10 7 6 0.06
    -10 7 6 0.09
    -9 -7 6 5.23
    9 -7 -6 5.35
    9 -7 -6 5.11
    -9 7 6 5.10
    -9 7 6 5.11
    9 7 -6 5.12
    -9 7 6 5.42
    -8 -7 6 3.43
    8 -7 -6 3.38
    8 -7 -6 3.70
    -8 7 6 3.69
    -8 7 6 3.93
    -8 7 6 3.92
    8 7 -6 3.81
    7 -7 -6 0.73
    7 -7 -6 0.73
    -7 -7 6 0.57
    7 7 -6 0.68
    -7 7 6 0.58
    -7 7 6 0.46
    -7 7 6 0.62
    6 -7 -6 1.30
    -6 -7 6 1.14
    6 -7 -6 1.08
    -6 7 6 1.12
    6 7 -6 1.00
    -6 7 6 1.37
    -6 7 6 1.44
    -5 -7 6 3.28
    5 -7 -6 3.20
    5 -7 -6 3.09
    -5 7 6 3.17
    -5 7 6 3.20
    5 7 -6 3.04
    -5 7 6 3.20
    -4 -7 6 13.33
    4 -7 -6 13.80
    4 -7 -6 13.53
    -4 7 6 14.08
    -4 7 6 13.90
    -4 7 6 14.11
    -4 7 6 14.67
    4 7 -6 13.50
    3 -7 -6 12.63
    3 -7 -6 13.07
    -3 -7 6 12.81
    -3 7 6 13.27
    3 7 -6 12.88
    -3 7 6 13.21
    -3 7 6 12.68
    -3 7 6 13.08
    -2 -7 6 6.44
    2 -7 -6 6.40
    2 -7 -6 5.95
    2 -7 -6 6.08
    -2 7 6 5.96
    -2 7 6 5.76
    2 7 -6 5.97
    -2 7 6 5.90
    -2 7 6 5.73
    1 -7 -6 0.29
    1 -7 -6 0.26
    1 -7 -6 0.20
    -1 -7 6 0.23
    1 -7 -6 0.24
    -1 7 6 0.23
    -1 7 6 0.16
    -1 7 6 0.29
    1 7 -6 0.26
    -1 7 6 0.24
    1 7 -6 0.18
    1 7 -6 0.28
    -1 7 6 0.31
    0 -7 -6 1.54
    0 -7 6 1.41
    0 -7 -6 1.35
    0 -7 -6 1.49
    0 -7 6 1.45
    0 -7 -6 1.26
    0 7 6 1.32
    0 7 6 1.37
    0 7 6 1.42
    0 7 6 1.32
    0 7 6 1.28
    0 7 -6 1.37
    0 7 -6 1.37
    0 7 -6 1.33
    -1 -7 -6 0.03
    1 -7 6 0.00
    -1 -7 -6 0.01
    1 7 6 -0.02
    -1 7 -6 0.01
    -1 7 -6 -0.06
    1 7 6 0.01
    -1 7 -6 -0.01
    -1 7 -6 0.00
    1 7 6 -0.04
    1 7 6 0.02
    -2 -7 -6 0.95
    2 -7 6 1.01
    -2 -7 -6 1.20
    2 -7 6 1.10
    2 7 6 1.03
    -2 7 -6 1.19
    -2 7 -6 1.18
    2 7 6 1.18
    2 7 6 1.01
    -2 7 -6 1.10
    -2 7 -6 1.06
    2 7 6 1.08
    3 -7 6 0.13
    -3 -7 -6 0.23
    3 -7 6 0.18
    3 7 6 0.20
    3 7 6 0.11
    -3 7 -6 0.15
    -3 7 -6 0.24
    -3 7 -6 0.14
    3 7 6 0.28
    -4 -7 -6 2.70
    4 -7 6 3.02
    4 -7 6 2.61
    -4 7 -6 2.67
    4 7 6 2.93
    4 7 6 3.01
    4 7 6 3.13
    -4 7 -6 2.98
    -5 -7 -6 1.68
    5 -7 6 1.75
    5 -7 6 1.47
    -5 7 -6 1.46
    -5 7 -6 1.58
    5 7 6 1.62
    -6 -7 -6 0.34
    6 -7 6 0.33
    -6 7 -6 0.43
    6 7 6 0.45
    -6 7 -6 0.35
    7 -7 6 0.07
    -7 -7 -6 0.17
    -7 7 -6 0.19
    -7 7 -6 0.10
    7 7 6 0.07
    -8 -7 -6 2.59
    8 -7 6 2.87
    8 7 6 2.88
    -8 7 -6 2.89
    -8 7 -6 2.97
    9 -7 6 2.55
    -9 7 -6 3.15
    -9 7 -6 2.90
    10 -8 -6 1.47
    -10 8 6 1.15
    10 8 -6 1.38
    -10 8 6 1.73
    9 -8 -6 0.00
    9 -8 -6 -0.11
    -9 -8 6 0.02
    9 8 -6 -0.03
    -9 8 6 0.06
    -9 8 6 -0.14
    -9 8 6 0.03
    8 -8 -6 0.07
    -8 -8 6 -0.01
    8 -8 -6 -0.08
    -8 8 6 -0.02
    -8 8 6 0.03
    -8 8 6 -0.01
    8 8 -6 -0.01
    7 -8 -6 1.41
    -7 -8 6 1.38
    7 -8 -6 1.28
    7 8 -6 1.22
    -7 8 6 1.13
    -7 8 6 1.65
    -7 8 6 1.43
    -6 -8 6 0.09
    6 -8 -6 0.18
    6 -8 -6 0.11
    6 8 -6 0.18
    -6 8 6 0.09
    -6 8 6 0.21
    -6 8 6 0.14
    -5 -8 6 -0.03
    5 -8 -6 -0.03
    5 -8 -6 0.00
    5 8 -6 -0.01
    -5 8 6 -0.04
    -5 8 6 0.07
    -5 8 6 -0.10
    -4 -8 6 0.48
    4 -8 -6 0.55
    4 -8 -6 0.43
    4 8 -6 0.56
    -4 8 6 0.59
    -4 8 6 0.28
    -4 8 6 0.51
    3 -8 -6 3.53
    -3 -8 6 3.53
    3 -8 -6 3.12
    -3 8 6 3.30
    3 8 -6 3.24
    -3 8 6 3.16
    -3 8 6 3.23
    -2 -8 6 13.08
    2 -8 -6 12.88
    2 -8 -6 13.34
    2 -8 -6 13.58
    -2 8 6 13.88
    -2 8 6 14.04
    -2 8 6 13.42
    2 8 -6 13.43
    -2 8 6 13.79
    1 -8 -6 4.43
    -1 -8 6 4.38
    1 -8 -6 4.65
    1 -8 -6 3.95
    -1 8 6 4.33
    -1 8 6 4.48
    -1 8 6 4.41
    1 8 -6 4.52
    0 -8 -6 0.00
    0 -8 6 -0.01
    0 -8 6 0.03
    0 -8 -6 0.05
    0 8 -6 -0.02
    0 8 6 -0.04
    0 8 6 -0.02
    0 8 -6 0.04
    0 8 6 0.03
    0 8 6 0.03
    -1 -8 -6 33.19
    -1 -8 -6 32.70
    1 -8 6 33.18
    -1 8 -6 32.93
    -1 8 -6 32.60
    1 8 6 32.70
    1 8 6 33.05
    1 8 6 32.52
    1 8 6 31.96
    -2 -8 -6 3.84
    2 -8 6 3.35
    2 -8 6 3.41
    -2 -8 -6 3.37
    2 8 6 3.65
    -2 8 -6 3.43
    2 8 6 3.35
    2 8 6 3.94
    -2 8 -6 3.62
    -2 8 -6 3.72
    3 -8 6 16.61
    3 -8 6 17.06
    -3 -8 -6 17.24
    -3 8 -6 17.03
    -3 8 -6 16.45
    3 8 6 16.57
    3 8 6 17.08
    -3 8 -6 17.33
    3 8 6 17.48
    4 -8 6 0.17
    4 -8 6 0.08
    -4 -8 -6 0.14
    -4 8 -6 0.13
    4 8 6 0.25
    4 8 6 0.29
    -4 8 -6 0.15
    5 -8 6 0.17
    5 -8 6 0.22
    -5 -8 -6 0.08
    -5 8 -6 0.09
    -5 8 -6 0.13
    5 8 6 0.08
    6 -8 6 0.11
    -6 -8 -6 0.11
    -6 8 -6 -0.02
    -6 8 -6 0.17
    6 8 6 0.06
    7 -8 6 0.96
    -7 -8 -6 1.03
    -7 8 -6 0.92
    -7 8 -6 0.86
    7 8 6 1.11
    8 -8 6 1.09
    -8 8 -6 1.01
    -8 8 -6 0.98
    9 -9 -6 1.02
    -9 9 6 1.02
    9 9 -6 0.93
    -9 9 6 1.09
    -8 -9 6 0.75
    8 -9 -6 0.95
    8 -9 -6 0.84
    -8 9 6 0.93
    -8 9 6 0.98
    8 9 -6 0.81
    -8 9 6 1.01
    -7 -9 6 0.44
    7 -9 -6 0.59
    7 -9 -6 0.52
    7 9 -6 0.34
    -7 9 6 0.49
    -7 9 6 0.40
    -7 9 6 0.36
    6 -9 -6 0.46
    6 -9 -6 0.46
    -6 -9 6 0.46
    6 9 -6 0.60
    -6 9 6 0.48
    -6 9 6 0.55
    -6 9 6 0.36
    5 -9 -6 2.56
    -5 -9 6 2.86
    5 -9 -6 2.83
    5 9 -6 2.98
    -5 9 6 2.95
    -5 9 6 3.05
    -5 9 6 2.98
    4 -9 -6 0.08
    -4 -9 6 0.00
    4 -9 -6 -0.05
    -4 9 6 0.03
    4 9 -6 0.03
    -4 9 6 -0.02
    -4 9 6 0.11
    -3 -9 6 7.73
    3 -9 -6 7.57
    3 -9 -6 7.82
    3 9 -6 7.82
    -3 9 6 7.91
    -3 9 6 7.52
    -3 9 6 7.71
    2 -9 -6 4.38
    2 -9 -6 4.34
    -2 -9 6 4.42
    2 -9 -6 4.46
    2 9 -6 4.29
    -2 9 6 4.19
    -2 9 6 4.02
    1 -9 -6 0.25
    -1 -9 6 0.31
    1 -9 -6 0.25
    -1 9 6 0.41
    1 9 -6 0.24
    -1 9 6 0.40
    0 -9 -6 4.24
    0 9 6 4.15
    0 9 6 4.04
    0 9 -6 3.91
    -1 -9 -6 0.18
    1 -9 6 0.20
    -1 -9 -6 0.04
    -1 9 -6 0.16
    1 9 6 0.21
    1 9 6 0.15
    -1 9 -6 0.14
    -1 9 -6 0.11
    2 -9 6 -0.02
    -2 -9 -6 0.05
    -2 -9 -6 0.05
    2 -9 6 0.10
    2 9 6 0.09
    -2 9 -6 0.01
    2 9 6 0.03
    -2 9 -6 0.03
    3 -9 6 0.94
    3 -9 6 0.85
    -3 -9 -6 0.89
    -3 9 -6 0.82
    3 9 6 1.03
    -3 9 -6 0.93
    -3 9 -6 0.68
    3 9 6 0.89
    4 -9 6 0.09
    -4 -9 -6 0.04
    4 -9 6 0.01
    4 9 6 -0.02
    -4 9 -6 0.02
    -4 9 -6 -0.03
    4 9 6 -0.03
    5 -9 6 0.17
    -5 -9 -6 0.13
    5 -9 6 -0.01
    -5 9 -6 0.03
    5 9 6 0.09
    -5 9 -6 0.01
    6 -9 6 1.29
    -6 -9 -6 1.14
    -6 9 -6 1.38
    -6 9 -6 1.32
    7 -9 6 0.38
    -7 -9 -6 0.50
    -7 9 -6 0.30
    -7 9 -6 0.39
    8 -9 6 1.12
    -8 9 -6 0.92
    -8 9 -6 0.88
    9 -10 -6 0.04
    9 10 -6 0.00
    -9 10 6 0.02
    -9 10 6 0.07
    8 -10 -6 0.15
    -8 -10 6 0.02
    8 -10 -6 0.06
    -8 10 6 0.05
    -8 10 6 0.21
    -8 10 6 0.09
    8 10 -6 0.12
    7 -10 -6 0.29
    7 -10 -6 0.46
    -7 -10 6 0.71
    7 10 -6 0.48
    -7 10 6 0.43
    -7 10 6 0.58
    -7 10 6 0.44
    -6 -10 6 -0.08
    6 -10 -6 0.05
    6 -10 -6 -0.01
    -6 10 6 0.09
    -6 10 6 0.00
    6 10 -6 0.07
    -6 10 6 0.04
    -5 -10 6 14.56
    5 -10 -6 13.79
    5 -10 -6 14.32
    -5 10 6 13.90
    -5 10 6 13.74
    5 10 -6 13.50
    -5 10 6 14.42
    4 -10 -6 1.01
    -4 -10 6 0.91
    4 -10 -6 1.06
    -4 10 6 0.99
    -4 10 6 1.23
    4 10 -6 1.07
    -4 10 6 0.88
    3 -10 -6 5.85
    -3 -10 6 6.25
    3 -10 -6 6.03
    -3 10 6 6.14
    -3 10 6 6.18
    3 10 -6 6.28
    2 -10 -6 9.79
    2 -10 -6 10.29
    -2 -10 6 9.71
    -2 10 6 9.70
    2 10 -6 9.55
    -2 10 6 9.46
    1 -10 -6 2.50
    -1 10 6 2.80
    1 10 -6 2.73
    -1 10 6 2.51
    0 -10 -6 0.78
    0 10 6 0.70
    0 10 -6 0.83
    0 10 6 0.69
    -1 -10 -6 1.74
    1 -10 6 1.87
    1 10 6 2.09
    1 10 6 2.28
    -1 10 -6 1.93
    2 -10 6 0.34
    -2 -10 -6 0.53
    2 -10 6 0.39
    2 10 6 0.38
    2 10 6 0.38
    -2 10 -6 0.54
    -2 10 -6 0.46
    3 -10 6 2.06
    -3 -10 -6 2.30
    3 -10 6 2.17
    3 10 6 2.19
    -3 10 -6 2.18
    -3 10 -6 2.08
    3 10 6 2.05
    4 -10 6 0.79
    4 -10 6 0.74
    -4 -10 -6 0.72
    -4 10 -6 0.65
    4 10 6 0.78
    4 10 6 0.98
    -4 10 -6 0.77
    5 -10 6 0.18
    5 -10 6 0.10
    -5 -10 -6 0.23
    -5 10 -6 0.08
    -5 10 -6 0.08
    -6 -10 -6 0.32
    6 -10 6 0.30
    -6 10 -6 0.24
    -6 10 -6 0.29
    7 -10 6 -0.14
    -7 10 -6 0.17
    -7 10 -6 0.11
    8 -11 -6 0.04
    -8 11 6 -0.05
    8 11 -6 -0.05
    -8 11 6 0.06
    7 -11 -6 1.52
    -7 -11 6 1.26
    7 -11 -6 1.31
    7 11 -6 1.28
    -7 11 6 1.49
    -7 11 6 1.39
    -7 11 6 1.16
    6 -11 -6 4.90
    6 -11 -6 4.92
    -6 -11 6 4.41
    -6 11 6 4.71
    6 11 -6 5.19
    -6 11 6 4.73
    -6 11 6 5.06
    -5 -11 6 0.03
    5 -11 -6 0.15
    5 -11 -6 0.21
    -5 11 6 0.25
    5 11 -6 0.11
    -5 11 6 0.17
    -5 11 6 0.11
    4 -11 -6 0.43
    -4 -11 6 0.55
    4 -11 -6 0.58
    -4 11 6 0.54
    4 11 -6 0.45
    -4 11 6 0.47
    3 -11 -6 2.11
    -3 -11 6 2.35
    3 -11 -6 2.14
    -3 11 6 2.21
    -3 11 6 2.34
    3 11 -6 2.46
    2 -11 -6 0.55
    2 11 -6 0.46
    -2 11 6 0.57
    -2 11 6 0.76
    1 -11 -6 0.52
    -1 11 6 0.44
    1 11 -6 0.60
    -1 11 6 0.45
    0 -11 -6 0.90
    0 11 -6 1.19
    0 11 6 0.86
    0 11 6 0.96
    -1 -11 -6 16.16
    1 11 6 16.56
    -1 11 -6 16.71
    1 11 6 16.57
    2 -11 6 0.53
    2 -11 6 0.41
    2 11 6 0.50
    -2 11 -6 0.60
    2 11 6 0.41
    -3 -11 -6 1.83
    3 -11 6 1.90
    3 -11 6 1.64
    3 11 6 1.68
    3 11 6 1.93
    -3 11 -6 1.73
    -3 11 -6 2.05
    4 -11 6 1.30
    4 -11 6 1.21
    -4 -11 -6 1.13
    4 11 6 1.29
    -4 11 -6 1.41
    5 -11 6 0.07
    -5 -11 -6 0.02
    5 -11 6 -0.01
    -5 11 -6 0.05
    -5 11 -6 0.09
    6 -11 6 0.09
    -6 11 -6 0.16
    -6 11 -6 0.12
    7 -12 -6 0.34
    -7 12 6 0.45
    -7 12 6 0.65
    7 12 -6 0.34
    -7 12 6 0.17
    6 -12 -6 0.06
    -6 -12 6 0.00
    -6 12 6 0.07
    -6 12 6 0.08
    6 12 -6 0.03
    -5 -12 6 1.98
    5 -12 -6 2.30
    5 -12 -6 2.43
    5 12 -6 2.43
    -5 12 6 2.38
    -5 12 6 2.44
    4 -12 -6 0.75
    4 -12 -6 1.06
    -4 -12 6 0.88
    4 12 -6 0.71
    -4 12 6 1.02
    -4 12 6 1.02
    3 -12 -6 1.28
    3 -12 -6 1.66
    3 12 -6 1.17
    -3 12 6 1.70
    -3 12 6 1.24
    2 -12 -6 0.12
    -2 12 6 0.09
    2 12 -6 0.03
    -2 12 6 -0.05
    1 -12 -6 0.24
    -1 12 6 0.48
    1 12 -6 0.45
    -1 12 6 0.50
    0 -12 -6 2.96
    0 12 -6 2.67
    0 12 6 2.80
    0 12 6 2.58
    -1 -12 -6 1.69
    1 12 6 1.57
    1 12 6 1.53
    -1 12 -6 1.59
    -2 12 -6 1.09
    2 12 6 1.05
    3 -12 6 0.70
    3 -12 6 0.68
    -3 12 -6 0.66
    3 12 6 0.83
    4 -12 6 1.95
    -4 -12 -6 1.75
    4 -12 6 1.81
    4 12 6 1.81
    5 -12 6 0.60
    -5 -12 -6 0.48
    5 -12 6 0.91
    -5 12 -6 0.86
    -5 -13 6 7.95
    5 -13 -6 8.20
    -5 13 6 8.11
    -5 13 6 8.87
    5 13 -6 8.55
    4 -13 -6 5.52
    4 13 -6 5.50
    -4 13 6 5.35
    -4 13 6 5.67
    3 -13 -6 6.68
    -3 13 6 6.18
    3 13 -6 6.64
    -3 13 6 6.69
    2 -13 -6 2.31
    -2 13 6 2.25
    -2 13 6 2.24
    2 13 -6 2.27
    1 -13 -6 1.53
    -1 13 6 1.26
    1 13 -6 1.47
    -1 13 6 1.06
    0 -13 -6 0.69
    0 13 6 0.76
    0 13 -6 0.70
    0 13 6 0.78
    1 13 6 0.33
    -1 13 -6 0.44
    -2 13 -6 10.37
    2 13 6 10.97
    3 13 6 0.00
    -3 14 6 14.18
    3 14 -6 13.49
    -3 14 6 12.78
    -2 14 6 0.41
    -2 14 6 0.23
    2 14 -6 0.20
    1 -14 -6 0.54
    -1 14 6 0.24
    1 14 -6 0.21
    0 -14 -6 0.00
    0 14 6 -0.06
    0 14 -6 0.03
    1 14 6 8.23
    -1 14 -6 8.15
    12 0 -7 0.18
    11 0 -7 0.29
    -10 0 7 0.02
    -9 0 7 12.38
    -9 0 7 12.08
    -8 0 7 -0.03
    -8 0 7 -0.02
    -7 0 7 17.73
    7 0 -7 16.94
    -7 0 7 16.85
    -7 0 7 17.57
    -6 0 7 -0.02
    -6 0 7 -0.05
    -6 0 7 0.03
    6 0 -7 0.01
    6 0 -7 0.01
    -6 0 7 -0.01
    -5 0 7 16.77
    -5 0 7 15.41
    5 0 -7 15.76
    5 0 -7 15.67
    -5 0 7 16.23
    -5 0 7 16.18
    -4 0 7 0.04
    4 0 -7 -0.02
    -4 0 7 -0.02
    4 0 -7 -0.02
    -4 0 7 -0.03
    -4 0 7 0.00
    3 0 -7 0.14
    3 0 -7 0.17
    -3 0 7 0.18
    -3 0 7 0.20
    3 0 -7 0.19
    -3 0 7 0.14
    -3 0 7 0.10
    2 0 -7 -0.04
    -2 0 7 0.00
    -2 0 7 -0.01
    2 0 -7 0.00
    -2 0 7 -0.03
    2 0 -7 -0.01
    -2 0 7 0.01
    -1 0 7 0.08
    -1 0 7 0.07
    -1 0 7 0.04
    1 0 -7 0.09
    1 0 -7 0.08
    1 0 -7 0.04
    1 0 -7 0.07
    -1 0 7 0.03
    0 0 7 0.02
    0 0 7 0.01
    0 0 7 0.05
    0 0 -7 -0.01
    0 0 7 0.04
    0 0 -7 -0.02
    0 0 -7 0.02
    0 0 -7 0.00
    1 0 7 4.53
    1 0 7 4.72
    1 0 7 4.79
    -1 0 -7 4.46
    1 0 7 4.72
    -1 0 -7 4.57
    1 0 7 4.81
    -1 0 -7 4.58
    -2 0 -7 -0.02
    2 0 7 0.02
    2 0 7 0.05
    2 0 7 0.02
    2 0 7 -0.03
    2 0 7 0.01
    -2 0 -7 0.04
    -3 0 -7 1.82
    3 0 7 1.72
    3 0 7 1.88
    -3 0 -7 1.83
    -4 0 -7 0.04
    4 0 7 0.08
    4 0 7 -0.03
    -4 0 -7 0.04
    -5 0 -7 21.26
    -5 0 -7 21.59
    5 0 7 21.93
    5 0 7 21.84
    -6 0 -7 -0.04
    -6 0 -7 0.14
    6 0 7 0.01
    6 0 7 -0.05
    -7 0 -7 4.41
    7 0 7 4.47
    -7 0 -7 4.49
    -8 0 -7 -0.08
    -8 0 -7 0.02
    8 0 7 0.02
    -9 0 -7 0.17
    9 0 7 0.17
    -10 0 -7 -0.02
    10 0 7 0.11
    12 -1 -7 4.25
    12 1 -7 3.89
    11 -1 -7 0.28
    -11 1 7 0.28
    -10 -1 7 5.20
    10 -1 -7 5.20
    -10 1 7 5.23
    -10 1 7 5.02
    -9 -1 7 2.38
    9 -1 -7 2.35
    -9 1 7 2.26
    -9 1 7 2.27
    -8 -1 7 0.60
    -8 1 7 0.62
    -8 1 7 0.53
    -7 -1 7 0.94
    -7 -1 7 0.77
    -7 -1 7 0.80
    -7 -1 7 0.74
    -7 1 7 0.87
    7 1 -7 0.88
    -7 1 7 0.75
    -7 1 7 0.72
    7 1 -7 0.88
    -6 -1 7 0.91
    -6 -1 7 0.76
    6 -1 -7 0.87
    6 -1 -7 0.83
    -6 -1 7 0.80
    -6 -1 7 0.65
    6 1 -7 0.91
    -6 1 7 0.79
    -6 1 7 0.66
    -6 1 7 0.73
    -6 1 7 0.75
    -5 -1 7 30.95
    -5 -1 7 31.24
    -5 -1 7 31.21
    -5 -1 7 32.04
    5 -1 -7 31.21
    -5 1 7 31.73
    -5 1 7 31.82
    5 1 -7 31.10
    -5 1 7 30.43
    -5 1 7 32.11
    5 1 -7 31.04
    4 -1 -7 5.96
    -4 -1 7 6.10
    -4 -1 7 6.43
    -4 -1 7 6.02
    -4 -1 7 6.28
    4 1 -7 6.57
    4 1 -7 6.07
    -4 1 7 6.40
    -4 1 7 6.60
    -4 1 7 6.26
    -4 1 7 6.07
    3 -1 -7 34.31
    -3 -1 7 33.86
    -3 -1 7 35.48
    -3 -1 7 35.34
    3 -1 -7 34.04
    -3 -1 7 34.57
    3 1 -7 35.41
    -3 1 7 34.84
    -3 1 7 33.96
    3 1 -7 34.83
    -3 1 7 35.33
    -3 1 7 33.88
    -2 -1 7 25.67
    2 -1 -7 25.33
    2 -1 -7 26.00
    -2 -1 7 25.92
    -2 -1 7 25.41
    -2 -1 7 25.82
    2 -1 -7 25.57
    2 1 -7 24.82
    -2 1 7 24.76
    -2 1 7 25.73
    2 1 -7 26.02
    -2 1 7 25.49
    -2 1 7 25.31
    -2 1 7 25.60
    2 1 -7 25.10
    1 -1 -7 8.07
    1 -1 -7 8.14
    1 -1 -7 7.94
    -1 -1 7 8.26
    -1 -1 7 8.45
    -1 -1 7 8.00
    -1 -1 7 7.83
    1 -1 -7 7.89
    1 1 -7 7.88
    -1 1 7 7.81
    -1 1 7 7.99
    -1 1 7 8.29
    1 1 -7 7.88
    -1 1 7 8.11
    1 1 -7 7.89
    -1 1 7 8.17
    0 -1 7 5.59
    0 -1 -7 5.67
    0 -1 -7 5.58
    0 -1 -7 5.74
    0 -1 -7 5.68
    0 -1 7 5.52
    0 -1 7 6.29
    0 -1 7 5.62
    0 1 -7 5.53
    0 1 -7 5.82
    0 1 7 5.53
    0 1 7 5.87
    0 1 7 5.54
    0 1 7 5.82
    0 1 -7 5.51
    1 -1 7 12.79
    1 -1 7 12.70
    -1 -1 -7 12.92
    1 -1 7 12.78
    -1 -1 -7 12.21
    -1 -1 -7 12.59
    1 -1 7 12.63
    -1 -1 -7 12.32
    1 1 7 12.95
    1 1 7 12.47
    -1 1 -7 12.64
    1 1 7 13.03
    -1 1 -7 12.79
    1 1 7 12.60
    1 1 7 12.56
    -1 1 -7 12.13
    2 -1 7 0.16
    2 -1 7 0.21
    -2 -1 -7 0.17
    2 -1 7 0.22
    -2 -1 -7 0.23
    2 -1 7 0.19
    -2 1 -7 0.22
    2 1 7 0.17
    2 1 7 0.22
    2 1 7 0.17
    -2 1 -7 0.25
    2 1 7 0.21
    2 1 7 0.23
    -3 -1 -7 23.20
    -3 -1 -7 22.57
    3 -1 7 23.37
    3 -1 7 23.16
    3 1 7 23.15
    3 1 7 22.93
    -3 1 -7 23.33
    -3 1 -7 22.50
    -3 1 -7 23.11
    3 1 7 23.21
    4 -1 7 2.65
    -4 -1 -7 2.46
    -4 -1 -7 2.62
    4 -1 7 2.70
    -4 1 -7 2.45
    -4 1 -7 2.57
    4 1 7 2.46
    -4 1 -7 2.77
    4 1 7 2.61
    -5 -1 -7 0.17
    5 -1 7 0.15
    5 -1 7 0.09
    5 1 7 0.11
    -5 1 -7 0.10
    5 1 7 0.15
    -5 1 -7 0.13
    6 -1 7 2.35
    -6 -1 -7 2.32
    6 -1 7 2.31
    6 1 7 2.23
    6 1 7 2.47
    -6 1 -7 2.18
    -6 1 -7 2.24
    -7 -1 -7 4.70
    7 -1 7 4.15
    7 -1 7 4.40
    -7 1 -7 4.41
    -7 1 -7 4.10
    7 1 7 4.42
    -8 -1 -7 4.26
    8 -1 7 3.85
    8 1 7 4.16
    -8 1 -7 4.34
    -8 1 -7 4.01
    9 -1 7 -0.05
    -9 -1 -7 -0.02
    -9 1 -7 0.02
    9 1 7 0.07
    -9 1 -7 0.20
    10 -1 7 0.09
    10 1 7 0.36
    -10 1 -7 0.06
    -10 1 -7 0.12
    12 -2 -7 0.87
    12 2 -7 0.47
    -12 2 7 0.64
    11 -2 -7 0.26
    -11 2 7 0.18
    -11 2 7 0.30
    11 2 -7 0.21
    10 -2 -7 5.61
    -10 -2 7 5.49
    -10 2 7 5.91
    -10 2 7 5.43
    -9 -2 7 0.01
    9 -2 -7 -0.06
    -9 2 7 -0.01
    -9 2 7 0.02
    8 -2 -7 5.66
    -8 -2 7 5.48
    -8 2 7 5.81
    -8 2 7 5.57
    7 -2 -7 0.61
    -7 -2 7 0.51
    7 2 -7 0.59
    -7 2 7 0.51
    -7 2 7 0.56
    7 2 -7 0.51
    -7 2 7 0.62
    6 -2 -7 2.56
    -6 -2 7 2.71
    -6 -2 7 2.52
    -6 2 7 2.35
    6 2 -7 2.38
    -6 2 7 2.58
    -6 2 7 2.25
    6 2 -7 2.55
    -5 -2 7 44.88
    5 -2 -7 44.78
    -5 -2 7 47.69
    -5 -2 7 46.21
    -5 -2 7 46.45
    5 -2 -7 45.60
    5 -2 -7 47.55
    -5 2 7 46.58
    -5 2 7 46.26
    5 2 -7 46.22
    5 2 -7 46.89
    -5 2 7 45.29
    -5 2 7 46.36
    -5 2 7 44.82
    4 -2 -7 2.36
    -4 -2 7 2.18
    -4 -2 7 2.45
    -4 -2 7 2.33
    4 -2 -7 2.36
    4 2 -7 2.47
    -4 2 7 2.34
    -4 2 7 2.47
    -4 2 7 2.37
    4 2 -7 2.37
    -4 2 7 2.41
    -3 -2 7 1.57
    -3 -2 7 1.42
    3 -2 -7 1.36
    3 -2 -7 1.51
    3 -2 -7 1.33
    -3 -2 7 1.32
    -3 2 7 1.28
    3 2 -7 1.36
    -3 2 7 1.41
    -3 2 7 1.42
    3 2 -7 1.50
    -3 2 7 1.36
    -3 2 7 1.45
    2 -2 -7 6.19
    2 -2 -7 6.05
    2 -2 -7 6.22
    2 -2 -7 5.72
    -2 -2 7 6.20
    -2 -2 7 6.15
    2 -2 -7 5.93
    2 2 -7 5.78
    -2 2 7 6.27
    -2 2 7 6.22
    -2 2 7 6.00
    2 2 -7 6.02
    -2 2 7 5.97
    -2 2 7 5.96
    2 2 -7 6.23
    -1 -2 7 9.31
    1 -2 -7 9.65
    1 -2 -7 9.61
    -1 -2 7 9.94
    1 -2 -7 9.94
    1 -2 -7 9.54
    -1 -2 7 9.80
    1 -2 -7 9.69
    -1 2 7 10.28
    1 2 -7 9.89
    1 2 -7 9.65
    -1 2 7 9.51
    1 2 -7 9.78
    -1 2 7 9.71
    1 2 -7 9.31
    -1 2 7 9.67
    -1 2 7 9.73
    0 -2 -7 33.99
    0 -2 -7 34.90
    0 -2 7 34.65
    0 -2 7 32.60
    0 -2 7 34.46
    0 -2 -7 33.56
    0 -2 7 33.78
    0 -2 -7 34.70
    0 -2 -7 33.08
    0 2 -7 32.72
    0 2 7 33.94
    0 2 7 33.43
    0 2 7 34.16
    0 2 -7 33.50
    0 2 7 34.51
    0 2 7 34.65
    0 2 -7 33.77
    0 2 -7 35.01
    -1 -2 -7 3.35
    1 -2 7 3.32
    -1 -2 -7 3.35
    1 -2 7 3.39
    -1 -2 -7 3.47
    -1 -2 -7 3.27
    1 -2 7 3.39
    1 -2 7 3.05
    1 2 7 3.03
    1 2 7 3.21
    -1 2 -7 3.43
    1 2 7 3.14
    -1 2 -7 3.34
    1 2 7 3.22
    -1 2 -7 3.09
    1 2 7 3.32
    -1 2 -7 3.25
    2 -2 7 0.06
    2 -2 7 0.08
    -2 -2 -7 0.01
    2 -2 7 0.05
    -2 -2 -7 0.05
    2 -2 7 -0.01
    2 2 7 0.01
    2 2 7 0.03
    2 2 7 0.03
    2 2 7 0.04
    -2 2 -7 -0.05
    2 2 7 0.01
    -2 2 -7 0.02
    -2 2 -7 0.01
    3 -2 7 10.72
    -3 -2 -7 10.69
    3 -2 7 10.55
    -3 -2 -7 10.84
    -3 2 -7 10.64
    -3 2 -7 10.17
    3 2 7 10.61
    3 2 7 10.88
    3 2 7 10.82
    -3 2 -7 10.63
    4 -2 7 21.81
    4 -2 7 21.12
    -4 -2 -7 21.50
    -4 2 -7 22.12
    4 2 7 22.26
    -4 2 -7 20.76
    4 2 7 22.32
    5 -2 7 1.69
    -5 -2 -7 1.80
    5 -2 7 1.83
    5 2 7 1.71
    -5 2 -7 1.89
    -5 2 -7 1.76
    5 2 7 1.79
    6 -2 7 7.36
    6 -2 7 6.78
    -6 -2 -7 7.44
    6 2 7 7.44
    6 2 7 6.90
    -6 2 -7 7.24
    -6 2 -7 7.13
    7 -2 7 0.03
    -7 -2 -7 0.13
    7 -2 7 0.11
    7 2 7 0.20
    -7 2 -7 0.14
    -7 2 -7 0.06
    8 -2 7 1.00
    -8 2 -7 0.83
    -8 2 -7 1.25
    8 2 7 1.14
    9 -2 7 0.40
    9 2 7 0.38
    -9 2 -7 0.36
    -9 2 -7 0.52
    10 -2 7 2.92
    -10 2 -7 2.82
    -10 2 -7 3.11
    10 2 7 2.75
    -12 3 7 4.16
    12 3 -7 4.44
    11 -3 -7 9.77
    11 3 -7 9.91
    -11 3 7 9.68
    -11 3 7 9.75
    10 -3 -7 12.77
    -10 -3 7 12.30
    -10 3 7 12.77
    -10 3 7 12.29
    10 3 -7 13.10
    9 -3 -7 3.76
    -9 -3 7 3.70
    9 3 -7 3.39
    -9 3 7 3.63
    -9 3 7 3.58
    -8 -3 7 1.04
    8 -3 -7 0.73
    8 3 -7 0.99
    8 3 -7 1.11
    -8 3 7 0.84
    -8 3 7 0.99
    7 -3 -7 16.07
    -7 -3 7 15.42
    7 3 -7 15.98
    -7 3 7 15.89
    7 3 -7 15.81
    -7 3 7 15.27
    -7 3 7 16.30
    7 3 -7 16.84
    -6 -3 7 8.87
    6 -3 -7 8.89
    6 3 -7 9.14
    -6 3 7 9.24
    -6 3 7 8.63
    -6 3 7 8.96
    6 3 -7 8.68
    6 3 -7 9.47
    -6 3 7 8.76
    -5 -3 7 0.90
    -5 -3 7 0.84
    5 -3 -7 0.89
    5 3 -7 0.81
    5 3 -7 0.83
    -5 3 7 1.09
    5 3 -7 1.09
    -5 3 7 1.02
    -5 3 7 0.93
    -5 3 7 0.88
    4 -3 -7 8.41
    -4 -3 7 8.90
    4 -3 -7 8.41
    -4 -3 7 8.55
    4 3 -7 8.53
    -4 3 7 8.45
    4 3 -7 8.71
    4 3 -7 8.72
    -4 3 7 8.66
    -4 3 7 8.51
    -4 3 7 8.67
    -3 -3 7 13.48
    3 -3 -7 14.07
    3 -3 -7 13.56
    3 -3 -7 13.17
    -3 -3 7 13.98
    3 -3 -7 13.34
    3 -3 -7 13.92
    -3 3 7 13.05
    3 3 -7 13.93
    3 3 -7 13.20
    -3 3 7 13.89
    -3 3 7 13.92
    3 3 -7 13.35
    -3 3 7 13.99
    -3 3 7 13.72
    -2 -3 7 1.72
    2 -3 -7 1.92
    2 -3 -7 1.83
    2 -3 -7 1.87
    -2 -3 7 1.73
    -2 3 7 1.86
    2 3 -7 1.74
    -2 3 7 1.85
    -2 3 7 1.84
    -2 3 7 1.73
    2 3 -7 1.80
    -2 3 7 1.88
    2 3 -7 1.73
    2 3 -7 1.89
    1 -3 -7 17.68
    1 -3 -7 17.76
    1 -3 -7 17.66
    1 -3 -7 18.05
    -1 -3 7 18.03
    1 -3 -7 17.35
    -1 -3 7 17.67
    -1 3 7 17.46
    1 3 -7 17.48
    1 3 -7 17.94
    -1 3 7 17.50
    1 3 -7 17.76
    -1 3 7 17.42
    -1 3 7 18.08
    1 3 -7 18.16
    -1 3 7 18.10
    0 -3 7 2.31
    0 -3 -7 2.07
    0 -3 -7 2.08
    0 -3 -7 1.91
    0 -3 7 2.10
    0 -3 7 2.20
    0 -3 -7 2.17
    0 -3 -7 2.22
    0 -3 7 2.27
    0 3 -7 2.20
    0 3 -7 2.10
    0 3 7 2.11
    0 3 7 1.94
    0 3 7 2.09
    0 3 -7 2.18
    0 3 7 2.26
    0 3 7 2.12
    0 3 -7 2.30
    -1 -3 -7 0.00
    -1 -3 -7 -0.03
    -1 -3 -7 0.02
    1 -3 7 -0.02
    1 -3 7 0.01
    1 -3 7 -0.01
    1 -3 7 -0.02
    -1 -3 -7 0.02
    1 3 7 0.02
    -1 3 -7 0.01
    1 3 7 0.03
    -1 3 -7 0.00
    1 3 7 -0.06
    -1 3 -7 -0.02
    1 3 7 0.00
    -1 3 -7 -0.01
    -1 3 -7 -0.04
    1 3 7 -0.04
    -1 3 -7 -0.02
    -2 -3 -7 4.49
    2 -3 7 4.41
    -2 -3 -7 4.64
    2 -3 7 4.57
    -2 -3 -7 4.37
    2 3 7 4.48
    -2 3 -7 5.01
    2 3 7 4.54
    2 3 7 4.43
    -2 3 -7 4.41
    2 3 7 4.29
    2 3 7 4.57
    -2 3 -7 4.62
    -2 3 -7 4.40
    -2 3 -7 4.52
    -3 -3 -7 1.45
    3 -3 7 1.36
    -3 -3 -7 1.45
    3 -3 7 1.33
    3 3 7 1.52
    -3 3 -7 1.35
    3 3 7 1.52
    -3 3 -7 1.38
    -3 3 -7 1.48
    -4 -3 -7 7.81
    4 -3 7 7.85
    4 -3 7 7.79
    -4 3 -7 7.91
    4 3 7 7.89
    -4 3 -7 7.89
    4 3 7 7.63
    -5 -3 -7 2.11
    5 -3 7 2.08
    5 -3 7 2.10
    -5 3 -7 2.16
    -5 3 -7 2.11
    5 3 7 2.09
    5 3 7 2.19
    6 -3 7 4.75
    -6 -3 -7 4.69
    6 -3 7 5.08
    6 3 7 4.75
    -6 3 -7 4.64
    -6 3 -7 4.71
    6 3 7 5.13
    7 -3 7 3.86
    7 -3 7 3.74
    -7 3 -7 3.87
    -7 3 -7 3.59
    7 3 7 3.86
    8 -3 7 2.64
    8 -3 7 2.94
    -8 3 -7 3.05
    -8 3 -7 2.63
    8 3 7 2.68
    9 -3 7 1.09
    -9 3 -7 1.06
    -9 3 -7 1.64
    9 3 7 1.30
    -11 -4 7 0.29
    11 -4 -7 0.28
    11 4 -7 0.02
    -11 4 7 0.28
    -11 4 7 0.32
    10 -4 -7 2.18
    -10 -4 7 1.92
    -10 4 7 1.92
    -10 4 7 1.95
    10 4 -7 1.97
    -9 -4 7 -0.05
    9 -4 -7 0.07
    -9 4 7 0.09
    9 4 -7 -0.02
    -9 4 7 0.01
    -8 -4 7 -0.01
    8 -4 -7 0.00
    8 4 -7 -0.05
    -8 4 7 0.08
    -8 4 7 0.01
    -7 -4 7 2.29
    7 -4 -7 2.57
    -7 4 7 2.82
    7 4 -7 2.18
    -7 4 7 2.22
    -7 4 7 2.58
    -7 4 7 2.46
    -6 -4 7 2.34
    6 -4 -7 2.34
    -6 4 7 2.39
    6 4 -7 2.55
    -6 4 7 2.36
    -6 4 7 2.61
    -6 4 7 2.46
    6 4 -7 2.41
    6 4 -7 2.54
    -5 -4 7 2.84
    5 -4 -7 2.69
    5 -4 -7 2.85
    -5 4 7 2.87
    -5 4 7 2.76
    -5 4 7 2.89
    5 4 -7 2.93
    5 4 -7 2.97
    -5 4 7 2.90
    5 4 -7 3.26
    4 -4 -7 7.42
    4 -4 -7 7.37
    -4 -4 7 7.49
    4 4 -7 7.63
    4 4 -7 7.98
    -4 4 7 7.60
    -4 4 7 7.35
    -4 4 7 7.37
    -4 4 7 7.23
    4 4 -7 7.55
    3 -4 -7 3.03
    -3 -4 7 3.00
    3 -4 -7 3.17
    -3 -4 7 3.01
    3 -4 -7 3.36
    3 -4 -7 3.12
    -3 4 7 3.05
    -3 4 7 3.19
    3 4 -7 3.15
    3 4 -7 2.93
    -3 4 7 3.04
    3 4 -7 3.03
    -3 4 7 3.23
    2 -4 -7 3.16
    -2 -4 7 2.95
    2 -4 -7 3.06
    2 -4 -7 3.23
    -2 -4 7 3.16
    2 -4 -7 3.25
    2 -4 -7 3.01
    -2 4 7 3.18
    -2 4 7 3.04
    2 4 -7 3.10
    -2 4 7 3.00
    -2 4 7 3.05
    -2 4 7 3.20
    2 4 -7 2.87
    -2 4 7 3.03
    2 4 -7 3.08
    1 -4 -7 2.16
    1 -4 -7 1.92
    -1 -4 7 2.08
    -1 -4 7 2.04
    -1 -4 7 1.93
    1 -4 -7 1.87
    1 -4 -7 1.90
    1 -4 -7 2.08
    1 4 -7 1.96
    -1 4 7 1.91
    1 4 -7 2.32
    -1 4 7 1.90
    1 4 -7 2.05
    -1 4 7 1.92
    1 4 -7 1.85
    -1 4 7 2.00
    -1 4 7 2.03
    0 -4 -7 0.45
    0 -4 7 0.57
    0 -4 7 0.53
    0 -4 -7 0.45
    0 -4 -7 0.55
    0 -4 7 0.53
    0 -4 -7 0.43
    0 -4 7 0.56
    0 4 7 0.40
    0 4 -7 0.56
    0 4 -7 0.47
    0 4 -7 0.58
    0 4 7 0.45
    0 4 7 0.43
    0 4 7 0.51
    0 4 -7 0.54
    0 4 7 0.45
    -1 -4 -7 2.83
    1 -4 7 2.79
    -1 -4 -7 2.70
    -1 -4 -7 2.74
    1 -4 7 2.74
    1 -4 7 2.63
    -1 4 -7 2.73
    1 4 7 2.73
    -1 4 -7 2.89
    1 4 7 2.84
    -1 4 -7 2.81
    1 4 7 2.56
    1 4 7 2.76
    1 4 7 2.68
    -1 4 -7 2.73
    -2 -4 -7 8.52
    2 -4 7 8.47
    2 -4 7 8.21
    -2 -4 -7 8.46
    -2 -4 -7 8.82
    2 4 7 8.66
    2 4 7 8.85
    -2 4 -7 8.40
    -2 4 -7 8.21
    -2 4 -7 8.61
    2 4 7 8.76
    -2 4 -7 8.46
    -2 4 -7 8.64
    3 -4 7 4.26
    3 -4 7 4.17
    3 -4 7 4.29
    -3 -4 -7 4.52
    -3 -4 -7 4.46
    -3 4 -7 4.10
    3 4 7 4.26
    3 4 7 4.33
    -3 4 -7 4.30
    3 4 7 4.40
    -3 4 -7 4.11
    4 -4 7 8.96
    4 -4 7 9.35
    -4 -4 -7 8.74
    4 -4 7 8.98
    -4 4 -7 8.68
    4 4 7 9.02
    -4 4 -7 8.29
    5 -4 7 0.24
    5 -4 7 0.28
    -5 4 -7 0.23
    5 4 7 0.24
    5 4 7 0.19
    -5 4 -7 0.20
    6 -4 7 9.90
    6 -4 7 9.36
    -6 4 -7 9.97
    -6 4 -7 9.73
    6 4 7 9.88
    6 4 7 9.77
    7 -4 7 1.54
    7 -4 7 1.54
    7 4 7 1.29
    -7 4 -7 1.33
    -7 4 -7 1.27
    7 4 7 1.46
    8 -4 7 0.19
    8 -4 7 0.29
    -8 4 -7 0.23
    8 4 7 0.20
    -8 4 -7 0.21
    9 -4 7 0.28
    9 -4 7 0.13
    9 4 7 0.29
    -9 4 -7 0.16
    -9 4 -7 0.32
    -11 -5 7 0.13
    11 -5 -7 0.08
    -11 5 7 0.06
    11 5 -7 -0.02
    10 -5 -7 0.51
    -10 -5 7 0.56
    10 5 -7 0.43
    -10 5 7 0.64
    -10 5 7 0.47
    -9 -5 7 5.53
    9 -5 -7 5.36
    -9 5 7 5.71
    -9 5 7 5.23
    9 5 -7 5.30
    -8 -5 7 7.29
    8 -5 -7 7.05
    -8 5 7 6.47
    -8 5 7 7.06
    8 5 -7 6.88
    -8 5 7 7.30
    -7 -5 7 3.81
    7 -5 -7 4.01
    7 -5 -7 3.53
    -7 5 7 4.07
    -7 5 7 4.20
    -7 5 7 4.09
    7 5 -7 3.95
    6 -5 -7 13.84
    6 -5 -7 14.02
    -6 -5 7 13.72
    -6 5 7 13.96
    -6 5 7 13.61
    -6 5 7 13.36
    -6 5 7 14.15
    6 5 -7 14.17
    5 -5 -7 0.03
    5 -5 -7 0.07
    -5 -5 7 0.03
    -5 5 7 -0.04
    -5 5 7 0.00
    -5 5 7 0.02
    5 5 -7 0.08
    -5 5 7 -0.02
    4 -5 -7 17.61
    4 -5 -7 18.13
    -4 -5 7 17.93
    -4 5 7 18.07
    -4 5 7 18.16
    -4 5 7 18.46
    4 5 -7 19.03
    4 5 -7 18.36
    4 5 -7 17.62
    -4 5 7 18.55
    3 -5 -7 26.98
    3 -5 -7 27.13
    -3 -5 7 26.57
    3 -5 -7 27.04
    3 5 -7 27.01
    3 5 -7 26.49
    3 5 -7 27.65
    -3 5 7 27.06
    -3 5 7 26.84
    -3 5 7 27.03
    -3 5 7 26.85
    2 -5 -7 4.08
    2 -5 -7 3.95
    -2 -5 7 3.62
    2 -5 -7 3.85
    2 -5 -7 4.03
    -2 5 7 3.99
    -2 5 7 4.12
    -2 5 7 3.96
    -2 5 7 3.82
    -2 5 7 3.85
    2 5 -7 3.92
    2 5 -7 3.99
    -2 5 7 3.73
    2 5 -7 3.89
    -1 -5 7 0.03
    -1 -5 7 -0.06
    1 -5 -7 0.05
    1 -5 -7 0.05
    1 -5 -7 -0.02
    1 -5 -7 0.08
    1 -5 -7 0.03
    1 5 -7 0.03
    -1 5 7 0.00
    -1 5 7 -0.03
    -1 5 7 0.00
    1 5 -7 0.01
    1 5 -7 0.02
    -1 5 7 -0.01
    -1 5 7 -0.02
    -1 5 7 0.03
    0 -5 -7 8.66
    0 -5 7 9.33
    0 -5 7 8.92
    0 -5 7 9.17
    0 -5 -7 9.13
    0 -5 -7 8.93
    0 -5 -7 8.92
    0 -5 -7 9.34
    0 5 7 9.41
    0 5 7 8.96
    0 5 -7 9.02
    0 5 7 8.80
    0 5 7 9.20
    0 5 -7 9.48
    0 5 7 9.10
    0 5 7 8.79
    0 5 -7 8.79
    0 5 -7 9.17
    1 -5 7 1.90
    1 -5 7 1.88
    -1 -5 -7 1.87
    -1 -5 -7 1.83
    1 -5 7 1.96
    -1 -5 -7 1.78
    -1 -5 -7 2.07
    1 5 7 2.08
    -1 5 -7 1.89
    -1 5 -7 1.98
    1 5 7 2.02
    -1 5 -7 2.12
    1 5 7 1.79
    1 5 7 2.02
    1 5 7 1.96
    -1 5 -7 1.86
    -2 -5 -7 6.49
    2 -5 7 6.25
    -2 -5 -7 6.52
    -2 -5 -7 6.75
    -2 5 -7 6.46
    2 5 7 6.29
    -2 5 -7 6.56
    2 5 7 6.27
    -2 5 -7 6.57
    2 5 7 6.26
    2 5 7 5.96
    -2 5 -7 5.96
    -2 5 -7 6.65
    3 -5 7 0.86
    3 -5 7 0.77
    -3 -5 -7 0.82
    3 5 7 0.85
    3 5 7 0.80
    -3 5 -7 0.81
    3 5 7 0.80
    3 5 7 0.91
    -3 5 -7 0.63
    4 -5 7 9.34
    4 -5 7 9.56
    4 5 7 8.93
    4 5 7 10.46
    -4 5 -7 9.36
    -4 5 -7 9.68
    5 -5 7 2.45
    -5 5 -7 2.22
    -5 5 -7 2.35
    5 5 7 2.42
    6 -5 7 0.52
    6 5 7 0.33
    -6 5 -7 0.26
    -6 5 -7 0.52
    7 -5 7 0.02
    7 -5 7 -0.05
    -7 5 -7 0.05
    7 5 7 0.02
    -7 5 -7 0.09
    8 -5 7 1.51
    -8 -5 -7 1.79
    8 -5 7 1.63
    -8 5 -7 1.28
    -8 5 -7 1.56
    8 5 7 1.65
    9 -5 7 1.69
    9 -5 7 1.65
    -9 5 -7 1.29
    9 5 7 1.51
    -9 5 -7 1.74
    11 6 -7 1.20
    -11 6 7 1.02
    10 -6 -7 1.54
    -10 -6 7 1.62
    -10 6 7 1.60
    10 6 -7 1.67
    -10 6 7 1.67
    -9 -6 7 35.58
    9 -6 -7 33.07
    -9 6 7 35.26
    -9 6 7 33.58
    9 6 -7 35.24
    -9 6 7 34.60
    -8 -6 7 0.07
    8 -6 -7 0.03
    8 -6 -7 0.01
    8 6 -7 0.03
    -8 6 7 0.07
    -8 6 7 0.04
    -8 6 7 0.20
    7 -6 -7 0.61
    7 -6 -7 0.56
    -7 -6 7 0.52
    -7 6 7 0.49
    7 6 -7 0.68
    -7 6 7 0.54
    -7 6 7 0.62
    -6 -6 7 7.16
    6 -6 -7 7.42
    6 -6 -7 7.52
    -6 6 7 7.84
    -6 6 7 7.56
    -6 6 7 7.53
    6 6 -7 7.81
    5 -6 -7 13.91
    5 -6 -7 13.42
    -5 -6 7 13.60
    -5 6 7 13.65
    -5 6 7 13.96
    -5 6 7 13.42
    -5 6 7 13.98
    5 6 -7 14.61
    -4 -6 7 5.09
    4 -6 -7 4.84
    4 -6 -7 5.02
    -4 6 7 5.04
    -4 6 7 5.58
    -4 6 7 5.14
    4 6 -7 5.29
    -4 6 7 5.35
    3 -6 -7 10.56
    -3 -6 7 10.68
    3 -6 -7 10.39
    3 6 -7 10.44
    -3 6 7 10.35
    -3 6 7 10.33
    -3 6 7 10.90
    3 6 -7 10.61
    -3 6 7 10.92
    2 -6 -7 0.10
    2 -6 -7 0.21
    -2 -6 7 0.17
    2 -6 -7 0.24
    2 6 -7 0.14
    -2 6 7 0.08
    -2 6 7 0.14
    2 6 -7 0.13
    -2 6 7 0.17
    -2 6 7 0.13
    2 6 -7 0.24
    1 -6 -7 3.68
    -1 -6 7 3.99
    1 -6 -7 3.97
    -1 -6 7 3.99
    1 -6 -7 3.90
    1 -6 -7 3.97
    1 6 -7 3.95
    1 6 -7 3.92
    -1 6 7 3.86
    -1 6 7 3.68
    -1 6 7 3.83
    -1 6 7 3.81
    1 6 -7 3.86
    -1 6 7 3.78
    -1 6 7 3.86
    0 -6 -7 4.90
    0 -6 7 5.05
    0 -6 7 4.80
    0 -6 -7 4.59
    0 -6 7 4.82
    0 -6 -7 4.59
    0 -6 -7 4.62
    0 6 7 4.49
    0 6 7 5.20
    0 6 7 4.77
    0 6 7 4.38
    0 6 -7 4.56
    0 6 -7 4.42
    0 6 7 4.63
    0 6 7 4.85
    0 6 -7 4.66
    0 6 -7 4.78
    -1 -6 -7 8.20
    -1 -6 -7 8.82
    -1 -6 -7 8.84
    1 -6 7 8.63
    1 6 7 8.61
    1 6 7 8.64
    -1 6 -7 8.62
    1 6 7 8.72
    1 6 7 8.76
    -1 6 -7 8.75
    -1 6 -7 8.52
    1 6 7 8.83
    -1 6 -7 8.46
    2 -6 7 18.48
    -2 -6 -7 18.08
    -2 -6 -7 18.42
    -2 6 -7 19.09
    -2 6 -7 18.06
    2 6 7 18.77
    2 6 7 18.81
    -2 6 -7 18.65
    2 6 7 18.13
    2 6 7 18.62
    3 -6 7 1.42
    -3 -6 -7 1.36
    3 -6 7 1.38
    3 6 7 1.41
    3 6 7 1.56
    -3 6 -7 1.26
    -3 6 -7 1.29
    3 6 7 1.33
    4 -6 7 9.69
    4 -6 7 9.72
    -4 -6 -7 9.85
    -4 6 -7 9.70
    4 6 7 9.85
    -4 6 -7 9.77
    4 6 7 10.64
    -5 -6 -7 0.31
    5 -6 7 0.25
    -5 6 -7 0.21
    5 6 7 0.18
    -5 6 -7 0.29
    -6 -6 -7 0.03
    6 -6 7 0.09
    -6 6 -7 0.10
    6 6 7 0.07
    -6 6 -7 0.08
    7 -6 7 6.96
    -7 -6 -7 6.94
    7 6 7 6.76
    -7 6 -7 7.31
    -7 6 -7 7.17
    8 -6 7 0.54
    -8 -6 -7 0.61
    8 -6 7 0.49
    -8 6 -7 0.73
    -8 6 -7 0.55
    8 6 7 0.50
    9 -6 7 0.00
    9 -6 7 0.07
    -9 6 -7 -0.07
    9 6 7 0.11
    -9 6 -7 0.15
    -10 -7 7 0.77
    10 -7 -7 0.80
    -10 7 7 0.62
    -10 7 7 0.81
    10 7 -7 0.74
    9 -7 -7 0.93
    9 -7 -7 1.07
    -9 -7 7 1.06
    -9 7 7 1.19
    9 7 -7 1.02
    -9 7 7 0.88
    -9 7 7 1.14
    8 -7 -7 14.15
    8 -7 -7 13.44
    -8 -7 7 13.54
    -8 7 7 13.90
    -8 7 7 13.35
    -8 7 7 13.72
    8 7 -7 13.25
    7 -7 -7 10.63
    -7 -7 7 10.66
    7 -7 -7 10.90
    -7 7 7 10.59
    -7 7 7 11.29
    7 7 -7 11.20
    -7 7 7 10.76
    6 -7 -7 3.01
    -6 -7 7 3.09
    6 -7 -7 3.18
    -6 7 7 3.21
    6 7 -7 3.46
    -6 7 7 3.42
    -6 7 7 3.22
    5 -7 -7 6.34
    -5 -7 7 6.28
    5 -7 -7 6.62
    -5 7 7 6.39
    -5 7 7 6.31
    5 7 -7 6.75
    -5 7 7 6.63
    4 -7 -7 0.85
    4 -7 -7 0.73
    -4 -7 7 0.80
    -4 7 7 0.89
    4 7 -7 0.96
    -4 7 7 0.84
    -4 7 7 0.85
    -4 7 7 0.67
    -3 -7 7 0.85
    3 -7 -7 0.80
    3 -7 -7 0.81
    -3 7 7 0.70
    -3 7 7 0.72
    -3 7 7 0.62
    -3 7 7 0.77
    3 7 -7 0.82
    -2 -7 7 0.36
    2 -7 -7 0.28
    2 -7 -7 0.38
    2 -7 -7 0.46
    -2 7 7 0.21
    2 7 -7 0.27
    -2 7 7 0.29
    2 7 -7 0.36
    -2 7 7 0.41
    -2 7 7 0.41
    1 -7 -7 30.71
    -1 -7 7 32.14
    1 -7 -7 32.04
    1 -7 -7 32.12
    1 -7 -7 31.75
    -1 7 7 31.86
    -1 7 7 32.08
    -1 7 7 31.16
    -1 7 7 30.08
    1 7 -7 30.48
    1 7 -7 32.20
    0 -7 -7 1.97
    0 -7 7 1.89
    0 -7 7 1.98
    0 -7 -7 1.96
    0 -7 -7 1.95
    0 -7 -7 1.98
    0 7 -7 1.83
    0 7 7 2.00
    0 7 7 2.00
    0 7 -7 1.97
    0 7 7 1.90
    0 7 7 1.96
    0 7 7 1.98
    -1 -7 -7 6.63
    1 -7 7 6.95
    -1 -7 -7 7.07
    1 7 7 7.00
    1 7 7 6.81
    -1 7 -7 7.14
    -1 7 -7 6.73
    -1 7 -7 6.68
    1 7 7 6.71
    1 7 7 6.45
    -2 -7 -7 2.54
    2 -7 7 2.13
    2 7 7 2.16
    -2 7 -7 2.18
    -2 7 -7 1.90
    -2 7 -7 2.12
    2 7 7 2.42
    2 7 7 2.43
    2 7 7 2.26
    -3 -7 -7 0.04
    3 -7 7 0.07
    3 -7 7 0.01
    -3 7 -7 0.00
    3 7 7 0.02
    3 7 7 0.01
    -3 7 -7 0.05
    3 7 7 0.00
    -4 -7 -7 11.26
    4 -7 7 12.07
    4 -7 7 11.10
    -4 7 -7 11.49
    4 7 7 11.16
    -4 7 -7 11.17
    4 7 7 11.91
    -5 -7 -7 1.92
    5 -7 7 1.99
    5 7 7 1.87
    -5 7 -7 1.93
    -5 7 -7 2.03
    6 -7 7 1.47
    -6 -7 -7 1.59
    -6 7 -7 1.38
    6 7 7 1.47
    -6 7 -7 1.58
    -7 -7 -7 2.74
    7 -7 7 2.49
    -7 7 -7 2.80
    7 7 7 2.48
    -7 7 -7 2.81
    8 -7 7 1.47
    8 7 7 1.72
    -8 7 -7 1.90
    -8 7 -7 1.48
    10 -8 -7 16.67
    -10 8 7 17.43
    -10 8 7 17.31
    10 8 -7 16.78
    9 -8 -7 0.23
    9 -8 -7 0.27
    -9 -8 7 0.13
    -9 8 7 0.25
    9 8 -7 0.17
    -9 8 7 0.13
    -9 8 7 0.14
    8 -8 -7 3.69
    -8 -8 7 3.90
    8 -8 -7 3.62
    -8 8 7 4.08
    8 8 -7 3.82
    -8 8 7 3.70
    -8 8 7 3.82
    7 -8 -7 2.66
    -7 -8 7 2.66
    7 -8 -7 2.35
    7 8 -7 2.62
    -7 8 7 2.49
    -7 8 7 2.63
    -7 8 7 2.71
    6 -8 -7 8.31
    6 -8 -7 8.68
    -6 -8 7 8.42
    -6 8 7 8.67
    -6 8 7 8.83
    -6 8 7 8.84
    6 8 -7 8.35
    5 -8 -7 0.30
    -5 -8 7 0.28
    5 -8 -7 0.23
    -5 8 7 0.21
    -5 8 7 0.21
    5 8 -7 0.20
    -5 8 7 0.30
    4 -8 -7 35.47
    4 -8 -7 36.09
    -4 -8 7 35.11
    -4 8 7 35.59
    -4 8 7 34.72
    -4 8 7 35.46
    4 8 -7 36.10
    -3 -8 7 3.53
    3 -8 -7 3.65
    3 -8 -7 3.59
    3 8 -7 3.58
    -3 8 7 3.29
    -3 8 7 3.96
    -3 8 7 3.77
    2 -8 -7 17.43
    2 -8 -7 18.55
    -2 -8 7 18.08
    2 -8 -7 18.26
    -2 8 7 18.54
    -2 8 7 18.52
    2 8 -7 18.52
    -2 8 7 18.53
    1 -8 -7 11.02
    1 -8 -7 11.16
    1 -8 -7 10.87
    -1 -8 7 11.85
    -1 8 7 11.20
    1 8 -7 10.82
    -1 8 7 10.83
    -1 8 7 11.21
    0 -8 7 17.36
    0 -8 -7 17.08
    0 -8 -7 17.47
    0 8 7 17.19
    0 8 -7 16.96
    0 8 7 17.40
    0 8 7 17.60
    0 8 -7 16.95
    -1 -8 -7 1.54
    -1 -8 -7 1.51
    1 -8 7 1.69
    -1 8 -7 1.35
    1 8 7 1.53
    1 8 7 1.45
    -1 8 -7 1.59
    1 8 7 1.52
    1 8 7 1.71
    2 -8 7 1.37
    -2 -8 -7 1.50
    2 8 7 1.63
    -2 8 -7 1.56
    2 8 7 1.69
    -2 8 -7 1.56
    -2 8 -7 1.50
    2 8 7 1.40
    3 -8 7 0.46
    -3 -8 -7 0.52
    3 -8 7 0.46
    3 8 7 0.49
    -3 8 -7 0.59
    3 8 7 0.49
    -3 8 -7 0.40
    -4 -8 -7 3.29
    4 -8 7 3.95
    4 -8 7 3.41
    -4 8 -7 3.27
    4 8 7 3.40
    -4 8 -7 3.21
    -5 -8 -7 3.82
    5 -8 7 3.97
    5 8 7 3.31
    -5 8 -7 3.60
    -5 8 -7 3.62
    6 -8 7 4.48
    -6 -8 -7 4.68
    -6 8 -7 4.79
    6 8 7 4.73
    -6 8 -7 5.02
    -7 -8 -7 0.19
    7 -8 7 0.15
    7 8 7 0.06
    -7 8 -7 0.13
    -7 8 -7 0.09
    8 -8 7 0.03
    -8 8 -7 0.01
    -8 8 -7 0.14
    9 -9 -7 0.22
    -9 9 7 0.24
    -9 9 7 0.45
    9 9 -7 0.16
    8 -9 -7 0.00
    -8 -9 7 -0.03
    8 -9 -7 0.16
    8 9 -7 0.09
    -8 9 7 0.02
    -8 9 7 0.13
    -8 9 7 0.07
    -7 -9 7 6.46
    7 -9 -7 6.72
    7 -9 -7 6.68
    -7 9 7 6.51
    7 9 -7 6.60
    -7 9 7 6.18
    -7 9 7 7.50
    6 -9 -7 6.93
    -6 -9 7 7.16
    6 -9 -7 6.75
    -6 9 7 6.91
    6 9 -7 6.55
    -6 9 7 6.90
    -6 9 7 6.69
    5 -9 -7 4.56
    -5 -9 7 4.57
    5 -9 -7 4.50
    -5 9 7 4.39
    5 9 -7 4.38
    -5 9 7 4.13
    -5 9 7 4.12
    4 -9 -7 1.56
    4 -9 -7 1.51
    -4 -9 7 1.60
    -4 9 7 1.64
    4 9 -7 1.57
    -4 9 7 1.45
    -4 9 7 1.47
    3 -9 -7 5.85
    -3 -9 7 5.29
    3 -9 -7 5.77
    3 -9 -7 5.87
    -3 9 7 5.97
    3 9 -7 5.58
    -3 9 7 5.37
    -3 9 7 5.58
    -2 -9 7 0.72
    2 -9 -7 0.75
    2 -9 -7 0.73
    2 9 -7 0.80
    -2 9 7 0.85
    -2 9 7 0.82
    1 -9 -7 0.04
    -1 -9 7 0.02
    1 -9 -7 -0.01
    -1 9 7 0.00
    1 9 -7 -0.03
    -1 9 7 0.02
    0 -9 -7 1.30
    0 9 -7 1.28
    0 9 7 1.49
    0 9 7 1.35
    1 -9 7 0.68
    -1 -9 -7 0.51
    -1 -9 -7 0.44
    -1 9 -7 0.56
    1 9 7 0.69
    1 9 7 0.38
    -1 9 -7 0.63
    2 -9 7 6.51
    -2 -9 -7 6.51
    2 9 7 7.27
    -2 9 -7 7.20
    -2 9 -7 6.92
    2 9 7 6.77
    3 -9 7 0.79
    -3 -9 -7 0.61
    3 -9 7 0.65
    -3 9 -7 0.86
    3 9 7 0.58
    3 9 7 0.73
    -3 9 -7 0.68
    -4 -9 -7 -0.01
    4 -9 7 0.06
    4 -9 7 0.06
    4 9 7 -0.02
    -4 9 -7 0.03
    -4 9 -7 0.05
    -5 -9 -7 0.03
    5 -9 7 0.03
    -5 9 -7 0.01
    5 9 7 0.02
    -5 9 -7 0.05
    -6 -9 -7 0.18
    6 -9 7 0.16
    -6 9 -7 0.24
    6 9 7 0.20
    -6 9 -7 0.37
    7 -9 7 2.13
    -7 9 -7 1.92
    -7 9 -7 2.10
    9 -10 -7 0.76
    -9 10 7 0.57
    9 10 -7 1.05
    -9 10 7 0.57
    8 -10 -7 10.25
    8 10 -7 11.03
    -8 10 7 10.64
    -8 10 7 11.23
    -8 10 7 10.47
    7 -10 -7 3.53
    -7 -10 7 3.61
    7 -10 -7 3.71
    -7 10 7 3.65
    -7 10 7 3.64
    7 10 -7 3.56
    -7 10 7 3.58
    6 -10 -7 3.23
    6 -10 -7 3.31
    -6 -10 7 3.39
    6 10 -7 3.01
    -6 10 7 3.58
    -6 10 7 3.43
    -5 -10 7 0.77
    5 -10 -7 0.74
    5 -10 -7 0.52
    -5 10 7 0.78
    -5 10 7 0.72
    5 10 -7 0.64
    -5 10 7 0.59
    -4 -10 7 2.89
    4 -10 -7 2.86
    4 -10 -7 2.56
    -4 10 7 2.67
    -4 10 7 2.60
    -4 10 7 2.79
    4 10 -7 2.65
    -3 -10 7 1.15
    3 -10 -7 1.13
    3 -10 -7 1.12
    -3 10 7 1.29
    3 10 -7 1.15
    -3 10 7 1.11
    2 -10 -7 5.42
    2 -10 -7 5.78
    -2 -10 7 5.00
    2 10 -7 6.07
    -2 10 7 5.73
    -2 10 7 5.63
    1 -10 -7 3.49
    1 10 -7 3.50
    -1 10 7 3.44
    -1 10 7 3.63
    0 -10 -7 3.91
    0 10 7 3.47
    0 10 7 3.51
    0 10 -7 3.59
    -1 -10 -7 1.98
    1 10 7 1.89
    1 10 7 2.08
    -1 10 -7 1.85
    2 -10 7 11.91
    -2 -10 -7 12.08
    -2 10 -7 12.01
    2 10 7 12.46
    -2 10 -7 12.15
    2 10 7 12.45
    3 -10 7 0.73
    3 -10 7 0.77
    -3 -10 -7 0.82
    -3 10 -7 0.71
    3 10 7 0.66
    3 10 7 0.72
    4 -10 7 0.81
    4 -10 7 0.78
    -4 -10 -7 0.68
    -4 10 -7 0.61
    4 10 7 0.70
    5 -10 7 0.14
    -5 -10 -7 0.19
    -5 10 -7 0.13
    -5 10 -7 0.29
    5 10 7 0.24
    6 -10 7 0.25
    -6 -10 -7 0.24
    -6 10 -7 0.23
    -6 10 -7 0.48
    8 -11 -7 4.58
    -8 11 7 4.95
    8 11 -7 4.86
    -8 11 7 4.70
    -7 -11 7 5.57
    7 -11 -7 6.29
    7 11 -7 5.87
    -7 11 7 5.99
    -7 11 7 6.43
    -7 11 7 6.07
    -6 -11 7 4.06
    6 -11 -7 4.49
    6 -11 -7 4.14
    -6 11 7 4.33
    6 11 -7 4.65
    -6 11 7 3.98
    -6 11 7 4.35
    5 -11 -7 7.20
    -5 -11 7 7.13
    5 -11 -7 7.20
    -5 11 7 7.13
    -5 11 7 6.90
    -5 11 7 7.83
    5 11 -7 7.50
    4 -11 -7 2.56
    -4 -11 7 2.30
    4 -11 -7 2.50
    4 11 -7 2.38
    -4 11 7 2.52
    -4 11 7 3.07
    3 -11 -7 2.87
    -3 -11 7 3.43
    3 -11 -7 3.25
    -3 11 7 3.10
    -3 11 7 3.36
    3 11 -7 3.47
    2 -11 -7 0.59
    -2 11 7 0.55
    -2 11 7 0.66
    2 11 -7 0.69
    1 -11 -7 2.79
    -1 11 7 2.51
    -1 11 7 2.51
    1 11 -7 2.99
    0 -11 -7 2.89
    0 11 7 2.60
    0 11 7 2.98
    0 11 -7 3.02
    1 11 7 1.01
    1 11 7 0.82
    -1 11 -7 0.80
    2 -11 7 0.16
    2 11 7 0.06
    -2 11 -7 0.21
    2 11 7 0.11
    -3 -11 -7 7.40
    3 -11 7 7.30
    3 -11 7 7.48
    3 11 7 7.54
    -3 11 -7 7.60
    3 11 7 7.37
    4 -11 7 1.49
    -4 -11 -7 1.56
    4 -11 7 1.03
    -4 11 -7 1.69
    -5 -11 -7 0.24
    5 -11 7 0.13
    -5 11 -7 0.15
    6 -11 7 0.97
    -6 11 -7 1.17
    -6 11 -7 1.34
    -7 12 7 0.71
    -6 -12 7 2.79
    6 -12 -7 2.89
    6 12 -7 2.60
    -6 12 7 3.06
    -6 12 7 3.07
    -5 -12 7 0.75
    5 -12 -7 0.70
    5 -12 -7 0.71
    -5 12 7 0.83
    5 12 -7 0.78
    -5 12 7 0.64
    4 -12 -7 2.48
    -4 -12 7 2.21
    4 -12 -7 2.29
    -4 12 7 2.12
    4 12 -7 2.31
    -4 12 7 2.15
    3 -12 -7 0.35
    3 12 -7 0.23
    -3 12 7 0.19
    -3 12 7 0.19
    2 -12 -7 1.36
    -2 12 7 1.75
    -2 12 7 1.48
    2 12 -7 1.62
    1 -12 -7 0.01
    -1 12 7 -0.06
    1 12 -7 0.07
    -1 12 7 0.04
    0 -12 -7 0.11
    0 12 -7 -0.01
    0 12 7 0.12
    0 12 7 0.17
    1 12 7 1.46
    1 12 7 1.42
    -1 12 -7 1.27
    2 12 7 0.82
    -2 12 -7 0.79
    2 12 7 0.80
    3 -12 7 0.08
    3 12 7 0.08
    4 -12 7 1.92
    4 -12 7 1.66
    -4 -12 -7 1.98
    5 -13 -7 1.10
    -5 -13 7 0.89
    -5 13 7 1.40
    -5 13 7 0.92
    5 13 -7 0.69
    4 -13 -7 7.00
    -4 13 7 7.01
    -4 13 7 7.14
    4 13 -7 6.38
    3 -13 -7 2.28
    -3 13 7 2.04
    3 13 -7 1.93
    -3 13 7 2.06
    2 -13 -7 0.76
    -2 13 7 0.66
    -2 13 7 0.77
    2 13 -7 0.61
    1 -13 -7 1.34
    -1 13 7 1.49
    -1 13 7 1.62
    1 13 -7 1.25
    0 -13 -7 15.65
    0 13 7 15.13
    0 13 7 15.07
    0 13 -7 15.51
    -1 13 -7 3.53
    1 13 7 3.49
    2 13 7 3.41
    -2 13 -7 3.35
    3 13 7 -0.02
    -2 14 7 0.08
    -2 14 7 -0.01
    2 14 -7 0.07
    1 14 -7 -0.04
    -1 14 7 0.05
    -1 14 7 0.04
    0 14 -7 2.98
    0 14 7 3.11
    12 0 -8 23.18
    11 0 -8 0.02
    -11 0 8 -0.02
    -10 0 8 0.82
    -9 0 8 0.01
    -8 0 8 4.51
    -8 0 8 4.42
    -7 0 8 0.00
    -7 0 8 0.03
    -7 0 8 0.01
    6 0 -8 73.56
    -6 0 8 75.03
    -6 0 8 73.06
    -6 0 8 76.08
    -6 0 8 70.88
    6 0 -8 72.73
    -5 0 8 -0.03
    -5 0 8 0.00
    5 0 -8 -0.02
    -5 0 8 -0.02
    -5 0 8 -0.07
    5 0 -8 -0.01
    -4 0 8 28.73
    -4 0 8 29.19
    -4 0 8 27.65
    -4 0 8 29.55
    4 0 -8 28.27
    4 0 -8 28.25
    -3 0 8 0.01
    -3 0 8 -0.01
    3 0 -8 0.02
    -3 0 8 0.01
    -3 0 8 -0.02
    3 0 -8 -0.02
    2 0 -8 156.33
    2 0 -8 153.93
    -2 0 8 154.50
    -2 0 8 153.19
    -2 0 8 160.37
    -2 0 8 154.60
    2 0 -8 154.14
    -1 0 8 -0.01
    1 0 -8 0.00
    -1 0 8 0.01
    -1 0 8 0.01
    1 0 -8 0.01
    1 0 -8 0.06
    1 0 -8 -0.01
    -1 0 8 0.02
    0 0 8 407.23
    0 0 -8 390.20
    0 0 8 398.31
    0 0 -8 391.76
    0 0 8 385.13
    0 0 8 400.14
    0 0 -8 389.67
    0 0 -8 388.54
    1 0 8 0.07
    1 0 8 0.03
    -1 0 -8 0.02
    -1 0 -8 0.05
    1 0 8 0.04
    1 0 8 0.05
    -1 0 -8 0.02
    2 0 8 21.37
    -2 0 -8 21.44
    2 0 8 20.91
    2 0 8 21.40
    2 0 8 21.33
    -2 0 -8 22.16
    -3 0 -8 0.01
    -3 0 -8 -0.01
    3 0 8 -0.02
    3 0 8 0.01
    4 0 8 32.07
    4 0 8 34.21
    -4 0 -8 32.54
    -5 0 -8 -0.03
    5 0 8 0.02
    5 0 8 -0.04
    -6 0 -8 0.55
    6 0 8 0.35
    6 0 8 0.45
    -7 0 -8 0.00
    7 0 8 0.01
    7 0 8 -0.07
    8 0 8 0.07
    -8 0 -8 0.15
    9 0 8 0.03
    -9 0 -8 -0.08
    12 1 -8 0.40
    -11 -1 8 3.07
    11 -1 -8 2.56
    -11 1 8 3.30
    10 -1 -8 1.79
    -10 -1 8 1.88
    -10 1 8 1.70
    -10 1 8 1.77
    9 -1 -8 11.00
    -9 -1 8 11.24
    -9 1 8 11.36
    -9 1 8 11.72
    -8 -1 8 0.35
    -8 1 8 0.29
    -8 1 8 0.28
    -7 -1 8 1.36
    -7 -1 8 0.93
    -7 1 8 1.24
    7 1 -8 1.38
    -7 1 8 1.30
    7 1 -8 1.28
    -7 1 8 1.17
    -6 -1 8 0.15
    -6 -1 8 0.16
    -6 -1 8 0.09
    -6 -1 8 0.12
    -6 1 8 0.08
    6 1 -8 0.15
    -6 1 8 0.13
    -6 1 8 0.12
    6 1 -8 0.07
    -5 -1 8 87.15
    -5 -1 8 88.43
    -5 -1 8 83.24
    -5 -1 8 86.07
    5 -1 -8 81.86
    5 -1 -8 85.19
    -5 1 8 86.36
    5 1 -8 85.52
    -5 1 8 83.53
    5 1 -8 83.44
    -5 1 8 85.93
    -5 1 8 84.86
    -4 -1 8 60.49
    -4 -1 8 59.84
    -4 -1 8 60.93
    4 -1 -8 61.32
    -4 -1 8 60.96
    4 -1 -8 61.05
    -4 1 8 59.27
    4 1 -8 59.51
    -4 1 8 60.91
    -4 1 8 63.12
    4 1 -8 58.67
    -4 1 8 61.93
    -3 -1 8 79.37
    3 -1 -8 76.44
    -3 -1 8 76.59
    -3 -1 8 75.29
    3 -1 -8 75.39
    -3 -1 8 78.08
    -3 1 8 76.66
    -3 1 8 76.35
    -3 1 8 79.00
    -3 1 8 76.76
    3 1 -8 77.37
    3 1 -8 77.58
    2 -1 -8 23.75
    2 -1 -8 23.03
    -2 -1 8 24.09
    -2 -1 8 24.13
    2 -1 -8 23.10
    -2 -1 8 23.34
    2 -1 -8 23.75
    -2 -1 8 23.08
    2 1 -8 22.95
    -2 1 8 23.49
    2 1 -8 23.60
    2 1 -8 23.74
    -2 1 8 23.45
    -2 1 8 23.32
    -2 1 8 23.94
    1 -1 -8 1.19
    -1 -1 8 1.26
    1 -1 -8 1.25
    -1 -1 8 0.90
    -1 -1 8 1.23
    1 -1 -8 1.16
    -1 -1 8 1.13
    1 -1 -8 1.17
    -1 1 8 1.20
    -1 1 8 1.16
    -1 1 8 1.01
    1 1 -8 1.21
    1 1 -8 1.09
    1 1 -8 1.09
    -1 1 8 1.18
    0 -1 -8 2.60
    0 -1 8 2.57
    0 -1 8 2.66
    0 -1 -8 2.52
    0 -1 8 2.69
    0 -1 8 2.48
    0 -1 -8 2.56
    0 -1 -8 2.62
    0 1 -8 2.69
    0 1 8 2.70
    0 1 -8 2.67
    0 1 -8 2.65
    0 1 8 2.62
    0 1 -8 2.52
    0 1 8 2.47
    0 1 8 2.66
    -1 -1 -8 0.31
    -1 -1 -8 0.26
    1 -1 8 0.32
    1 -1 8 0.32
    -1 -1 -8 0.36
    1 -1 8 0.32
    1 -1 8 0.40
    -1 -1 -8 0.25
    1 1 8 0.18
    1 1 8 0.35
    -1 1 -8 0.23
    -1 1 -8 0.33
    -1 1 -8 0.31
    1 1 8 0.30
    -1 1 -8 0.32
    -1 1 -8 0.27
    1 1 8 0.32
    2 -1 8 0.46
    2 -1 8 0.59
    2 -1 8 0.40
    -2 -1 -8 0.40
    -2 -1 -8 0.40
    2 1 8 0.54
    2 1 8 0.48
    -2 1 -8 0.41
    2 1 8 0.46
    -2 1 -8 0.41
    2 1 8 0.39
    -3 -1 -8 0.20
    3 -1 8 0.22
    3 -1 8 0.23
    -3 -1 -8 0.23
    -3 1 -8 0.23
    3 1 8 0.20
    -3 1 -8 0.20
    3 1 8 0.32
    4 -1 8 20.94
    -4 -1 -8 19.94
    4 -1 8 19.56
    -4 1 -8 20.39
    4 1 8 20.12
    -4 1 -8 19.82
    4 1 8 19.92
    -5 -1 -8 1.20
    5 -1 8 1.27
    5 -1 8 1.15
    -5 1 -8 1.31
    -5 1 -8 1.19
    5 1 8 1.25
    5 1 8 1.30
    6 -1 8 0.37
    6 -1 8 0.35
    -6 -1 -8 0.32
    -6 1 -8 0.33
    6 1 8 0.38
    -6 1 -8 0.37
    6 1 8 0.36
    7 -1 8 16.60
    7 -1 8 17.52
    -7 -1 -8 17.58
    7 1 8 17.93
    -7 1 -8 17.08
    7 1 8 17.43
    -7 1 -8 17.45
    8 -1 8 6.26
    -8 -1 -8 6.16
    8 -1 8 5.98
    -8 1 -8 5.96
    -8 1 -8 6.51
    8 1 8 5.78
    -9 -1 -8 1.38
    9 -1 8 1.62
    9 1 8 1.58
    -9 1 -8 1.55
    -9 1 -8 1.46
    -12 2 8 7.10
    12 2 -8 6.77
    11 -2 -8 0.04
    -11 -2 8 0.08
    11 2 -8 0.02
    -11 2 8 0.05
    -11 2 8 0.07
    10 -2 -8 -0.10
    -10 -2 8 0.00
    -10 2 8 -0.03
    -10 2 8 -0.04
    9 -2 -8 0.81
    -9 -2 8 0.72
    9 2 -8 0.62
    -9 2 8 0.79
    -9 2 8 0.88
    -8 -2 8 0.06
    8 -2 -8 -0.03
    -8 2 8 0.03
    -8 2 8 0.09
    8 2 -8 0.07
    7 -2 -8 29.84
    -7 -2 8 29.78
    7 2 -8 30.33
    -7 2 8 29.78
    7 2 -8 30.21
    -7 2 8 30.31
    -7 2 8 30.61
    -6 -2 8 0.39
    -6 -2 8 0.39
    -6 -2 8 0.34
    6 -2 -8 0.38
    6 2 -8 0.36
    -6 2 8 0.57
    -6 2 8 0.40
    -6 2 8 0.49
    6 2 -8 0.39
    -5 -2 8 1.87
    -5 -2 8 2.06
    5 -2 -8 1.95
    -5 -2 8 1.94
    5 -2 -8 2.05
    -5 2 8 2.11
    -5 2 8 2.08
    5 2 -8 2.07
    5 2 -8 1.97
    -5 2 8 1.96
    4 -2 -8 0.58
    -4 -2 8 0.59
    -4 -2 8 0.58
    4 -2 -8 0.49
    -4 -2 8 0.58
    -4 2 8 0.57
    -4 2 8 0.72
    -4 2 8 0.58
    4 2 -8 0.57
    -4 2 8 0.51
    -4 2 8 0.49
    4 2 -8 0.53
    3 -2 -8 23.41
    -3 -2 8 22.04
    3 -2 -8 23.27
    -3 -2 8 23.02
    3 -2 -8 22.47
    3 -2 -8 23.27
    -3 -2 8 22.87
    -3 2 8 23.74
    3 2 -8 23.30
    -3 2 8 23.61
    3 2 -8 23.19
    -3 2 8 22.70
    -3 2 8 22.85
    -3 2 8 21.97
    2 -2 -8 6.37
    2 -2 -8 6.56
    -2 -2 8 6.66
    -2 -2 8 6.38
    -2 -2 8 6.60
    -2 -2 8 6.54
    2 -2 -8 6.22
    2 -2 -8 6.57
    -2 2 8 6.44
    -2 2 8 6.84
    -2 2 8 6.29
    2 2 -8 6.51
    2 2 -8 6.45
    2 2 -8 6.53
    -2 2 8 6.38
    -2 2 8 6.40
    1 -2 -8 24.28
    1 -2 -8 24.90
    -1 -2 8 24.30
    -1 -2 8 24.18
    1 -2 -8 23.94
    -1 -2 8 23.78
    1 -2 -8 23.57
    -1 2 8 24.39
    -1 2 8 23.66
    1 2 -8 23.50
    -1 2 8 24.18
    1 2 -8 23.95
    1 2 -8 24.68
    -1 2 8 24.33
    1 2 -8 24.48
    -1 2 8 24.22
    0 -2 8 0.35
    0 -2 8 0.35
    0 -2 8 0.30
    0 -2 -8 0.32
    0 -2 -8 0.37
    0 -2 -8 0.34
    0 -2 -8 0.34
    0 -2 8 0.26
    0 -2 -8 0.44
    0 2 8 0.38
    0 2 -8 0.40
    0 2 -8 0.33
    0 2 -8 0.33
    0 2 -8 0.29
    0 2 8 0.31
    0 2 8 0.34
    0 2 8 0.35
    0 2 8 0.26
    0 2 -8 0.37
    -1 -2 -8 16.31
    -1 -2 -8 16.35
    -1 -2 -8 16.90
    1 -2 8 16.73
    1 -2 8 16.82
    1 -2 8 15.95
    1 -2 8 16.76
    -1 -2 -8 16.48
    -1 2 -8 16.07
    1 2 8 16.76
    -1 2 -8 16.51
    1 2 8 16.52
    1 2 8 16.94
    1 2 8 16.66
    -1 2 -8 17.20
    -1 2 -8 16.71
    -1 2 -8 16.58
    1 2 8 16.52
    2 -2 8 15.89
    -2 -2 -8 16.16
    -2 -2 -8 16.14
    2 -2 8 16.32
    2 2 8 16.16
    -2 2 -8 15.80
    -2 2 -8 15.59
    2 2 8 16.60
    2 2 8 15.54
    3 -2 8 4.24
    -3 -2 -8 3.79
    3 -2 8 4.06
    -3 -2 -8 4.30
    3 2 8 4.41
    -3 2 -8 4.23
    3 2 8 4.28
    -3 2 -8 4.45
    3 2 8 4.40
    -3 2 -8 4.15
    -4 -2 -8 0.45
    4 -2 8 0.38
    4 -2 8 0.31
    4 2 8 0.28
    4 2 8 0.52
    -4 2 -8 0.35
    -4 2 -8 0.28
    5 -2 8 3.92
    5 -2 8 3.86
    -5 -2 -8 3.79
    -5 2 -8 3.82
    -5 2 -8 3.95
    5 2 8 3.92
    5 2 8 3.74
    6 -2 8 0.75
    6 -2 8 0.69
    -6 -2 -8 0.64
    6 2 8 0.82
    -6 2 -8 0.77
    -6 2 -8 0.73
    6 2 8 0.68
    7 -2 8 10.03
    7 -2 8 10.63
    -7 -2 -8 10.26
    7 2 8 10.51
    7 2 8 10.67
    -7 2 -8 10.05
    -7 2 -8 10.18
    8 -2 8 0.99
    8 -2 8 1.13
    -8 2 -8 0.94
    -8 2 -8 1.19
    8 2 8 0.93
    9 -2 8 1.18
    9 2 8 1.31
    -9 2 -8 1.60
    -9 2 -8 1.37
    -12 3 8 5.67
    12 3 -8 5.90
    -11 -3 8 0.04
    11 -3 -8 0.14
    11 3 -8 0.04
    -11 3 8 0.10
    -11 3 8 0.08
    10 -3 -8 0.22
    -10 -3 8 0.22
    10 3 -8 0.29
    -10 3 8 0.27
    -10 3 8 0.39
    9 -3 -8 0.04
    -9 -3 8 0.08
    -9 3 8 0.09
    -9 3 8 0.08
    9 3 -8 0.02
    -8 -3 8 3.23
    8 -3 -8 3.26
    8 3 -8 3.24
    -8 3 8 2.97
    -8 3 8 3.15
    8 3 -8 3.19
    -7 -3 8 3.49
    7 -3 -8 3.52
    -7 3 8 3.54
    7 3 -8 3.61
    -7 3 8 3.32
    -6 -3 8 6.35
    6 -3 -8 6.54
    -6 3 8 6.21
    6 3 -8 6.75
    -6 3 8 6.83
    6 3 -8 6.90
    -6 3 8 6.59
    -6 3 8 6.05
    -5 -3 8 0.00
    5 -3 -8 0.07
    5 3 -8 0.09
    -5 3 8 0.08
    5 3 -8 0.04
    -5 3 8 0.07
    -5 3 8 0.03
    -5 3 8 0.09
    5 3 -8 0.03
    4 -3 -8 27.36
    4 -3 -8 26.32
    -4 -3 8 26.75
    -4 -3 8 26.47
    4 -3 -8 27.48
    4 -3 -8 26.94
    4 3 -8 26.71
    4 3 -8 27.57
    -4 3 8 27.69
    4 3 -8 27.79
    -4 3 8 27.74
    -4 3 8 26.81
    -4 3 8 27.06
    -4 3 8 26.88
    3 -3 -8 22.30
    3 -3 -8 22.89
    -3 -3 8 21.92
    3 -3 -8 21.60
    3 -3 -8 22.13
    -3 -3 8 21.57
    3 -3 -8 21.69
    -3 3 8 23.13
    3 3 -8 21.34
    3 3 -8 22.04
    -3 3 8 22.47
    -3 3 8 22.38
    -3 3 8 21.84
    -3 3 8 22.13
    3 3 -8 22.79
    2 -3 -8 23.98
    2 -3 -8 23.45
    -2 -3 8 23.43
    2 -3 -8 23.78
    2 -3 -8 23.25
    -2 -3 8 23.41
    2 3 -8 23.43
    -2 3 8 24.09
    2 3 -8 24.19
    -2 3 8 22.69
    2 3 -8 23.50
    -2 3 8 24.18
    -2 3 8 23.45
    -2 3 8 23.46
    -1 -3 8 0.31
    -1 -3 8 0.30
    1 -3 -8 0.30
    1 -3 -8 0.26
    1 -3 -8 0.25
    -1 -3 8 0.28
    1 -3 -8 0.27
    -1 3 8 0.32
    1 3 -8 0.25
    1 3 -8 0.23
    1 3 -8 0.35
    -1 3 8 0.38
    -1 3 8 0.36
    -1 3 8 0.25
    1 3 -8 0.36
    -1 3 8 0.30
    0 -3 -8 3.82
    0 -3 -8 3.77
    0 -3 8 3.74
    0 -3 -8 3.71
    0 -3 -8 3.73
    0 -3 8 3.91
    0 -3 8 3.79
    0 -3 8 3.76
    0 -3 -8 3.85
    0 3 8 3.87
    0 3 -8 4.07
    0 3 8 3.78
    0 3 8 3.81
    0 3 8 3.92
    0 3 -8 3.72
    0 3 -8 3.81
    0 3 8 3.75
    0 3 -8 3.73
    1 -3 8 7.42
    -1 -3 -8 7.22
    1 -3 8 7.27
    -1 -3 -8 7.29
    -1 -3 -8 6.90
    -1 -3 -8 7.34
    1 3 8 7.53
    -1 3 -8 7.14
    -1 3 -8 7.34
    -1 3 -8 7.02
    1 3 8 7.87
    -1 3 -8 7.26
    1 3 8 7.35
    -1 3 -8 7.56
    1 3 8 7.78
    1 3 8 7.16
    2 -3 8 0.10
    -2 -3 -8 0.19
    2 -3 8 0.13
    -2 -3 -8 0.23
    2 3 8 0.14
    -2 3 -8 0.17
    -2 3 -8 0.08
    2 3 8 0.11
    -2 3 -8 0.09
    2 3 8 0.08
    -3 -3 -8 13.71
    3 -3 8 13.51
    3 -3 8 13.80
    -3 -3 -8 13.40
    3 3 8 13.69
    -3 3 -8 13.59
    3 3 8 13.87
    -3 3 -8 13.73
    4 -3 8 11.37
    -4 -3 -8 11.79
    4 -3 8 11.66
    -4 3 -8 11.39
    4 3 8 11.53
    -4 3 -8 11.37
    4 3 8 11.67
    5 -3 8 4.46
    -5 -3 -8 4.44
    5 -3 8 4.16
    -5 3 -8 4.19
    5 3 8 4.34
    5 3 8 4.34
    -5 3 -8 4.35
    -6 -3 -8 3.04
    6 -3 8 2.87
    6 -3 8 2.98
    -6 3 -8 2.89
    6 3 8 2.71
    6 3 8 2.77
    -6 3 -8 2.84
    7 -3 8 2.29
    7 -3 8 2.38
    7 3 8 2.33
    -7 3 -8 2.40
    -7 3 -8 2.48
    7 3 8 2.29
    8 -3 8 -0.01
    8 -3 8 -0.03
    -8 3 -8 0.08
    8 3 8 0.12
    -8 3 -8 0.00
    9 -3 8 0.42
    9 -3 8 0.40
    9 3 8 0.42
    -9 3 -8 0.46
    -9 3 -8 0.45
    11 -4 -8 1.10
    -11 -4 8 1.11
    -11 4 8 1.15
    -11 4 8 1.10
    11 4 -8 1.25
    -10 -4 8 0.11
    10 -4 -8 0.24
    -10 4 8 0.22
    -10 4 8 0.17
    10 4 -8 0.22
    9 -4 -8 -0.03
    -9 -4 8 0.06
    -9 4 8 0.00
    9 4 -8 -0.02
    -9 4 8 0.10
    -8 -4 8 0.26
    8 -4 -8 0.23
    8 4 -8 0.14
    -8 4 8 0.15
    -8 4 8 0.17
    7 -4 -8 5.62
    -7 -4 8 5.52
    -7 4 8 5.61
    7 4 -8 5.72
    -7 4 8 5.77
    -7 4 8 5.45
    6 -4 -8 5.97
    -6 -4 8 5.89
    -6 4 8 6.03
    -6 4 8 6.10
    6 4 -8 6.14
    -6 4 8 5.75
    -6 4 8 5.95
    6 4 -8 5.88
    -5 -4 8 24.96
    5 -4 -8 25.20
    5 -4 -8 24.79
    5 4 -8 26.54
    -5 4 8 25.29
    -5 4 8 25.90
    5 4 -8 26.33
    -5 4 8 25.28
    -5 4 8 25.14
    5 4 -8 24.63
    4 -4 -8 2.51
    4 -4 -8 2.21
    -4 -4 8 2.28
    4 -4 -8 2.40
    -4 4 8 2.43
    4 4 -8 2.54
    -4 4 8 2.64
    -4 4 8 2.53
    -4 4 8 2.47
    4 4 -8 2.48
    4 4 -8 2.70
    -3 -4 8 0.94
    3 -4 -8 0.85
    3 -4 -8 0.80
    3 -4 -8 0.99
    3 -4 -8 0.94
    3 4 -8 0.91
    -3 4 8 0.91
    3 4 -8 0.94
    3 4 -8 0.93
    -3 4 8 0.86
    -3 4 8 0.88
    -3 4 8 1.05
    -3 4 8 0.85
    -3 4 8 0.91
    2 -4 -8 2.71
    -2 -4 8 2.37
    2 -4 -8 2.81
    2 -4 -8 2.83
    2 -4 -8 2.90
    2 -4 -8 2.74
    -2 4 8 2.84
    2 4 -8 2.74
    -2 4 8 2.75
    -2 4 8 2.74
    2 4 -8 2.58
    2 4 -8 2.73
    -2 4 8 2.65
    -2 4 8 3.01
    -1 -4 8 12.16
    1 -4 -8 11.39
    1 -4 -8 12.14
    1 -4 -8 11.82
    -1 -4 8 11.65
    1 -4 -8 12.10
    -1 4 8 11.76
    1 4 -8 11.46
    1 4 -8 12.20
    1 4 -8 11.77
    -1 4 8 12.09
    1 4 -8 11.69
    -1 4 8 11.82
    -1 4 8 11.94
    -1 4 8 11.73
    0 -4 8 2.38
    0 -4 -8 2.41
    0 -4 -8 2.43
    0 -4 8 2.36
    0 -4 -8 2.56
    0 -4 -8 2.41
    0 -4 8 2.33
    0 4 -8 2.39
    0 4 -8 2.59
    0 4 8 2.37
    0 4 8 2.48
    0 4 8 2.44
    0 4 8 2.27
    0 4 -8 2.64
    0 4 -8 2.56
    0 4 8 2.29
    -1 -4 -8 4.25
    1 -4 8 3.88
    1 -4 8 4.03
    -1 -4 -8 4.07
    -1 -4 -8 4.00
    1 -4 8 4.24
    1 4 8 4.07
    -1 4 -8 3.98
    1 4 8 3.96
    -1 4 -8 4.03
    1 4 8 4.10
    -1 4 -8 3.86
    -1 4 -8 3.81
    1 4 8 3.95
    -1 4 -8 4.15
    1 4 8 4.06
    -1 4 -8 3.91
    2 -4 8 8.04
    -2 -4 -8 8.17
    -2 -4 -8 8.24
    2 -4 8 8.31
    -2 4 -8 8.03
    -2 4 -8 7.91
    2 4 8 8.25
    2 4 8 8.09
    -2 4 -8 7.69
    2 4 8 8.27
    3 -4 8 0.24
    -3 -4 -8 0.40
    3 -4 8 0.34
    3 4 8 0.38
    -3 4 -8 0.37
    3 4 8 0.48
    -3 4 -8 0.29
    -4 -4 -8 2.76
    4 -4 8 2.56
    4 -4 8 2.79
    4 4 8 2.60
    -4 4 -8 2.83
    -4 4 -8 2.85
    5 -4 8 8.50
    5 -4 8 8.54
    5 4 8 8.75
    -5 4 -8 8.49
    -5 4 -8 8.37
    6 -4 8 1.34
    6 -4 8 1.78
    -6 4 -8 1.72
    -6 4 -8 1.83
    6 4 8 1.67
    6 4 8 1.48
    7 -4 8 9.77
    7 -4 8 10.25
    -7 4 -8 10.11
    7 4 8 9.49
    -7 4 -8 10.43
    7 4 8 10.18
    8 -4 8 7.32
    8 -4 8 7.32
    -8 4 -8 7.38
    8 4 8 7.33
    8 4 8 7.73
    -8 4 -8 7.47
    9 -4 8 8.95
    9 -4 8 8.75
    -9 4 -8 9.03
    9 4 8 9.36
    -9 4 -8 9.71
    -11 -5 8 5.03
    -11 5 8 4.92
    11 5 -8 4.96
    -10 -5 8 5.57
    10 -5 -8 5.66
    -10 5 8 5.68
    10 5 -8 5.74
    -10 5 8 5.69
    -9 -5 8 6.28
    9 -5 -8 5.92
    -9 5 8 6.49
    -9 5 8 6.48
    9 5 -8 6.54
    -8 -5 8 0.19
    8 -5 -8 0.31
    8 -5 -8 0.31
    -8 5 8 0.20
    8 5 -8 0.41
    -8 5 8 0.28
    -8 5 8 0.16
    7 -5 -8 1.02
    -7 -5 8 0.69
    7 -5 -8 0.77
    -7 5 8 0.81
    -7 5 8 0.69
    -7 5 8 0.84
    7 5 -8 0.69
    6 -5 -8 5.72
    -6 -5 8 5.66
    6 -5 -8 5.23
    -6 5 8 5.62
    6 5 -8 6.10
    -6 5 8 5.77
    -6 5 8 5.93
    5 -5 -8 0.00
    -5 -5 8 -0.06
    5 -5 -8 0.06
    -5 5 8 0.09
    -5 5 8 0.04
    -5 5 8 -0.02
    5 5 -8 0.00
    -5 5 8 0.07
    5 5 -8 -0.02
    4 -5 -8 15.14
    -4 -5 8 15.01
    4 -5 -8 14.77
    -4 5 8 15.21
    4 5 -8 15.43
    4 5 -8 14.78
    -4 5 8 15.70
    -4 5 8 14.92
    -4 5 8 14.96
    4 5 -8 15.85
    3 -5 -8 3.24
    3 -5 -8 2.91
    -3 -5 8 2.85
    3 -5 -8 2.98
    -3 5 8 3.13
    -3 5 8 2.97
    -3 5 8 3.04
    3 5 -8 3.09
    -3 5 8 3.15
    3 5 -8 3.11
    3 5 -8 3.06
    2 -5 -8 15.30
    -2 -5 8 15.68
    2 -5 -8 15.33
    2 -5 -8 15.47
    2 -5 -8 15.57
    2 5 -8 15.91
    -2 5 8 15.38
    -2 5 8 15.78
    2 5 -8 15.86
    -2 5 8 15.46
    -2 5 8 15.63
    -2 5 8 15.62
    2 5 -8 16.35
    -2 5 8 15.77
    -1 -5 8 0.03
    1 -5 -8 0.06
    1 -5 -8 0.04
    1 -5 -8 0.08
    -1 -5 8 0.04
    1 -5 -8 0.06
    1 -5 -8 0.01
    -1 5 8 0.06
    1 5 -8 0.04
    -1 5 8 0.03
    -1 5 8 0.05
    1 5 -8 -0.01
    -1 5 8 0.06
    1 5 -8 0.03
    -1 5 8 0.02
    -1 5 8 -0.02
    0 -5 -8 36.98
    0 -5 -8 38.29
    0 -5 8 38.23
    0 -5 -8 38.33
    0 -5 -8 38.28
    0 -5 8 38.95
    0 -5 8 37.77
    0 -5 -8 37.79
    0 5 -8 37.95
    0 5 8 38.09
    0 5 -8 38.20
    0 5 -8 37.73
    0 5 8 37.61
    0 5 -8 37.51
    0 5 8 37.92
    0 5 8 36.73
    0 5 8 38.32
    0 5 8 37.50
    -1 -5 -8 0.03
    1 -5 8 0.11
    -1 -5 -8 0.06
    1 -5 8 -0.01
    -1 -5 -8 0.00
    1 -5 8 0.04
    1 5 8 0.00
    -1 5 -8 0.02
    1 5 8 0.05
    -1 5 -8 0.03
    1 5 8 0.04
    1 5 8 0.04
    -1 5 -8 0.02
    -1 5 -8 0.01
    1 5 8 -0.01
    -2 -5 -8 1.79
    -2 -5 -8 1.65
    2 -5 8 1.71
    2 -5 8 1.73
    2 5 8 1.69
    2 5 8 1.62
    2 5 8 1.70
    -2 5 -8 1.53
    -2 5 -8 1.64
    2 5 8 1.78
    -3 -5 -8 38.33
    3 -5 8 37.74
    3 -5 8 36.77
    3 5 8 37.42
    -3 5 -8 37.08
    3 5 8 38.74
    -3 5 -8 37.61
    4 -5 8 0.77
    4 -5 8 0.80
    4 5 8 0.72
    -4 5 -8 0.87
    -4 5 -8 0.76
    5 -5 8 6.17
    5 -5 8 6.05
    -5 5 -8 6.35
    5 5 8 6.30
    -5 5 -8 5.80
    6 -5 8 4.04
    6 -5 8 4.11
    -6 5 -8 4.22
    6 5 8 3.90
    -6 5 -8 4.28
    7 -5 8 0.19
    7 -5 8 0.29
    -7 5 -8 0.06
    7 5 8 0.13
    -7 5 -8 0.16
    8 -5 8 1.85
    8 -5 8 2.01
    8 5 8 1.92
    -8 5 -8 2.05
    -8 5 -8 1.75
    9 -5 8 3.01
    9 -5 8 3.24
    -9 5 -8 3.34
    9 5 8 3.41
    -9 5 -8 3.50
    11 6 -8 5.69
    -11 6 8 5.33
    10 -6 -8 0.37
    -10 -6 8 0.41
    10 6 -8 0.36
    -10 6 8 0.29
    -10 6 8 0.46
    -9 -6 8 0.36
    9 -6 -8 0.36
    9 -6 -8 0.44
    -9 6 8 0.31
    -9 6 8 0.41
    9 6 -8 0.48
    -9 6 8 0.35
    -8 -6 8 0.05
    8 -6 -8 0.02
    8 -6 -8 -0.11
    -8 6 8 -0.05
    8 6 -8 0.07
    -8 6 8 0.00
    -8 6 8 0.07
    7 -6 -8 0.16
    -7 -6 8 0.03
    7 -6 -8 0.11
    -7 6 8 0.09
    7 6 -8 0.14
    -7 6 8 0.15
    -7 6 8 0.15
    -6 -6 8 2.99
    6 -6 -8 2.81
    6 -6 -8 3.01
    -6 6 8 2.92
    -6 6 8 2.94
    -6 6 8 2.81
    6 6 -8 2.92
    5 -6 -8 1.55
    -5 -6 8 1.34
    5 -6 -8 1.63
    5 6 -8 1.61
    -5 6 8 1.54
    -5 6 8 1.55
    -5 6 8 1.66
    4 -6 -8 1.20
    -4 -6 8 1.06
    4 -6 -8 1.16
    -4 6 8 1.12
    -4 6 8 1.07
    -4 6 8 1.10
    -4 6 8 1.29
    4 6 -8 1.07
    -3 -6 8 6.75
    3 -6 -8 6.79
    3 -6 -8 6.75
    3 -6 -8 7.03
    3 6 -8 6.88
    -3 6 8 6.91
    -3 6 8 6.78
    3 6 -8 7.18
    -3 6 8 7.08
    -3 6 8 6.70
    2 -6 -8 0.35
    -2 -6 8 0.26
    2 -6 -8 0.31
    2 -6 -8 0.26
    2 6 -8 0.35
    -2 6 8 0.24
    2 6 -8 0.38
    -2 6 8 0.37
    -2 6 8 0.25
    -2 6 8 0.28
    1 -6 -8 0.29
    1 -6 -8 0.32
    1 -6 -8 0.29
    -1 -6 8 0.14
    1 -6 -8 0.19
    1 6 -8 0.34
    -1 6 8 0.34
    -1 6 8 0.26
    -1 6 8 0.19
    -1 6 8 0.25
    -1 6 8 0.20
    1 6 -8 0.15
    0 -6 -8 8.91
    0 -6 -8 8.98
    0 -6 -8 8.97
    0 -6 -8 8.49
    0 -6 8 9.19
    0 -6 8 8.96
    0 6 -8 8.80
    0 6 -8 8.52
    0 6 8 8.71
    0 6 8 9.37
    0 6 8 8.16
    0 6 8 8.47
    0 6 8 8.83
    -1 -6 -8 3.20
    1 -6 8 3.23
    -1 -6 -8 3.36
    -1 -6 -8 3.26
    -1 -6 -8 3.17
    1 6 8 2.84
    1 6 8 3.41
    -1 6 -8 3.16
    -1 6 -8 2.96
    1 6 8 3.08
    1 6 8 3.36
    -1 6 -8 3.10
    2 -6 8 0.80
    2 -6 8 0.63
    -2 -6 -8 0.69
    -2 -6 -8 0.71
    2 6 8 0.69
    -2 6 -8 0.87
    -2 6 -8 0.70
    2 6 8 0.77
    -2 6 -8 0.64
    2 6 8 0.59
    2 6 8 0.63
    3 -6 8 10.05
    3 -6 8 10.23
    -3 -6 -8 10.01
    3 6 8 11.18
    -3 6 -8 10.43
    -3 6 -8 9.93
    3 6 8 10.04
    -4 -6 -8 -0.03
    4 -6 8 0.08
    4 -6 8 0.05
    4 6 8 0.07
    -4 6 -8 0.02
    -4 6 -8 0.03
    -5 -6 -8 2.99
    5 -6 8 2.85
    5 -6 8 2.98
    -5 6 -8 2.93
    -5 6 -8 2.85
    5 6 8 3.00
    6 -6 8 0.23
    -6 -6 -8 0.42
    6 -6 8 0.36
    6 6 8 0.40
    -6 6 -8 0.32
    -6 6 -8 0.22
    -7 -6 -8 0.62
    7 -6 8 0.63
    7 -6 8 0.76
    -7 6 -8 0.66
    -7 6 -8 0.67
    7 6 8 0.58
    8 -6 8 9.23
    8 -6 8 9.27
    -8 6 -8 9.18
    8 6 8 9.07
    -8 6 -8 9.50
    10 -7 -8 0.43
    -10 7 8 0.39
    -10 7 8 0.72
    10 7 -8 0.38
    9 -7 -8 15.92
    -9 -7 8 16.04
    9 -7 -8 16.36
    -9 7 8 15.48
    -9 7 8 16.77
    -9 7 8 15.89
    9 7 -8 15.74
    8 -7 -8 3.03
    -8 -7 8 2.81
    8 -7 -8 2.68
    -8 7 8 2.49
    8 7 -8 2.81
    -8 7 8 3.17
    -8 7 8 2.77
    -7 -7 8 14.53
    7 -7 -8 13.83
    7 -7 -8 14.02
    7 7 -8 14.28
    -7 7 8 13.94
    -7 7 8 14.26
    -7 7 8 14.32
    -6 -7 8 0.34
    6 -7 -8 0.33
    6 -7 -8 0.18
    6 7 -8 0.27
    -6 7 8 0.18
    -6 7 8 0.23
    -6 7 8 0.23
    5 -7 -8 1.54
    -5 -7 8 1.39
    5 -7 -8 1.48
    -5 7 8 1.41
    -5 7 8 1.30
    -5 7 8 1.37
    5 7 -8 1.37
    4 -7 -8 2.14
    -4 -7 8 2.37
    4 -7 -8 2.18
    -4 7 8 2.43
    -4 7 8 2.44
    -4 7 8 2.34
    4 7 -8 2.53
    3 -7 -8 0.30
    3 -7 -8 0.36
    3 -7 -8 0.19
    -3 -7 8 0.32
    3 7 -8 0.35
    -3 7 8 0.28
    -3 7 8 0.38
    -3 7 8 0.38
    -3 7 8 0.15
    -2 -7 8 10.48
    2 -7 -8 10.67
    2 -7 -8 10.20
    2 -7 -8 10.68
    -2 7 8 11.06
    2 7 -8 10.66
    2 7 -8 10.90
    -2 7 8 11.09
    -2 7 8 10.44
    -2 7 8 10.68
    -1 -7 8 4.71
    1 -7 -8 4.62
    1 -7 -8 4.89
    1 -7 -8 4.89
    1 7 -8 5.09
    -1 7 8 4.83
    -1 7 8 5.01
    -1 7 8 4.81
    -1 7 8 4.35
    1 7 -8 4.53
    0 -7 8 1.56
    0 -7 8 1.59
    0 -7 -8 1.76
    0 -7 -8 1.59
    0 -7 -8 1.54
    0 7 8 1.68
    0 7 -8 1.62
    0 7 8 1.83
    0 7 8 1.52
    0 7 8 1.59
    0 7 -8 1.46
    -1 -7 -8 13.08
    -1 -7 -8 12.95
    1 -7 8 12.87
    -1 7 -8 13.47
    -1 7 -8 13.06
    1 7 8 12.99
    1 7 8 12.77
    1 7 8 13.31
    1 7 8 12.07
    -2 -7 -8 3.38
    2 -7 8 3.23
    2 7 8 3.23
    -2 7 -8 3.43
    -2 7 -8 3.24
    -2 7 -8 3.07
    2 7 8 3.15
    2 7 8 3.27
    -3 -7 -8 0.12
    3 -7 8 0.02
    -3 7 -8 -0.01
    3 7 8 0.03
    -3 7 -8 -0.06
    3 7 8 0.06
    -4 -7 -8 0.07
    4 -7 8 -0.06
    -4 7 -8 -0.02
    -4 7 -8 0.00
    4 7 8 0.02
    -5 -7 -8 0.11
    5 -7 8 -0.04
    -5 7 -8 0.08
    -5 7 -8 0.11
    5 7 8 0.01
    6 -7 8 0.37
    -6 -7 -8 0.47
    6 7 8 0.29
    -6 7 -8 0.33
    -6 7 -8 0.37
    7 -7 8 5.57
    -7 -7 -8 5.34
    7 -7 8 5.48
    7 7 8 5.54
    -7 7 -8 5.42
    -7 7 -8 5.90
    8 -7 8 0.05
    8 -7 8 0.06
    -8 7 -8 0.09
    8 7 8 0.10
    -8 7 -8 0.05
    10 -8 -8 0.05
    -10 8 8 -0.04
    -10 8 8 0.11
    10 8 -8 -0.02
    9 -8 -8 1.06
    9 -8 -8 1.04
    -9 -8 8 1.01
    -9 8 8 0.96
    -9 8 8 1.03
    9 8 -8 0.83
    8 -8 -8 0.50
    8 -8 -8 0.61
    -8 -8 8 0.51
    8 8 -8 0.30
    -8 8 8 0.49
    -8 8 8 0.50
    -8 8 8 0.43
    -7 -8 8 1.40
    7 -8 -8 1.40
    7 -8 -8 1.31
    -7 8 8 1.31
    7 8 -8 1.41
    -7 8 8 1.31
    -7 8 8 1.39
    6 -8 -8 9.67
    -6 -8 8 9.69
    6 -8 -8 9.60
    -6 8 8 9.80
    -6 8 8 10.21
    6 8 -8 9.83
    -6 8 8 9.60
    -5 -8 8 0.59
    5 -8 -8 0.62
    5 -8 -8 0.57
    -5 8 8 0.56
    -5 8 8 0.59
    5 8 -8 0.54
    -5 8 8 0.60
    -4 -8 8 14.13
    4 -8 -8 14.47
    4 -8 -8 13.65
    -4 8 8 14.68
    4 8 -8 14.50
    -4 8 8 14.30
    -4 8 8 14.60
    3 -8 -8 1.87
    -3 -8 8 1.67
    3 -8 -8 1.60
    3 -8 -8 1.84
    -3 8 8 1.62
    -3 8 8 1.59
    -3 8 8 1.64
    3 8 -8 1.56
    2 -8 -8 -0.02
    2 -8 -8 -0.04
    2 -8 -8 0.10
    -2 -8 8 0.05
    -2 8 8 -0.04
    -2 8 8 -0.04
    2 8 -8 -0.07
    -2 8 8 0.04
    1 -8 -8 24.74
    -1 -8 8 25.51
    1 -8 -8 25.48
    1 -8 -8 25.75
    -1 8 8 25.04
    1 8 -8 25.62
    -1 8 8 25.54
    1 8 -8 25.70
    0 -8 -8 0.25
    0 8 8 0.21
    0 8 -8 0.14
    0 8 -8 0.24
    0 8 8 0.14
    -1 -8 -8 0.32
    1 -8 8 0.29
    1 8 8 0.22
    -1 8 -8 0.22
    1 8 8 0.23
    -1 8 -8 0.19
    1 8 8 0.21
    -2 -8 -8 3.32
    2 -8 8 3.43
    2 8 8 3.47
    -2 8 -8 3.47
    2 8 8 3.34
    -2 8 -8 3.41
    -3 -8 -8 3.78
    3 -8 8 3.68
    3 8 8 3.84
    -3 8 -8 3.85
    -3 8 -8 3.76
    4 -8 8 3.78
    4 -8 8 3.72
    -4 -8 -8 3.84
    -4 8 -8 4.07
    -4 8 -8 4.04
    4 8 8 3.59
    -5 -8 -8 2.42
    5 -8 8 2.56
    5 8 8 2.44
    -5 8 -8 2.77
    -5 8 -8 2.43
    6 -8 8 0.12
    -6 -8 -8 0.29
    -6 8 -8 0.05
    6 8 8 0.20
    -6 8 -8 0.13
    -7 -8 -8 1.82
    7 -8 8 1.39
    -7 8 -8 1.31
    -7 8 -8 1.47
    7 8 8 1.36
    9 -9 -8 1.06
    9 9 -8 1.12
    -9 9 8 1.02
    -9 9 8 0.98
    8 -9 -8 22.68
    -8 -9 8 23.35
    8 -9 -8 23.15
    -8 9 8 23.47
    -8 9 8 24.24
    -8 9 8 23.32
    8 9 -8 23.70
    7 -9 -8 1.20
    -7 -9 8 1.16
    7 -9 -8 1.08
    -7 9 8 1.17
    -7 9 8 1.09
    7 9 -8 1.00
    -7 9 8 1.32
    -6 -9 8 26.77
    6 -9 -8 26.50
    6 -9 -8 25.73
    -6 9 8 25.85
    -6 9 8 26.24
    -6 9 8 26.46
    6 9 -8 27.34
    -5 -9 8 1.62
    5 -9 -8 1.46
    5 -9 -8 1.53
    5 9 -8 1.71
    -5 9 8 1.47
    -5 9 8 1.61
    -5 9 8 1.51
    4 -9 -8 0.88
    -4 -9 8 0.78
    4 -9 -8 0.68
    -4 9 8 0.94
    -4 9 8 0.85
    4 9 -8 1.00
    -4 9 8 0.89
    -3 -9 8 0.20
    3 -9 -8 0.28
    3 -9 -8 0.23
    3 -9 -8 0.20
    -3 9 8 0.26
    -3 9 8 0.24
    3 9 -8 0.22
    -3 9 8 0.28
    2 -9 -8 1.03
    -2 -9 8 0.99
    2 -9 -8 0.93
    -2 9 8 0.84
    -2 9 8 0.95
    2 9 -8 0.70
    1 -9 -8 1.56
    1 9 -8 1.37
    -1 9 8 1.42
    -1 9 8 1.48
    0 -9 -8 11.06
    0 9 8 10.83
    0 9 8 10.93
    0 9 -8 11.60
    -1 -9 -8 9.55
    1 -9 8 9.62
    1 9 8 9.93
    -1 9 -8 9.88
    -1 9 -8 9.93
    1 9 8 9.90
    2 -9 8 0.72
    -2 -9 -8 0.79
    2 9 8 0.88
    -2 9 -8 0.65
    2 9 8 0.72
    -3 -9 -8 0.62
    3 -9 8 0.49
    3 9 8 0.50
    -3 9 -8 0.46
    4 -9 8 0.27
    -4 -9 -8 0.20
    4 -9 8 0.14
    4 9 8 0.21
    -4 9 -8 0.21
    -4 9 -8 0.08
    -5 -9 -8 1.64
    5 -9 8 1.49
    -5 9 -8 1.60
    5 9 8 1.54
    -5 9 -8 1.57
    6 -9 8 2.07
    -6 -9 -8 2.03
    -6 9 -8 1.86
    -6 9 -8 2.06
    6 9 8 1.92
    7 -9 8 6.32
    -7 9 -8 6.63
    -7 9 -8 7.18
    8 -10 -8 1.28
    -8 10 8 1.39
    -8 10 8 1.21
    -8 10 8 1.29
    8 10 -8 1.62
    7 -10 -8 3.77
    -7 -10 8 3.63
    7 -10 -8 3.53
    -7 10 8 3.83
    7 10 -8 3.74
    -7 10 8 4.96
    -7 10 8 3.72
    -6 -10 8 1.57
    6 -10 -8 1.33
    6 -10 -8 1.40
    -6 10 8 1.46
    -6 10 8 1.54
    6 10 -8 1.53
    -6 10 8 1.81
    -5 -10 8 0.00
    5 -10 -8 0.01
    5 -10 -8 0.09
    -5 10 8 0.09
    -5 10 8 0.19
    -5 10 8 -0.06
    5 10 -8 0.16
    4 -10 -8 3.68
    -4 -10 8 3.51
    4 -10 -8 3.84
    4 -10 -8 3.34
    -4 10 8 3.37
    -4 10 8 3.42
    4 10 -8 3.37
    -3 -10 8 2.79
    3 -10 -8 3.37
    3 -10 -8 3.03
    -3 10 8 3.37
    -3 10 8 2.98
    3 10 -8 2.80
    2 -10 -8 1.92
    2 -10 -8 1.67
    -2 10 8 1.77
    -2 10 8 1.65
    2 10 -8 1.68
    1 -10 -8 0.49
    -1 10 8 0.24
    -1 10 8 0.23
    1 10 -8 0.21
    0 -10 -8 0.38
    0 10 8 0.36
    0 10 8 0.51
    0 10 -8 0.28
    1 10 8 0.12
    1 10 8 0.09
    -1 10 -8 0.19
    2 -10 8 0.06
    -2 -10 -8 -0.06
    2 10 8 0.14
    -2 10 -8 -0.01
    2 10 8 0.00
    -3 -10 -8 6.43
    3 -10 8 6.32
    -3 10 -8 6.78
    3 10 8 6.62
    -4 -10 -8 0.02
    4 -10 8 -0.02
    4 -10 8 -0.03
    4 10 8 -0.04
    -4 10 -8 -0.07
    5 -10 8 2.04
    -5 -10 -8 2.14
    -5 10 -8 1.87
    5 10 8 2.40
    -5 10 -8 2.41
    6 -10 8 3.67
    -6 10 -8 3.52
    -6 10 -8 3.80
    7 -11 -8 0.14
    -7 11 8 0.19
    7 11 -8 -0.15
    -7 11 8 0.20
    -7 11 8 0.09
    -6 -11 8 2.11
    6 -11 -8 1.92
    6 -11 -8 2.20
    -6 11 8 3.01
    -6 11 8 2.22
    -6 11 8 2.00
    6 11 -8 2.30
    5 -11 -8 3.24
    5 -11 -8 3.47
    -5 -11 8 3.35
    5 11 -8 3.48
    -5 11 8 3.15
    -5 11 8 3.10
    -4 -11 8 0.87
    4 -11 -8 0.89
    4 -11 -8 1.06
    -4 11 8 0.86
    -4 11 8 0.98
    4 11 -8 0.75
    3 -11 -8 0.15
    -3 -11 8 0.08
    3 -11 -8 0.05
    -3 11 8 0.09
    3 11 -8 0.10
    -3 11 8 -0.06
    2 -11 -8 2.19
    -2 11 8 1.76
    -2 11 8 1.87
    2 11 -8 1.89
    1 -11 -8 2.12
    1 11 -8 1.94
    -1 11 8 2.24
    -1 11 8 2.35
    0 -11 -8 1.97
    0 11 -8 2.21
    0 11 8 1.92
    0 11 8 2.14
    -1 11 -8 12.96
    1 11 8 12.95
    1 11 8 12.61
    2 11 8 1.22
    2 11 8 1.68
    -3 -11 -8 0.06
    3 -11 8 0.02
    -3 11 -8 0.17
    3 11 8 0.12
    4 -11 8 0.02
    -4 -11 -8 -0.10
    4 11 8 0.09
    -4 11 -8 -0.01
    5 -11 8 0.24
    -5 -11 -8 0.21
    -5 11 -8 0.20
    -6 -12 8 1.15
    6 -12 -8 1.13
    -6 12 8 1.07
    6 12 -8 0.95
    -6 12 8 1.20
    -5 -12 8 13.49
    5 -12 -8 12.95
    5 -12 -8 13.56
    -5 12 8 13.20
    -5 12 8 13.71
    5 12 -8 14.33
    4 -12 -8 0.46
    -4 -12 8 0.57
    4 -12 -8 0.58
    -4 12 8 0.32
    -4 12 8 0.65
    4 12 -8 0.54
    3 -12 -8 3.52
    -3 12 8 3.59
    3 12 -8 3.75
    -3 12 8 3.33
    2 -12 -8 3.94
    2 12 -8 3.55
    -2 12 8 3.67
    -2 12 8 3.47
    1 -12 -8 1.10
    1 12 -8 1.09
    -1 12 8 1.15
    -1 12 8 1.16
    0 12 -8 0.77
    0 12 8 0.94
    0 12 8 0.81
    1 12 8 3.71
    -1 12 -8 4.04
    1 12 8 3.94
    2 12 8 2.55
    2 12 8 2.56
    -4 -12 -8 1.05
    4 -12 8 1.49
    5 -13 -8 0.13
    5 13 -8 0.21
    -5 13 8 0.08
    -5 13 8 0.27
    -4 13 8 10.40
    -4 13 8 10.58
    4 13 -8 10.71
    3 -13 -8 2.95
    -3 13 8 3.53
    3 13 -8 3.04
    -3 13 8 3.17
    2 -13 -8 4.15
    -2 13 8 3.85
    -2 13 8 3.72
    2 13 -8 4.38
    1 -13 -8 0.25
    -1 13 8 0.47
    -1 13 8 0.64
    1 13 -8 0.54
    0 13 8 0.03
    0 13 8 0.17
    0 13 -8 0.22
    1 13 8 2.69
    1 13 8 2.77
    -1 13 -8 2.54
    2 13 8 0.15
    -11 0 9 0.06
    11 0 -9 -0.14
    -10 0 9 0.00
    -9 0 9 0.21
    -8 0 9 -0.03
    -7 0 9 12.55
    -7 0 9 12.31
    7 0 -9 12.63
    6 0 -9 -0.02
    -6 0 9 0.05
    -6 0 9 -0.02
    -6 0 9 0.06
    6 0 -9 0.01
    5 0 -9 4.21
    -5 0 9 3.91
    5 0 -9 4.22
    -5 0 9 4.31
    -5 0 9 4.02
    -5 0 9 4.25
    -4 0 9 0.04
    -4 0 9 0.01
    4 0 -9 0.04
    -4 0 9 -0.04
    -4 0 9 -0.02
    4 0 -9 0.03
    -3 0 9 0.11
    -3 0 9 0.08
    -3 0 9 0.11
    3 0 -9 0.15
    -3 0 9 0.09
    3 0 -9 0.09
    -2 0 9 0.01
    -2 0 9 -0.01
    2 0 -9 0.00
    -2 0 9 -0.04
    -2 0 9 0.04
    2 0 -9 -0.02
    -1 0 9 3.46
    1 0 -9 3.23
    -1 0 9 3.26
    -1 0 9 3.18
    1 0 -9 3.34
    -1 0 9 3.29
    1 0 -9 3.32
    1 0 -9 3.58
    0 0 -9 0.11
    0 0 9 -0.01
    0 0 -9 0.01
    0 0 -9 0.00
    0 0 -9 0.02
    0 0 9 0.05
    0 0 9 0.03
    0 0 9 -0.02
    -1 0 -9 8.31
    1 0 9 8.14
    1 0 9 8.88
    1 0 9 7.88
    -1 0 -9 9.48
    -1 0 -9 8.55
    -1 0 -9 8.62
    1 0 9 8.29
    2 0 9 -0.01
    -2 0 -9 -0.02
    -2 0 -9 -0.04
    2 0 9 0.00
    2 0 9 0.01
    3 0 9 51.75
    3 0 9 52.29
    -3 0 -9 52.01
    -4 0 -9 -0.01
    4 0 9 -0.02
    4 0 9 0.02
    -5 0 -9 1.40
    5 0 9 1.62
    5 0 9 1.59
    -6 0 -9 -0.01
    6 0 9 0.01
    6 0 9 -0.09
    7 0 9 0.78
    -7 0 -9 0.72
    7 0 9 0.76
    8 0 9 -0.04
    8 0 9 0.07
    -8 0 -9 0.11
    9 0 9 0.51
    -9 0 -9 0.49
    -12 1 9 1.36
    11 -1 -9 1.18
    -11 -1 9 1.08
    -11 1 9 0.96
    10 -1 -9 4.93
    -10 -1 9 4.90
    -10 1 9 4.92
    9 -1 -9 0.19
    -9 -1 9 0.16
    -9 1 9 0.14
    -9 1 9 0.07
    9 1 -9 0.14
    -8 -1 9 6.43
    -8 1 9 5.93
    8 1 -9 5.99
    -8 1 9 6.41
    -7 -1 9 2.40
    7 1 -9 2.71
    -7 1 9 2.67
    -7 1 9 2.49
    -6 -1 9 0.03
    -6 -1 9 -0.01
    -6 -1 9 0.05
    6 -1 -9 -0.01
    -6 1 9 0.05
    6 1 -9 0.03
    -6 1 9 0.03
    6 1 -9 0.05
    -6 1 9 -0.04
    -5 -1 9 22.08
    -5 -1 9 21.27
    -5 -1 9 22.52
    5 -1 -9 21.03
    -5 -1 9 22.73
    5 -1 -9 22.24
    -5 1 9 22.43
    -5 1 9 21.35
    5 1 -9 21.94
    -5 1 9 22.15
    5 1 -9 21.33
    -5 1 9 21.71
    -4 -1 9 24.49
    -4 -1 9 25.18
    -4 -1 9 25.37
    4 -1 -9 24.77
    -4 -1 9 25.07
    4 -1 -9 25.07
    -4 1 9 25.29
    -4 1 9 24.22
    4 1 -9 24.70
    4 1 -9 23.71
    -4 1 9 24.94
    -4 1 9 24.86
    3 -1 -9 25.91
    -3 -1 9 28.04
    -3 -1 9 27.13
    -3 -1 9 27.05
    -3 -1 9 28.08
    3 -1 -9 27.37
    -3 1 9 26.77
    -3 1 9 28.08
    3 1 -9 27.11
    3 1 -9 26.99
    -3 1 9 28.01
    -3 1 9 27.52
    2 -1 -9 25.94
    -2 -1 9 26.61
    2 -1 -9 26.15
    2 -1 -9 26.65
    -2 -1 9 27.15
    -2 -1 9 26.35
    -2 -1 9 26.75
    2 1 -9 25.35
    -2 1 9 27.43
    -2 1 9 26.54
    -2 1 9 27.05
    -2 1 9 27.37
    2 1 -9 26.78
    2 1 -9 26.65
    1 -1 -9 0.20
    -1 -1 9 0.27
    1 -1 -9 0.42
    -1 -1 9 0.36
    -1 -1 9 0.30
    1 -1 -9 0.29
    1 -1 -9 0.31
    -1 -1 9 0.31
    1 1 -9 0.27
    -1 1 9 0.34
    1 1 -9 0.31
    -1 1 9 0.22
    -1 1 9 0.27
    -1 1 9 0.30
    1 1 -9 0.25
    0 -1 -9 0.58
    0 -1 9 0.53
    0 -1 -9 0.54
    0 -1 -9 0.63
    0 -1 9 0.49
    0 -1 9 0.53
    0 -1 9 0.59
    0 -1 -9 0.57
    0 1 9 0.49
    0 1 9 0.57
    0 1 9 0.56
    0 1 -9 0.55
    0 1 -9 0.52
    0 1 9 0.63
    0 1 -9 0.53
    0 1 -9 0.57
    -1 -1 -9 4.81
    1 -1 9 4.89
    -1 -1 -9 5.10
    1 -1 9 4.75
    -1 -1 -9 5.02
    1 -1 9 4.66
    -1 -1 -9 4.92
    1 1 9 4.84
    -1 1 -9 4.93
    1 1 9 4.94
    -1 1 -9 4.85
    -1 1 -9 5.13
    -1 1 -9 4.99
    1 1 9 4.90
    -1 1 -9 4.56
    1 1 9 4.95
    2 -1 9 12.58
    2 -1 9 12.31
    -2 -1 -9 12.59
    -2 -1 -9 12.86
    2 1 9 12.31
    -2 1 -9 12.59
    -2 1 -9 11.87
    2 1 9 12.20
    3 -1 9 1.28
    -3 -1 -9 1.10
    3 -1 9 1.01
    3 1 9 1.06
    3 1 9 1.05
    -3 1 -9 1.00
    4 -1 9 6.39
    4 -1 9 6.08
    -4 -1 -9 6.22
    -4 1 -9 6.31
    4 1 9 6.39
    4 1 9 6.13
    5 -1 9 7.72
    5 -1 9 8.31
    -5 -1 -9 8.41
    5 1 9 8.18
    5 1 9 7.91
    -5 1 -9 7.80
    6 -1 9 16.98
    -6 -1 -9 16.48
    6 -1 9 16.13
    6 1 9 16.51
    6 1 9 16.05
    -6 1 -9 16.08
    7 -1 9 0.76
    7 -1 9 0.95
    -7 -1 -9 0.93
    7 1 9 0.92
    -7 1 -9 0.96
    7 1 9 1.11
    -8 -1 -9 6.28
    8 -1 9 6.21
    8 -1 9 6.05
    8 1 9 5.98
    8 1 9 6.47
    -8 1 -9 6.10
    9 -1 9 0.48
    9 -1 9 0.37
    -9 1 -9 0.50
    9 1 9 0.39
    12 2 -9 -0.02
    -11 -2 9 0.02
    11 -2 -9 0.04
    -11 2 9 -0.05
    10 -2 -9 0.13
    -10 -2 9 0.13
    -10 2 9 0.23
    -10 2 9 0.10
    -9 -2 9 5.81
    9 -2 -9 6.09
    -9 2 9 6.27
    -9 2 9 6.35
    9 2 -9 6.84
    -8 -2 9 0.79
    8 -2 -9 0.74
    -8 2 9 0.82
    -8 2 9 0.94
    8 2 -9 0.94
    7 -2 -9 6.61
    -7 -2 9 7.01
    7 2 -9 7.17
    -7 2 9 7.12
    -7 2 9 7.31
    7 2 -9 7.91
    -6 -2 9 0.16
    6 -2 -9 0.13
    6 -2 -9 0.14
    -6 -2 9 0.21
    -6 2 9 0.12
    6 2 -9 0.19
    -6 2 9 0.14
    -6 2 9 0.14
    6 2 -9 0.20
    5 -2 -9 0.11
    -5 -2 9 0.09
    -5 -2 9 0.03
    -5 -2 9 -0.01
    5 2 -9 0.07
    -5 2 9 -0.03
    -5 2 9 0.02
    -5 2 9 0.06
    5 2 -9 0.06
    4 -2 -9 3.81
    -4 -2 9 3.99
    -4 -2 9 4.22
    -4 -2 9 4.13
    -4 -2 9 4.21
    4 -2 -9 4.07
    -4 2 9 4.27
    -4 2 9 3.94
    -4 2 9 4.02
    4 2 -9 4.15
    -4 2 9 3.75
    -4 2 9 4.17
    4 2 -9 4.00
    -3 -2 9 36.01
    -3 -2 9 34.34
    -3 -2 9 34.39
    -3 -2 9 34.82
    3 -2 -9 34.54
    3 -2 -9 34.85
    3 -2 -9 35.15
    -3 2 9 34.29
    3 2 -9 35.52
    3 2 -9 34.07
    -3 2 9 34.85
    -3 2 9 35.20
    -3 2 9 34.47
    -3 2 9 34.19
    -2 -2 9 0.84
    2 -2 -9 0.86
    -2 -2 9 0.92
    2 -2 -9 0.87
    -2 -2 9 0.88
    2 -2 -9 1.04
    -2 -2 9 0.72
    2 -2 -9 0.88
    -2 2 9 0.79
    -2 2 9 0.94
    2 2 -9 0.95
    2 2 -9 0.91
    -2 2 9 0.93
    -2 2 9 0.93
    -2 2 9 0.87
    1 -2 -9 48.58
    -1 -2 9 48.14
    -1 -2 9 49.77
    1 -2 -9 47.16
    1 -2 -9 47.34
    -1 -2 9 47.94
    1 -2 -9 48.90
    1 -2 -9 47.52
    1 2 -9 48.33
    -1 2 9 48.29
    -1 2 9 48.93
    -1 2 9 47.60
    -1 2 9 48.33
    1 2 -9 49.27
    -1 2 9 48.28
    1 2 -9 47.81
    1 2 -9 48.74
    0 -2 9 5.77
    0 -2 9 5.89
    0 -2 -9 5.71
    0 -2 -9 5.71
    0 -2 -9 5.73
    0 -2 -9 5.85
    0 -2 9 5.49
    0 -2 -9 5.62
    0 2 9 5.61
    0 2 -9 5.75
    0 2 -9 5.92
    0 2 -9 5.76
    0 2 9 5.74
    0 2 9 5.83
    0 2 9 5.81
    0 2 9 5.72
    0 2 -9 5.69
    -1 -2 -9 61.90
    -1 -2 -9 63.11
    -1 -2 -9 63.37
    1 -2 9 62.11
    1 -2 9 61.25
    -1 -2 -9 61.24
    1 -2 9 61.27
    1 2 9 60.93
    1 2 9 63.62
    -1 2 -9 63.60
    -1 2 -9 60.22
    -1 2 -9 64.92
    -1 2 -9 62.39
    1 2 9 62.62
    1 2 9 61.63
    -1 2 -9 63.14
    1 2 9 62.56
    -2 -2 -9 13.73
    2 -2 9 13.14
    -2 -2 -9 13.69
    2 -2 9 13.30
    2 2 9 13.58
    2 2 9 13.50
    -2 2 -9 13.14
    -2 2 -9 13.35
    -3 -2 -9 1.06
    3 -2 9 1.05
    3 -2 9 1.00
    3 2 9 0.90
    -3 2 -9 0.94
    -4 -2 -9 0.89
    4 -2 9 0.79
    4 -2 9 0.83
    -4 2 -9 0.84
    4 2 9 0.77
    4 2 9 0.71
    -4 2 -9 0.75
    -5 -2 -9 0.89
    5 -2 9 1.04
    5 -2 9 0.97
    -5 2 -9 1.03
    5 2 9 0.92
    -5 2 -9 1.04
    5 2 9 1.08
    -6 -2 -9 0.09
    6 -2 9 -0.03
    6 -2 9 0.00
    -6 2 -9 0.09
    6 2 9 0.03
    6 2 9 -0.05
    -6 2 -9 -0.05
    7 -2 9 2.62
    -7 -2 -9 2.59
    7 -2 9 2.95
    -7 2 -9 2.65
    7 2 9 2.61
    -7 2 -9 2.55
    7 2 9 2.71
    8 -2 9 13.72
    8 -2 9 13.89
    -8 2 -9 13.72
    8 2 9 13.50
    -8 2 -9 13.88
    8 2 9 13.80
    9 -2 9 0.02
    9 -2 9 0.00
    -9 2 -9 0.04
    9 2 9 0.07
    -9 2 -9 0.03
    -11 -3 9 2.35
    11 -3 -9 2.63
    -11 3 9 2.41
    -11 3 9 2.51
    11 3 -9 2.20
    -10 -3 9 0.06
    10 -3 -9 0.18
    -10 3 9 0.18
    -10 3 9 0.11
    10 3 -9 0.06
    9 -3 -9 0.34
    -9 -3 9 0.37
    -9 3 9 0.33
    -9 3 9 0.37
    9 3 -9 0.28
    -8 -3 9 9.76
    8 -3 -9 9.55
    8 3 -9 9.70
    8 3 -9 9.72
    -8 3 9 9.70
    -8 3 9 9.31
    -7 -3 9 5.62
    7 -3 -9 5.57
    -7 3 9 5.72
    7 3 -9 5.68
    -7 3 9 5.48
    6 -3 -9 0.18
    -6 -3 9 0.17
    6 3 -9 0.22
    -6 3 9 0.16
    6 3 -9 0.18
    -6 3 9 0.12
    -6 3 9 0.06
    -6 3 9 0.14
    5 -3 -9 0.15
    5 -3 -9 0.21
    5 -3 -9 0.17
    -5 -3 9 0.20
    -5 3 9 0.13
    -5 3 9 0.13
    -5 3 9 0.22
    5 3 -9 0.18
    5 3 -9 0.25
    -5 3 9 0.18
    4 -3 -9 8.77
    4 -3 -9 8.87
    4 -3 -9 8.86
    -4 -3 9 9.06
    -4 3 9 8.84
    -4 3 9 9.20
    4 3 -9 8.62
    -4 3 9 8.92
    -4 3 9 8.53
    4 3 -9 8.94
    4 3 -9 8.28
    3 -3 -9 9.27
    3 -3 -9 9.29
    -3 -3 9 8.98
    3 -3 -9 9.43
    -3 -3 9 9.21
    3 -3 -9 9.27
    3 3 -9 9.43
    -3 3 9 9.25
    -3 3 9 9.40
    3 3 -9 9.54
    3 3 -9 9.15
    -3 3 9 9.29
    -3 3 9 9.49
    -3 3 9 9.52
    2 -3 -9 2.57
    -2 -3 9 2.42
    -2 -3 9 2.11
    2 -3 -9 2.24
    2 -3 -9 2.37
    2 -3 -9 2.18
    -2 -3 9 2.42
    2 3 -9 2.29
    2 3 -9 2.42
    -2 3 9 2.10
    -2 3 9 2.34
    2 3 -9 2.17
    -2 3 9 2.30
    -2 3 9 2.35
    -2 3 9 2.50
    1 -3 -9 2.56
    -1 -3 9 2.63
    1 -3 -9 2.75
    -1 -3 9 2.66
    1 -3 -9 2.59
    1 -3 -9 2.53
    -1 3 9 2.53
    -1 3 9 2.77
    -1 3 9 2.57
    1 3 -9 2.50
    -1 3 9 2.60
    1 3 -9 2.49
    1 3 -9 2.55
    1 3 -9 2.79
    -1 3 9 2.57
    0 -3 9 4.28
    0 -3 9 4.34
    0 -3 -9 4.40
    0 -3 -9 4.40
    0 -3 -9 4.49
    0 -3 9 4.15
    0 -3 -9 4.43
    0 3 9 4.41
    0 3 -9 4.24
    0 3 -9 4.28
    0 3 9 4.25
    0 3 9 4.38
    0 3 9 4.34
    0 3 -9 4.36
    0 3 9 4.21
    0 3 -9 4.50
    -1 -3 -9 2.11
    -1 -3 -9 2.35
    1 -3 9 2.18
    -1 -3 -9 2.32
    1 -3 9 2.22
    1 -3 9 2.14
    -1 3 -9 2.26
    1 3 9 2.23
    -1 3 -9 2.30
    1 3 9 2.42
    1 3 9 2.41
    -1 3 -9 2.37
    1 3 9 2.31
    -1 3 -9 1.80
    -2 -3 -9 0.18
    2 -3 9 0.24
    -2 -3 -9 0.22
    2 -3 9 0.17
    -2 3 -9 0.16
    2 3 9 0.26
    2 3 9 0.14
    3 -3 9 0.11
    -3 -3 -9 0.11
    3 -3 9 0.22
    3 3 9 0.05
    -3 3 -9 0.10
    -3 3 -9 0.06
    4 -3 9 11.02
    4 -3 9 11.70
    -4 -3 -9 11.42
    -4 3 -9 11.68
    -4 3 -9 11.15
    4 3 9 11.14
    5 -3 9 0.51
    -5 -3 -9 0.54
    5 -3 9 0.61
    -5 3 -9 0.62
    5 3 9 0.83
    5 3 9 0.70
    -5 3 -9 0.73
    -6 -3 -9 0.02
    6 -3 9 0.05
    6 -3 9 -0.15
    6 3 9 0.00
    -6 3 -9 -0.02
    6 3 9 0.01
    -6 3 -9 0.03
    7 -3 9 3.22
    7 -3 9 3.64
    7 3 9 3.33
    -7 3 -9 3.79
    7 3 9 3.83
    -7 3 -9 3.59
    8 -3 9 3.63
    8 -3 9 4.00
    8 3 9 3.69
    8 3 9 3.51
    -8 3 -9 4.01
    -8 3 -9 3.47
    9 -3 9 0.02
    9 -3 9 0.11
    -9 3 -9 0.02
    9 3 9 -0.09
    -9 3 -9 0.03
    -11 -4 9 0.15
    11 -4 -9 0.22
    -11 4 9 0.24
    11 4 -9 0.19
    10 -4 -9 15.42
    -10 -4 9 15.24
    10 4 -9 15.04
    -10 4 9 14.86
    -10 4 9 15.66
    -9 -4 9 0.00
    9 -4 -9 -0.07
    9 4 -9 0.03
    -9 4 9 -0.08
    -9 4 9 0.00
    -8 -4 9 2.14
    8 -4 -9 1.96
    -8 4 9 2.01
    8 4 -9 2.19
    -8 4 9 2.14
    7 -4 -9 6.15
    7 -4 -9 5.62
    -7 -4 9 5.62
    -7 4 9 5.28
    -7 4 9 5.74
    -7 4 9 5.66
    7 4 -9 5.56
    6 -4 -9 3.20
    -6 -4 9 4.03
    6 -4 -9 3.78
    6 4 -9 3.70
    -6 4 9 3.85
    -6 4 9 3.73
    -6 4 9 3.69
    6 4 -9 4.05
    5 -4 -9 0.08
    5 -4 -9 0.00
    5 -4 -9 0.13
    -5 -4 9 0.04
    5 4 -9 0.08
    -5 4 9 0.01
    -5 4 9 0.14
    5 4 -9 0.09
    -5 4 9 0.06
    5 4 -9 0.08
    -5 4 9 0.03
    4 -4 -9 22.78
    4 -4 -9 23.75
    4 -4 -9 23.56
    -4 -4 9 23.93
    4 4 -9 24.09
    -4 4 9 23.18
    -4 4 9 23.50
    4 4 -9 23.14
    -4 4 9 24.25
    4 4 -9 22.80
    -4 4 9 23.05
    3 -4 -9 2.27
    -3 -4 9 2.05
    3 -4 -9 2.31
    3 -4 -9 2.36
    3 4 -9 2.10
    -3 4 9 2.18
    3 4 -9 2.57
    -3 4 9 2.38
    -3 4 9 2.28
    -3 4 9 2.26
    3 4 -9 2.41
    2 -4 -9 16.14
    2 -4 -9 16.10
    2 -4 -9 16.20
    -2 -4 9 16.66
    2 -4 -9 16.14
    -2 4 9 16.89
    2 4 -9 16.33
    -2 4 9 16.22
    -2 4 9 16.54
    -2 4 9 16.32
    2 4 -9 15.85
    2 4 -9 16.42
    -2 4 9 16.27
    -1 -4 9 9.95
    1 -4 -9 10.09
    1 -4 -9 10.33
    1 -4 -9 10.28
    -1 -4 9 10.48
    1 -4 -9 9.94
    1 4 -9 10.34
    -1 4 9 10.13
    1 4 -9 10.08
    -1 4 9 10.38
    -1 4 9 10.25
    -1 4 9 9.97
    1 4 -9 9.87
    -1 4 9 10.27
    0 -4 -9 2.73
    0 -4 -9 2.60
    0 -4 9 2.73
    0 -4 -9 2.86
    0 -4 -9 2.67
    0 -4 9 2.67
    0 -4 9 2.68
    0 4 -9 2.65
    0 4 9 2.52
    0 4 9 2.79
    0 4 -9 2.83
    0 4 -9 2.63
    0 4 9 2.51
    0 4 9 2.79
    0 4 9 2.80
    0 4 -9 2.73
    1 -4 9 7.46
    1 -4 9 7.73
    -1 -4 -9 7.16
    -1 -4 -9 7.62
    -1 4 -9 7.74
    1 4 9 7.37
    1 4 9 7.79
    -1 4 -9 7.64
    1 4 9 7.91
    -1 4 -9 7.77
    -1 4 -9 7.80
    -2 -4 -9 20.12
    2 -4 9 20.08
    2 -4 9 20.82
    -2 -4 -9 20.95
    2 4 9 20.62
    -2 4 -9 19.90
    2 4 9 20.13
    -2 4 -9 20.70
    3 -4 9 0.35
    3 -4 9 0.50
    -3 -4 -9 0.46
    -3 4 -9 0.34
    3 4 9 0.36
    -3 4 -9 0.46
    4 -4 9 17.05
    -4 -4 -9 16.49
    4 -4 9 17.54
    -4 4 -9 17.60
    4 4 9 16.98
    -4 4 -9 16.97
    5 -4 9 0.26
    5 -4 9 0.39
    -5 4 -9 0.25
    5 4 9 0.39
    -5 4 -9 0.34
    6 -4 9 11.15
    6 -4 9 11.50
    -6 4 -9 10.90
    -6 4 -9 12.06
    6 4 9 11.22
    7 -4 9 0.01
    7 -4 9 0.01
    7 4 9 0.00
    -7 4 -9 0.03
    7 4 9 0.10
    -7 4 -9 -0.07
    8 -4 9 2.81
    8 -4 9 2.83
    -8 4 -9 2.54
    8 4 9 2.52
    -8 4 -9 2.51
    8 4 9 2.81
    -9 4 -9 0.81
    -9 4 -9 0.69
    -11 5 9 6.92
    11 5 -9 7.43
    -10 -5 9 0.84
    10 -5 -9 0.83
    -10 5 9 0.98
    10 5 -9 0.86
    -10 5 9 0.91
    9 -5 -9 13.03
    -9 -5 9 12.87
    -9 5 9 12.52
    9 5 -9 12.39
    -9 5 9 12.40
    -8 -5 9 -0.04
    8 -5 -9 -0.01
    8 -5 -9 0.08
    -8 5 9 -0.04
    -8 5 9 -0.06
    8 5 -9 0.04
    -8 5 9 0.04
    -7 -5 9 1.66
    7 -5 -9 1.44
    7 -5 -9 1.58
    -7 5 9 1.48
    -7 5 9 1.36
    7 5 -9 1.24
    -7 5 9 1.51
    6 -5 -9 3.49
    6 -5 -9 3.31
    -6 -5 9 3.26
    -6 5 9 3.43
    -6 5 9 3.64
    -6 5 9 3.37
    6 5 -9 3.62
    5 -5 -9 2.76
    5 -5 -9 2.52
    5 -5 -9 2.55
    -5 -5 9 2.54
    -5 5 9 2.88
    5 5 -9 2.62
    5 5 -9 2.80
    -5 5 9 3.09
    -5 5 9 2.48
    -5 5 9 2.41
    4 -5 -9 0.00
    4 -5 -9 -0.01
    4 -5 -9 0.01
    -4 -5 9 0.07
    -4 5 9 0.06
    4 5 -9 0.04
    -4 5 9 0.11
    -4 5 9 -0.01
    4 5 -9 0.03
    -4 5 9 0.04
    3 -5 -9 0.30
    -3 -5 9 0.25
    3 -5 -9 0.23
    3 -5 -9 0.37
    -3 5 9 0.21
    -3 5 9 0.23
    -3 5 9 0.28
    3 5 -9 0.31
    3 5 -9 0.28
    -3 5 9 0.30
    2 -5 -9 38.40
    2 -5 -9 37.94
    2 -5 -9 38.59
    -2 -5 9 38.98
    2 5 -9 38.15
    2 5 -9 37.55
    -2 5 9 38.90
    2 5 -9 37.83
    -2 5 9 38.71
    -2 5 9 37.88
    -2 5 9 37.79
    1 -5 -9 1.77
    1 -5 -9 1.67
    1 -5 -9 1.88
    1 -5 -9 1.54
    -1 -5 9 1.85
    1 -5 -9 1.66
    -1 5 9 1.79
    1 5 -9 1.75
    -1 5 9 1.62
    -1 5 9 1.85
    1 5 -9 1.72
    -1 5 9 1.67
    -1 5 9 1.69
    1 5 -9 1.73
    -1 5 9 1.95
    0 -5 9 0.37
    0 -5 9 0.25
    0 -5 -9 0.25
    0 -5 -9 0.22
    0 -5 -9 0.25
    0 -5 -9 0.25
    0 -5 9 0.17
    0 5 -9 0.17
    0 5 9 0.21
    0 5 9 0.18
    0 5 -9 0.20
    0 5 9 0.25
    0 5 9 0.20
    0 5 9 0.19
    1 -5 9 3.22
    -1 -5 -9 3.22
    1 -5 9 3.25
    -1 -5 -9 3.51
    -1 5 -9 3.36
    1 5 9 2.77
    -1 5 -9 3.26
    1 5 9 3.25
    -1 5 -9 3.10
    1 5 9 2.98
    -2 -5 -9 3.99
    -2 -5 -9 3.83
    2 -5 9 3.98
    2 -5 9 3.66
    -2 5 -9 3.76
    2 5 9 3.59
    2 5 9 3.79
    -2 5 -9 3.69
    2 5 9 3.94
    -3 -5 -9 0.56
    3 -5 9 0.46
    3 -5 9 0.54
    -3 5 -9 0.52
    3 5 9 0.51
    -3 5 -9 0.47
    4 -5 9 0.84
    4 -5 9 0.61
    -4 5 -9 0.78
    4 5 9 0.92
    -4 5 -9 0.94
    5 -5 9 0.25
    5 -5 9 0.27
    -5 5 -9 0.26
    5 5 9 0.24
    -5 5 -9 0.25
    6 -5 9 1.19
    6 -5 9 1.43
    6 5 9 1.29
    -6 5 -9 1.19
    -6 5 -9 1.38
    7 -5 9 1.75
    7 -5 9 1.78
    -7 5 -9 1.56
    -7 5 -9 1.51
    7 5 9 1.76
    8 -5 9 0.78
    8 -5 9 0.76
    -8 5 -9 0.99
    -8 5 -9 1.10
    8 5 9 0.75
    11 6 -9 12.47
    -11 6 9 11.72
    10 -6 -9 1.08
    -10 -6 9 1.27
    10 6 -9 1.02
    -10 6 9 1.18
    -10 6 9 1.22
    9 -6 -9 14.39
    9 -6 -9 14.19
    -9 -6 9 13.92
    -9 6 9 13.36
    9 6 -9 14.23
    -9 6 9 13.90
    -9 6 9 14.12
    -8 -6 9 0.60
    8 -6 -9 0.61
    8 -6 -9 0.47
    -8 6 9 0.79
    8 6 -9 0.80
    -8 6 9 0.58
    -8 6 9 0.33
    7 -6 -9 0.11
    7 -6 -9 0.05
    -7 -6 9 -0.02
    -7 6 9 -0.06
    -7 6 9 0.03
    -7 6 9 0.01
    7 6 -9 0.09
    6 -6 -9 3.33
    6 -6 -9 3.79
    -6 -6 9 3.42
    -6 6 9 3.59
    -6 6 9 3.77
    6 6 -9 3.64
    -6 6 9 3.78
    5 -6 -9 0.33
    -5 -6 9 0.33
    5 -6 -9 0.22
    -5 6 9 0.31
    -5 6 9 0.34
    -5 6 9 0.34
    5 6 -9 0.21
    4 -6 -9 3.17
    4 -6 -9 3.36
    4 -6 -9 3.27
    -4 -6 9 3.11
    -4 6 9 3.33
    -4 6 9 2.96
    4 6 -9 3.31
    -4 6 9 3.25
    -4 6 9 3.33
    -3 -6 9 2.99
    3 -6 -9 2.89
    3 -6 -9 2.87
    3 -6 -9 2.37
    3 6 -9 2.98
    -3 6 9 2.91
    -3 6 9 2.90
    -3 6 9 2.78
    3 6 -9 2.75
    -3 6 9 2.89
    -2 -6 9 16.57
    2 -6 -9 15.09
    2 -6 -9 15.91
    2 -6 -9 15.14
    2 6 -9 15.40
    -2 6 9 16.29
    2 6 -9 15.74
    -2 6 9 15.41
    -2 6 9 16.46
    -2 6 9 15.58
    -1 -6 9 0.67
    1 -6 -9 0.76
    1 -6 -9 0.82
    1 -6 -9 0.79
    1 -6 -9 0.62
    -1 6 9 0.85
    1 6 -9 0.86
    -1 6 9 0.85
    -1 6 9 0.75
    1 6 -9 0.63
    -1 6 9 0.70
    0 -6 -9 42.86
    0 -6 9 42.11
    0 -6 -9 42.39
    0 -6 -9 44.16
    0 -6 -9 43.22
    0 -6 9 43.11
    0 6 9 42.38
    0 6 9 42.90
    0 6 9 43.03
    0 6 -9 42.12
    0 6 9 43.04
    0 6 9 42.35
    0 6 -9 42.90
    -1 -6 -9 29.96
    -1 -6 -9 30.28
    1 -6 9 30.06
    1 -6 9 29.20
    -1 -6 -9 29.68
    1 6 9 29.85
    -1 6 -9 29.56
    -1 6 -9 29.06
    1 6 9 29.87
    1 6 9 29.93
    -1 6 -9 30.16
    1 6 9 28.76
    -2 -6 -9 1.94
    2 -6 9 2.00
    2 -6 9 1.96
    2 6 9 2.15
    2 6 9 2.23
    -2 6 -9 2.04
    2 6 9 2.00
    -2 6 -9 1.98
    3 -6 9 24.12
    3 -6 9 24.76
    -3 6 -9 25.13
    -3 6 -9 24.70
    3 6 9 25.39
    4 -6 9 3.13
    4 -6 9 2.96
    -4 6 -9 3.20
    -4 6 -9 3.14
    4 6 9 3.52
    5 -6 9 7.93
    5 -6 9 8.29
    5 6 9 8.37
    -5 6 -9 7.62
    -5 6 -9 7.86
    -6 -6 -9 0.11
    6 -6 9 0.04
    6 -6 9 0.05
    6 6 9 -0.06
    -6 6 -9 -0.06
    -6 6 -9 0.04
    7 -6 9 1.62
    -7 -6 -9 1.44
    7 -6 9 1.39
    -7 6 -9 1.74
    -7 6 -9 1.57
    7 6 9 1.48
    8 -6 9 0.80
    8 -6 9 0.94
    -8 6 -9 0.66
    8 6 9 0.89
    -8 6 -9 0.72
    10 -7 -9 36.36
    -10 7 9 36.04
    10 7 -9 36.54
    -9 -7 9 7.53
    9 -7 -9 7.26
    9 -7 -9 7.61
    -9 7 9 7.53
    9 7 -9 7.43
    -9 7 9 7.36
    -9 7 9 7.87
    -8 -7 9 8.42
    8 -7 -9 7.94
    8 -7 -9 8.25
    -8 7 9 7.62
    -8 7 9 8.04
    8 7 -9 8.57
    -8 7 9 8.12
    -7 -7 9 8.61
    7 -7 -9 8.69
    7 -7 -9 8.63
    -7 7 9 8.66
    -7 7 9 8.44
    7 7 -9 9.04
    -7 7 9 8.68
    6 -7 -9 0.52
    6 -7 -9 0.44
    -6 -7 9 0.60
    -6 7 9 0.51
    -6 7 9 0.39
    -6 7 9 0.56
    6 7 -9 0.36
    5 -7 -9 1.25
    -5 -7 9 1.36
    5 -7 -9 1.42
    -5 7 9 1.46
    -5 7 9 1.59
    5 7 -9 1.60
    -5 7 9 1.23
    4 -7 -9 4.44
    4 -7 -9 4.62
    4 -7 -9 4.57
    -4 -7 9 4.48
    4 7 -9 4.48
    -4 7 9 4.25
    -4 7 9 4.45
    -4 7 9 4.97
    -3 -7 9 7.80
    3 -7 -9 7.36
    3 -7 -9 7.57
    3 -7 -9 7.60
    -3 7 9 7.55
    3 7 -9 7.87
    -3 7 9 7.54
    -3 7 9 7.82
    2 -7 -9 12.12
    2 -7 -9 12.41
    -2 -7 9 12.43
    2 -7 -9 12.39
    -2 7 9 12.83
    -2 7 9 12.51
    2 7 -9 12.57
    -2 7 9 13.10
    -2 7 9 12.72
    2 7 -9 12.74
    1 -7 -9 18.83
    1 -7 -9 19.26
    1 -7 -9 18.90
    -1 -7 9 18.92
    -1 7 9 18.51
    -1 7 9 18.55
    1 7 -9 18.75
    -1 7 9 18.95
    1 7 -9 18.61
    0 -7 -9 15.99
    0 -7 -9 16.42
    0 -7 9 15.68
    0 -7 -9 16.08
    0 7 9 15.46
    0 7 -9 15.46
    0 7 9 15.62
    0 7 -9 15.53
    0 7 9 15.47
    1 -7 9 5.06
    -1 -7 -9 4.87
    1 7 9 5.45
    -1 7 -9 5.04
    -1 7 -9 5.10
    1 7 9 4.55
    1 7 9 4.97
    1 7 9 5.31
    2 -7 9 7.18
    2 -7 9 7.23
    -2 -7 -9 7.09
    -2 7 -9 7.09
    -2 7 -9 7.25
    2 7 9 7.21
    2 7 9 7.59
    2 7 9 7.46
    3 -7 9 1.39
    -3 -7 -9 1.60
    3 -7 9 1.55
    -3 7 -9 1.57
    3 7 9 1.31
    -3 7 -9 1.46
    4 -7 9 1.03
    4 -7 9 1.07
    -4 -7 -9 1.07
    4 7 9 1.00
    -4 7 -9 1.03
    -4 7 -9 1.01
    5 -7 9 6.67
    -5 -7 -9 6.73
    5 -7 9 6.26
    5 7 9 6.73
    -5 7 -9 7.15
    -5 7 -9 6.59
    6 -7 9 0.09
    6 -7 9 -0.09
    -6 -7 -9 0.08
    6 7 9 -0.08
    -6 7 -9 -0.09
    -6 7 -9 -0.10
    -7 -7 -9 0.38
    7 -7 9 0.34
    7 -7 9 0.25
    -7 7 -9 0.08
    -7 7 -9 0.13
    7 7 9 0.24
    10 -8 -9 3.80
    10 8 -9 3.77
    -10 8 9 4.06
    -10 8 9 4.10
    -9 -8 9 0.06
    9 -8 -9 0.07
    9 -8 -9 0.10
    -9 8 9 -0.02
    -9 8 9 0.02
    -9 8 9 0.00
    9 8 -9 0.04
    -8 -8 9 3.18
    8 -8 -9 3.54
    8 -8 -9 3.20
    -8 8 9 3.36
    -8 8 9 3.58
    -8 8 9 3.30
    8 8 -9 3.44
    -7 -8 9 0.21
    7 -8 -9 0.24
    7 -8 -9 0.45
    7 8 -9 0.35
    -7 8 9 0.32
    -7 8 9 0.41
    -7 8 9 0.40
    -6 -8 9 2.18
    6 -8 -9 2.05
    6 -8 -9 2.20
    -6 8 9 1.94
    6 8 -9 2.25
    -6 8 9 1.79
    -6 8 9 2.13
    5 -8 -9 0.03
    5 -8 -9 0.04
    -5 -8 9 0.07
    -5 8 9 0.06
    -5 8 9 0.12
    5 8 -9 0.04
    -5 8 9 0.02
    4 -8 -9 16.91
    4 -8 -9 16.60
    4 -8 -9 16.77
    -4 -8 9 17.01
    4 8 -9 16.95
    -4 8 9 17.14
    -4 8 9 16.41
    -4 8 9 16.16
    -3 -8 9 8.99
    3 -8 -9 8.63
    3 -8 -9 8.51
    3 -8 -9 8.69
    3 8 -9 7.97
    -3 8 9 7.70
    -3 8 9 8.30
    -3 8 9 8.34
    2 -8 -9 0.96
    2 -8 -9 1.00
    -2 -8 9 1.13
    2 -8 -9 0.89
    -2 8 9 1.02
    2 8 -9 0.88
    -2 8 9 1.00
    1 -8 -9 1.32
    1 -8 -9 1.47
    1 -8 -9 1.46
    1 8 -9 1.47
    -1 8 9 1.33
    -1 8 9 1.19
    1 8 -9 1.49
    0 -8 -9 0.09
    0 8 -9 0.00
    0 8 9 0.07
    0 8 9 -0.01
    0 8 -9 0.13
    -1 -8 -9 5.76
    1 -8 9 5.73
    1 8 9 5.99
    -1 8 -9 5.84
    -1 8 -9 5.89
    1 8 9 5.87
    -2 -8 -9 0.13
    2 -8 9 0.16
    -2 8 -9 0.21
    2 8 9 0.21
    2 8 9 0.17
    -3 -8 -9 3.04
    3 -8 9 2.85
    3 -8 9 2.96
    -3 8 -9 3.08
    3 8 9 3.15
    -3 8 -9 3.20
    4 -8 9 0.11
    4 -8 9 0.01
    -4 -8 -9 0.03
    -4 8 -9 0.01
    4 8 9 0.09
    -4 8 -9 0.11
    -5 -8 -9 0.73
    5 -8 9 0.93
    5 -8 9 0.76
    -5 8 -9 0.69
    -5 8 -9 0.98
    5 8 9 0.90
    -6 -8 -9 3.86
    6 -8 9 3.93
    6 -8 9 3.91
    6 8 9 3.83
    -6 8 -9 4.08
    -6 8 -9 4.05
    7 -8 9 0.28
    7 -8 9 0.17
    7 8 9 0.16
    -7 8 -9 0.08
    -7 8 -9 0.20
    9 -9 -9 11.11
    -9 9 9 11.90
    -9 9 9 11.34
    9 9 -9 11.40
    8 -9 -9 0.35
    8 -9 -9 0.28
    -8 -9 9 0.39
    -8 9 9 0.37
    -8 9 9 0.57
    8 9 -9 0.41
    -8 9 9 0.42
    -7 -9 9 3.75
    7 -9 -9 3.38
    7 -9 -9 3.79
    -7 9 9 3.62
    -7 9 9 3.41
    -7 9 9 3.31
    7 9 -9 3.42
    -6 -9 9 3.66
    6 -9 -9 3.81
    6 -9 -9 4.16
    -6 9 9 3.89
    -6 9 9 3.96
    -6 9 9 3.63
    6 9 -9 3.91
    5 -9 -9 2.44
    -5 -9 9 2.59
    5 -9 -9 2.24
    5 -9 -9 2.56
    -5 9 9 2.53
    5 9 -9 2.19
    -5 9 9 2.25
    -5 9 9 2.40
    4 -9 -9 0.28
    4 -9 -9 0.15
    -4 -9 9 0.27
    4 -9 -9 0.30
    -4 9 9 0.22
    -4 9 9 0.18
    4 9 -9 0.09
    -4 9 9 0.32
    3 -9 -9 8.49
    3 -9 -9 8.67
    3 -9 -9 8.72
    -3 -9 9 8.71
    -3 9 9 8.70
    -3 9 9 8.92
    3 9 -9 8.72
    -2 -9 9 2.03
    2 -9 -9 1.87
    2 -9 -9 2.11
    -2 9 9 1.91
    -2 9 9 1.66
    2 9 -9 1.92
    1 -9 -9 61.87
    -1 9 9 62.14
    -1 9 9 62.30
    1 9 -9 61.75
    0 9 9 0.22
    0 9 9 0.21
    0 9 -9 0.32
    0 9 -9 0.23
    1 -9 9 5.87
    1 9 9 6.14
    1 9 9 5.79
    -1 9 -9 5.91
    -1 9 -9 6.11
    2 -9 9 1.07
    -2 -9 -9 1.13
    -2 9 -9 1.06
    2 9 9 1.29
    2 9 9 0.99
    -3 -9 -9 3.08
    3 -9 9 2.83
    -3 9 -9 2.95
    3 9 9 2.99
    -4 -9 -9 0.49
    4 -9 9 0.71
    -4 9 -9 0.72
    -4 9 -9 0.93
    4 9 9 0.69
    -5 -9 -9 0.88
    5 -9 9 0.87
    5 -9 9 0.87
    -5 9 -9 1.02
    5 9 9 0.87
    -5 9 -9 1.01
    6 -9 9 0.16
    -6 -9 -9 0.05
    6 -9 9 -0.05
    -6 9 -9 0.18
    6 9 9 0.15
    -6 9 -9 0.16
    8 -10 -9 0.41
    -8 10 9 0.66
    -8 10 9 0.76
    8 10 -9 0.37
    -8 10 9 0.42
    7 -10 -9 0.92
    7 -10 -9 0.84
    -7 -10 9 0.61
    -7 10 9 0.80
    7 10 -9 0.87
    -7 10 9 0.87
    -7 10 9 0.56
    6 -10 -9 12.80
    -6 -10 9 12.89
    6 -10 -9 11.76
    6 10 -9 12.29
    -6 10 9 13.18
    -6 10 9 12.56
    -6 10 9 12.20
    5 -10 -9 1.59
    5 -10 -9 1.82
    5 -10 -9 1.49
    -5 -10 9 1.58
    -5 10 9 1.49
    -5 10 9 1.78
    -5 10 9 1.50
    5 10 -9 1.59
    4 -10 -9 0.21
    4 -10 -9 0.17
    -4 -10 9 0.11
    4 -10 -9 0.08
    4 10 -9 0.11
    -4 10 9 0.11
    -4 10 9 0.02
    3 -10 -9 31.08
    3 -10 -9 30.93
    -3 -10 9 32.07
    3 10 -9 33.00
    -3 10 9 32.50
    -3 10 9 31.46
    2 -10 -9 0.80
    2 10 -9 0.40
    -2 10 9 0.75
    -2 10 9 0.87
    1 -10 -9 0.08
    -1 10 9 0.09
    -1 10 9 0.05
    1 10 -9 0.12
    0 10 9 3.29
    0 10 -9 3.60
    0 10 9 3.18
    1 10 9 4.56
    1 10 9 4.72
    -1 10 -9 4.64
    2 -10 9 1.58
    2 10 9 1.68
    2 10 9 1.74
    -2 10 -9 1.60
    3 -10 9 0.35
    -3 -10 -9 0.41
    -3 10 -9 0.40
    3 10 9 0.50
    -4 -10 -9 2.30
    4 -10 9 2.24
    -4 10 -9 2.34
    4 10 9 2.22
    -5 -10 -9 1.45
    5 -10 9 1.79
    5 10 9 2.09
    -5 10 -9 1.68
    7 -11 -9 3.64
    7 11 -9 3.74
    -7 11 9 4.06
    -7 11 9 3.37
    6 -11 -9 1.90
    -6 -11 9 2.04
    6 -11 -9 2.21
    6 11 -9 2.04
    -6 11 9 2.24
    -6 11 9 1.90
    -6 11 9 1.99
    -5 -11 9 9.35
    5 -11 -9 9.36
    5 -11 -9 9.64
    5 -11 -9 9.28
    5 11 -9 9.94
    -5 11 9 9.93
    -5 11 9 9.74
    4 -11 -9 5.20
    -4 -11 9 5.64
    4 -11 -9 5.72
    -4 11 9 5.48
    4 11 -9 5.68
    -4 11 9 5.34
    3 -11 -9 1.77
    3 -11 -9 1.63
    3 11 -9 1.34
    -3 11 9 1.42
    -3 11 9 1.36
    2 -11 -9 6.03
    -2 11 9 6.14
    2 11 -9 6.89
    -2 11 9 6.43
    1 -11 -9 1.61
    -1 11 9 1.43
    -1 11 9 1.41
    1 11 -9 1.48
    0 11 9 0.16
    0 11 -9 0.10
    0 11 9 0.13
    1 11 9 2.47
    1 11 9 2.54
    -1 11 -9 2.75
    2 11 9 0.34
    2 11 9 0.19
    3 -11 9 1.42
    -3 11 -9 1.68
    3 11 9 1.50
    -4 -11 -9 0.48
    4 -11 9 0.48
    4 11 9 0.51
    -4 11 -9 0.53
    6 -12 -9 0.20
    6 12 -9 0.26
    -6 12 9 0.18
    -6 12 9 0.09
    5 -12 -9 4.46
    -5 -12 9 5.07
    -5 12 9 4.38
    -5 12 9 4.45
    5 12 -9 4.55
    4 -12 -9 0.74
    4 -12 -9 0.39
    4 12 -9 0.49
    -4 12 9 0.54
    -4 12 9 0.41
    3 -12 -9 4.65
    -3 12 9 4.63
    3 12 -9 4.80
    -3 12 9 4.44
    2 -12 -9 0.45
    2 12 -9 0.47
    -2 12 9 0.67
    -2 12 9 0.30
    1 -12 -9 5.45
    -1 12 9 5.27
    -1 12 9 5.00
    1 12 -9 5.15
    0 12 -9 2.80
    0 12 9 3.08
    0 12 9 2.72
    1 12 9 1.66
    1 12 9 1.87
    2 12 9 0.53
    2 12 9 0.72
    3 12 9 0.04
    -4 13 9 0.57
    4 13 -9 0.53
    -4 13 9 0.65
    3 -13 -9 0.04
    -3 13 9 -0.05
    3 13 -9 0.15
    -3 13 9 -0.05
    2 -13 -9 0.22
    -2 13 9 0.14
    -2 13 9 0.16
    2 13 -9 0.10
    1 13 -9 1.75
    -1 13 9 1.56
    -1 13 9 1.19
    0 13 9 0.25
    0 13 -9 0.27
    0 13 9 0.19
    1 13 9 1.15
    1 13 9 0.99
    12 0 -10 2.25
    11 0 -10 0.04
    11 0 -10 -0.05
    -11 0 10 0.00
    -10 0 10 36.28
    10 0 -10 36.74
    9 0 -10 0.02
    -9 0 10 -0.04
    8 0 -10 44.56
    -8 0 10 44.75
    7 0 -10 0.03
    -7 0 10 0.04
    -7 0 10 -0.07
    -6 0 10 0.05
    6 0 -10 -0.02
    -6 0 10 0.01
    -6 0 10 -0.05
    5 0 -10 0.02
    -5 0 10 0.01
    -5 0 10 -0.05
    -5 0 10 -0.04
    -5 0 10 0.03
    5 0 -10 -0.03
    4 0 -10 1.43
    -4 0 10 1.22
    -4 0 10 1.48
    -4 0 10 1.54
    4 0 -10 1.37
    -4 0 10 1.29
    -3 0 10 0.02
    -3 0 10 0.03
    3 0 -10 -0.01
    -3 0 10 -0.04
    -3 0 10 -0.02
    3 0 -10 0.00
    2 0 -10 2.83
    -2 0 10 2.93
    -2 0 10 2.57
    -2 0 10 2.72
    2 0 -10 3.00
    2 0 -10 2.71
    -2 0 10 2.90
    1 0 -10 -0.04
    -1 0 10 -0.03
    -1 0 10 0.03
    1 0 -10 0.01
    -1 0 10 -0.02
    -1 0 10 0.06
    1 0 -10 0.01
    1 0 -10 -0.01
    0 0 -10 0.31
    0 0 10 0.22
    0 0 10 0.33
    0 0 -10 0.20
    0 0 -10 0.28
    0 0 10 0.32
    0 0 -10 0.35
    0 0 10 0.27
    -1 0 -10 -0.04
    -1 0 -10 0.03
    1 0 10 0.03
    1 0 10 0.02
    -2 0 -10 21.26
    2 0 10 20.70
    2 0 10 21.15
    -2 0 -10 20.43
    3 0 10 -0.01
    -3 0 -10 0.03
    3 0 10 0.01
    4 0 10 4.93
    -4 0 -10 4.77
    4 0 10 4.80
    -5 0 -10 0.01
    5 0 10 0.01
    5 0 10 -0.02
    -6 0 -10 0.06
    6 0 10 0.00
    6 0 10 0.00
    7 0 10 -0.04
    7 0 10 -0.03
    -7 0 -10 0.03
    8 0 10 0.02
    -8 0 -10 0.05
    8 0 10 0.07
    -9 0 -10 -0.02
    9 0 10 0.10
    9 0 10 -0.07
    -11 -1 10 1.27
    11 -1 -10 1.32
    11 1 -10 1.40
    -11 1 10 1.29
    10 -1 -10 0.00
    -10 -1 10 0.11
    -10 1 10 0.04
    10 1 -10 -0.03
    -9 -1 10 16.39
    9 -1 -10 15.68
    -9 1 10 16.16
    9 1 -10 16.17
    -8 -1 10 17.76
    8 -1 -10 17.05
    -8 1 10 17.89
    8 1 -10 17.87
    -8 1 10 17.25
    7 -1 -10 73.31
    -7 -1 10 71.51
    -7 1 10 72.41
    7 1 -10 75.31
    -7 1 10 76.74
    -6 -1 10 51.18
    6 -1 -10 50.24
    -6 -1 10 52.45
    -6 1 10 52.65
    6 1 -10 51.91
    6 1 -10 52.78
    -6 1 10 52.27
    -6 1 10 51.32
    -5 -1 10 10.63
    -5 -1 10 10.99
    5 -1 -10 10.26
    -5 -1 10 11.29
    -5 -1 10 11.30
    -5 1 10 10.70
    -5 1 10 10.56
    5 1 -10 11.34
    5 1 -10 11.06
    -5 1 10 11.43
    -4 -1 10 3.58
    4 -1 -10 3.33
    4 -1 -10 3.47
    -4 -1 10 3.59
    -4 -1 10 3.19
    -4 -1 10 3.58
    4 1 -10 3.70
    -4 1 10 3.62
    4 1 -10 3.49
    -4 1 10 3.75
    -4 1 10 3.83
    -4 1 10 3.51
    -3 -1 10 8.90
    -3 -1 10 9.22
    3 -1 -10 9.34
    -3 -1 10 9.09
    -3 -1 10 9.54
    3 -1 -10 8.82
    3 1 -10 9.53
    -3 1 10 9.32
    -3 1 10 9.01
    -3 1 10 9.60
    3 1 -10 9.00
    -3 1 10 9.04
    -2 -1 10 6.08
    2 -1 -10 5.50
    2 -1 -10 5.57
    2 -1 -10 5.75
    -2 -1 10 6.15
    -2 -1 10 5.90
    -2 -1 10 5.75
    2 1 -10 5.85
    -2 1 10 6.16
    -2 1 10 6.14
    -2 1 10 5.86
    2 1 -10 5.87
    -2 1 10 5.85
    1 -1 -10 22.52
    1 -1 -10 23.23
    -1 -1 10 23.43
    -1 -1 10 22.58
    -1 -1 10 23.35
    1 -1 -10 23.48
    -1 -1 10 23.71
    -1 1 10 22.80
    -1 1 10 23.44
    1 1 -10 22.02
    1 1 -10 23.05
    1 1 -10 23.02
    -1 1 10 23.18
    -1 1 10 22.86
    1 1 -10 23.15
    0 -1 10 19.50
    0 -1 -10 19.54
    0 -1 10 18.80
    0 -1 -10 19.51
    0 -1 -10 19.35
    0 -1 -10 19.25
    0 -1 10 19.49
    0 1 -10 19.30
    0 1 10 19.80
    0 1 10 19.57
    0 1 -10 19.39
    0 1 10 19.88
    0 1 -10 19.07
    0 1 -10 19.30
    0 1 10 19.01
    -1 -1 -10 13.20
    -1 -1 -10 13.08
    1 -1 10 12.27
    -1 -1 -10 12.54
    -1 1 -10 12.78
    1 1 10 13.05
    1 1 10 12.88
    -1 1 -10 13.14
    2 -1 10 2.39
    2 -1 10 2.45
    -2 -1 -10 2.50
    -2 -1 -10 2.41
    2 1 10 2.29
    -2 1 -10 2.69
    3 -1 10 2.53
    -3 -1 -10 2.38
    3 -1 10 2.43
    -3 1 -10 2.42
    3 1 10 2.60
    3 1 10 2.34
    4 -1 10 0.84
    -4 -1 -10 0.87
    4 -1 10 0.90
    -4 1 -10 0.96
    4 1 10 0.77
    4 1 10 0.73
    5 -1 10 2.82
    5 -1 10 2.96
    -5 -1 -10 2.98
    5 1 10 3.03
    -5 1 -10 2.93
    5 1 10 2.79
    -6 -1 -10 1.02
    6 -1 10 1.06
    6 -1 10 1.04
    6 1 10 1.11
    6 1 10 0.97
    -6 1 -10 1.04
    7 -1 10 1.16
    -7 -1 -10 1.01
    7 -1 10 1.01
    7 1 10 0.89
    -7 1 -10 1.12
    7 1 10 1.07
    8 -1 10 -0.02
    8 -1 10 0.06
    -8 -1 -10 0.01
    8 1 10 -0.02
    8 1 10 -0.08
    -8 1 -10 0.04
    9 -1 10 1.00
    9 -1 10 0.90
    9 1 10 0.91
    -9 1 -10 1.20
    9 1 10 0.97
    -11 -2 10 8.49
    11 -2 -10 8.83
    -11 2 10 8.19
    -10 -2 10 0.10
    10 -2 -10 0.14
    -10 2 10 0.04
    -10 2 10 0.09
    10 2 -10 0.22
    9 -2 -10 17.96
    -9 -2 10 17.75
    -9 2 10 17.74
    -9 2 10 18.01
    9 2 -10 18.59
    8 -2 -10 1.82
    -8 -2 10 1.80
    -8 2 10 1.82
    -8 2 10 1.90
    8 2 -10 1.92
    -7 -2 10 0.02
    7 -2 -10 0.11
    7 -2 -10 0.03
    7 2 -10 0.09
    -7 2 10 0.05
    -7 2 10 0.02
    -6 -2 10 30.95
    6 -2 -10 29.39
    6 -2 -10 30.64
    -6 -2 10 30.67
    -6 2 10 29.65
    -6 2 10 31.67
    6 2 -10 29.90
    6 2 -10 31.16
    -6 2 10 31.02
    -5 -2 10 28.78
    5 -2 -10 27.61
    -5 -2 10 28.16
    -5 2 10 29.77
    5 2 -10 28.75
    -5 2 10 28.00
    5 2 -10 28.71
    -5 2 10 28.95
    -4 -2 10 5.98
    4 -2 -10 5.86
    4 -2 -10 5.82
    4 -2 -10 5.97
    -4 -2 10 5.93
    -4 -2 10 5.73
    -4 2 10 5.87
    -4 2 10 5.70
    -4 2 10 5.66
    4 2 -10 5.74
    4 2 -10 5.88
    3 -2 -10 2.26
    -3 -2 10 2.11
    -3 -2 10 2.16
    -3 -2 10 2.32
    3 -2 -10 2.19
    -3 -2 10 2.26
    3 -2 -10 2.30
    -3 2 10 2.29
    -3 2 10 2.07
    -3 2 10 2.34
    -3 2 10 2.17
    -3 2 10 2.25
    3 2 -10 2.25
    3 2 -10 2.28
    2 -2 -10 0.83
    -2 -2 10 0.95
    -2 -2 10 0.76
    2 -2 -10 0.86
    2 -2 -10 0.90
    2 -2 -10 1.00
    -2 -2 10 0.95
    -2 -2 10 1.01
    2 2 -10 0.91
    -2 2 10 0.96
    2 2 -10 0.72
    -2 2 10 0.78
    -2 2 10 0.78
    -2 2 10 0.90
    -2 2 10 1.01
    1 -2 -10 12.32
    1 -2 -10 12.75
    1 -2 -10 12.81
    -1 -2 10 13.14
    1 -2 -10 12.62
    -1 -2 10 12.18
    1 2 -10 12.75
    -1 2 10 12.68
    -1 2 10 12.77
    -1 2 10 12.73
    1 2 -10 12.56
    -1 2 10 12.71
    1 2 -10 12.87
    -1 2 10 12.62
    1 2 -10 12.89
    0 -2 10 0.21
    0 -2 -10 0.20
    0 -2 -10 0.21
    0 -2 10 0.25
    0 -2 -10 0.18
    0 -2 -10 0.20
    0 -2 -10 0.15
    0 2 10 0.16
    0 2 -10 0.20
    0 2 10 0.25
    0 2 10 0.22
    0 2 -10 0.22
    0 2 -10 0.25
    0 2 10 0.24
    0 2 -10 0.19
    0 2 -10 0.20
    0 2 10 0.13
    1 -2 10 11.87
    -1 -2 -10 12.18
    1 -2 10 11.61
    -1 -2 -10 12.06
    -1 -2 -10 11.43
    1 2 10 11.78
    -1 2 -10 11.08
    1 2 10 11.86
    -1 2 -10 12.00
    2 -2 10 6.63
    -2 -2 -10 6.47
    2 -2 10 6.87
    -2 -2 -10 7.13
    -2 2 -10 7.00
    2 2 10 6.75
    -3 -2 -10 4.00
    3 -2 10 3.99
    3 -2 10 3.92
    3 2 10 3.78
    -3 2 -10 3.78
    4 -2 10 32.46
    -4 -2 -10 31.03
    4 -2 10 31.66
    4 2 10 31.45
    4 2 10 31.32
    -4 2 -10 31.08
    5 -2 10 0.42
    -5 -2 -10 0.45
    5 -2 10 0.38
    5 2 10 0.39
    5 2 10 0.37
    -5 2 -10 0.47
    -6 -2 -10 6.76
    6 -2 10 6.45
    6 -2 10 6.56
    6 2 10 6.55
    -6 2 -10 6.79
    6 2 10 6.54
    7 -2 10 3.27
    -7 -2 -10 3.65
    7 -2 10 3.22
    7 2 10 3.41
    7 2 10 3.49
    -7 2 -10 3.28
    8 -2 10 0.15
    8 -2 10 0.19
    8 2 10 0.37
    8 2 10 0.27
    -8 2 -10 0.30
    -11 -3 10 1.02
    11 -3 -10 0.92
    -11 3 10 1.20
    -11 3 10 1.01
    11 3 -10 1.20
    -10 -3 10 1.81
    10 -3 -10 1.88
    10 3 -10 2.17
    -10 3 10 1.78
    -10 3 10 1.95
    -9 -3 10 6.56
    9 -3 -10 6.40
    -9 3 10 6.31
    -9 3 10 6.10
    9 3 -10 6.85
    -8 -3 10 17.83
    8 -3 -10 17.35
    -8 3 10 17.65
    -8 3 10 17.58
    8 3 -10 17.95
    7 -3 -10 0.01
    7 -3 -10 0.02
    -7 -3 10 0.02
    -7 3 10 0.10
    7 3 -10 0.09
    -7 3 10 0.07
    -6 -3 10 3.61
    6 -3 -10 3.50
    6 -3 -10 3.64
    -6 3 10 3.53
    6 3 -10 3.67
    -6 3 10 3.20
    6 3 -10 3.60
    5 -3 -10 1.06
    -5 -3 10 1.21
    5 -3 -10 1.23
    5 -3 -10 1.11
    5 3 -10 1.24
    -5 3 10 1.34
    5 3 -10 1.35
    -5 3 10 1.16
    -5 3 10 1.23
    -5 3 10 1.36
    4 -3 -10 3.81
    4 -3 -10 3.95
    4 -3 -10 3.81
    -4 -3 10 3.89
    -4 3 10 3.77
    -4 3 10 3.72
    4 3 -10 3.85
    -4 3 10 3.90
    -4 3 10 3.96
    4 3 -10 4.01
    4 3 -10 4.16
    3 -3 -10 7.15
    3 -3 -10 6.93
    3 -3 -10 7.17
    3 -3 -10 7.16
    -3 -3 10 6.78
    -3 3 10 6.22
    3 3 -10 6.68
    -3 3 10 6.97
    -3 3 10 6.76
    3 3 -10 6.68
    -3 3 10 6.83
    3 3 -10 6.53
    2 -3 -10 5.59
    2 -3 -10 5.63
    2 -3 -10 5.30
    2 -3 -10 5.49
    -2 -3 10 5.68
    -2 -3 10 5.60
    2 3 -10 5.56
    -2 3 10 5.65
    -2 3 10 5.67
    -2 3 10 5.80
    -2 3 10 5.52
    -2 3 10 5.52
    2 3 -10 5.31
    2 3 -10 5.82
    1 -3 -10 27.93
    1 -3 -10 28.60
    1 -3 -10 28.96
    -1 -3 10 27.98
    -1 -3 10 28.16
    1 -3 -10 28.01
    1 3 -10 27.93
    -1 3 10 28.97
    -1 3 10 28.73
    1 3 -10 28.43
    -1 3 10 28.79
    -1 3 10 28.17
    -1 3 10 28.49
    1 3 -10 28.15
    1 3 -10 27.06
    0 -3 10 1.27
    0 -3 -10 1.33
    0 -3 -10 1.42
    0 -3 -10 1.36
    0 -3 10 1.35
    0 -3 -10 1.58
    0 3 10 1.34
    0 3 -10 1.42
    0 3 -10 1.55
    0 3 -10 1.56
    0 3 10 1.45
    0 3 -10 1.45
    0 3 10 1.46
    0 3 10 1.43
    0 3 -10 1.53
    0 3 10 1.41
    1 -3 10 2.29
    -1 -3 -10 2.09
    -1 -3 -10 2.21
    -1 -3 -10 2.06
    1 -3 10 2.07
    1 3 10 2.16
    -1 3 -10 1.89
    1 3 10 2.10
    1 3 10 1.98
    -2 -3 -10 41.79
    2 -3 10 41.65
    -2 -3 -10 39.68
    2 -3 10 40.38
    2 3 10 40.32
    -2 3 -10 40.91
    3 -3 10 9.28
    3 -3 10 9.22
    -3 -3 -10 9.35
    -3 3 -10 9.35
    3 3 10 8.94
    4 -3 10 0.24
    4 -3 10 0.18
    -4 -3 -10 0.28
    -4 3 -10 0.20
    4 3 10 0.13
    -4 3 -10 0.27
    5 -3 10 0.16
    -5 -3 -10 0.10
    5 -3 10 0.15
    5 3 10 0.09
    -5 3 -10 0.18
    -5 3 -10 0.13
    -6 -3 -10 0.01
    6 -3 10 -0.04
    6 -3 10 0.01
    6 3 10 0.03
    -6 3 -10 0.04
    -6 3 -10 0.11
    6 3 10 0.02
    7 -3 10 16.73
    7 -3 10 15.99
    7 3 10 16.65
    -7 3 -10 16.84
    -7 3 -10 16.49
    7 3 10 16.45
    8 -3 10 -0.03
    8 -3 10 0.04
    -8 3 -10 0.10
    8 3 10 0.00
    8 3 10 -0.05
    -8 3 -10 0.06
    -11 -4 10 5.92
    -11 4 10 6.34
    11 4 -10 5.86
    -10 -4 10 0.91
    10 -4 -10 0.77
    -10 4 10 0.66
    -10 4 10 0.58
    10 4 -10 0.86
    -9 -4 10 1.19
    9 -4 -10 1.13
    -9 4 10 1.18
    9 4 -10 1.24
    -9 4 10 1.03
    8 -4 -10 0.14
    -8 -4 10 0.18
    -8 4 10 0.25
    -8 4 10 0.14
    8 4 -10 0.30
    7 -4 -10 1.41
    -7 -4 10 1.36
    7 -4 -10 1.43
    -7 4 10 1.40
    -7 4 10 1.39
    7 4 -10 1.33
    7 4 -10 1.56
    -7 4 10 1.24
    6 -4 -10 34.83
    6 -4 -10 34.89
    6 -4 -10 32.66
    -6 -4 10 34.32
    6 4 -10 34.60
    6 4 -10 35.21
    -6 4 10 35.42
    -6 4 10 34.18
    -6 4 10 33.79
    5 -4 -10 7.15
    5 -4 -10 7.54
    5 -4 -10 7.39
    -5 -4 10 7.12
    5 4 -10 7.41
    -5 4 10 7.43
    -5 4 10 6.77
    -5 4 10 7.27
    5 4 -10 7.13
    -5 4 10 7.29
    -4 -4 10 4.84
    4 -4 -10 4.66
    4 -4 -10 5.00
    4 -4 -10 4.30
    -4 4 10 5.06
    -4 4 10 4.59
    -4 4 10 4.87
    -4 4 10 4.84
    4 4 -10 4.73
    4 4 -10 4.66
    4 4 -10 4.49
    3 -4 -10 33.33
    -3 -4 10 34.15
    3 -4 -10 33.97
    3 -4 -10 33.77
    3 4 -10 33.64
    -3 4 10 33.70
    -3 4 10 33.21
    -3 4 10 34.73
    3 4 -10 34.06
    3 4 -10 34.39
    -3 4 10 35.35
    2 -4 -10 9.84
    2 -4 -10 10.28
    2 -4 -10 10.10
    -2 -4 10 10.02
    2 -4 -10 9.84
    -2 4 10 10.27
    -2 4 10 10.40
    2 4 -10 10.35
    2 4 -10 10.08
    -2 4 10 9.69
    2 4 -10 10.19
    -2 4 10 9.59
    1 -4 -10 1.43
    1 -4 -10 1.59
    -1 -4 10 1.47
    1 -4 -10 1.40
    -1 -4 10 1.54
    1 -4 -10 1.57
    -1 4 10 1.55
    -1 4 10 1.42
    -1 4 10 1.48
    1 4 -10 1.51
    1 4 -10 1.55
    -1 4 10 1.71
    1 4 -10 1.40
    -1 4 10 1.53
    0 -4 -10 70.52
    0 -4 10 71.02
    0 -4 -10 67.56
    0 -4 10 69.08
    0 -4 -10 70.66
    0 -4 -10 69.31
    0 -4 10 71.02
    0 4 10 70.85
    0 4 -10 70.67
    0 4 -10 68.12
    0 4 10 71.03
    0 4 10 70.55
    0 4 10 70.19
    1 -4 10 22.56
    -1 -4 -10 22.62
    -1 -4 -10 22.88
    1 -4 10 23.31
    1 4 10 23.47
    -1 4 -10 22.89
    1 4 10 22.08
    1 4 10 22.56
    -2 -4 -10 36.59
    2 -4 10 37.46
    2 -4 10 37.51
    -2 4 -10 36.58
    2 4 10 36.21
    3 -4 10 6.78
    3 -4 10 6.50
    -3 -4 -10 6.65
    3 4 10 6.49
    -3 4 -10 6.39
    -3 4 -10 6.35
    -4 -4 -10 3.84
    4 -4 10 3.68
    4 -4 10 3.57
    -4 4 -10 3.63
    -4 4 -10 3.88
    4 4 10 3.63
    5 -4 10 4.97
    5 -4 10 5.03
    -5 4 -10 5.18
    -5 4 -10 4.81
    5 4 10 5.19
    6 -4 10 0.99
    6 -4 10 0.93
    -6 4 -10 0.77
    6 4 10 0.94
    -6 4 -10 1.13
    7 -4 10 0.00
    7 -4 10 0.00
    -7 4 -10 -0.09
    -7 4 -10 0.07
    7 4 10 -0.01
    8 -4 10 3.31
    8 -4 10 3.12
    -8 4 -10 3.11
    -8 4 -10 3.54
    8 4 10 2.89
    11 5 -10 0.42
    -11 5 10 0.40
    10 -5 -10 2.30
    -10 -5 10 2.29
    -10 5 10 2.18
    -10 5 10 2.04
    10 5 -10 2.51
    9 -5 -10 -0.06
    -9 -5 10 -0.02
    9 -5 -10 0.05
    9 5 -10 0.09
    -9 5 10 0.08
    -9 5 10 0.08
    8 -5 -10 0.27
    -8 -5 10 0.24
    8 -5 -10 0.38
    -8 5 10 0.29
    -8 5 10 0.24
    -8 5 10 0.32
    8 5 -10 0.33
    -7 -5 10 -0.03
    7 -5 -10 0.00
    7 -5 -10 -0.02
    7 5 -10 -0.03
    -7 5 10 0.06
    -7 5 10 0.01
    -7 5 10 0.01
    6 -5 -10 2.80
    6 -5 -10 2.34
    -6 -5 10 2.41
    6 -5 -10 2.41
    -6 5 10 2.21
    -6 5 10 2.13
    6 5 -10 2.22
    -6 5 10 2.44
    -5 -5 10 9.13
    5 -5 -10 8.78
    5 -5 -10 9.16
    5 -5 -10 8.70
    -5 5 10 9.42
    5 5 -10 9.34
    -5 5 10 9.60
    5 5 -10 8.98
    -5 5 10 9.41
    4 -5 -10 6.77
    4 -5 -10 6.86
    4 -5 -10 6.72
    -4 -5 10 6.62
    4 5 -10 6.93
    -4 5 10 6.73
    -4 5 10 6.56
    -4 5 10 7.00
    -4 5 10 6.86
    4 5 -10 6.59
    3 -5 -10 10.81
    -3 -5 10 11.42
    3 -5 -10 11.06
    3 -5 -10 11.00
    3 5 -10 11.22
    -3 5 10 11.48
    -3 5 10 11.42
    -3 5 10 10.99
    -3 5 10 10.99
    3 5 -10 11.15
    2 -5 -10 1.00
    2 -5 -10 1.07
    -2 -5 10 1.24
    2 -5 -10 1.19
    -2 5 10 1.10
    2 5 -10 1.23
    -2 5 10 1.19
    -2 5 10 1.40
    -2 5 10 1.21
    2 5 -10 1.08
    -1 -5 10 1.53
    1 -5 -10 1.36
    1 -5 -10 1.49
    1 -5 -10 1.29
    1 -5 -10 1.52
    -1 5 10 1.40
    1 5 -10 1.50
    1 5 -10 1.50
    -1 5 10 1.56
    -1 5 10 1.34
    -1 5 10 1.32
    0 -5 -10 0.05
    0 -5 -10 0.04
    0 -5 10 -0.02
    0 -5 -10 0.02
    0 -5 10 0.09
    0 5 -10 -0.04
    0 5 10 0.01
    0 5 -10 0.03
    0 5 10 0.07
    0 5 10 -0.01
    0 5 10 0.03
    -1 -5 -10 1.00
    -1 -5 -10 1.18
    1 -5 10 1.08
    1 -5 10 1.00
    1 5 10 1.07
    1 5 10 0.89
    -1 5 -10 1.10
    1 5 10 0.93
    2 -5 10 3.65
    -2 -5 -10 3.82
    2 -5 10 3.78
    -2 5 -10 3.93
    2 5 10 3.35
    2 5 10 3.36
    -2 5 -10 3.64
    -3 -5 -10 0.11
    3 -5 10 0.09
    3 -5 10 0.04
    -3 5 -10 0.02
    3 5 10 0.03
    -3 5 -10 0.12
    4 -5 10 2.70
    4 -5 10 2.57
    -4 5 -10 2.55
    -4 5 -10 2.64
    4 5 10 2.41
    5 -5 10 0.55
    5 -5 10 0.52
    -5 5 -10 0.65
    5 5 10 0.66
    -5 5 -10 0.66
    6 -5 10 6.50
    6 -5 10 6.93
    -6 5 -10 6.69
    6 5 10 7.30
    -6 5 -10 6.66
    7 -5 10 2.41
    7 -5 10 2.10
    -7 5 -10 2.07
    -7 5 -10 2.30
    7 5 10 2.45
    8 -5 10 0.18
    8 -5 10 -0.01
    8 5 10 0.08
    -8 5 -10 0.07
    -8 5 -10 -0.06
    10 -6 -10 6.85
    -10 -6 10 6.63
    -10 6 10 6.53
    10 6 -10 6.70
    9 -6 -10 8.28
    -9 -6 10 8.16
    9 -6 -10 8.21
    -9 6 10 7.88
    -9 6 10 8.26
    9 6 -10 8.04
    -9 6 10 7.90
    8 -6 -10 1.58
    8 -6 -10 1.64
    -8 -6 10 1.56
    -8 6 10 1.44
    8 6 -10 1.66
    -8 6 10 1.72
    -8 6 10 1.29
    7 -6 -10 0.07
    7 -6 -10 0.04
    -7 -6 10 -0.07
    -7 6 10 -0.07
    7 6 -10 0.01
    -7 6 10 0.03
    -7 6 10 -0.04
    6 -6 -10 3.06
    -6 -6 10 3.32
    6 -6 -10 3.25
    6 -6 -10 3.10
    -6 6 10 3.16
    -6 6 10 3.11
    6 6 -10 3.26
    -6 6 10 3.24
    5 -6 -10 6.74
    -5 -6 10 7.02
    5 -6 -10 6.77
    5 -6 -10 6.87
    -5 6 10 7.02
    5 6 -10 6.99
    -5 6 10 6.65
    -5 6 10 6.82
    -4 -6 10 3.63
    4 -6 -10 3.55
    4 -6 -10 3.56
    4 -6 -10 3.49
    -4 6 10 3.91
    4 6 -10 3.86
    -4 6 10 3.77
    4 6 -10 3.91
    -4 6 10 3.75
    -3 -6 10 2.78
    3 -6 -10 2.28
    3 -6 -10 2.42
    3 -6 -10 2.21
    3 6 -10 2.23
    -3 6 10 2.19
    3 6 -10 2.26
    -3 6 10 2.34
    -3 6 10 2.31
    -3 6 10 2.26
    2 -6 -10 0.94
    2 -6 -10 0.91
    2 -6 -10 0.83
    -2 -6 10 0.92
    -2 6 10 0.73
    2 6 -10 0.83
    -2 6 10 0.94
    -2 6 10 0.82
    -2 6 10 0.92
    2 6 -10 0.82
    1 -6 -10 7.94
    1 -6 -10 7.97
    1 -6 -10 8.13
    -1 -6 10 7.62
    1 6 -10 7.85
    -1 6 10 7.56
    -1 6 10 7.88
    1 6 -10 7.66
    -1 6 10 8.01
    0 -6 10 9.49
    0 -6 -10 9.76
    0 -6 -10 9.68
    0 -6 -10 9.49
    0 6 10 9.71
    0 6 -10 9.32
    0 6 10 9.58
    0 6 -10 9.16
    0 6 10 9.62
    -1 -6 -10 2.69
    -1 -6 -10 2.88
    -1 -6 -10 2.70
    1 -6 10 2.54
    1 6 10 2.78
    -1 6 -10 2.62
    1 6 10 2.62
    1 6 10 2.59
    1 6 10 2.45
    -1 6 -10 2.67
    2 -6 10 3.74
    2 -6 10 4.00
    -2 6 -10 3.99
    2 6 10 3.76
    -2 6 -10 4.02
    2 6 10 3.81
    3 -6 10 0.18
    3 -6 10 0.14
    -3 6 -10 0.21
    -3 6 -10 0.29
    3 6 10 0.11
    4 -6 10 0.77
    4 -6 10 0.83
    -4 6 -10 0.68
    4 6 10 0.82
    -4 6 -10 0.68
    5 -6 10 -0.08
    5 -6 10 -0.07
    5 6 10 0.00
    -5 6 -10 0.05
    -5 6 -10 0.04
    6 -6 10 5.03
    6 -6 10 4.73
    -6 6 -10 4.85
    -6 6 -10 4.53
    6 6 10 4.87
    7 -6 10 4.92
    -7 -6 -10 4.96
    7 -6 10 5.32
    -7 6 -10 5.25
    -7 6 -10 5.30
    7 6 10 5.30
    10 -7 -10 0.27
    10 7 -10 0.37
    -10 7 10 0.21
    9 -7 -10 0.08
    -9 -7 10 0.20
    9 -7 -10 0.14
    -9 7 10 0.14
    -9 7 10 0.03
    9 7 -10 0.05
    -9 7 10 0.18
    8 -7 -10 1.74
    -8 -7 10 1.64
    8 -7 -10 1.53
    -8 7 10 1.50
    -8 7 10 1.60
    -8 7 10 1.38
    8 7 -10 1.68
    -7 -7 10 6.56
    7 -7 -10 6.45
    7 -7 -10 6.05
    -7 7 10 6.84
    -7 7 10 6.22
    7 7 -10 6.68
    -7 7 10 6.61
    6 -7 -10 0.16
    -6 -7 10 0.13
    6 -7 -10 0.17
    6 -7 -10 0.18
    6 7 -10 0.07
    -6 7 10 0.24
    -6 7 10 0.29
    -6 7 10 0.20
    5 -7 -10 9.12
    -5 -7 10 9.19
    5 -7 -10 8.42
    5 -7 -10 8.95
    5 7 -10 9.36
    -5 7 10 8.55
    -5 7 10 9.26
    -5 7 10 8.96
    4 -7 -10 0.20
    4 -7 -10 0.27
    -4 -7 10 0.05
    4 -7 -10 0.15
    -4 7 10 0.16
    4 7 -10 0.19
    -4 7 10 0.08
    -4 7 10 0.24
    3 -7 -10 4.69
    -3 -7 10 5.83
    3 -7 -10 4.61
    3 -7 -10 4.72
    -3 7 10 5.12
    -3 7 10 4.97
    -3 7 10 4.49
    3 7 -10 4.46
    2 -7 -10 18.30
    2 -7 -10 18.81
    2 -7 -10 18.48
    -2 -7 10 18.77
    -2 7 10 17.93
    2 7 -10 18.44
    -2 7 10 18.77
    2 7 -10 18.90
    -1 -7 10 2.18
    1 -7 -10 2.08
    1 -7 -10 2.02
    1 -7 -10 2.42
    1 7 -10 2.55
    -1 7 10 2.16
    -1 7 10 2.27
    1 7 -10 2.52
    -1 7 10 2.35
    0 -7 -10 17.38
    0 -7 10 17.93
    0 7 10 16.93
    0 7 -10 17.68
    0 7 10 18.01
    0 7 10 17.64
    0 7 -10 17.72
    1 -7 10 2.74
    -1 -7 -10 2.40
    1 7 10 2.64
    1 7 10 2.57
    1 7 10 2.60
    -1 7 -10 2.65
    -2 -7 -10 0.08
    2 -7 10 0.09
    2 7 10 0.10
    2 7 10 0.12
    -2 7 -10 0.11
    -3 -7 -10 0.33
    3 -7 10 0.30
    3 -7 10 0.27
    3 7 10 0.28
    -3 7 -10 0.48
    -3 7 -10 0.49
    4 -7 10 0.67
    -4 -7 -10 0.78
    4 -7 10 0.76
    -4 7 -10 0.67
    -4 7 -10 0.60
    4 7 10 0.76
    5 -7 10 1.26
    5 -7 10 1.23
    -5 -7 -10 1.23
    5 7 10 1.40
    -5 7 -10 1.32
    -5 7 -10 1.41
    -6 -7 -10 0.73
    6 -7 10 0.59
    6 -7 10 0.67
    6 7 10 0.54
    -6 7 -10 0.56
    -6 7 -10 0.56
    7 -7 10 0.80
    7 -7 10 0.88
    -7 7 -10 0.91
    -7 7 -10 0.91
    7 7 10 0.77
    9 -8 -10 3.79
    9 8 -10 3.86
    -9 8 10 3.74
    -9 8 10 3.79
    8 -8 -10 3.15
    8 -8 -10 2.93
    -8 -8 10 2.80
    -8 8 10 3.25
    -8 8 10 3.06
    -8 8 10 2.82
    8 8 -10 2.80
    -7 -8 10 0.15
    7 -8 -10 0.02
    7 -8 -10 0.09
    -7 8 10 0.11
    7 8 -10 -0.04
    -7 8 10 0.04
    -7 8 10 0.10
    6 -8 -10 1.64
    6 -8 -10 1.60
    -6 -8 10 1.61
    6 -8 -10 1.60
    -6 8 10 1.55
    -6 8 10 1.67
    6 8 -10 1.77
    -6 8 10 1.69
    5 -8 -10 5.33
    5 -8 -10 5.10
    -5 -8 10 5.14
    5 -8 -10 5.69
    5 8 -10 5.28
    -5 8 10 5.55
    -5 8 10 5.12
    -5 8 10 5.28
    4 -8 -10 1.12
    -4 -8 10 1.21
    4 -8 -10 1.05
    4 -8 -10 1.00
    -4 8 10 1.11
    4 8 -10 1.06
    -4 8 10 1.08
    -4 8 10 1.07
    3 -8 -10 0.15
    -3 -8 10 0.20
    3 -8 -10 0.13
    3 -8 -10 0.16
    -3 8 10 0.13
    -3 8 10 0.02
    3 8 -10 0.13
    -3 8 10 0.11
    2 -8 -10 1.78
    -2 -8 10 1.75
    2 -8 -10 1.61
    2 -8 -10 1.75
    -2 8 10 1.66
    2 8 -10 1.75
    -2 8 10 1.86
    1 -8 -10 2.00
    1 -8 -10 1.82
    1 8 -10 1.83
    -1 8 10 1.74
    1 8 -10 1.81
    -1 8 10 1.92
    0 8 10 0.18
    0 8 -10 0.25
    0 8 -10 0.12
    0 8 10 0.20
    1 -8 10 0.11
    1 8 10 0.07
    1 8 10 0.12
    -1 8 -10 0.10
    -2 -8 -10 0.17
    2 -8 10 0.14
    -2 8 -10 0.24
    2 8 10 0.20
    -3 -8 -10 0.13
    3 -8 10 0.11
    3 8 10 0.01
    -3 8 -10 0.05
    -4 -8 -10 5.18
    4 -8 10 4.98
    4 -8 10 4.71
    -4 8 -10 4.92
    -4 8 -10 4.73
    4 8 10 4.51
    5 -8 10 0.39
    5 -8 10 0.44
    -5 -8 -10 0.33
    5 8 10 0.54
    -5 8 -10 0.50
    -5 8 -10 0.17
    -6 -8 -10 1.41
    6 -8 10 1.75
    6 -8 10 1.84
    6 8 10 1.48
    -6 8 -10 1.67
    -6 8 -10 1.57
    9 -9 -10 0.35
    -9 9 10 0.44
    -9 9 10 0.45
    9 9 -10 0.35
    -8 -9 10 1.50
    8 -9 -10 1.60
    8 -9 -10 1.35
    8 9 -10 1.47
    -8 9 10 1.47
    -8 9 10 1.00
    -8 9 10 1.44
    7 -9 -10 11.97
    -7 -9 10 12.19
    7 -9 -10 11.59
    -7 9 10 12.12
    7 9 -10 12.20
    -7 9 10 12.84
    -7 9 10 11.56
    -6 -9 10 0.00
    6 -9 -10 0.05
    6 -9 -10 0.04
    6 -9 -10 0.14
    -6 9 10 0.13
    -6 9 10 -0.02
    -6 9 10 -0.01
    6 9 -10 0.11
    5 -9 -10 0.10
    5 -9 -10 0.13
    5 -9 -10 0.02
    -5 -9 10 0.12
    5 9 -10 0.22
    -5 9 10 -0.01
    -5 9 10 0.01
    -5 9 10 0.12
    4 -9 -10 0.53
    4 -9 -10 0.64
    4 -9 -10 0.58
    -4 -9 10 0.62
    4 9 -10 0.54
    -4 9 10 0.66
    -4 9 10 0.60
    -4 9 10 0.72
    3 -9 -10 0.00
    -3 -9 10 0.03
    3 -9 -10 0.08
    3 -9 -10 0.10
    -3 9 10 -0.06
    -3 9 10 0.03
    3 9 -10 0.02
    2 -9 -10 0.00
    2 -9 -10 0.03
    2 9 -10 -0.01
    -2 9 10 0.03
    -2 9 10 0.05
    1 -9 -10 2.26
    -1 9 10 2.46
    -1 9 10 2.55
    1 9 -10 2.64
    0 9 10 2.08
    0 9 -10 1.90
    0 9 10 1.79
    0 9 -10 2.17
    -1 9 -10 0.16
    1 9 10 0.28
    1 9 10 0.17
    2 -9 10 0.35
    -2 -9 -10 0.34
    -2 9 -10 0.45
    2 9 10 0.16
    -3 -9 -10 0.20
    3 -9 10 0.01
    -3 9 -10 -0.02
    3 9 10 0.09
    -4 -9 -10 0.21
    4 -9 10 0.09
    4 9 10 0.26
    -4 9 -10 0.25
    5 -9 10 0.11
    -5 -9 -10 0.09
    5 -9 10 0.12
    -5 9 -10 0.03
    5 9 10 0.10
    -5 9 -10 0.01
    6 -9 10 8.68
    6 -9 10 9.11
    6 9 10 9.22
    -6 9 -10 9.31
    -6 9 -10 8.94
    8 -10 -10 3.17
    8 10 -10 3.25
    -8 10 10 3.56
    -8 10 10 2.90
    7 -10 -10 1.50
    7 -10 -10 1.39
    -7 -10 10 1.38
    -7 10 10 1.53
    -7 10 10 1.22
    -7 10 10 1.73
    7 10 -10 1.58
    6 -10 -10 2.47
    -6 -10 10 2.87
    6 -10 -10 2.53
    6 -10 -10 2.26
    -6 10 10 2.88
    -6 10 10 2.17
    -6 10 10 2.64
    6 10 -10 2.56
    5 -10 -10 1.16
    5 -10 -10 1.60
    -5 -10 10 1.47
    5 -10 -10 1.21
    -5 10 10 1.27
    5 10 -10 1.24
    -5 10 10 1.17
    -5 10 10 1.29
    4 -10 -10 5.77
    -4 -10 10 6.08
    4 -10 -10 5.68
    4 -10 -10 5.39
    4 10 -10 5.79
    -4 10 10 6.22
    -4 10 10 6.02
    -3 -10 10 2.73
    3 -10 -10 2.59
    3 -10 -10 2.64
    -3 10 10 2.73
    -3 10 10 2.47
    3 10 -10 2.33
    2 -10 -10 2.71
    2 10 -10 2.26
    -2 10 10 2.49
    -2 10 10 2.42
    1 -10 -10 0.47
    -1 10 10 0.49
    1 10 -10 0.55
    -1 10 10 0.50
    0 10 10 7.18
    0 10 -10 7.55
    0 10 10 7.48
    1 10 10 8.15
    1 10 10 8.13
    2 10 10 11.75
    -2 10 -10 12.55
    3 -10 10 0.14
    -3 -10 -10 0.13
    3 10 10 0.11
    -3 10 -10 0.07
    4 -10 10 1.69
    -4 -10 -10 1.17
    -4 10 -10 1.74
    4 10 10 1.54
    5 -10 10 4.30
    -5 -10 -10 4.36
    -5 10 -10 4.23
    5 10 10 3.99
    7 -11 -10 0.55
    7 -11 -10 0.75
    -7 11 10 0.74
    -7 11 10 0.83
    -7 11 10 0.55
    7 11 -10 0.75
    6 -11 -10 6.92
    -6 -11 10 6.70
    6 -11 -10 6.74
    6 11 -10 6.45
    -6 11 10 6.21
    -6 11 10 6.56
    -5 -11 10 3.95
    5 -11 -10 3.57
    5 -11 -10 3.81
    -5 11 10 4.16
    5 11 -10 3.77
    -5 11 10 3.90
    -4 -11 10 0.14
    4 -11 -10 0.28
    4 -11 -10 0.11
    4 11 -10 0.21
    -4 11 10 0.22
    -4 11 10 0.10
    3 -11 -10 0.10
    -3 11 10 -0.09
    3 11 -10 0.07
    -3 11 10 0.10
    2 -11 -10 10.07
    -2 11 10 10.08
    2 11 -10 9.89
    -2 11 10 9.76
    -1 11 10 3.07
    -1 11 10 3.21
    1 11 -10 3.25
    0 11 -10 4.93
    0 11 10 5.02
    0 11 10 5.06
    1 11 10 0.00
    1 11 10 0.11
    2 11 10 0.13
    3 -11 10 0.69
    -3 11 -10 0.98
    3 11 10 0.64
    4 -11 10 5.66
    -4 -11 -10 5.78
    -4 11 -10 5.73
    4 11 10 5.98
    -5 -12 10 0.59
    5 -12 -10 0.50
    5 12 -10 0.36
    -5 12 10 0.37
    -5 12 10 0.35
    4 -12 -10 2.02
    4 -12 -10 2.34
    4 12 -10 1.83
    -4 12 10 2.02
    -4 12 10 2.30
    3 -12 -10 -0.03
    -3 12 10 0.04
    -3 12 10 0.15
    3 12 -10 0.13
    2 -12 -10 0.91
    -2 12 10 0.95
    2 12 -10 0.95
    -2 12 10 0.84
    -1 12 10 2.27
    -1 12 10 2.28
    1 12 -10 2.59
    0 12 -10 7.00
    0 12 10 7.04
    0 12 10 7.36
    1 12 10 0.85
    1 12 10 1.03
    2 12 10 0.51
    3 13 -10 0.20
    -3 13 10 0.15
    -3 13 10 0.22
    -2 13 10 0.08
    2 13 -10 -0.02
    -2 13 10 0.04
    1 13 -10 1.41
    -1 13 10 1.62
    -1 13 10 1.55
    0 13 10 1.63
    0 13 -10 1.93
    0 13 10 1.90
    -11 0 11 0.77
    11 0 -11 0.93
    11 0 -11 0.73
    10 0 -11 0.04
    -10 0 11 0.01
    -9 0 11 4.40
    9 0 -11 4.37
    8 0 -11 -0.09
    -8 0 11 0.07
    7 0 -11 7.62
    -7 0 11 7.86
    -6 0 11 0.01
    -6 0 11 0.05
    6 0 -11 0.00
    -5 0 11 0.51
    -5 0 11 0.51
    -5 0 11 0.55
    5 0 -11 0.53
    5 0 -11 0.50
    4 0 -11 0.00
    -4 0 11 0.02
    -4 0 11 -0.03
    -4 0 11 0.03
    -4 0 11 0.04
    4 0 -11 0.05
    -3 0 11 15.74
    -3 0 11 15.45
    3 0 -11 15.71
    -3 0 11 15.98
    -3 0 11 15.95
    3 0 -11 15.53
    2 0 -11 -0.04
    -2 0 11 0.03
    -2 0 11 -0.07
    2 0 -11 -0.03
    2 0 -11 0.03
    -2 0 11 -0.01
    -2 0 11 0.04
    -1 0 11 30.20
    1 0 -11 30.56
    1 0 -11 29.36
    1 0 -11 30.54
    -1 0 11 29.15
    -1 0 11 30.20
    -1 0 11 29.73
    0 0 11 -0.03
    0 0 -11 0.02
    0 0 11 0.01
    0 0 -11 0.00
    0 0 -11 0.01
    0 0 11 -0.05
    0 0 -11 0.11
    -1 0 -11 6.10
    1 0 11 6.15
    -1 0 -11 5.87
    -2 0 -11 0.04
    2 0 11 -0.02
    3 0 11 20.53
    3 0 11 20.97
    -3 0 -11 20.69
    4 0 11 -0.02
    -4 0 -11 0.00
    4 0 11 -0.12
    5 0 11 5.96
    5 0 11 6.09
    -5 0 -11 6.35
    6 0 11 -0.01
    6 0 11 0.01
    -6 0 -11 -0.11
    7 0 11 0.79
    -7 0 -11 1.16
    7 0 11 0.93
    -8 0 -11 -0.08
    8 0 11 -0.01
    8 0 11 0.00
    -11 -1 11 3.55
    11 -1 -11 3.41
    11 -1 -11 3.49
    11 1 -11 3.07
    -11 1 11 3.26
    -10 -1 11 0.16
    10 -1 -11 0.18
    10 -1 -11 0.20
    10 1 -11 0.18
    -10 1 11 0.20
    -9 -1 11 3.43
    9 -1 -11 3.52
    9 1 -11 3.50
    -9 1 11 3.65
    -8 -1 11 7.62
    8 -1 -11 7.26
    -8 1 11 7.19
    8 1 -11 7.40
    -7 -1 11 0.31
    7 -1 -11 0.49
    7 1 -11 0.39
    -7 1 11 0.37
    -7 1 11 0.51
    6 -1 -11 6.53
    -6 -1 11 6.70
    -6 1 11 6.61
    6 1 -11 6.81
    -6 1 11 6.68
    -5 -1 11 7.34
    -5 -1 11 7.62
    -5 -1 11 8.27
    5 -1 -11 7.55
    5 1 -11 7.29
    5 1 -11 7.78
    -5 1 11 7.78
    -5 1 11 7.69
    -5 1 11 7.62
    4 -1 -11 3.15
    4 -1 -11 3.06
    -4 -1 11 3.03
    -4 -1 11 3.11
    -4 -1 11 3.18
    -4 -1 11 3.08
    4 1 -11 3.04
    4 1 -11 2.94
    -4 1 11 3.16
    -4 1 11 2.98
    -4 1 11 3.57
    -3 -1 11 16.69
    3 -1 -11 16.40
    -3 -1 11 16.72
    3 -1 -11 16.21
    -3 -1 11 16.64
    3 -1 -11 16.18
    -3 -1 11 16.63
    -3 1 11 16.50
    3 1 -11 16.25
    -3 1 11 16.13
    -3 1 11 16.07
    -3 1 11 16.58
    3 1 -11 16.19
    -2 -1 11 2.08
    -2 -1 11 2.44
    2 -1 -11 2.31
    -2 -1 11 2.18
    2 -1 -11 2.38
    -2 -1 11 2.49
    2 -1 -11 2.20
    2 1 -11 2.29
    -2 1 11 2.43
    -2 1 11 2.15
    -2 1 11 2.45
    2 1 -11 2.17
    -2 1 11 2.47
    -1 -1 11 17.41
    1 -1 -11 17.99
    -1 -1 11 18.32
    1 -1 -11 17.40
    -1 -1 11 18.17
    1 -1 -11 17.36
    1 1 -11 18.06
    1 1 -11 17.69
    1 1 -11 17.84
    1 1 -11 17.33
    -1 1 11 17.65
    -1 1 11 18.56
    -1 1 11 18.62
    -1 1 11 17.92
    0 -1 -11 2.54
    0 -1 11 2.60
    0 -1 -11 2.63
    0 -1 -11 2.35
    0 -1 11 2.44
    0 -1 11 2.40
    0 -1 -11 2.43
    0 1 -11 2.36
    0 1 -11 2.44
    0 1 -11 2.50
    0 1 11 2.31
    0 1 11 2.42
    0 1 11 2.38
    0 1 -11 2.66
    -1 -1 -11 18.91
    1 -1 11 19.14
    -1 -1 -11 19.22
    1 1 11 19.09
    -1 1 -11 18.27
    2 -1 11 1.18
    -2 -1 -11 1.11
    2 -1 11 1.18
    -2 1 -11 1.26
    2 1 11 1.28
    -3 -1 -11 0.20
    3 -1 11 0.32
    3 -1 11 0.25
    -3 1 -11 0.27
    3 1 11 0.33
    4 -1 11 1.57
    4 -1 11 1.50
    -4 -1 -11 1.32
    4 1 11 1.30
    -4 1 -11 1.31
    4 1 11 1.51
    5 -1 11 0.39
    -5 -1 -11 0.33
    5 -1 11 0.59
    5 1 11 0.67
    -5 1 -11 0.41
    5 1 11 0.41
    6 -1 11 0.83
    6 -1 11 0.83
    -6 -1 -11 0.71
    -6 1 -11 0.84
    6 1 11 0.87
    6 1 11 0.85
    -7 -1 -11 1.35
    7 -1 11 1.29
    7 -1 11 1.20
    -7 1 -11 1.40
    7 1 11 1.40
    7 1 11 1.07
    8 -1 11 3.76
    -8 -1 -11 3.41
    8 -1 11 3.50
    -8 1 -11 3.59
    8 1 11 3.59
    8 1 11 3.67
    11 -2 -11 0.66
    -11 -2 11 0.79
    -11 2 11 0.74
    -10 -2 11 4.57
    10 -2 -11 4.31
    10 -2 -11 4.42
    10 2 -11 4.63
    -10 2 11 4.41
    9 -2 -11 6.28
    9 -2 -11 6.44
    -9 -2 11 6.32
    -9 2 11 6.51
    9 2 -11 6.45
    -9 2 11 6.32
    8 -2 -11 1.13
    -8 -2 11 0.93
    8 -2 -11 0.91
    -8 2 11 1.09
    8 2 -11 1.00
    -8 2 11 0.90
    7 -2 -11 3.54
    -7 -2 11 3.36
    7 -2 -11 3.41
    -7 2 11 3.46
    -7 2 11 3.45
    7 2 -11 3.21
    6 -2 -11 0.14
    6 -2 -11 0.10
    -6 -2 11 0.11
    -6 2 11 0.15
    6 2 -11 0.11
    -6 2 11 0.19
    6 2 -11 0.13
    -5 -2 11 0.80
    5 -2 -11 0.88
    -5 -2 11 0.95
    -5 2 11 0.95
    -5 2 11 0.86
    -5 2 11 0.96
    5 2 -11 0.76
    5 2 -11 0.94
    4 -2 -11 0.54
    -4 -2 11 0.61
    -4 -2 11 0.67
    4 -2 -11 0.37
    4 2 -11 0.65
    -4 2 11 0.45
    -4 2 11 0.68
    4 2 -11 0.50
    -4 2 11 0.70
    -3 -2 11 12.51
    3 -2 -11 12.07
    -3 -2 11 11.83
    -3 -2 11 12.06
    3 -2 -11 12.02
    3 -2 -11 12.23
    3 -2 -11 11.68
    -3 2 11 12.35
    -3 2 11 12.50
    -3 2 11 11.77
    3 2 -11 12.40
    -3 2 11 11.51
    3 2 -11 11.87
    -2 -2 11 0.01
    2 -2 -11 -0.01
    2 -2 -11 0.02
    2 -2 -11 0.00
    -2 -2 11 0.03
    -2 -2 11 -0.02
    2 -2 -11 0.01
    2 2 -11 0.03
    2 2 -11 0.02
    -2 2 11 0.06
    -2 2 11 -0.01
    -2 2 11 0.23
    -2 2 11 0.09
    -1 -2 11 0.49
    -1 -2 11 0.57
    1 -2 -11 0.64
    1 -2 -11 0.59
    1 -2 -11 0.53
    1 -2 -11 0.65
    -1 2 11 0.55
    1 2 -11 0.59
    1 2 -11 0.63
    -1 2 11 0.62
    -1 2 11 0.59
    1 2 -11 0.61
    -1 2 11 0.86
    1 2 -11 0.54
    0 -2 -11 6.13
    0 -2 -11 6.50
    0 -2 11 6.48
    0 -2 -11 6.43
    0 -2 11 6.46
    0 2 11 6.36
    0 2 -11 6.37
    0 2 11 6.29
    0 2 -11 6.28
    0 2 11 6.53
    0 2 -11 6.63
    -1 -2 -11 15.28
    1 -2 11 15.09
    1 -2 11 15.33
    -1 -2 -11 15.26
    1 2 11 15.11
    -1 2 -11 15.11
    1 2 11 15.05
    2 -2 11 1.72
    -2 -2 -11 1.79
    2 -2 11 1.71
    -2 2 -11 2.10
    2 2 11 1.88
    3 -2 11 20.93
    3 -2 11 20.85
    -3 -2 -11 19.90
    -3 2 -11 20.30
    3 2 11 20.57
    4 -2 11 4.90
    -4 -2 -11 4.89
    4 -2 11 5.00
    4 2 11 4.64
    -4 2 -11 4.92
    5 -2 11 4.61
    5 -2 11 4.54
    -5 -2 -11 4.75
    5 2 11 4.33
    -5 2 -11 4.53
    5 2 11 4.35
    6 -2 11 14.18
    -6 -2 -11 15.09
    6 -2 11 13.98
    -6 2 -11 14.62
    6 2 11 14.19
    6 2 11 14.37
    7 -2 11 2.51
    -7 -2 -11 2.15
    7 -2 11 2.47
    -7 2 -11 2.44
    7 2 11 2.45
    7 2 11 2.45
    8 -2 11 1.40
    8 -2 11 1.43
    8 2 11 1.57
    -8 2 -11 1.38
    8 2 11 1.37
    11 3 -11 2.30
    -10 -3 11 0.53
    10 -3 -11 0.52
    -10 3 11 0.59
    -10 3 11 0.52
    10 3 -11 0.42
    9 -3 -11 2.26
    -9 -3 11 2.06
    9 -3 -11 2.07
    9 3 -11 2.04
    -9 3 11 1.89
    -9 3 11 2.15
    8 -3 -11 11.91
    -8 -3 11 12.11
    8 -3 -11 11.81
    8 3 -11 11.80
    -8 3 11 11.59
    -8 3 11 11.98
    7 -3 -11 0.50
    7 -3 -11 0.68
    -7 -3 11 0.56
    7 3 -11 0.49
    -7 3 11 0.52
    -7 3 11 0.47
    6 -3 -11 28.49
    6 -3 -11 28.10
    6 -3 -11 28.71
    -6 -3 11 28.18
    -6 3 11 28.12
    6 3 -11 28.39
    -6 3 11 28.16
    5 -3 -11 10.37
    -5 -3 11 10.99
    5 -3 -11 10.31
    5 -3 -11 10.67
    -5 3 11 10.83
    -5 3 11 11.06
    5 3 -11 10.95
    -5 3 11 10.86
    -5 3 11 10.80
    5 3 -11 11.02
    4 -3 -11 13.50
    -4 -3 11 12.87
    4 -3 -11 12.10
    4 -3 -11 12.44
    4 3 -11 12.93
    4 3 -11 12.93
    -4 3 11 13.07
    4 3 -11 13.14
    -4 3 11 12.61
    -4 3 11 12.90
    -4 3 11 14.18
    3 -3 -11 10.02
    -3 -3 11 9.95
    3 -3 -11 9.60
    3 -3 -11 9.75
    -3 3 11 10.02
    -3 3 11 9.97
    -3 3 11 9.65
    -3 3 11 10.05
    3 3 -11 9.71
    3 3 -11 9.78
    3 3 -11 9.53
    -2 -3 11 34.26
    2 -3 -11 33.35
    2 -3 -11 33.25
    2 -3 -11 34.01
    2 -3 -11 34.29
    -2 3 11 33.59
    -2 3 11 32.70
    2 3 -11 32.74
    -2 3 11 33.35
    -2 3 11 33.92
    2 3 -11 33.20
    2 3 -11 32.79
    -2 3 11 33.39
    1 -3 -11 4.50
    1 -3 -11 4.73
    -1 -3 11 4.68
    1 -3 -11 4.43
    -1 -3 11 4.51
    1 -3 -11 4.33
    1 3 -11 4.45
    -1 3 11 4.46
    -1 3 11 4.62
    -1 3 11 4.48
    -1 3 11 4.59
    1 3 -11 4.46
    -1 3 11 4.25
    1 3 -11 4.57
    0 -3 -11 9.20
    0 -3 -11 9.96
    0 -3 -11 9.77
    0 -3 11 9.58
    0 -3 11 9.34
    0 3 -11 9.67
    0 3 11 9.70
    0 3 11 10.03
    0 3 -11 9.36
    0 3 11 9.80
    0 3 -11 9.65
    -1 -3 -11 5.53
    1 -3 11 5.69
    -1 -3 -11 5.61
    1 -3 11 5.50
    1 3 11 5.36
    1 3 11 5.51
    -1 3 -11 5.46
    -2 -3 -11 5.05
    2 -3 11 5.21
    2 -3 11 5.23
    2 3 11 5.14
    -2 3 -11 4.91
    3 -3 11 1.72
    3 -3 11 1.81
    -3 -3 -11 1.76
    -3 3 -11 1.93
    3 3 11 1.95
    -4 -3 -11 0.47
    4 -3 11 0.43
    4 -3 11 0.37
    -4 3 -11 0.64
    4 3 11 0.53
    5 -3 11 7.08
    -5 -3 -11 6.42
    5 -3 11 6.73
    5 3 11 6.63
    -5 3 -11 7.30
    6 -3 11 1.90
    6 -3 11 2.12
    -6 3 -11 2.06
    6 3 11 2.04
    7 -3 11 0.35
    7 -3 11 0.40
    7 3 11 0.52
    -7 3 -11 0.38
    7 3 11 0.37
    8 -3 11 2.39
    8 -3 11 2.83
    8 3 11 2.71
    8 3 11 2.55
    -8 3 -11 2.62
    11 4 -11 0.10
    -11 4 11 -0.06
    10 -4 -11 0.48
    -10 -4 11 0.30
    -10 4 11 0.50
    -10 4 11 0.42
    10 4 -11 0.35
    -9 -4 11 1.03
    9 -4 -11 0.87
    -9 4 11 1.16
    -9 4 11 1.06
    9 4 -11 0.97
    -8 -4 11 0.73
    8 -4 -11 0.78
    8 -4 -11 0.76
    8 -4 -11 0.79
    -8 4 11 0.78
    -8 4 11 0.72
    8 4 -11 0.85
    7 -4 -11 1.98
    7 -4 -11 2.26
    -7 -4 11 2.28
    7 -4 -11 2.33
    7 4 -11 2.18
    7 4 -11 2.54
    -7 4 11 2.09
    -7 4 11 2.05
    6 -4 -11 11.30
    6 -4 -11 10.94
    6 -4 -11 11.36
    -6 -4 11 11.29
    -6 4 11 11.86
    -6 4 11 11.74
    6 4 -11 11.57
    -6 4 11 10.88
    6 4 -11 11.84
    5 -4 -11 0.18
    5 -4 -11 0.18
    -5 -4 11 0.28
    5 -4 -11 0.30
    5 4 -11 0.26
    5 4 -11 0.20
    -5 4 11 0.28
    -5 4 11 0.22
    -5 4 11 0.32
    4 -4 -11 13.11
    4 -4 -11 13.08
    -4 -4 11 13.04
    4 -4 -11 13.33
    4 4 -11 12.98
    -4 4 11 12.64
    -4 4 11 13.13
    -4 4 11 13.10
    -4 4 11 13.25
    4 4 -11 13.13
    -3 -4 11 5.05
    3 -4 -11 4.86
    3 -4 -11 4.54
    3 -4 -11 4.82
    -3 4 11 4.73
    -3 4 11 4.62
    -3 4 11 5.20
    -3 4 11 4.85
    3 4 -11 4.91
    3 4 -11 4.94
    2 -4 -11 31.63
    2 -4 -11 31.44
    2 -4 -11 31.09
    -2 -4 11 31.13
    2 4 -11 31.40
    -2 4 11 31.54
    -2 4 11 31.53
    2 4 -11 31.60
    -2 4 11 31.25
    -2 4 11 31.04
    1 -4 -11 0.17
    -1 -4 11 0.16
    1 -4 -11 0.15
    1 -4 -11 0.12
    1 -4 -11 0.15
    -1 4 11 0.06
    1 4 -11 0.19
    -1 4 11 0.11
    -1 4 11 0.12
    1 4 -11 0.14
    -1 4 11 0.14
    -1 4 11 0.09
    0 -4 -11 11.35
    0 -4 11 11.52
    0 -4 -11 10.52
    0 4 -11 11.22
    0 4 11 11.18
    0 4 11 11.41
    0 4 -11 10.69
    0 4 -11 11.36
    0 4 11 11.72
    -1 -4 -11 3.59
    1 -4 11 3.67
    -1 -4 -11 3.47
    1 -4 11 3.61
    1 4 11 3.38
    1 4 11 3.93
    -1 4 -11 3.44
    2 -4 11 1.55
    2 -4 11 1.40
    -2 -4 -11 1.38
    2 4 11 1.36
    -2 4 -11 1.29
    3 -4 11 21.02
    3 -4 11 21.21
    -3 -4 -11 21.25
    3 4 11 20.61
    -3 4 -11 21.27
    -4 -4 -11 4.06
    4 -4 11 4.23
    4 -4 11 4.19
    -4 4 -11 4.30
    4 4 11 4.02
    5 -4 11 22.96
    5 -4 11 22.85
    -5 4 -11 23.72
    -5 4 -11 23.11
    5 4 11 22.12
    6 -4 11 8.92
    6 -4 11 8.71
    -6 4 -11 9.08
    -6 4 -11 8.73
    6 4 11 8.43
    7 -4 11 19.90
    7 -4 11 20.01
    -7 4 -11 21.05
    -7 4 -11 20.10
    7 4 11 20.06
    8 -4 11 0.25
    8 -4 11 0.38
    -8 4 -11 0.41
    -8 4 -11 0.29
    8 4 11 0.27
    -11 5 11 0.28
    11 5 -11 0.12
    10 -5 -11 1.61
    -10 -5 11 1.55
    -10 5 11 1.54
    10 5 -11 1.77
    -10 5 11 1.60
    9 -5 -11 -0.05
    9 -5 -11 0.04
    -9 -5 11 -0.02
    -9 5 11 0.11
    9 5 -11 0.01
    -9 5 11 0.12
    8 -5 -11 9.26
    8 -5 -11 9.54
    8 -5 -11 8.64
    -8 -5 11 9.18
    -8 5 11 9.02
    8 5 -11 9.47
    -8 5 11 8.92
    7 -5 -11 7.57
    -7 -5 11 7.76
    7 -5 -11 6.85
    7 -5 -11 7.63
    7 5 -11 7.85
    -7 5 11 7.96
    -7 5 11 7.64
    -7 5 11 7.79
    -6 -5 11 15.42
    6 -5 -11 15.11
    6 -5 -11 15.03
    6 -5 -11 14.29
    -6 5 11 14.75
    -6 5 11 14.91
    -6 5 11 15.54
    6 5 -11 14.72
    -5 -5 11 6.88
    5 -5 -11 7.10
    5 -5 -11 6.85
    5 -5 -11 7.47
    5 5 -11 6.89
    -5 5 11 7.09
    -5 5 11 6.88
    -5 5 11 7.30
    5 5 -11 7.33
    -4 -5 11 54.55
    4 -5 -11 53.44
    4 -5 -11 55.21
    4 -5 -11 55.18
    -4 5 11 55.37
    -4 5 11 54.81
    -4 5 11 54.48
    4 5 -11 56.28
    4 5 -11 53.74
    3 -5 -11 19.61
    3 -5 -11 19.14
    3 -5 -11 19.16
    -3 -5 11 19.52
    3 5 -11 19.62
    -3 5 11 20.00
    -3 5 11 19.20
    3 5 -11 18.89
    -3 5 11 19.36
    -3 5 11 20.13
    2 -5 -11 1.20
    2 -5 -11 1.23
    2 -5 -11 1.21
    -2 -5 11 1.12
    -2 5 11 1.22
    -2 5 11 1.37
    2 5 -11 1.19
    2 5 -11 1.15
    -2 5 11 1.13
    -2 5 11 1.40
    1 -5 -11 17.65
    1 -5 -11 17.81
    -1 -5 11 17.68
    1 -5 -11 18.11
    -1 5 11 18.18
    -1 5 11 17.74
    1 5 -11 17.94
    1 5 -11 18.00
    -1 5 11 18.11
    0 -5 -11 25.60
    0 -5 11 26.16
    0 -5 -11 26.41
    0 5 -11 25.68
    0 5 11 25.26
    0 5 -11 25.07
    0 5 11 25.81
    0 5 11 25.68
    -1 -5 -11 11.40
    1 -5 11 11.11
    1 -5 11 11.20
    -1 -5 -11 11.55
    1 5 11 11.52
    -1 5 -11 11.21
    1 5 11 11.49
    2 -5 11 5.82
    2 -5 11 5.64
    -2 -5 -11 5.68
    2 5 11 5.60
    -2 5 -11 5.46
    3 -5 11 0.75
    3 -5 11 0.74
    -3 -5 -11 0.79
    -3 5 -11 0.77
    -3 5 -11 0.75
    3 5 11 0.78
    4 -5 11 0.62
    4 -5 11 0.40
    -4 5 -11 0.40
    -4 5 -11 0.62
    4 5 11 0.67
    5 -5 11 6.79
    5 -5 11 6.66
    5 5 11 6.57
    -5 5 -11 6.95
    -5 5 -11 6.51
    6 -5 11 0.73
    6 -5 11 0.88
    -6 5 -11 0.83
    6 5 11 1.02
    -6 5 -11 1.00
    7 -5 11 4.31
    7 -5 11 4.29
    -7 5 -11 4.14
    7 5 11 4.66
    -7 5 -11 4.55
    10 -6 -11 4.12
    -10 6 11 4.16
    10 6 -11 4.06
    9 -6 -11 1.81
    9 -6 -11 1.85
    -9 -6 11 1.95
    9 6 -11 2.36
    -9 6 11 1.82
    -9 6 11 1.99
    8 -6 -11 2.01
    -8 -6 11 1.88
    8 -6 -11 1.69
    -8 6 11 1.79
    -8 6 11 1.98
    -8 6 11 1.70
    8 6 -11 1.92
    7 -6 -11 8.87
    7 -6 -11 9.18
    -7 -6 11 9.29
    7 -6 -11 8.80
    -7 6 11 8.70
    -7 6 11 9.15
    7 6 -11 8.70
    -7 6 11 8.80
    6 -6 -11 3.10
    6 -6 -11 3.13
    6 -6 -11 2.72
    -6 -6 11 3.03
    -6 6 11 2.75
    -6 6 11 3.01
    -6 6 11 2.91
    6 6 -11 2.87
    5 -6 -11 14.40
    -5 -6 11 15.51
    5 -6 -11 14.92
    5 -6 -11 14.89
    -5 6 11 15.51
    -5 6 11 14.38
    5 6 -11 14.84
    -5 6 11 14.68
    4 -6 -11 7.63
    -4 -6 11 8.31
    4 -6 -11 7.81
    4 -6 -11 8.34
    -4 6 11 8.30
    -4 6 11 7.76
    -4 6 11 8.16
    4 6 -11 7.64
    4 6 -11 8.34
    3 -6 -11 8.33
    3 -6 -11 8.23
    3 -6 -11 8.03
    -3 -6 11 8.07
    3 6 -11 8.45
    -3 6 11 8.25
    -3 6 11 8.00
    -3 6 11 8.35
    3 6 -11 8.33
    2 -6 -11 23.65
    2 -6 -11 23.81
    -2 -6 11 24.55
    2 -6 -11 24.22
    -2 6 11 24.19
    2 6 -11 23.76
    -2 6 11 23.82
    2 6 -11 23.42
    -2 6 11 23.75
    -2 6 11 24.12
    -1 -6 11 3.04
    1 -6 -11 2.93
    1 -6 -11 2.89
    1 -6 -11 3.04
    1 6 -11 2.89
    -1 6 11 2.85
    -1 6 11 2.83
    1 6 -11 2.78
    -1 6 11 2.94
    0 -6 -11 0.02
    0 -6 11 0.02
    0 6 11 0.12
    0 6 -11 0.05
    0 6 -11 0.06
    0 6 11 0.09
    0 6 11 0.03
    -1 -6 -11 5.12
    1 -6 11 4.93
    1 6 11 5.58
    -1 6 -11 4.93
    1 6 11 4.72
    2 -6 11 3.09
    2 -6 11 3.24
    -2 6 -11 3.17
    2 6 11 3.21
    -2 6 -11 3.62
    3 -6 11 3.74
    3 -6 11 3.77
    3 6 11 3.81
    -3 6 -11 3.87
    -3 6 -11 4.08
    4 -6 11 0.90
    4 -6 11 0.90
    -4 6 -11 0.83
    4 6 11 0.91
    -4 6 -11 0.83
    5 -6 11 4.86
    5 -6 11 4.28
    5 6 11 4.67
    -5 6 -11 4.43
    -5 6 -11 4.72
    6 -6 11 1.53
    6 -6 11 1.39
    -6 6 -11 1.53
    -6 6 -11 1.56
    6 6 11 1.12
    7 -6 11 0.00
    7 -6 11 0.04
    -7 6 -11 0.10
    7 6 11 -0.02
    -7 6 -11 -0.01
    10 -7 -11 4.54
    -10 7 11 4.46
    10 7 -11 4.43
    9 -7 -11 0.11
    -9 -7 11 0.15
    9 -7 -11 0.24
    9 7 -11 0.26
    -9 7 11 0.13
    -9 7 11 0.07
    -9 7 11 0.05
    -8 -7 11 2.94
    8 -7 -11 2.96
    8 -7 -11 2.71
    8 7 -11 2.99
    -8 7 11 2.77
    -8 7 11 3.12
    -8 7 11 2.92
    -7 -7 11 1.21
    7 -7 -11 1.02
    7 -7 -11 1.03
    7 -7 -11 1.15
    -7 7 11 1.09
    -7 7 11 0.81
    -7 7 11 0.91
    7 7 -11 1.01
    6 -7 -11 -0.01
    6 -7 -11 0.06
    -6 -7 11 0.06
    6 -7 -11 -0.03
    -6 7 11 -0.03
    -6 7 11 -0.03
    6 7 -11 -0.01
    -6 7 11 0.05
    5 -7 -11 11.27
    5 -7 -11 11.29
    -5 -7 11 11.12
    5 -7 -11 11.72
    -5 7 11 11.20
    5 7 -11 11.31
    -5 7 11 11.37
    -5 7 11 11.24
    -4 -7 11 12.76
    4 -7 -11 12.55
    4 -7 -11 12.91
    4 -7 -11 12.32
    -4 7 11 12.05
    -4 7 11 12.62
    -4 7 11 12.75
    4 7 -11 12.29
    3 -7 -11 4.83
    3 -7 -11 4.43
    3 -7 -11 4.21
    -3 -7 11 4.35
    3 7 -11 4.64
    -3 7 11 4.31
    -3 7 11 4.07
    3 7 -11 4.42
    -3 7 11 4.32
    -2 -7 11 4.86
    2 -7 -11 4.51
    2 -7 -11 4.52
    2 -7 -11 4.64
    -2 7 11 4.71
    -2 7 11 4.64
    2 7 -11 4.55
    2 7 -11 4.74
    1 -7 -11 0.40
    1 -7 -11 0.36
    -1 7 11 0.41
    1 7 -11 0.43
    1 7 -11 0.41
    -1 7 11 0.36
    0 -7 -11 0.34
    0 7 -11 0.39
    0 7 11 0.37
    0 7 -11 0.42
    0 7 11 0.36
    -1 -7 -11 0.49
    1 -7 11 0.64
    1 7 11 0.47
    1 7 11 0.51
    -1 7 -11 0.58
    2 -7 11 0.75
    -2 -7 -11 0.76
    -2 7 -11 0.84
    2 7 11 0.73
    3 -7 11 0.54
    3 -7 11 0.68
    -3 -7 -11 0.48
    -3 7 -11 0.47
    -3 7 -11 0.68
    3 7 11 0.48
    -4 -7 -11 7.10
    4 -7 11 7.05
    4 -7 11 7.39
    4 7 11 7.26
    -4 7 -11 7.23
    -4 7 -11 7.06
    -5 -7 -11 2.05
    5 -7 11 1.85
    5 -7 11 1.97
    -5 7 -11 1.74
    -5 7 -11 1.93
    5 7 11 1.95
    6 -7 11 1.36
    -6 -7 -11 1.18
    6 -7 11 1.41
    -6 7 -11 1.57
    -6 7 -11 1.31
    6 7 11 1.03
    9 -8 -11 3.10
    -9 8 11 2.88
    9 8 -11 2.71
    -9 8 11 2.55
    8 -8 -11 7.38
    -8 -8 11 7.39
    8 -8 -11 7.09
    8 8 -11 7.76
    -8 8 11 7.76
    -8 8 11 7.73
    -8 8 11 7.30
    -7 -8 11 17.63
    7 -8 -11 16.85
    7 -8 -11 16.86
    7 -8 -11 17.74
    7 8 -11 17.89
    -7 8 11 17.29
    -7 8 11 17.46
    -7 8 11 17.55
    -6 -8 11 7.95
    6 -8 -11 7.44
    6 -8 -11 7.90
    6 -8 -11 7.10
    -6 8 11 7.59
    -6 8 11 7.02
    6 8 -11 6.97
    -6 8 11 7.37
    5 -8 -11 10.56
    5 -8 -11 10.96
    5 -8 -11 10.77
    -5 -8 11 11.43
    5 8 -11 10.49
    -5 8 11 10.28
    -5 8 11 10.60
    -5 8 11 10.26
    4 -8 -11 1.18
    4 -8 -11 1.21
    4 -8 -11 0.89
    -4 -8 11 0.90
    -4 8 11 0.90
    -4 8 11 0.75
    4 8 -11 1.06
    -4 8 11 0.89
    3 -8 -11 0.14
    3 -8 -11 0.03
    3 -8 -11 0.23
    -3 -8 11 0.13
    -3 8 11 0.18
    3 8 -11 0.13
    -3 8 11 0.07
    2 -8 -11 11.77
    -2 -8 11 12.05
    2 -8 -11 11.38
    2 -8 -11 11.60
    -2 8 11 11.60
    2 8 -11 11.30
    -2 8 11 11.88
    -1 8 11 0.02
    1 8 -11 0.15
    -1 8 11 -0.06
    1 8 -11 0.13
    0 8 11 0.09
    0 8 11 -0.07
    0 8 -11 -0.01
    1 -8 11 1.74
    -1 8 -11 1.97
    1 8 11 1.96
    -2 -8 -11 4.11
    2 -8 11 3.68
    -2 8 -11 3.90
    2 8 11 3.58
    -3 -8 -11 10.08
    3 -8 11 9.97
    3 8 11 9.39
    -3 8 -11 10.60
    4 -8 11 0.12
    -4 -8 -11 0.12
    -4 8 -11 0.04
    4 8 11 -0.05
    -4 8 -11 0.04
    5 -8 11 0.98
    -5 -8 -11 0.95
    5 -8 11 1.16
    -5 8 -11 1.20
    -5 8 -11 1.04
    5 8 11 1.05
    6 -8 11 0.44
    6 -8 11 0.42
    -6 8 -11 0.26
    6 8 11 0.44
    -6 8 -11 0.43
    8 -9 -11 1.93
    8 -9 -11 1.97
    -8 9 11 1.99
    -8 9 11 1.92
    8 9 -11 2.15
    -8 9 11 2.00
    7 -9 -11 3.43
    -7 -9 11 3.56
    7 -9 -11 3.53
    7 -9 -11 3.60
    -7 9 11 3.38
    -7 9 11 3.98
    -7 9 11 3.66
    7 9 -11 3.29
    6 -9 -11 13.29
    6 -9 -11 13.58
    6 -9 -11 13.39
    -6 -9 11 13.76
    -6 9 11 12.84
    -6 9 11 13.69
    6 9 -11 13.25
    -6 9 11 14.09
    -5 -9 11 7.06
    5 -9 -11 6.69
    5 -9 -11 6.56
    5 -9 -11 6.39
    -5 9 11 6.72
    -5 9 11 6.44
    -5 9 11 6.68
    5 9 -11 6.82
    4 -9 -11 0.18
    4 -9 -11 0.09
    -4 -9 11 0.26
    4 -9 -11 0.30
    4 9 -11 0.21
    -4 9 11 0.26
    -4 9 11 0.17
    3 -9 -11 12.01
    3 -9 -11 12.02
    -3 -9 11 11.66
    3 -9 -11 11.33
    -3 9 11 11.55
    3 9 -11 11.77
    -3 9 11 11.24
    2 -9 -11 0.05
    2 9 -11 0.11
    -2 9 11 0.00
    -2 9 11 0.01
    -1 9 11 12.76
    -1 9 11 12.39
    1 9 -11 12.89
    0 9 -11 1.14
    0 9 11 1.14
    0 9 11 1.20
    1 9 11 12.10
    -1 9 -11 12.53
    2 -9 11 1.03
    2 9 11 0.87
    -2 9 -11 0.85
    -3 -9 -11 3.36
    3 -9 11 3.47
    3 9 11 3.42
    -3 9 -11 3.66
    -4 -9 -11 0.24
    4 -9 11 0.12
    -4 9 -11 0.13
    4 9 11 0.24
    5 -9 11 0.29
    -5 -9 -11 0.37
    -5 9 -11 0.24
    5 9 11 0.38
    8 -10 -11 17.24
    8 -10 -11 17.35
    8 10 -11 16.04
    -8 10 11 16.59
    -8 10 11 16.94
    7 -10 -11 6.12
    7 -10 -11 7.16
    -7 -10 11 6.28
    -7 10 11 6.11
    7 10 -11 6.52
    -7 10 11 6.59
    -7 10 11 6.31
    6 -10 -11 -0.03
    6 -10 -11 0.23
    -6 -10 11 -0.07
    6 -10 -11 -0.02
    -6 10 11 0.03
    -6 10 11 0.08
    6 10 -11 -0.03
    -6 10 11 -0.06
    5 -10 -11 9.36
    -5 -10 11 9.87
    5 -10 -11 9.33
    5 -10 -11 8.96
    5 10 -11 9.78
    -5 10 11 9.09
    -5 10 11 9.57
    4 -10 -11 11.28
    -4 -10 11 11.62
    4 -10 -11 11.20
    4 -10 -11 11.05
    4 10 -11 11.89
    -4 10 11 11.32
    -4 10 11 11.87
    3 -10 -11 4.31
    3 -10 -11 4.09
    3 10 -11 4.42
    -3 10 11 4.08
    -3 10 11 4.44
    2 -10 -11 9.71
    -2 10 11 9.53
    -2 10 11 9.58
    2 10 -11 9.62
    -1 10 11 2.04
    1 10 -11 2.18
    -1 10 11 1.86
    0 10 11 4.52
    0 10 11 4.39
    1 10 11 0.00
    -1 10 -11 0.08
    2 10 11 0.63
    -2 10 -11 0.60
    3 -10 11 3.04
    -3 10 -11 3.41
    3 10 11 3.13
    4 -10 11 0.01
    -4 -10 -11 0.00
    -4 10 -11 0.01
    4 10 11 0.00
    6 -11 -11 7.36
    6 -11 -11 7.78
    -6 -11 11 7.63
    -6 11 11 8.02
    6 11 -11 7.54
    -6 11 11 8.09
    -5 -11 11 10.58
    5 -11 -11 10.12
    5 -11 -11 10.80
    -5 11 11 10.30
    5 11 -11 10.52
    -5 11 11 10.32
    4 -11 -11 7.28
    4 -11 -11 7.79
    4 11 -11 7.49
    -4 11 11 7.06
    -4 11 11 7.71
    3 -11 -11 0.24
    -3 11 11 0.13
    -3 11 11 0.09
    3 11 -11 0.06
    2 11 -11 6.98
    -2 11 11 6.70
    -2 11 11 6.62
    1 11 -11 0.38
    -1 11 11 0.57
    -1 11 11 0.39
    0 11 11 9.31
    0 11 11 8.51
    1 11 11 2.41
    2 11 11 0.01
    -3 11 -11 0.17
    3 11 11 0.02
    5 -12 -11 5.09
    -5 -12 11 5.19
    5 12 -11 4.82
    -5 12 11 4.55
    -5 12 11 4.80
    4 -12 -11 4.06
    4 12 -11 3.73
    -4 12 11 4.20
    -4 12 11 3.96
    3 -12 -11 15.65
    -3 12 11 13.26
    3 12 -11 14.70
    -3 12 11 14.47
    -2 12 11 4.41
    -2 12 11 4.75
    2 12 -11 4.44
    -1 12 11 9.52
    1 12 -11 9.14
    -1 12 11 9.44
    0 12 11 -0.01
    0 12 11 0.06
    1 12 11 4.12
    11 0 -12 -0.11
    10 0 -12 3.98
    -10 0 12 4.02
    9 0 -12 0.08
    -9 0 12 -0.01
    -8 0 12 1.36
    8 0 -12 1.39
    7 0 -12 0.04
    -7 0 12 0.02
    -6 0 12 8.83
    6 0 -12 8.57
    -5 0 12 -0.04
    5 0 -12 -0.05
    -5 0 12 0.06
    -5 0 12 0.03
    -4 0 12 4.54
    -4 0 12 4.45
    -4 0 12 4.37
    4 0 -12 4.86
    -4 0 12 4.45
    4 0 -12 4.65
    -3 0 12 -0.05
    3 0 -12 0.05
    3 0 -12 -0.01
    -3 0 12 -0.06
    -3 0 12 0.01
    -3 0 12 0.01
    -2 0 12 12.36
    -2 0 12 12.96
    2 0 -12 12.35
    2 0 -12 12.86
    2 0 -12 12.56
    -2 0 12 12.63
    -1 0 12 0.01
    1 0 -12 0.05
    -1 0 12 -0.01
    1 0 -12 0.01
    -1 0 12 0.00
    1 0 -12 0.03
    0 0 -12 47.21
    0 0 -12 48.52
    0 0 -12 47.42
    0 0 12 48.43
    -1 0 -12 0.02
    1 0 12 0.00
    -2 0 -12 1.26
    2 0 12 0.97
    3 0 12 -0.04
    3 0 12 0.02
    -3 0 -12 0.06
    4 0 12 8.50
    4 0 12 8.24
    -4 0 -12 8.63
    5 0 12 0.06
    5 0 12 0.02
    -5 0 -12 -0.02
    6 0 12 -0.01
    -6 0 -12 0.05
    6 0 12 0.01
    -7 0 -12 0.10
    7 0 12 -0.02
    7 0 12 -0.04
    8 0 12 0.86
    -8 0 -12 0.87
    8 0 12 0.73
    11 -1 -12 0.21
    11 1 -12 0.27
    10 -1 -12 0.19
    10 -1 -12 0.29
    -10 -1 12 0.22
    -10 1 12 0.28
    10 1 -12 0.40
    9 -1 -12 0.12
    -9 -1 12 0.10
    -9 1 12 -0.03
    9 1 -12 -0.03
    -8 -1 12 0.11
    8 -1 -12 0.02
    -8 1 12 0.10
    8 1 -12 0.11
    7 -1 -12 5.76
    -7 -1 12 5.75
    -7 1 12 6.28
    -7 1 12 5.62
    7 1 -12 6.01
    -6 -1 12 10.77
    6 -1 -12 10.99
    6 1 -12 10.87
    -6 1 12 10.45
    -6 1 12 10.70
    -5 -1 12 13.64
    5 -1 -12 12.97
    -5 -1 12 13.07
    -5 1 12 14.71
    -5 1 12 12.99
    5 1 -12 13.93
    -5 1 12 13.13
    5 1 -12 13.13
    4 -1 -12 23.39
    -4 -1 12 23.38
    -4 -1 12 24.60
    -4 -1 12 24.15
    4 1 -12 24.29
    4 1 -12 24.42
    -4 1 12 24.43
    -4 1 12 23.74
    -4 1 12 23.60
    -3 -1 12 -0.01
    3 -1 -12 0.01
    3 -1 -12 0.03
    3 -1 -12 -0.02
    -3 -1 12 0.07
    -3 -1 12 0.05
    -3 1 12 0.04
    -3 1 12 -0.02
    -3 1 12 0.07
    3 1 -12 0.00
    3 1 -12 0.04
    -3 1 12 -0.02
    -2 -1 12 3.43
    2 -1 -12 3.50
    2 -1 -12 3.17
    -2 -1 12 3.67
    2 -1 -12 3.63
    -2 -1 12 3.42
    2 1 -12 3.55
    -2 1 12 3.46
    -2 1 12 3.12
    -2 1 12 3.42
    -2 1 12 3.33
    2 1 -12 3.59
    -1 -1 12 2.47
    -1 -1 12 2.59
    1 -1 -12 2.43
    -1 -1 12 2.54
    1 -1 -12 2.22
    1 -1 -12 2.37
    -1 1 12 2.49
    1 1 -12 2.56
    1 1 -12 2.37
    -1 1 12 2.57
    1 1 -12 2.49
    -1 1 12 2.62
    0 -1 -12 0.06
    0 -1 12 0.07
    0 -1 -12 0.09
    0 -1 -12 -0.02
    0 1 12 0.04
    0 1 -12 0.01
    0 1 12 0.04
    0 1 -12 0.03
    1 -1 12 0.05
    -1 -1 -12 0.04
    1 1 12 0.10
    -1 1 -12 0.06
    2 -1 12 7.04
    -2 -1 -12 6.62
    -2 1 -12 6.65
    2 1 12 6.36
    3 -1 12 5.30
    3 -1 12 5.51
    -3 -1 -12 5.37
    -3 1 -12 5.46
    3 1 12 5.41
    4 -1 12 0.28
    -4 -1 -12 0.38
    4 -1 12 0.34
    4 1 12 0.32
    -4 1 -12 0.32
    5 -1 12 1.84
    -5 -1 -12 1.91
    5 -1 12 1.96
    5 1 12 1.66
    -5 1 -12 1.92
    5 1 12 1.72
    6 -1 12 2.86
    -6 -1 -12 2.86
    6 -1 12 3.38
    6 1 12 3.11
    6 1 12 2.98
    -6 1 -12 3.53
    7 -1 12 0.26
    -7 -1 -12 0.40
    7 -1 12 0.29
    -7 1 -12 0.24
    7 1 12 0.29
    7 1 12 0.24
    8 -1 12 2.66
    -8 -1 -12 2.72
    8 -1 12 2.58
    -8 1 -12 2.36
    8 1 12 2.52
    8 1 12 2.65
    11 -2 -12 2.11
    10 -2 -12 0.47
    10 -2 -12 0.41
    -10 -2 12 0.38
    10 2 -12 0.25
    -10 2 12 0.41
    -9 -2 12 0.09
    9 -2 -12 0.25
    9 -2 -12 0.20
    9 2 -12 0.18
    -9 2 12 0.14
    -8 -2 12 5.59
    8 -2 -12 5.81
    8 -2 -12 5.78
    -8 2 12 5.37
    -8 2 12 5.67
    8 2 -12 5.42
    7 -2 -12 5.81
    7 -2 -12 5.78
    -7 -2 12 5.78
    -7 2 12 5.67
    7 2 -12 6.08
    -7 2 12 5.85
    6 -2 -12 2.28
    -6 -2 12 2.40
    6 -2 -12 2.32
    6 2 -12 2.17
    -6 2 12 2.47
    -6 2 12 2.34
    -5 -2 12 -0.03
    5 -2 -12 0.01
    -5 -2 12 0.05
    5 -2 -12 -0.06
    -5 2 12 0.08
    5 2 -12 -0.04
    -5 2 12 0.00
    -5 2 12 -0.08
    5 2 -12 -0.01
    4 -2 -12 44.20
    -4 -2 12 44.74
    4 -2 -12 43.06
    -4 -2 12 43.41
    4 2 -12 42.18
    4 2 -12 43.03
    -4 2 12 45.09
    -4 2 12 45.20
    -4 2 12 43.76
    3 -2 -12 0.83
    3 -2 -12 0.80
    -3 -2 12 0.75
    3 -2 -12 0.83
    -3 -2 12 0.69
    -3 2 12 0.75
    3 2 -12 0.87
    3 2 -12 0.78
    -3 2 12 0.69
    -3 2 12 0.90
    -2 -2 12 5.13
    2 -2 -12 5.54
    2 -2 -12 5.23
    2 -2 -12 5.42
    -2 -2 12 5.09
    2 -2 -12 5.41
    -2 2 12 5.16
    2 2 -12 5.14
    -2 2 12 4.99
    2 2 -12 5.14
    -2 2 12 5.29
    -2 2 12 5.34
    -1 -2 12 9.38
    -1 -2 12 9.31
    1 -2 -12 9.30
    1 -2 -12 9.78
    1 -2 -12 9.38
    1 -2 -12 9.53
    -1 2 12 9.71
    -1 2 12 9.66
    1 2 -12 9.56
    1 2 -12 9.78
    1 2 -12 9.08
    -1 2 12 9.48
    0 -2 12 6.05
    0 -2 -12 5.88
    0 -2 -12 5.48
    0 -2 -12 5.66
    0 2 12 5.86
    0 2 12 5.87
    0 2 -12 5.84
    0 2 -12 5.96
    1 -2 12 5.18
    -1 -2 -12 4.96
    1 2 12 5.38
    -1 2 -12 4.96
    2 -2 12 2.85
    -2 -2 -12 2.93
    2 -2 12 2.94
    -2 2 -12 3.19
    2 2 12 2.80
    3 -2 12 1.87
    3 -2 12 1.87
    -3 -2 -12 1.83
    3 2 12 1.90
    -3 2 -12 1.82
    -4 -2 -12 13.29
    4 -2 12 13.50
    4 -2 12 13.18
    4 2 12 13.21
    -4 2 -12 13.17
    5 -2 12 1.56
    5 -2 12 1.97
    -5 -2 -12 2.05
    5 2 12 2.03
    -5 2 -12 2.21
    6 -2 12 14.23
    -6 -2 -12 15.08
    6 -2 12 14.82
    -6 2 -12 15.16
    6 2 12 15.32
    6 2 12 14.50
    7 -2 12 0.60
    -7 -2 -12 0.68
    7 -2 12 0.71
    7 2 12 0.46
    -7 2 -12 0.78
    7 2 12 0.82
    11 -3 -12 1.70
    11 3 -12 2.01
    10 -3 -12 0.21
    10 -3 -12 0.30
    -10 -3 12 0.12
    -10 3 12 0.24
    -10 3 12 0.36
    10 3 -12 0.05
    -9 -3 12 -0.03
    9 -3 -12 0.07
    9 -3 -12 0.01
    9 3 -12 0.07
    -9 3 12 -0.01
    -9 3 12 -0.01
    8 -3 -12 0.30
    8 -3 -12 0.03
    -8 -3 12 0.08
    8 3 -12 0.00
    -8 3 12 0.00
    -8 3 12 0.13
    7 -3 -12 17.37
    -7 -3 12 17.26
    7 -3 -12 17.32
    7 3 -12 17.01
    -7 3 12 16.86
    -7 3 12 17.20
    6 -3 -12 0.12
    -6 -3 12 0.06
    6 -3 -12 -0.06
    6 -3 -12 -0.02
    -6 3 12 0.03
    -6 3 12 0.05
    6 3 -12 0.05
    -5 -3 12 19.02
    5 -3 -12 18.89
    5 -3 -12 18.75
    5 -3 -12 18.61
    5 3 -12 19.53
    -5 3 12 19.71
    -5 3 12 19.48
    5 3 -12 19.42
    4 -3 -12 0.01
    4 -3 -12 0.03
    -4 -3 12 0.08
    4 -3 -12 0.00
    4 3 -12 0.04
    -4 3 12 -0.03
    -4 3 12 -0.07
    -4 3 12 0.07
    -4 3 12 0.02
    4 3 -12 0.01
    -3 -3 12 46.37
    3 -3 -12 44.89
    3 -3 -12 45.87
    3 -3 -12 45.30
    3 3 -12 45.73
    -3 3 12 45.33
    -3 3 12 47.39
    3 3 -12 46.03
    -3 3 12 45.78
    -3 3 12 46.79
    2 -3 -12 33.03
    -2 -3 12 34.67
    2 -3 -12 33.54
    2 -3 -12 34.24
    2 3 -12 34.27
    -2 3 12 33.28
    -2 3 12 34.05
    2 3 -12 33.80
    -2 3 12 35.22
    -2 3 12 33.98
    1 -3 -12 3.43
    1 -3 -12 3.59
    -1 -3 12 3.47
    1 -3 -12 3.83
    1 -3 -12 3.44
    -1 -3 12 3.29
    -1 3 12 3.38
    -1 3 12 3.52
    1 3 -12 3.39
    -1 3 12 3.57
    1 3 -12 3.25
    -1 3 12 3.46
    -1 3 12 3.47
    0 -3 12 25.70
    0 -3 -12 24.42
    0 -3 -12 26.53
    0 3 12 26.54
    0 3 -12 25.44
    0 3 -12 25.91
    0 3 12 25.86
    1 -3 12 32.74
    1 -3 12 32.10
    -1 -3 -12 31.35
    -1 3 -12 31.92
    1 3 12 31.49
    2 -3 12 0.05
    2 -3 12 -0.01
    -2 -3 -12 0.00
    -2 3 -12 -0.10
    2 3 12 -0.02
    3 -3 12 3.96
    3 -3 12 3.95
    -3 -3 -12 4.04
    -3 3 -12 4.09
    3 3 12 4.08
    -4 -3 -12 0.12
    4 -3 12 0.22
    4 -3 12 0.22
    -4 3 -12 0.25
    4 3 12 0.22
    -5 -3 -12 0.07
    5 -3 12 -0.04
    5 -3 12 -0.03
    -5 3 -12 0.03
    5 3 12 0.10
    6 -3 12 1.11
    6 -3 12 1.08
    6 3 12 1.16
    -6 3 -12 0.96
    7 -3 12 -0.06
    7 -3 12 -0.11
    7 3 12 0.04
    -7 3 -12 0.03
    11 -4 -12 1.04
    -11 4 12 1.33
    11 4 -12 1.05
    10 -4 -12 0.87
    10 -4 -12 0.76
    -10 -4 12 0.99
    -10 4 12 0.74
    10 4 -12 0.93
    -10 4 12 0.93
    9 -4 -12 10.43
    9 -4 -12 11.00
    -9 -4 12 10.56
    9 -4 -12 10.80
    -9 4 12 10.65
    -9 4 12 10.08
    9 4 -12 10.74
    8 -4 -12 0.02
    -8 -4 12 0.18
    8 -4 -12 0.22
    8 -4 -12 0.18
    -8 4 12 0.19
    -8 4 12 0.24
    8 4 -12 0.01
    7 -4 -12 2.69
    -7 -4 12 2.68
    7 -4 -12 2.62
    7 -4 -12 2.77
    -7 4 12 2.55
    7 4 -12 2.68
    7 4 -12 2.53
    -7 4 12 2.58
    6 -4 -12 1.78
    6 -4 -12 1.88
    -6 -4 12 1.71
    6 -4 -12 1.53
    -6 4 12 1.75
    6 4 -12 1.79
    6 4 -12 1.59
    -6 4 12 1.85
    -6 4 12 1.63
    -5 -4 12 0.24
    5 -4 -12 0.29
    5 -4 -12 0.24
    5 -4 -12 0.16
    -5 4 12 0.19
    5 4 -12 0.20
    -5 4 12 0.28
    5 4 -12 0.20
    -5 4 12 0.32
    4 -4 -12 2.60
    4 -4 -12 2.44
    -4 -4 12 2.59
    4 -4 -12 2.89
    -4 4 12 2.86
    -4 4 12 2.55
    4 4 -12 2.56
    4 4 -12 2.67
    -4 4 12 2.73
    3 -4 -12 1.06
    3 -4 -12 1.02
    -3 -4 12 0.92
    3 -4 -12 0.86
    -3 4 12 0.95
    -3 4 12 1.18
    -3 4 12 0.86
    -3 4 12 0.95
    3 4 -12 0.93
    3 4 -12 0.99
    2 -4 -12 5.36
    2 -4 -12 5.07
    -2 -4 12 5.51
    2 -4 -12 4.93
    -2 4 12 5.01
    -2 4 12 5.29
    2 4 -12 4.98
    -2 4 12 5.19
    2 4 -12 5.37
    -2 4 12 5.17
    -1 -4 12 28.55
    1 -4 -12 27.69
    1 -4 -12 29.11
    -1 4 12 28.25
    -1 4 12 28.83
    -1 4 12 29.43
    1 4 -12 28.14
    1 4 -12 29.43
    0 -4 -12 1.57
    0 -4 12 1.64
    0 -4 -12 1.71
    0 4 12 1.67
    0 4 12 1.60
    0 4 -12 1.53
    0 4 -12 1.62
    -1 -4 -12 7.83
    1 -4 12 8.56
    1 -4 12 8.36
    1 4 12 8.00
    -1 4 -12 8.18
    2 -4 12 2.52
    -2 -4 -12 2.88
    2 -4 12 2.51
    -2 4 -12 2.63
    2 4 12 2.56
    3 -4 12 0.32
    -3 -4 -12 0.32
    3 -4 12 0.26
    3 4 12 0.34
    -3 4 -12 0.39
    4 -4 12 -0.04
    4 -4 12 0.11
    -4 -4 -12 0.10
    -4 4 -12 -0.04
    4 4 12 -0.02
    5 -4 12 0.08
    5 -4 12 0.19
    -5 4 -12 0.24
    5 4 12 0.08
    6 -4 12 8.19
    6 -4 12 8.46
    6 4 12 8.38
    -6 4 -12 9.03
    7 -4 12 0.26
    7 -4 12 0.11
    7 4 12 0.25
    -7 4 -12 0.11
    10 -5 -12 1.31
    10 -5 -12 1.16
    -10 5 12 1.29
    10 5 -12 1.07
    -9 -5 12 2.51
    9 -5 -12 2.76
    9 -5 -12 2.32
    9 -5 -12 2.33
    -9 5 12 2.42
    9 5 -12 2.52
    -9 5 12 2.46
    8 -5 -12 1.33
    8 -5 -12 1.77
    -8 -5 12 1.61
    8 -5 -12 1.65
    -8 5 12 1.75
    -8 5 12 1.81
    8 5 -12 1.95
    7 -5 -12 0.87
    7 -5 -12 1.08
    -7 -5 12 0.96
    7 -5 -12 1.15
    -7 5 12 0.92
    7 5 -12 1.02
    -7 5 12 0.80
    -7 5 12 1.06
    6 -5 -12 0.04
    6 -5 -12 0.04
    -6 -5 12 0.02
    6 -5 -12 0.03
    -6 5 12 0.05
    -6 5 12 0.02
    -6 5 12 -0.05
    6 5 -12 0.01
    6 5 -12 0.02
    5 -5 -12 8.82
    5 -5 -12 9.56
    -5 -5 12 9.20
    5 -5 -12 9.28
    -5 5 12 9.01
    5 5 -12 8.94
    5 5 -12 9.16
    -5 5 12 8.94
    -5 5 12 8.58
    4 -5 -12 8.07
    -4 -5 12 8.29
    4 -5 -12 7.33
    4 -5 -12 7.74
    4 5 -12 8.17
    -4 5 12 7.70
    -4 5 12 8.26
    -4 5 12 8.03
    4 5 -12 7.96
    3 -5 -12 2.07
    3 -5 -12 2.15
    3 -5 -12 2.03
    -3 -5 12 2.07
    -3 5 12 2.00
    -3 5 12 1.95
    -3 5 12 2.03
    3 5 -12 2.29
    -3 5 12 2.13
    3 5 -12 2.21
    2 -5 -12 13.74
    2 -5 -12 13.72
    2 -5 -12 13.88
    -2 -5 12 13.86
    -2 5 12 13.97
    -2 5 12 13.84
    -2 5 12 13.72
    -2 5 12 14.79
    2 5 -12 13.60
    2 5 -12 13.73
    1 -5 -12 13.63
    1 -5 -12 14.24
    -1 5 12 13.94
    -1 5 12 14.09
    1 5 -12 13.78
    1 5 -12 13.74
    -1 5 12 14.41
    0 -5 -12 8.51
    0 5 12 8.76
    0 5 -12 8.59
    0 5 -12 9.06
    0 5 12 8.70
    0 5 12 8.84
    -1 -5 -12 8.58
    1 -5 12 8.54
    1 -5 12 8.62
    -1 5 -12 8.48
    1 5 12 8.59
    2 -5 12 13.61
    -2 -5 -12 13.69
    2 -5 12 13.60
    2 5 12 13.23
    -2 5 -12 13.78
    3 -5 12 1.34
    -3 -5 -12 1.48
    3 -5 12 1.42
    -3 5 -12 1.45
    3 5 12 1.46
    4 -5 12 18.07
    4 -5 12 18.11
    -4 5 -12 18.59
    4 5 12 18.12
    5 -5 12 0.98
    5 -5 12 0.97
    5 5 12 1.10
    -5 5 -12 1.10
    6 -5 12 1.13
    6 -5 12 0.97
    -6 5 -12 1.04
    6 5 12 0.89
    7 -5 12 0.00
    7 -5 12 0.07
    7 5 12 0.13
    -7 5 -12 0.01
[truncated: 101,752 more chars]
