# Supplementary material for: Crystal structure of 1-butyl-2,3-di­methyl­imidazolium dicarba-7,8-nido-undeca­borate
Source: Acta Crystallogr E Crystallogr Commun. 2015 Feb 13;71(Pt 3):o183. doi: 10.1107/S2056989015002765 (PMC4350724; doi:10.1107/S2056989015002765)
Supplement: Supplementary file 2 [file e-71-0o183-Isup2.hkl]

data_I


_publ_section_related_literature
;
For structural and thermodynamic properties of the title compound and similar
boron cluster anion low melting ionic compounds, see: Larsen <i>et al.</i>
(2000), Dymon <i>et al.</i> (2008), Suarez <i>et al.</i> (2011).
;
#Added by publCIF


_audit_update_record
;
2014-11-23 # Formatted by publCIF
;
_audit_creation_date              2014-11-23
_audit_creation_method
;
Olex2 1.2
(compiled 2014.11.21 svn.r3092 for OlexSys, GUI svn.r4949)
;
_shelxl_version_number            2013-4
loop_
_publ_author_name
_publ_author_address
_publ_author_footnote
_publ_author_email
'Klemes, M.J.'
;
Department of Chemistry
Ithaca College
953 Danby Road, Ithaca, NY 14850
;
.
;
mklemes1@ithaca.edu
;
'Soderstrom, L.'
;
Department of Chemistry
Ithaca College
953 Danby Road, Ithaca, NY 14850
;
.
;
lsoders1@ithaca.edu
;
'Hunting, J.L.'
;
Department of Chemistry
Ithaca College
953 Danby Road, Ithaca, NY 14850
;
.
;
jhunting@ithaca.edu
;
'Larsen, A.S.'
;
Department of Chemistry
Ithaca College
953 Danby Road, Ithaca, NY 14850
;
.
;
alarsen@ithaca.edu
;


_publ_contact_author_address      'Ithaca College'
_publ_contact_author_email        'alarsen@ithaca.edu'
_publ_contact_author_name         'Larsen, A.S.'
_publ_contact_author_phone        '(607)274-3473'
_publ_requested_journal           'Acta Crystallogr.,Sect.E:Struct.Rep.Online'
_publ_section_abstract
;
The title compound, 1-butyl-2,3-dimethylimidazolium
dicarba-7,8-nido-undecaborate, consists of a carborane cage anion and a flat
imidazolium ring cation with alkyl substituents. The carborane cage has a
bridging hydrogen on the open B~3~C~2~ face (B2-H23-B3). In the crystal
packing, the imidazolium rings are coplanar with open face of the carborane
anions. The angle between two orientations of coplanar imidazolium rings is
68.45\%. The butyl chains form an interlinking pattern while extending into
the space between carborane anions.
;
_publ_section_acknowledgements
;
AL thanks Professor Maitland Jones for generous donation of the starting
orthocarborane stock and Dr. John Holbrey for the supply of imidazolium halide
reagents. The research supported by ACS PRF and Cottrell College awards
(44692.01-GB and CC6755) is gratefully acknowledged.
;
_publ_section_comment
;
The title compound was synthesized as part of a study of low melting ionic
 compounds with carborane cage anions.  (Larsen et al. 2000, Dymon et al. 2008,
 Suarez et al. 2011).  The formula unit consists of a carborane anion and an
 alkylated imidazolium cation. A similar bridging hydrogen was also seen, for
 example, by Jones et al. 1997 in an analogous crystal structure. In the crystal
 packing the imidazolium rings are coplanar with open face of the carborane
 anions. The angle between two orientations of coplanar imidazolium rings is
 68.45\%.  The butyl chains form interlinking pattern extending into the space
 between carborane anions. The carborane anion possesses a bridging hydrogen at
 the open face of the cage (shown on Figure 1).
;
_publ_section_exptl
;
Any special experimental details
;
_publ_section_exptl_prep
;
Cesium dicarba-7,8-nido-undecaborate was synthesized according to published
 procedure (Dymon et al. 2008).  Cesium dicarba-7,8-nido-undecaborate (0.300 g,
 11.4 mmol) was dissolved in acetone (2 mL). This solution was added to
 1-butyl-2,3-dimethylimidazolium chloride (2.151, 11.5 mmol) dissolved in
 dichloromethane (30 mL). The turbid solution was stirred at room temperature
 for 30 minutes. The mixture was filtered through a plug of celite to remove the
 cesium chloride precipitate. The volatiles were removed in vacuo and the
 residue was dissolved in dichloromethane (30 mL) and filtered via celite again.
 The dichloromethane was removed in vacuo. The solid residue was dissolved in a
 small amount of absolute ethanol and crystals were grown by slow vapor
 diffusion of hexane into the absolute ethanol solution at 233 K.
;
_publ_section_exptl_refinement
;
Crystal data, data collection and structure refinement details are summarized in
 Table 1. The methyl and aromatic H atoms were constrained to an ideal geometry;
 the methyl H atoms were allowed to rotate freely about the C-C bonds. The H
 atoms attached to B atoms were placed in calculated positions.
;
_publ_section_figure_captions
;
Fig. 1. Crystal structure of the title compound with labeling and displacement
 ellipsoids at the 50%% probability level.

Fig. 2. Packing diagram of the title compound, showing coplanar alignment of the
 imidazolium rings and parallel butyl chains. The angle between two orientations
 of coplanar imidazolium rings is 68.45\%. For clarity, H atoms are removed.

Fig. 3. Packing diagram of the title compound showing the imidazolium rings
 nearly coplanar with the open B3C2 face. For clarity, H-atoms are removed.
;
_publ_section_references
;
Dolomanov, O. V., Bourhis, L. J., Gildea, R. J., Howard, J. A. K. & Puschmann,
H. (2009). <i>J. Appl. Cryst.</i> <b>42</b>, 339--341.

Sheldrick, G. M. (2008). <i>Acta Cryst.</i> A<b>64</b>, 112--122.

Dolomanov, O. V., Bourhis, L. J., Gildea, R. J., Howard, J. A. K. & Puschmann,
H. (2009). <i>J. Appl. Cryst.</i> <b>42</b>, 339--341.

Sheldrick, G. M. (2008). <i>Acta Cryst.</i> A<b>64</b>, 112--122.

Larsen, A. S., Holbery, J. D., Tham, F. S. & Reed, C. A. (2000). <i>J. Am.
Chem. Soc.</i><b>, 122</b>, 7264-7272.

Dymon, J., Wibby, R., Kleingardner, J., Tanski, J. M., Guzei, I. A., Hobery, J.
D. & Larsen, A. S. (2008). <i>Dalton Trans.</i> <b>22</b>, 2999-3006.

Suarez, S. A., Foi, A., Eady, S., Larsen, A. & Doctorovich, F. (2011). <i>Acta
Cryst.</i> C<b>67</b>, o417-o420.

Jones, P. G., Villacampa, M. D., Crespo, O., Gimeno, M. C. & Laguna, A. (1997).
<i>Acta Cryst</i>. C<b>53</b>, 570-572.
;
_publ_section_table_legends
;

;
_publ_section_title
;
1-butyl-2,3-dimethylimidazolium dicarba-7,8-nido-undecaborate
;
_chemical_name_common             ?
_chemical_name_systematic
'1-butyl-2,3-dimethylimidazolium dicarba-7,8-nido-undecaborate'
_chemical_formula_moiety          'C9 H17 N2, C2 H12 B9'
_chemical_formula_sum             'C11 H29 B9 N2'
_chemical_formula_weight          286.65
_chemical_melting_point           ?
loop_
  _atom_type_symbol
  _atom_type_description
  _atom_type_scat_dispersion_real
  _atom_type_scat_dispersion_imag
  _atom_type_scat_source
 'C' 'C' 0.0033 0.0016 'International Tables Vol C Tables 4.2.6.8 and 6.1.1.4'
 'H' 'H' 0.0000 0.0000 'International Tables Vol C Tables 4.2.6.8 and 6.1.1.4'
 'B' 'B' 0.0013 0.0007 'International Tables Vol C Tables 4.2.6.8 and 6.1.1.4'
 'N' 'N' 0.0061 0.0033 'International Tables Vol C Tables 4.2.6.8 and 6.1.1.4'

_shelx_space_group_comment
;
The symmetry employed for this shelxl refinement is uniquely defined
by the following loop, which should always be used as a source of
symmetry information in preference to the above space-group names.
They are only intended as comments.
;
_space_group_crystal_system       monoclinic
_space_group_IT_number            14
_space_group_name_H-M_alt         'P 1 21/n 1'
_space_group_name_Hall            '-P 2yn'
loop_
  _space_group_symop_operation_xyz
 'x, y, z'
 '-x+1/2, y+1/2, -z+1/2'
 '-x, -y, -z'
 'x-1/2, -y-1/2, z-1/2'

_cell_length_a                    9.5242(2)
_cell_length_b                    11.5173(2)
_cell_length_c                    16.3357(3)
_cell_angle_alpha                 90
_cell_angle_beta                  104.8210(10)
_cell_angle_gamma                 90
_cell_volume                      1732.30(6)
_cell_formula_units_Z             4
_cell_measurement_reflns_used     3582
_cell_measurement_temperature     100.0
_cell_measurement_theta_max       27.494
_cell_measurement_theta_min       2.189
_shelx_estimated_absorpt_T_max    0.986
_shelx_estimated_absorpt_T_min    0.977
_exptl_absorpt_coefficient_mu     0.056
_exptl_absorpt_correction_T_max   0.7456
_exptl_absorpt_correction_T_min   0.7014
_exptl_absorpt_correction_type    multi-scan
_exptl_absorpt_process_details    'SADABS; Bruker, 2012'
_exptl_crystal_colour             'clear light colourless'
_exptl_crystal_colour_lustre      clear
_exptl_crystal_colour_modifier    light
_exptl_crystal_colour_primary     colourless
_exptl_crystal_density_diffrn     1.099
_exptl_crystal_density_meas       ?
_exptl_crystal_density_method     ?
_exptl_crystal_description        prism
_exptl_crystal_F_000              616
_exptl_crystal_preparation
;
Cesium dicarba-7,8-nido-undecaborate was synthesized according to published
 procedure (Dymon et al. 2008).  Cesium dicarba-7,8-nido-undecaborate (0.300 g,
 11.4 mmol) was dissolved in acetone (2 mL). This solution was added to
 1-butyl-2,3-dimethylimidazolium chloride (2.151, 11.5 mmol) dissolved in
 dichloromethane (30 mL). The turbid solution was stirred at room temperature
 for 30 minutes. The mixture was filtered through a plug of celite to remove the
 cesium chloride precipitate. The volatiles were removed in vacuo and the
 residue was dissolved in dichloromethane (30 mL) and filtered via celite again.
 The dichloromethane was removed in vacuo. 
;
_exptl_crystal_recrystallization_method
;
The solid residue was dissolved in a small amount of absolute ethanol and
 crystals were grown by slow vapor diffusion of hexane into the absolute ethanol
 solution at 233 K.
;
_exptl_crystal_size_max           0.423
_exptl_crystal_size_mid           0.324
_exptl_crystal_size_min           0.26
_exptl_special_details
?
_exptl_transmission_factor_max    ?
_exptl_transmission_factor_min    ?
_diffrn_reflns_av_R_equivalents   0.0206
_diffrn_reflns_av_unetI/netI      0.0125
_diffrn_reflns_Laue_measured_fraction_full 1.000
_diffrn_reflns_Laue_measured_fraction_max 0.998
_diffrn_reflns_limit_h_max        12
_diffrn_reflns_limit_h_min        -12
_diffrn_reflns_limit_k_max        14
_diffrn_reflns_limit_k_min        -14
_diffrn_reflns_limit_l_max        20
_diffrn_reflns_limit_l_min        -21
_diffrn_reflns_number             27028
_diffrn_reflns_point_group_measured_fraction_full 1.000
_diffrn_reflns_point_group_measured_fraction_max 0.998
_diffrn_reflns_theta_full         25.242
_diffrn_reflns_theta_max          27.494
_diffrn_reflns_theta_min          2.189
_diffrn_ambient_temperature       100.0
_diffrn_detector                  'CCD area detector'
_diffrn_detector_area_resol_mean  7.9
_diffrn_detector_type             'Bruker SMART CCD 1K area detector'
_diffrn_measured_fraction_theta_full 1.000
_diffrn_measured_fraction_theta_max 0.998
_diffrn_measurement_device        'three-circle diffractometer'
_diffrn_measurement_device_type   'Bruker SMART CCD 1K area detector'
_diffrn_measurement_method        '\w scans'
_diffrn_radiation_monochromator   graphite
_diffrn_radiation_probe           x-ray
_diffrn_radiation_type            MoK\a
_diffrn_radiation_wavelength      0.71073
_diffrn_source                    'sealed X-ray tube'
_diffrn_source_target             Mo
_reflns_Friedel_coverage          0.000
_reflns_Friedel_fraction_full     .
_reflns_Friedel_fraction_max      .
_reflns_number_gt                 3582
_reflns_number_total              3964
_reflns_special_details
;
 Reflections were merged by SHELXL according to the crystal
 class for the calculation of statistics and refinement.
 
 _reflns_Friedel_fraction is defined as the number of unique
 Friedel pairs measured divided by the number that would be
 possible theoretically, ignoring centric projections and
 systematic absences.
;
_reflns_threshold_expression      'I > 2\s(I)'
_computing_cell_refinement        'SAINT (Bruker, 2012)'
_computing_data_collection        'APEX2 (Bruker, 2012)'
_computing_data_reduction         SAINT
_computing_molecular_graphics     'Olex2 (Dolomanov et al., 2009)'
_computing_publication_material   'Olex2 (Dolomanov et al., 2009)'
_computing_structure_refinement   'ShelXL (Sheldrick, 2008)'
_computing_structure_solution     'ShelXS (Sheldrick, 2008)'
_refine_diff_density_max          0.381
_refine_diff_density_min          -0.285
_refine_diff_density_rms          0.050
_refine_ls_extinction_coef        .
_refine_ls_extinction_method      none
_refine_ls_goodness_of_fit_ref    1.055
_refine_ls_hydrogen_treatment     mixed
_refine_ls_matrix_type            full
_refine_ls_number_parameters      226
_refine_ls_number_reflns          3964
_refine_ls_number_restraints      0
_refine_ls_R_factor_all           0.0475
_refine_ls_R_factor_gt            0.0431
_refine_ls_restrained_S_all       1.055
_refine_ls_shift/su_max           0.000
_refine_ls_shift/su_mean          0.000
_refine_ls_structure_factor_coef  Fsqd
_refine_ls_weighting_details
'w=1/[\s^2^(Fo^2^)+(0.0590P)^2^+0.8185P] where P=(Fo^2^+2Fc^2^)/3'
_refine_ls_weighting_scheme       calc
_refine_ls_wR_factor_gt           0.1133
_refine_ls_wR_factor_ref          0.1172
_refine_special_details
?
_olex2_refinement_description
;
1. Fixed Uiso
 At 1.2 times of:
  All B(H) groups, All C(H) groups, All C(H,H) groups
 At 1.5 times of:
  All C(H,H,H) groups
2.a Secondary CH2 refined with riding coordinates:
 C8(H8A,H8B), C9(H9A,H9B), C10(H10A,H10B)
2.b Aromatic/amide H refined with riding coordinates:
 C4(H4), C7(H7)
2.c Idealised Me refined as rotating group:
 C3(H3A,H3B,H3C), C6(H6A,H6B,H6C), C11(H11A,H11B,H11C)
2.d Boron cage BH refined with riding coordinates:
 B5(H5), B6(H6), B4(H4A), B9(H9), B7(H7A), B8(H8)
;
_atom_sites_solution_hydrogens    mixed
_atom_sites_solution_primary      direct
_atom_sites_solution_secondary    ?
loop_
  _atom_site_label
  _atom_site_type_symbol
  _atom_site_fract_x
  _atom_site_fract_y
  _atom_site_fract_z
  _atom_site_U_iso_or_equiv
  _atom_site_adp_type
  _atom_site_occupancy
  _atom_site_site_symmetry_order
  _atom_site_calc_flag
  _atom_site_refinement_flags_posn
  _atom_site_refinement_flags_adp
  _atom_site_refinement_flags_occupancy
  _atom_site_disorder_assembly
  _atom_site_disorder_group
 N1 N 0.76132(10) 0.49244(8) 0.20979(6) 0.0146(2) Uani 1 1 d . . . . .
 N2 N 0.67738(10) 0.47136(8) 0.31975(6) 0.0147(2) Uani 1 1 d . . . . .
 C3 C 0.85030(13) 0.52933(10) 0.15374(7) 0.0195(2) Uani 1 1 d . . . . .
 H3A H 0.8046 0.5961 0.1202 0.029 Uiso 1 1 calc GR . . . .
 H3B H 0.8588 0.4653 0.1158 0.029 Uiso 1 1 calc GR . . . .
 H3C H 0.9472 0.5513 0.1877 0.029 Uiso 1 1 calc GR . . . .
 C6 C 0.90468(12) 0.59313(10) 0.34029(7) 0.0190(2) Uani 1 1 d . . . . .
 H6A H 0.9976 0.5562 0.3408 0.029 Uiso 1 1 calc GR . . . .
 H6B H 0.8963 0.6019 0.3985 0.029 Uiso 1 1 calc GR . . . .
 H6C H 0.9000 0.6697 0.3136 0.029 Uiso 1 1 calc GR . . . .
 C5 C 0.78385(12) 0.51986(9) 0.29174(7) 0.0143(2) Uani 1 1 d . . . . .
 C4 C 0.63724(12) 0.42556(9) 0.18505(7) 0.0167(2) Uani 1 1 d . . . . .
 H4 H 0.5964 0.3950 0.1301 0.020 Uiso 1 1 calc R . . . .
 C7 C 0.58539(12) 0.41206(9) 0.25369(7) 0.0164(2) Uani 1 1 d . . . . .
 H7 H 0.5011 0.3696 0.2563 0.020 Uiso 1 1 calc R . . . .
 C8 C 0.66131(12) 0.47245(10) 0.40747(7) 0.0163(2) Uani 1 1 d . . . . .
 H8A H 0.5588 0.4883 0.4067 0.020 Uiso 1 1 calc R . . . .
 H8B H 0.7220 0.5351 0.4400 0.020 Uiso 1 1 calc R . . . .
 C9 C 0.70715(12) 0.35634(10) 0.45033(7) 0.0176(2) Uani 1 1 d . . . . .
 H9A H 0.8098 0.3413 0.4510 0.021 Uiso 1 1 calc R . . . .
 H9B H 0.6474 0.2941 0.4167 0.021 Uiso 1 1 calc R . . . .
 C10 C 0.69123(12) 0.35141(10) 0.54079(7) 0.0162(2) Uani 1 1 d . . . . .
 H10A H 0.7517 0.4129 0.5750 0.019 Uiso 1 1 calc R . . . .
 H10B H 0.5888 0.3663 0.5405 0.019 Uiso 1 1 calc R . . . .
 C11 C 0.73738(13) 0.23351(10) 0.58104(7) 0.0203(2) Uani 1 1 d . . . . .
 H11A H 0.7245 0.2324 0.6387 0.030 Uiso 1 1 calc GR . . . .
 H11B H 0.8397 0.2197 0.5830 0.030 Uiso 1 1 calc GR . . . .
 H11C H 0.6775 0.1726 0.5473 0.030 Uiso 1 1 calc GR . . . .
 C2 C 0.17289(12) 0.08418(9) 0.42861(7) 0.0145(2) Uani 1 1 d . . . . .
 C1 C 0.21123(12) 0.08264(9) 0.34141(7) 0.0147(2) Uani 1 1 d . . . . .
 B5 B 0.33449(13) 0.14839(11) 0.42313(8) 0.0165(2) Uani 1 1 d . . . . .
 H5 H 0.4469 0.1167 0.4536 0.020 Uiso 1 1 calc R . . . .
 B6 B 0.22452(13) 0.21211(11) 0.48303(8) 0.0156(2) Uani 1 1 d . . . . .
 H6 H 0.2669 0.2248 0.5530 0.019 Uiso 1 1 calc R . . . .
 B1 B 0.04205(13) 0.16870(11) 0.43443(8) 0.0145(2) Uani 1 1 d . . . . .
 B2 B -0.01663(13) 0.23783(11) 0.33083(8) 0.0148(2) Uani 1 1 d . . . . .
 B3 B 0.10220(13) 0.16469(11) 0.27283(8) 0.0151(2) Uani 1 1 d . . . . .
 B4 B 0.28624(13) 0.20984(11) 0.32130(8) 0.0158(2) Uani 1 1 d . . . . .
 H4A H 0.3695 0.2220 0.2845 0.019 Uiso 1 1 calc R . . . .
 B9 B 0.28662(13) 0.29761(11) 0.40907(8) 0.0158(2) Uani 1 1 d . . . . .
 H9 H 0.3673 0.3694 0.4294 0.019 Uiso 1 1 calc R . . . .
 B7 B 0.10326(13) 0.30870(10) 0.41803(8) 0.0144(2) Uani 1 1 d . . . . .
 H7A H 0.0643 0.3873 0.4461 0.017 Uiso 1 1 calc R . . . .
 B8 B 0.14079(13) 0.30818(11) 0.31390(8) 0.0152(2) Uani 1 1 d . . . . .
 H8 H 0.1268 0.3855 0.2710 0.018 Uiso 1 1 calc R . . . .
 H2 H 0.1881(15) 0.0100(13) 0.4582(9) 0.019(3) Uiso 1 1 d . . . . .
 H2A H -0.1221(16) 0.2751(13) 0.3000(9) 0.024(4) Uiso 1 1 d . . . . .
 H1 H 0.2460(16) 0.0103(14) 0.3260(9) 0.024(4) Uiso 1 1 d . . . . .
 H1A H -0.0256(15) 0.1468(12) 0.4775(9) 0.020(3) Uiso 1 1 d . . . . .
 H3 H 0.0732(15) 0.1439(13) 0.2064(9) 0.021(4) Uiso 1 1 d . . . . .
 H2B H -0.0120(18) 0.1414(15) 0.3103(10) 0.038(4) Uiso 1 1 d . . . . .

loop_
  _atom_site_aniso_label
  _atom_site_aniso_U_11
  _atom_site_aniso_U_22
  _atom_site_aniso_U_33
  _atom_site_aniso_U_23
  _atom_site_aniso_U_13
  _atom_site_aniso_U_12
 N1 0.0159(4) 0.0126(4) 0.0153(4) 0.0013(3) 0.0040(3) 0.0003(3)
 N2 0.0155(4) 0.0123(4) 0.0165(5) -0.0002(3) 0.0048(3) 0.0006(3)
 C3 0.0220(6) 0.0212(6) 0.0168(5) 0.0017(4) 0.0078(4) -0.0035(4)
 C6 0.0186(5) 0.0159(5) 0.0204(5) -0.0010(4) 0.0009(4) -0.0030(4)
 C5 0.0163(5) 0.0110(5) 0.0156(5) 0.0019(4) 0.0044(4) 0.0030(4)
 C4 0.0161(5) 0.0132(5) 0.0189(5) -0.0006(4) 0.0012(4) 0.0000(4)
 C7 0.0147(5) 0.0128(5) 0.0206(5) -0.0002(4) 0.0024(4) -0.0009(4)
 C8 0.0198(5) 0.0156(5) 0.0159(5) -0.0002(4) 0.0090(4) 0.0014(4)
 C9 0.0203(5) 0.0177(5) 0.0166(5) 0.0016(4) 0.0081(4) 0.0058(4)
 C10 0.0172(5) 0.0176(5) 0.0139(5) -0.0011(4) 0.0044(4) 0.0033(4)
 C11 0.0256(6) 0.0210(6) 0.0147(5) 0.0013(4) 0.0059(4) 0.0064(4)
 C2 0.0174(5) 0.0118(5) 0.0149(5) 0.0016(4) 0.0054(4) 0.0005(4)
 C1 0.0164(5) 0.0127(5) 0.0164(5) -0.0014(4) 0.0066(4) 0.0003(4)
 B5 0.0136(6) 0.0171(6) 0.0185(6) 0.0006(5) 0.0034(4) 0.0015(4)
 B6 0.0172(6) 0.0150(6) 0.0140(5) -0.0003(4) 0.0031(4) 0.0010(4)
 B1 0.0150(5) 0.0143(6) 0.0154(6) 0.0013(4) 0.0060(4) 0.0002(4)
 B2 0.0126(5) 0.0151(6) 0.0166(6) 0.0007(4) 0.0032(4) 0.0004(4)
 B3 0.0157(6) 0.0159(6) 0.0144(5) -0.0005(4) 0.0052(4) -0.0017(4)
 B4 0.0147(5) 0.0164(6) 0.0177(6) 0.0000(5) 0.0066(4) -0.0015(4)
 B9 0.0142(5) 0.0153(6) 0.0176(6) -0.0005(4) 0.0033(4) -0.0021(4)
 B7 0.0158(5) 0.0124(5) 0.0154(5) -0.0007(4) 0.0047(4) 0.0006(4)
 B8 0.0166(6) 0.0137(5) 0.0154(6) 0.0017(4) 0.0046(4) -0.0012(4)

_geom_special_details
;
 All esds (except the esd in the dihedral angle between two l.s. planes)
 are estimated using the full covariance matrix.  The cell esds are taken
 into account individually in the estimation of esds in distances, angles
 and torsion angles; correlations between esds in cell parameters are only
 used when they are defined by crystal symmetry.  An approximate (isotropic)
 treatment of cell esds is used for estimating esds involving l.s. planes.
;
loop_
  _geom_bond_atom_site_label_1
  _geom_bond_atom_site_label_2
  _geom_bond_distance
  _geom_bond_site_symmetry_2
  _geom_bond_publ_flag
 N1 C3 1.4609(13) . ?
 N1 C5 1.3381(14) . ?
 N1 C4 1.3816(14) . ?
 N2 C5 1.3368(14) . ?
 N2 C7 1.3837(14) . ?
 N2 C8 1.4797(13) . ?
 C6 C5 1.4827(15) . ?
 C4 C7 1.3449(16) . ?
 C8 C9 1.5207(15) . ?
 C9 C10 1.5247(14) . ?
 C10 C11 1.5236(15) . ?
 C2 C1 1.5585(14) . ?
 C2 B5 1.7304(16) . ?
 C2 B6 1.7262(16) . ?
 C2 B1 1.6031(16) . ?
 C1 B5 1.7124(16) . ?
 C1 B3 1.6221(16) . ?
 C1 B4 1.6984(16) . ?
 B5 B6 1.7656(17) . ?
 B5 B4 1.7573(18) . ?
 B5 B9 1.7778(18) . ?
 B6 B1 1.7874(17) . ?
 B6 B9 1.7734(18) . ?
 B6 B7 1.7525(17) . ?
 B1 B2 1.8238(17) . ?
 B1 B7 1.7583(17) . ?
 B2 B3 1.8538(17) . ?
 B2 B7 1.7795(17) . ?
 B2 B8 1.7869(17) . ?
 B3 B4 1.8055(17) . ?
 B3 B8 1.7861(17) . ?
 B4 B9 1.7536(18) . ?
 B4 B8 1.7694(18) . ?
 B9 B7 1.7938(17) . ?
 B9 B8 1.8045(18) . ?
 B7 B8 1.8254(17) . ?

loop_
  _geom_angle_atom_site_label_1
  _geom_angle_atom_site_label_2
  _geom_angle_atom_site_label_3
  _geom_angle
  _geom_angle_site_symmetry_1
  _geom_angle_site_symmetry_3
  _geom_angle_publ_flag
 C5 N1 C3 126.02(10) . . ?
 C5 N1 C4 109.30(9) . . ?
 C4 N1 C3 124.66(9) . . ?
 C5 N2 C7 108.89(9) . . ?
 C5 N2 C8 127.11(9) . . ?
 C7 N2 C8 123.89(9) . . ?
 N1 C5 C6 124.98(10) . . ?
 N2 C5 N1 107.59(9) . . ?
 N2 C5 C6 127.42(10) . . ?
 C7 C4 N1 106.83(10) . . ?
 C4 C7 N2 107.38(10) . . ?
 N2 C8 C9 110.47(9) . . ?
 C8 C9 C10 113.01(9) . . ?
 C11 C10 C9 111.23(9) . . ?
 C1 C2 B5 62.50(7) . . ?
 C1 C2 B6 112.21(8) . . ?
 C1 C2 B1 115.38(9) . . ?
 B6 C2 B5 61.43(7) . . ?
 B1 C2 B5 117.30(9) . . ?
 B1 C2 B6 64.82(7) . . ?
 C2 C1 B5 63.68(7) . . ?
 C2 C1 B3 111.49(8) . . ?
 C2 C1 B4 112.05(8) . . ?
 B3 C1 B5 118.09(9) . . ?
 B3 C1 B4 65.83(7) . . ?
 B4 C1 B5 62.02(7) . . ?
 C2 B5 B6 59.16(7) . . ?
 C2 B5 B4 101.56(8) . . ?
 C2 B5 B9 102.58(8) . . ?
 C1 B5 C2 53.83(6) . . ?
 C1 B5 B6 103.32(8) . . ?
 C1 B5 B4 58.60(7) . . ?
 C1 B5 B9 102.99(8) . . ?
 B6 B5 B9 60.06(7) . . ?
 B4 B5 B6 107.98(8) . . ?
 B4 B5 B9 59.47(7) . . ?
 C2 B6 B5 59.40(7) . . ?
 C2 B6 B1 54.26(6) . . ?
 C2 B6 B9 102.93(8) . . ?
 C2 B6 B7 99.96(8) . . ?
 B5 B6 B1 106.55(8) . . ?
 B5 B6 B9 60.31(7) . . ?
 B9 B6 B1 107.97(8) . . ?
 B7 B6 B5 108.69(8) . . ?
 B7 B6 B1 59.55(7) . . ?
 B7 B6 B9 61.16(7) . . ?
 C2 B1 B6 60.92(7) . . ?
 C2 B1 B2 105.57(8) . . ?
 C2 B1 B7 104.76(8) . . ?
 B6 B1 B2 108.81(8) . . ?
 B7 B1 B6 59.24(7) . . ?
 B7 B1 B2 59.54(7) . . ?
 B1 B2 B3 101.17(8) . . ?
 B7 B2 B1 58.40(7) . . ?
 B7 B2 B3 105.48(8) . . ?
 B7 B2 B8 61.57(7) . . ?
 B8 B2 B1 105.75(8) . . ?
 B8 B2 B3 58.72(7) . . ?
 C1 B3 B2 106.17(8) . . ?
 C1 B3 B4 59.12(7) . . ?
 C1 B3 B8 104.23(8) . . ?
 B4 B3 B2 107.22(8) . . ?
 B8 B3 B2 58.77(7) . . ?
 B8 B3 B4 59.03(7) . . ?
 C1 B4 B5 59.38(7) . . ?
 C1 B4 B3 55.05(6) . . ?
 C1 B4 B9 104.60(8) . . ?
 C1 B4 B8 101.81(8) . . ?
 B5 B4 B3 106.77(8) . . ?
 B5 B4 B8 109.45(9) . . ?
 B9 B4 B5 60.85(7) . . ?
 B9 B4 B3 108.86(8) . . ?
 B9 B4 B8 61.62(7) . . ?
 B8 B4 B3 59.94(7) . . ?
 B5 B9 B7 106.33(8) . . ?
 B5 B9 B8 106.97(8) . . ?
 B6 B9 B5 59.63(7) . . ?
 B6 B9 B7 58.85(7) . . ?
 B6 B9 B8 107.88(8) . . ?
 B4 B9 B5 59.68(7) . . ?
 B4 B9 B6 107.80(9) . . ?
 B4 B9 B7 108.02(8) . . ?
 B4 B9 B8 59.62(7) . . ?
 B7 B9 B8 60.97(7) . . ?
 B6 B7 B1 61.21(7) . . ?
 B6 B7 B2 112.47(8) . . ?
 B6 B7 B9 59.99(7) . . ?
 B6 B7 B8 107.87(8) . . ?
 B1 B7 B2 62.06(7) . . ?
 B1 B7 B9 108.35(8) . . ?
 B1 B7 B8 106.89(8) . . ?
 B2 B7 B9 109.93(8) . . ?
 B2 B7 B8 59.41(7) . . ?
 B9 B7 B8 59.80(7) . . ?
 B2 B8 B9 109.11(8) . . ?
 B2 B8 B7 59.02(7) . . ?
 B3 B8 B2 62.51(7) . . ?
 B3 B8 B9 107.48(8) . . ?
 B3 B8 B7 106.41(8) . . ?
 B4 B8 B2 111.87(8) . . ?
 B4 B8 B3 61.03(7) . . ?
 B4 B8 B9 58.76(7) . . ?
 B4 B8 B7 105.96(8) . . ?
 B9 B8 B7 59.23(7) . . ?

loop_
  _geom_torsion_atom_site_label_1
  _geom_torsion_atom_site_label_2
  _geom_torsion_atom_site_label_3
  _geom_torsion_atom_site_label_4
  _geom_torsion
  _geom_torsion_site_symmetry_1
  _geom_torsion_site_symmetry_2
  _geom_torsion_site_symmetry_3
  _geom_torsion_site_symmetry_4
  _geom_torsion_publ_flag
 N1 C4 C7 N2 0.41(12) . . . . ?
 N2 C8 C9 C10 -179.26(9) . . . . ?
 C3 N1 C5 N2 178.74(10) . . . . ?
 C3 N1 C5 C6 -0.12(17) . . . . ?
 C3 N1 C4 C7 -178.90(10) . . . . ?
 C5 N1 C4 C7 -0.48(12) . . . . ?
 C5 N2 C7 C4 -0.21(12) . . . . ?
 C5 N2 C8 C9 -102.39(12) . . . . ?
 C4 N1 C5 N2 0.35(12) . . . . ?
 C4 N1 C5 C6 -178.51(10) . . . . ?
 C7 N2 C5 N1 -0.09(12) . . . . ?
 C7 N2 C5 C6 178.73(10) . . . . ?
 C7 N2 C8 C9 73.55(13) . . . . ?
 C8 N2 C5 N1 176.35(9) . . . . ?
 C8 N2 C5 C6 -4.83(17) . . . . ?
 C8 N2 C7 C4 -176.79(9) . . . . ?
 C8 C9 C10 C11 179.64(10) . . . . ?
 C2 C1 B5 B6 -34.36(8) . . . . ?
 C2 C1 B5 B4 -137.49(9) . . . . ?
 C2 C1 B5 B9 -96.21(9) . . . . ?
 C2 C1 B3 B2 4.69(11) . . . . ?
 C2 C1 B3 B4 105.40(9) . . . . ?
 C2 C1 B3 B8 65.78(10) . . . . ?
 C2 C1 B4 B5 40.81(8) . . . . ?
 C2 C1 B4 B3 -104.56(9) . . . . ?
 C2 C1 B4 B9 -1.53(11) . . . . ?
 C2 C1 B4 B8 -64.95(10) . . . . ?
 C2 B5 B6 B1 -27.92(7) . . . . ?
 C2 B5 B6 B9 -129.53(8) . . . . ?
 C2 B5 B6 B7 -90.70(9) . . . . ?
 C2 B5 B4 C1 -33.84(7) . . . . ?
 C2 B5 B4 B3 -4.72(10) . . . . ?
 C2 B5 B4 B9 97.90(8) . . . . ?
 C2 B5 B4 B8 58.64(10) . . . . ?
 C2 B5 B9 B6 42.73(8) . . . . ?
 C2 B5 B9 B4 -96.13(9) . . . . ?
 C2 B5 B9 B7 5.53(10) . . . . ?
 C2 B5 B9 B8 -58.41(10) . . . . ?
 C2 B6 B1 B2 -97.76(9) . . . . ?
 C2 B6 B1 B7 -132.08(9) . . . . ?
 C2 B6 B9 B5 -42.94(8) . . . . ?
 C2 B6 B9 B4 -6.32(11) . . . . ?
 C2 B6 B9 B7 94.37(8) . . . . ?
 C2 B6 B9 B8 56.64(10) . . . . ?
 C2 B6 B7 B1 37.71(7) . . . . ?
 C2 B6 B7 B2 1.41(11) . . . . ?
 C2 B6 B7 B9 -99.36(8) . . . . ?
 C2 B6 B7 B8 -62.15(9) . . . . ?
 C2 B1 B2 B3 3.20(10) . . . . ?
 C2 B1 B2 B7 -98.22(9) . . . . ?
 C2 B1 B2 B8 -57.19(10) . . . . ?
 C2 B1 B7 B6 -42.13(8) . . . . ?
 C2 B1 B7 B2 99.62(9) . . . . ?
 C2 B1 B7 B9 -3.71(11) . . . . ?
 C2 B1 B7 B8 59.35(10) . . . . ?
 C1 C2 B5 B6 140.24(9) . . . . ?
 C1 C2 B5 B4 36.07(8) . . . . ?
 C1 C2 B5 B9 97.02(9) . . . . ?
 C1 C2 B6 B5 -37.79(8) . . . . ?
 C1 C2 B6 B1 108.63(10) . . . . ?
 C1 C2 B6 B9 5.65(11) . . . . ?
 C1 C2 B6 B7 68.12(10) . . . . ?
 C1 C2 B1 B6 -103.85(10) . . . . ?
 C1 C2 B1 B2 -0.66(12) . . . . ?
 C1 C2 B1 B7 -62.58(11) . . . . ?
 C1 B5 B6 C2 32.04(7) . . . . ?
 C1 B5 B6 B1 4.12(11) . . . . ?
 C1 B5 B6 B9 -97.48(9) . . . . ?
 C1 B5 B6 B7 -58.65(10) . . . . ?
 C1 B5 B4 B3 29.11(8) . . . . ?
 C1 B5 B4 B9 131.73(9) . . . . ?
 C1 B5 B4 B8 92.47(9) . . . . ?
 C1 B5 B9 B6 98.04(9) . . . . ?
 C1 B5 B9 B4 -40.82(8) . . . . ?
 C1 B5 B9 B7 60.84(10) . . . . ?
 C1 B5 B9 B8 -3.10(10) . . . . ?
 C1 B3 B4 B5 -30.72(8) . . . . ?
 C1 B3 B4 B9 -94.95(9) . . . . ?
 C1 B3 B4 B8 -133.86(9) . . . . ?
 C1 B3 B8 B2 -100.49(9) . . . . ?
 C1 B3 B8 B4 39.67(8) . . . . ?
 C1 B3 B8 B9 2.40(11) . . . . ?
 C1 B3 B8 B7 -59.80(10) . . . . ?
 C1 B4 B9 B5 41.58(8) . . . . ?
 C1 B4 B9 B6 4.99(11) . . . . ?
 C1 B4 B9 B7 -57.18(10) . . . . ?
 C1 B4 B9 B8 -95.71(9) . . . . ?
 C1 B4 B8 B2 0.62(11) . . . . ?
 C1 B4 B8 B3 -37.14(7) . . . . ?
 C1 B4 B8 B9 100.36(9) . . . . ?
 C1 B4 B8 B7 63.09(10) . . . . ?
 B5 C2 C1 B3 -111.70(9) . . . . ?
 B5 C2 C1 B4 -40.08(8) . . . . ?
 B5 C2 B6 B1 146.42(9) . . . . ?
 B5 C2 B6 B9 43.43(8) . . . . ?
 B5 C2 B6 B7 105.91(9) . . . . ?
 B5 C2 B1 B6 -33.14(9) . . . . ?
 B5 C2 B1 B2 70.04(11) . . . . ?
 B5 C2 B1 B7 8.13(12) . . . . ?
 B5 C1 B3 B2 -66.04(11) . . . . ?
 B5 C1 B3 B4 34.67(9) . . . . ?
 B5 C1 B3 B8 -4.95(12) . . . . ?
 B5 C1 B4 B3 -145.37(9) . . . . ?
 B5 C1 B4 B9 -42.33(8) . . . . ?
 B5 C1 B4 B8 -105.76(9) . . . . ?
 B5 B6 B1 C2 29.78(8) . . . . ?
 B5 B6 B1 B2 -67.98(10) . . . . ?
 B5 B6 B1 B7 -102.30(9) . . . . ?
 B5 B6 B9 B4 36.62(8) . . . . ?
 B5 B6 B9 B7 137.31(9) . . . . ?
 B5 B6 B9 B8 99.58(9) . . . . ?
 B5 B6 B7 B1 98.62(9) . . . . ?
 B5 B6 B7 B2 62.33(11) . . . . ?
 B5 B6 B7 B9 -38.45(8) . . . . ?
 B5 B6 B7 B8 -1.24(11) . . . . ?
 B5 B4 B9 B6 -36.59(8) . . . . ?
 B5 B4 B9 B7 -98.76(9) . . . . ?
 B5 B4 B9 B8 -137.29(9) . . . . ?
 B5 B4 B8 B2 -60.82(11) . . . . ?
 B5 B4 B8 B3 -98.58(9) . . . . ?
 B5 B4 B8 B9 38.92(8) . . . . ?
 B5 B4 B8 B7 1.65(11) . . . . ?
 B5 B9 B7 B6 37.56(8) . . . . ?
 B5 B9 B7 B1 -1.41(11) . . . . ?
 B5 B9 B7 B2 -67.52(10) . . . . ?
 B5 B9 B7 B8 -100.68(9) . . . . ?
 B5 B9 B8 B2 66.78(10) . . . . ?
 B5 B9 B8 B3 0.55(11) . . . . ?
 B5 B9 B8 B4 -37.75(8) . . . . ?
 B5 B9 B8 B7 99.60(9) . . . . ?
 B6 C2 C1 B5 37.35(8) . . . . ?
 B6 C2 C1 B3 -74.35(11) . . . . ?
 B6 C2 C1 B4 -2.73(12) . . . . ?
 B6 C2 B5 C1 -140.24(9) . . . . ?
 B6 C2 B5 B4 -104.17(9) . . . . ?
 B6 C2 B5 B9 -43.22(8) . . . . ?
 B6 C2 B1 B2 103.18(9) . . . . ?
 B6 C2 B1 B7 41.26(8) . . . . ?
 B6 B5 B4 C1 -94.91(9) . . . . ?
 B6 B5 B4 B3 -65.80(10) . . . . ?
 B6 B5 B4 B9 36.82(8) . . . . ?
 B6 B5 B4 B8 -2.44(11) . . . . ?
 B6 B5 B9 B4 -138.86(9) . . . . ?
 B6 B5 B9 B7 -37.21(8) . . . . ?
 B6 B5 B9 B8 -101.14(9) . . . . ?
 B6 B1 B2 B3 67.22(10) . . . . ?
 B6 B1 B2 B7 -34.20(8) . . . . ?
 B6 B1 B2 B8 6.83(11) . . . . ?
 B6 B1 B7 B2 141.74(9) . . . . ?
 B6 B1 B7 B9 38.42(8) . . . . ?
 B6 B1 B7 B8 101.48(9) . . . . ?
 B6 B9 B7 B1 -38.97(8) . . . . ?
 B6 B9 B7 B2 -105.08(9) . . . . ?
 B6 B9 B7 B8 -138.24(9) . . . . ?
 B6 B9 B8 B2 3.97(11) . . . . ?
 B6 B9 B8 B3 -62.26(10) . . . . ?
 B6 B9 B8 B4 -100.55(9) . . . . ?
 B6 B9 B8 B7 36.79(8) . . . . ?
 B6 B7 B8 B2 106.02(9) . . . . ?
 B6 B7 B8 B3 63.60(10) . . . . ?
 B6 B7 B8 B4 -0.24(11) . . . . ?
 B6 B7 B8 B9 -37.30(8) . . . . ?
 B1 C2 C1 B5 108.99(10) . . . . ?
 B1 C2 C1 B3 -2.71(12) . . . . ?
 B1 C2 C1 B4 68.91(11) . . . . ?
 B1 C2 B5 C1 -105.96(10) . . . . ?
 B1 C2 B5 B6 34.28(9) . . . . ?
 B1 C2 B5 B4 -69.89(11) . . . . ?
 B1 C2 B5 B9 -8.94(12) . . . . ?
 B1 C2 B6 B5 -146.42(9) . . . . ?
 B1 C2 B6 B9 -102.99(9) . . . . ?
 B1 C2 B6 B7 -40.52(8) . . . . ?
 B1 B6 B9 B5 -99.19(9) . . . . ?
 B1 B6 B9 B4 -62.57(11) . . . . ?
 B1 B6 B9 B7 38.12(8) . . . . ?
 B1 B6 B9 B8 0.39(11) . . . . ?
 B1 B6 B7 B2 -36.30(8) . . . . ?
 B1 B6 B7 B9 -137.07(9) . . . . ?
 B1 B6 B7 B8 -99.86(9) . . . . ?
 B1 B2 B3 C1 -4.67(10) . . . . ?
 B1 B2 B3 B4 -66.66(9) . . . . ?
 B1 B2 B3 B8 -101.77(8) . . . . ?
 B1 B2 B7 B6 35.96(8) . . . . ?
 B1 B2 B7 B9 100.76(9) . . . . ?
 B1 B2 B7 B8 134.07(8) . . . . ?
 B1 B2 B8 B3 93.67(9) . . . . ?
 B1 B2 B8 B4 56.52(11) . . . . ?
 B1 B2 B8 B9 -6.58(11) . . . . ?
 B1 B2 B8 B7 -39.48(8) . . . . ?
 B1 B7 B8 B2 41.55(8) . . . . ?
 B1 B7 B8 B3 -0.87(11) . . . . ?
 B1 B7 B8 B4 -64.72(10) . . . . ?
 B1 B7 B8 B9 -101.77(9) . . . . ?
 B2 B1 B7 B6 -141.74(9) . . . . ?
 B2 B1 B7 B9 -103.33(9) . . . . ?
 B2 B1 B7 B8 -40.27(8) . . . . ?
 B2 B3 B4 C1 98.87(9) . . . . ?
 B2 B3 B4 B5 68.15(10) . . . . ?
 B2 B3 B4 B9 3.92(11) . . . . ?
 B2 B3 B4 B8 -34.99(8) . . . . ?
 B2 B3 B8 B4 140.16(9) . . . . ?
 B2 B3 B8 B9 102.89(9) . . . . ?
 B2 B3 B8 B7 40.69(7) . . . . ?
 B2 B7 B8 B3 -42.43(8) . . . . ?
 B2 B7 B8 B4 -106.27(9) . . . . ?
 B2 B7 B8 B9 -143.32(9) . . . . ?
 B3 C1 B5 C2 101.49(10) . . . . ?
 B3 C1 B5 B6 67.13(11) . . . . ?
 B3 C1 B5 B4 -36.00(9) . . . . ?
 B3 C1 B5 B9 5.28(12) . . . . ?
 B3 C1 B4 B5 145.37(9) . . . . ?
 B3 C1 B4 B9 103.03(9) . . . . ?
 B3 C1 B4 B8 39.61(8) . . . . ?
 B3 B2 B7 B6 -57.80(11) . . . . ?
 B3 B2 B7 B1 -93.76(8) . . . . ?
 B3 B2 B7 B9 7.01(11) . . . . ?
 B3 B2 B7 B8 40.31(7) . . . . ?
 B3 B2 B8 B4 -37.15(8) . . . . ?
 B3 B2 B8 B9 -100.25(9) . . . . ?
 B3 B2 B8 B7 -133.15(8) . . . . ?
 B3 B4 B9 B5 99.13(9) . . . . ?
 B3 B4 B9 B6 62.53(11) . . . . ?
 B3 B4 B9 B7 0.37(11) . . . . ?
 B3 B4 B9 B8 -38.16(8) . . . . ?
 B3 B4 B8 B2 37.76(8) . . . . ?
 B3 B4 B8 B9 137.50(9) . . . . ?
 B3 B4 B8 B7 100.23(9) . . . . ?
 B4 C1 B5 C2 137.49(9) . . . . ?
 B4 C1 B5 B6 103.13(9) . . . . ?
 B4 C1 B5 B9 41.28(8) . . . . ?
 B4 C1 B3 B2 -100.71(9) . . . . ?
 B4 C1 B3 B8 -39.62(8) . . . . ?
 B4 B5 B6 C2 92.96(9) . . . . ?
 B4 B5 B6 B1 65.03(10) . . . . ?
 B4 B5 B6 B9 -36.57(8) . . . . ?
 B4 B5 B6 B7 2.26(11) . . . . ?
 B4 B5 B9 B6 138.86(9) . . . . ?
 B4 B5 B9 B7 101.66(9) . . . . ?
 B4 B5 B9 B8 37.72(8) . . . . ?
 B4 B3 B8 B2 -140.16(9) . . . . ?
 B4 B3 B8 B9 -37.27(8) . . . . ?
 B4 B3 B8 B7 -99.47(9) . . . . ?
 B4 B9 B7 B6 100.31(9) . . . . ?
 B4 B9 B7 B1 61.34(11) . . . . ?
 B4 B9 B7 B2 -4.77(11) . . . . ?
 B4 B9 B7 B8 -37.93(8) . . . . ?
 B4 B9 B8 B2 104.53(9) . . . . ?
 B4 B9 B8 B3 38.29(8) . . . . ?
 B4 B9 B8 B7 137.34(9) . . . . ?
 B9 B5 B6 C2 129.53(8) . . . . ?
 B9 B5 B6 B1 101.60(9) . . . . ?
 B9 B5 B6 B7 38.83(8) . . . . ?
 B9 B5 B4 C1 -131.73(9) . . . . ?
 B9 B5 B4 B3 -102.62(9) . . . . ?
 B9 B5 B4 B8 -39.26(8) . . . . ?
 B9 B6 B1 C2 93.24(9) . . . . ?
 B9 B6 B1 B2 -4.52(11) . . . . ?
 B9 B6 B1 B7 -38.84(8) . . . . ?
 B9 B6 B7 B1 137.07(9) . . . . ?
 B9 B6 B7 B2 100.78(9) . . . . ?
 B9 B6 B7 B8 37.21(8) . . . . ?
 B9 B4 B8 B2 -99.74(9) . . . . ?
 B9 B4 B8 B3 -137.50(9) . . . . ?
 B9 B4 B8 B7 -37.27(8) . . . . ?
 B9 B7 B8 B2 143.32(9) . . . . ?
 B9 B7 B8 B3 100.89(9) . . . . ?
 B9 B7 B8 B4 37.05(8) . . . . ?
 B7 B6 B1 C2 132.08(9) . . . . ?
 B7 B6 B1 B2 34.32(8) . . . . ?
 B7 B6 B9 B5 -137.31(9) . . . . ?
 B7 B6 B9 B4 -100.69(9) . . . . ?
 B7 B6 B9 B8 -37.72(8) . . . . ?
 B7 B1 B2 B3 101.42(8) . . . . ?
 B7 B1 B2 B8 41.03(8) . . . . ?
 B7 B2 B3 C1 55.36(10) . . . . ?
 B7 B2 B3 B4 -6.63(11) . . . . ?
 B7 B2 B3 B8 -41.74(8) . . . . ?
 B7 B2 B8 B3 133.15(8) . . . . ?
 B7 B2 B8 B4 96.00(9) . . . . ?
 B7 B2 B8 B9 32.90(8) . . . . ?
 B7 B9 B8 B2 -32.82(8) . . . . ?
 B7 B9 B8 B3 -99.05(9) . . . . ?
 B7 B9 B8 B4 -137.34(9) . . . . ?
 B8 B2 B3 C1 97.09(9) . . . . ?
 B8 B2 B3 B4 35.10(8) . . . . ?
 B8 B2 B7 B6 -98.11(9) . . . . ?
 B8 B2 B7 B1 -134.07(8) . . . . ?
 B8 B2 B7 B9 -33.31(8) . . . . ?
 B8 B3 B4 C1 133.86(9) . . . . ?
 B8 B3 B4 B5 103.15(9) . . . . ?
 B8 B3 B4 B9 38.91(8) . . . . ?
 B8 B4 B9 B5 137.29(9) . . . . ?
 B8 B4 B9 B6 100.70(9) . . . . ?
 B8 B4 B9 B7 38.53(8) . . . . ?
 B8 B9 B7 B6 138.24(9) . . . . ?
 B8 B9 B7 B1 99.27(9) . . . . ?
 B8 B9 B7 B2 33.16(8) . . . . ?

_iucr_refine_instructions_details
;
TITL Maxk2_BDMIMorthocarborane_0m in P21/n #14
REM reset to P21/n #14
CELL 0.71073 9.5242 11.5173 16.3357 90 104.821 90
ZERR 4 0.0002 0.0002 0.0003 0 0.001 0
LATT 1
SYMM 0.5-X,0.5+Y,0.5-Z
SFAC C H B N
UNIT 44 116 36 8
 
L.S. 10
PLAN  20
SIZE 0.26 0.324 0.423
TEMP -173.15
BOND
MORE -1
CONF
fmap 2
acta
REM <olex2.extras>
REM <HklSrc
REM  "%C:\\Users\\jhunting\\Desktop\\Max%20carborane%20FINAL\\before%20redo\\m
REM axk2_bdmimorthocarborane_0m.hkl">
REM </olex2.extras>
 
WGHT    0.059000    0.818500
FVAR       0.18290
N1    4    0.761320    0.492440    0.209795    11.00000    0.01592    0.01265 =
         0.01530    0.00135    0.00403    0.00031
N2    4    0.677378    0.471363    0.319746    11.00000    0.01550    0.01235 =
         0.01654   -0.00016    0.00483    0.00064
C3    1    0.850299    0.529328    0.153738    11.00000    0.02200    0.02123 =
         0.01677    0.00172    0.00782   -0.00349
AFIX 137
H3A   2    0.804594    0.596147    0.120163    11.00000   -1.50000
H3B   2    0.858840    0.465330    0.115771    11.00000   -1.50000
H3C   2    0.947152    0.551254    0.187676    11.00000   -1.50000
AFIX   0
C6    1    0.904681    0.593129    0.340288    11.00000    0.01864    0.01587 =
         0.02036   -0.00102    0.00092   -0.00302
AFIX 137
H6A   2    0.997608    0.556184    0.340836    11.00000   -1.50000
H6B   2    0.896325    0.601904    0.398527    11.00000   -1.50000
H6C   2    0.899971    0.669723    0.313591    11.00000   -1.50000
AFIX   0
C5    1    0.783853    0.519861    0.291736    11.00000    0.01633    0.01097 =
         0.01564    0.00189    0.00437    0.00303
C4    1    0.637244    0.425562    0.185051    11.00000    0.01613    0.01318 =
         0.01886   -0.00063    0.00120    0.00003
AFIX  43
H4    2    0.596396    0.394985    0.130100    11.00000   -1.20000
AFIX   0
C7    1    0.585390    0.412058    0.253695    11.00000    0.01465    0.01283 =
         0.02061   -0.00018    0.00241   -0.00092
AFIX  43
H7    2    0.501133    0.369623    0.256346    11.00000   -1.20000
AFIX   0
C8    1    0.661309    0.472449    0.407475    11.00000    0.01979    0.01558 =
         0.01589   -0.00025    0.00902    0.00137
AFIX  23
H8A   2    0.558815    0.488346    0.406677    11.00000   -1.20000
H8B   2    0.722005    0.535122    0.439978    11.00000   -1.20000
AFIX   0
C9    1    0.707155    0.356345    0.450331    11.00000    0.02026    0.01768 =
         0.01657    0.00163    0.00809    0.00583
AFIX  23
H9A   2    0.809799    0.341332    0.451020    11.00000   -1.20000
H9B   2    0.647433    0.294054    0.416707    11.00000   -1.20000
AFIX   0
C10   1    0.691228    0.351408    0.540794    11.00000    0.01719    0.01761 =
         0.01395   -0.00111    0.00443    0.00328
AFIX  23
H10A  2    0.751726    0.412871    0.574962    11.00000   -1.20000
H10B  2    0.588754    0.366340    0.540545    11.00000   -1.20000
AFIX   0
C11   1    0.737383    0.233507    0.581040    11.00000    0.02564    0.02100 =
         0.01474    0.00131    0.00587    0.00643
AFIX 137
H11A  2    0.724547    0.232369    0.638673    11.00000   -1.50000
H11B  2    0.839746    0.219740    0.583039    11.00000   -1.50000
H11C  2    0.677543    0.172580    0.547292    11.00000   -1.50000
AFIX   0
 
C2    1    0.172886    0.084178    0.428606    11.00000    0.01736    0.01181 =
         0.01494    0.00161    0.00544    0.00052
C1    1    0.211228    0.082638    0.341407    11.00000    0.01638    0.01266 =
         0.01636   -0.00142    0.00662    0.00031
B5    3    0.334489    0.148395    0.423134    11.00000    0.01362    0.01708 =
         0.01846    0.00057    0.00341    0.00152
AFIX 153
H5    2    0.446892    0.116721    0.453620    11.00000   -1.20000
AFIX   0
B6    3    0.224515    0.212110    0.483033    11.00000    0.01724    0.01499 =
         0.01401   -0.00034    0.00314    0.00100
AFIX 153
H6    2    0.266902    0.224825    0.552990    11.00000   -1.20000
AFIX   0
B1    3    0.042047    0.168697    0.434427    11.00000    0.01498    0.01433 =
         0.01538    0.00126    0.00599    0.00018
B2    3   -0.016625    0.237828    0.330835    11.00000    0.01261    0.01508 =
         0.01655    0.00073    0.00323    0.00039
B3    3    0.102199    0.164691    0.272832    11.00000    0.01568    0.01591 =
         0.01436   -0.00050    0.00521   -0.00168
B4    3    0.286243    0.209842    0.321303    11.00000    0.01474    0.01640 =
         0.01772   -0.00002    0.00659   -0.00148
AFIX 153
H4A   2    0.369482    0.221974    0.284459    11.00000   -1.20000
AFIX   0
B9    3    0.286617    0.297612    0.409073    11.00000    0.01418    0.01535 =
         0.01757   -0.00050    0.00331   -0.00212
AFIX 153
H9    2    0.367337    0.369404    0.429402    11.00000   -1.20000
AFIX   0
B7    3    0.103264    0.308699    0.418027    11.00000    0.01582    0.01242 =
         0.01542   -0.00072    0.00475    0.00060
AFIX 153
H7A   2    0.064287    0.387300    0.446081    11.00000   -1.20000
AFIX   0
B8    3    0.140790    0.308177    0.313903    11.00000    0.01664    0.01371 =
         0.01545    0.00175    0.00457   -0.00115
AFIX 153
H8    2    0.126787    0.385476    0.270970    11.00000   -1.20000
AFIX   0
H2    2    0.188101    0.009998    0.458238    11.00000    0.01926
H2A   2   -0.122109    0.275069    0.299962    11.00000    0.02449
H1    2    0.245954    0.010290    0.326021    11.00000    0.02389
H1A   2   -0.025578    0.146825    0.477465    11.00000    0.02004
H3    2    0.073169    0.143863    0.206401    11.00000    0.02147
H2B   2   -0.012030    0.141439    0.310254    11.00000    0.03763
HKLF 4
 
REM  Maxk2_BDMIMorthocarborane_0m in P21/n #14
REM R1 =  0.0431 for    3582 Fo > 4sig(Fo)  and  0.0475 for all    3964 data
REM    226 parameters refined using      0 restraints
 
END  
     
WGHT      0.0592      0.8166 

REM Highest difference peak  0.381,  deepest hole -0.285,  1-sigma level  0.050
Q1    1   0.8071  0.5202  0.2505  11.00000  0.05    0.38
Q2    1   0.7522  0.5243  0.3566  11.00000  0.05    0.35
Q3    1   0.6218  0.4017  0.2226  11.00000  0.05    0.35
Q4    1   0.9515  0.6076  0.3033  11.00000  0.05    0.34
Q5    1   0.6840  0.4168  0.4301  11.00000  0.05    0.33
Q6    1   0.1562  0.1252  0.3050  11.00000  0.05    0.32
Q7    1   0.5832  0.4359  0.2113  11.00000  0.05    0.32
Q8    1   0.7002  0.3574  0.4979  11.00000  0.05    0.32
Q9    1   0.7211  0.2916  0.5623  11.00000  0.05    0.31
Q10   1   0.1840  0.0862  0.3820  11.00000  0.05    0.31
Q11   1   0.0963  0.1223  0.4259  11.00000  0.05    0.31
Q12   1   0.8465  0.5615  0.3164  11.00000  0.05    0.30
Q13   1   0.7156  0.5142  0.3061  11.00000  0.05    0.29
Q14   1   0.8036  0.5117  0.1813  11.00000  0.05    0.29
Q15   1   0.6266  0.4380  0.2865  11.00000  0.05    0.28
Q16   1   0.7397  0.4866  0.3054  11.00000  0.05    0.27
Q17   1   0.8017  0.5222  0.0979  11.00000  0.05    0.27
Q18   1   0.1269  0.2406  0.4480  11.00000  0.05    0.26
Q19   1   0.3564  0.1808  0.2854  11.00000  0.05    0.26
Q20   1   0.2819  0.2211  0.4436  11.00000  0.05    0.25

REM The information below was added by Olex2.
REM
REM R1 = 0.0431 for 3582 Fo > 4sig(Fo) and 0.0475 for all 27804 data
REM n/a parameters refined using n/a restraints
REM Highest difference peak 0.38, deepest hole -0.28
REM Mean Shift 0, Max Shift 0.000.

REM +++ Tabular Listing of Refinement Information +++
REM R1_all = 0.0475
REM R1_gt = 0.0431
REM wR_ref = 0.1172
REM GOOF = 1.055
REM Shift_max = 0.000
REM Shift_mean = 0
REM Reflections_all = 27804
REM Reflections_gt = 3582
REM Parameters = n/a
REM Hole = -0.28
REM Peak = 0.38
REM Flack = n/a

;
_olex2_date_sample_data_collection 6-17-13
_olex2_date_sample_submission     11-23-14
_olex2_submission_original_sample_id maxk2
_olex2_submission_special_instructions 'No special instructions were received'
loop_
  _refln_index_h
  _refln_index_k
  _refln_index_l
  _refln_F_squared_meas
  _refln_F_squared_sigma
 -1 0 0 -1 0.02
 -1 0 0 -0.95 0.04
 1 0 0 -0.99 0.07
 2 0 0 871.27 8.3
 -2 0 0 889.85 8.09
 -2 0 0 859.1 7.99
 -2 0 0 861.88 8.2
 2 0 0 828.9 7.69
 -2 0 0 840.74 7.91
 -3 0 0 0 0.02
 -3 0 0 0.01 0.01
 -3 0 0 0.01 0.03
 3 0 0 0 0.02
 3 0 0 0 0.03
 -3 0 0 0.01 0.11
 -3 0 0 -0.02 0.06
 -4 0 0 0.45 0.05
 -4 0 0 0.43 0.05
 4 0 0 0.35 0.17
 -4 0 0 0.35 0.06
 4 0 0 0.42 0.05
 -4 0 0 0.44 0.11
 -4 0 0 0.55 0.05
 5 0 0 0.01 0.14
 -5 0 0 -0.02 0.03
 -5 0 0 -0.03 0.19
 -5 0 0 -0.04 0.03
 -5 0 0 -0.03 0.09
 -5 0 0 -0.02 0.02
 5 0 0 -0.03 0.03
 5 0 0 -0.02 0.03
 -6 0 0 0.25 0.05
 6 0 0 0.34 0.13
 -6 0 0 0.37 0.04
 6 0 0 0.31 0.22
 6 0 0 0.38 0.06
 -6 0 0 0.46 0.06
 6 0 0 0.38 0.04
 -6 0 0 0.38 0.05
 7 0 0 0.01 0.05
 7 0 0 -0.02 0.27
 -7 0 0 -0.01 0.29
 -7 0 0 0.04 0.04
 -7 0 0 0.01 0.07
 -7 0 0 0.01 0.04
 -8 0 0 0.38 0.07
 8 0 0 0.29 0.07
 -8 0 0 0.3 0.07
 -8 0 0 0.35 0.06
 -9 0 0 -0.09 0.05
 -9 0 0 -0.01 0.05
 10 0 0 3.53 0.16
 -10 0 0 4.1 0.17
 -10 0 0 3.76 0.17
 11 0 0 0.07 0.06
 -11 0 0 0.08 0.07
 -11 0 0 0.02 0.06
 0 -1 0 -0.01 0.02
 0 -1 0 -0.02 0.01
 0 -1 0 0.19 0.02
 0 1 0 -0.02 0.01
 0 1 0 -0.01 0.02
 -1 -1 0 54.12 0.64
 1 -1 0 55.16 0.6
 1 -1 0 57.19 0.91
 -1 -1 0 55.22 0.53
 1 -1 0 55.91 0.52
 1 -1 0 51.39 0.56
 -1 -1 0 55.39 0.54
 1 1 0 54.77 0.58
 1 1 0 53.43 0.58
 -1 1 0 55.81 0.54
 -1 1 0 51.49 0.49
 -1 1 0 51.24 0.57
 2 -1 0 349.17 4.04
 -2 -1 0 358.14 3.24
 -2 -1 0 332.03 3.7
 2 -1 0 348.3 3.2
 2 -1 0 363.09 3.04
 2 1 0 336.64 3.44
 2 1 0 351.06 5.89
 -2 1 0 349.16 5.89
 -2 1 0 349.37 3.17
 -2 1 0 343.87 3.39
 -2 1 0 352.19 3.27
 -2 1 0 355.58 3.26
 2 1 0 336.25 3.91
 -3 -1 0 44.54 0.44
 3 -1 0 44.4 1.09
 -3 -1 0 43.52 0.77
 -3 -1 0 43.1 1.35
 3 -1 0 42.92 0.51
 3 -1 0 42.77 0.55
 -3 1 0 44.73 0.47
 -3 1 0 41.92 0.55
 3 1 0 43.96 0.52
 -3 1 0 43.34 0.74
 -3 1 0 43.44 0.49
 3 1 0 42.42 0.71
 -3 1 0 42.97 0.77
 3 1 0 42.92 0.51
 -3 1 0 44.06 0.47
 -4 -1 0 0.14 0.06
 4 -1 0 0.12 0.04
 -4 -1 0 0.13 0.03
 4 -1 0 0.17 0.04
 4 -1 0 0.13 0.1
 -4 -1 0 0.11 0.19
 -4 -1 0 0.14 0.03
 -4 1 0 0.13 0.04
 -4 1 0 0.11 0.02
 4 1 0 0.13 0.12
 4 1 0 0.12 0.19
 4 1 0 0.15 0.16
 -4 1 0 0.07 0.16
 -4 1 0 0.15 0.04
 -4 1 0 0.1 0.03
 -4 1 0 0.13 0.08
 5 -1 0 18.13 0.3
 5 -1 0 18.66 0.99
 5 -1 0 18.08 0.33
 -5 -1 0 18.5 0.22
 -5 -1 0 18.44 0.22
 -5 -1 0 18.53 0.37
 -5 -1 0 18.1 0.37
 -5 1 0 18.19 0.33
 -5 1 0 18.48 0.38
 5 1 0 17.91 1.08
 5 1 0 18.46 0.69
 -5 1 0 18.26 0.37
 -5 1 0 18.11 0.46
 -5 1 0 18.29 0.33
 -5 1 0 18.27 0.3
 5 1 0 18.09 0.52
 6 -1 0 0.53 0.11
 6 -1 0 0.54 0.07
 -6 -1 0 0.58 0.06
 -6 -1 0 0.52 0.35
 -6 -1 0 0.52 0.04
 6 -1 0 0.51 0.14
 -6 -1 0 0.52 0.06
 -6 1 0 0.63 0.09
 -6 1 0 0.56 0.06
 6 1 0 0.59 0.25
 -6 1 0 0.55 0.19
 -6 1 0 0.56 0.06
 -6 1 0 0.5 0.06
 -7 -1 0 0.16 0.05
 -7 -1 0 0.16 0.04
 7 -1 0 0.26 0.04
 -7 -1 0 0.28 0.05
 -7 -1 0 0.2 0.05
 7 -1 0 0.26 0.05
 -7 1 0 0.21 0.05
 7 1 0 0.26 0.4
 -7 1 0 0.22 0.06
 -7 1 0 0.15 0.05
 -7 1 0 0.19 0.06
 -7 1 0 0.2 0.25
 -8 -1 0 8.32 0.16
 -8 -1 0 8.3 0.23
 8 -1 0 8.27 0.15
 -8 -1 0 8.12 0.23
 8 1 0 8.61 0.22
 -8 1 0 8.17 0.24
 8 1 0 8.45 0.23
 -8 1 0 8.1 0.23
 8 1 0 8.63 0.16
 -9 -1 0 4.54 0.17
 -9 -1 0 4.42 0.17
 -9 1 0 4.73 0.18
 -9 1 0 4.15 0.17
 9 1 0 4.43 0.17
 -10 -1 0 -0.06 0.06
 -10 -1 0 -0.04 0.05
 10 1 0 0.01 0.05
 -10 1 0 0.02 0.06
 -10 1 0 -0.01 0.06
 -11 -1 0 3.62 0.18
 11 -1 0 3.61 0.18
 11 1 0 3.72 0.18
 -11 1 0 3.56 0.18
 -11 1 0 3.71 0.18
 0 -2 0 15.52 0.21
 0 -2 0 19.91 0.57
 0 -2 0 16.94 0.3
 0 2 0 19.43 0.19
 0 2 0 16.1 0.55
 0 2 0 16.28 0.3
 -1 -2 0 318.91 2.94
 1 -2 0 304.71 2.78
 -1 -2 0 298.79 3.05
 1 -2 0 316.47 2.97
 1 -2 0 306.12 2.94
 1 -2 0 315.64 2.71
 1 2 0 301.51 3.05
 1 2 0 316.76 5.11
 -1 2 0 297.64 5.16
 -1 2 0 300.29 3.01
 -1 2 0 305.22 2.87
 -1 2 0 317.7 2.97
 1 2 0 316.28 2.88
 2 -2 0 28.87 0.69
 2 -2 0 29.39 0.65
 -2 -2 0 29.71 1.03
 -2 -2 0 29.24 0.7
 -2 -2 0 29.29 0.63
 2 -2 0 29.75 0.35
 2 2 0 29.76 0.36
 -2 2 0 28.22 0.36
 -2 2 0 27.88 0.71
 -2 2 0 29.14 0.51
 2 2 0 28.51 0.42
 -2 2 0 28.73 0.32
 -2 2 0 29.54 0.53
 2 2 0 28.9 0.51
 -3 -2 0 14.58 0.18
 3 -2 0 14.78 0.27
 -3 -2 0 14.6 0.17
 3 -2 0 14.66 0.29
 3 -2 0 14.75 0.43
 -3 -2 0 14.76 0.18
 3 2 0 14.73 0.27
 -3 2 0 14.41 0.29
 -3 2 0 14.29 0.22
 3 2 0 14.83 0.28
 3 2 0 14.18 0.39
 -3 2 0 14.31 0.22
 -3 2 0 14.45 0.31
 -3 2 0 14.93 0.22
 -3 2 0 14.33 0.55
 -3 2 0 14.51 0.27
 4 -2 0 17.5 0.3
 4 -2 0 17.59 0.19
 -4 -2 0 17.68 0.34
 4 -2 0 17.68 0.31
 -4 -2 0 17.47 0.23
 -4 2 0 17.71 0.65
 -4 2 0 17.47 0.28
 -4 2 0 17.74 0.35
 -4 2 0 17.61 0.26
 4 2 0 18.32 0.28
 4 2 0 16.98 1.03
 4 2 0 17.87 0.33
 -4 2 0 17.44 0.36
 -4 2 0 17.41 0.33
 4 2 0 17.9 0.34
 4 2 0 18.42 0.85
 -4 2 0 17.56 0.27
 -5 -2 0 0.55 0.06
 5 -2 0 0.53 0.29
 5 -2 0 0.52 0.05
 5 -2 0 0.59 0.2
 -5 -2 0 0.58 0.06
 -5 -2 0 0.51 0.05
 -5 2 0 0.61 0.04
 -5 2 0 0.52 0.19
 5 2 0 0.61 0.05
 -5 2 0 0.56 0.06
 -5 2 0 0.59 0.06
 5 2 0 0.6 0.28
 5 2 0 0.5 0.05
 5 2 0 0.55 0.35
 -5 2 0 0.64 0.29
 5 2 0 0.65 0.05
 -5 2 0 0.54 0.05
 -5 2 0 0.51 0.15
 6 -2 0 4.91 0.11
 -6 -2 0 5.37 0.15
 -6 -2 0 5.46 0.11
 -6 -2 0 5.35 0.15
 6 -2 0 5.17 0.76
 6 -2 0 5.16 0.34
 -6 2 0 5.09 0.16
 -6 2 0 5.13 0.15
 6 2 0 5.47 0.83
 -6 2 0 5.05 0.13
 -6 2 0 5.26 0.16
 6 2 0 5.26 0.14
 -6 2 0 5.04 0.16
 6 2 0 5.08 0.15
 -6 2 0 5.33 0.16
 -7 -2 0 16.29 0.23
 7 -2 0 16.28 0.45
 -7 -2 0 16.81 0.36
 -7 -2 0 16.78 0.36
 -7 -2 0 16.81 0.32
 7 2 0 16.94 0.34
 7 2 0 16.79 0.36
 -7 2 0 17.07 0.34
 -7 2 0 15.81 0.38
 -7 2 0 16.95 0.37
 -7 2 0 17.49 0.69
 -8 -2 0 3.24 0.11
 -8 -2 0 3.21 0.09
 -8 -2 0 3.24 0.13
 8 -2 0 3.5 0.21
 -8 -2 0 3.27 0.14
 8 -2 0 3.5 0.17
 8 2 0 3.2 0.12
 8 2 0 3.37 0.13
 -8 2 0 3.49 0.29
 -8 2 0 3.1 0.14
 -8 2 0 3.09 0.14
 -9 -2 0 4.76 0.18
 -9 -2 0 4.8 0.15
 -9 2 0 4.82 0.19
 9 2 0 4.98 0.18
 -9 2 0 4.99 0.19
 -10 -2 0 4.23 0.18
 -10 2 0 4.29 0.18
 -10 2 0 4.37 0.19
 10 2 0 3.74 0.17
 -11 -2 0 0.03 0.06
 -11 2 0 0.06 0.07
 11 2 0 0.06 0.06
 -11 2 0 0.11 0.07
 0 -3 0 -0.01 0.03
 0 -3 0 -0.02 0.03
 0 -3 0 -0.03 0.03
 0 3 0 0.03 0.09
 0 3 0 -0.05 0.02
 0 3 0 -0.03 0.02
 1 -3 0 5.68 0.13
 -1 -3 0 5.89 0.2
 1 -3 0 5.71 0.35
 -1 -3 0 5.8 0.14
 -1 -3 0 6.05 0.13
 1 -3 0 5.6 0.14
 1 -3 0 5.57 0.11
 -1 3 0 5.74 0.34
 1 3 0 5.5 0.37
 -1 3 0 5.59 0.1
 -1 3 0 5.51 0.12
 -1 3 0 5.8 0.17
 1 3 0 5.78 0.13
 1 3 0 5.8 0.1
 -2 -3 0 343.96 4.23
 2 -3 0 335.89 4.01
 -2 -3 0 326.14 3.2
 2 -3 0 337.37 3.21
 2 -3 0 332.89 5.39
 2 -3 0 339.58 3.44
 2 -3 0 330.41 2.97
 -2 3 0 329.5 5.92
 -2 3 0 324.59 3.2
 -2 3 0 338.11 5.72
 2 3 0 330.49 5.69
 -2 3 0 331.9 3.21
 2 3 0 331.16 3.36
 -2 3 0 330.55 3.08
 -2 3 0 337.99 4.48
 3 -3 0 16.12 0.55
 -3 -3 0 15.71 0.24
 3 -3 0 15.9 0.26
 3 -3 0 16.45 0.71
 -3 -3 0 16.17 0.65
 -3 -3 0 16.49 0.7
 -3 3 0 15.54 0.26
 -3 3 0 15.82 0.21
 -3 3 0 16.36 0.33
 3 3 0 15.96 0.3
 3 3 0 16.3 0.29
 -3 3 0 15.51 0.34
 3 3 0 15.52 0.63
 -3 3 0 16.19 0.3
 -3 3 0 16.08 0.32
 -3 3 0 16.32 0.26
 4 -3 0 23.04 0.34
 -4 -3 0 22.38 0.32
 -4 -3 0 22.29 0.31
 4 -3 0 21.97 0.34
 4 -3 0 22.8 0.44
 4 3 0 22.92 0.42
 -4 3 0 21.86 0.41
 -4 3 0 22.36 0.34
 -4 3 0 22.44 0.34
 4 3 0 22.13 0.55
 -4 3 0 22.18 0.48
 -4 3 0 22.77 0.34
 -4 3 0 22.15 0.45
 4 3 0 22.27 0.41
 -4 3 0 21.76 0.44
 4 3 0 22.1 0.42
 5 -3 0 15.05 0.34
 -5 -3 0 15.41 0.31
 -5 -3 0 15.13 0.45
 5 -3 0 15.69 0.3
 -5 -3 0 15.16 0.24
 5 -3 0 15.42 0.8
 -5 -3 0 15.52 0.31
 -5 3 0 15.42 0.3
 -5 3 0 15.04 0.34
 -5 3 0 14.96 0.27
 -5 3 0 14.83 0.33
 -5 3 0 15.57 0.46
 -5 3 0 15.3 0.33
 -5 3 0 15.27 0.28
 5 3 0 15.03 0.5
 5 3 0 14.96 0.3
 5 3 0 15.23 0.31
 -6 -3 0 4.79 0.13
 -6 -3 0 4.54 0.12
 -6 -3 0 4.52 0.3
 -6 -3 0 4.4 0.14
 6 -3 0 4.5 0.37
 6 -3 0 5.23 0.19
 6 3 0 4.62 0.45
 -6 3 0 4.44 0.44
 -6 3 0 4.83 0.16
 -6 3 0 4.81 0.15
 -6 3 0 4.57 0.13
 -6 3 0 5.13 0.74
 6 3 0 4.91 0.13
 -6 3 0 4.72 0.11
 6 3 0 4.69 0.14
 -7 -3 0 22.79 0.46
 7 -3 0 22.4 0.88
 -7 -3 0 22.13 0.6
 -7 -3 0 22.65 0.31
 -7 3 0 21.5 0.45
 -7 3 0 22.43 0.48
 -7 3 0 21.32 0.48
 -7 3 0 22.62 0.43
 7 3 0 22.51 0.44
 7 3 0 22.63 0.45
 8 -3 0 0.85 0.22
 -8 -3 0 0.73 0.15
 -8 -3 0 0.73 0.08
 8 3 0 0.78 0.08
 8 3 0 0.69 0.07
 -8 3 0 0.82 0.1
 -8 3 0 0.73 0.09
 -9 -3 0 11.89 0.45
 -9 -3 0 12.1 0.3
 -9 3 0 12.3 0.33
 9 3 0 12.11 0.3
 -9 3 0 11.57 0.33
 -10 -3 0 0.45 0.12
 10 3 0 0.42 0.08
 -10 3 0 0.38 0.09
 -10 3 0 0.5 0.1
 -11 3 0 4.06 0.2
 -11 3 0 3.88 0.19
 0 -4 0 11.2 0.37
 0 -4 0 11.13 0.22
 0 -4 0 11.15 0.21
 0 4 0 11.38 0.21
 0 4 0 10.73 0.22
 0 4 0 10.76 0.21
 -1 -4 0 23.42 0.84
 1 -4 0 22.94 0.83
 1 -4 0 23.02 0.39
 1 -4 0 22.94 0.33
 1 -4 0 22.74 0.35
 -1 -4 0 22.27 0.34
 -1 -4 0 23.56 0.32
 -1 4 0 22.8 0.42
 -1 4 0 22.55 0.34
 1 4 0 22.63 0.37
 1 4 0 22.6 0.4
 1 4 0 22.76 0.42
 -1 4 0 21.87 0.73
 -1 4 0 22.18 0.87
 -2 -4 0 108.21 1.09
 -2 -4 0 106.22 1.14
 2 -4 0 105.65 1.1
 2 -4 0 107.12 1.03
 2 -4 0 105.83 1.07
 2 -4 0 108.41 1.15
 2 -4 0 107.94 1.72
 -2 4 0 102.89 1.1
 -2 4 0 105.6 1.49
 2 4 0 104.73 1.06
 -2 4 0 106.03 1.88
 -2 4 0 107.03 1.22
 2 4 0 107.76 1.8
 -2 4 0 102.65 1.84
 -2 4 0 104.85 1.79
 3 -4 0 0.61 0.07
 3 -4 0 0.53 0.05
 -3 -4 0 0.62 0.23
 3 -4 0 0.59 0.23
 -3 -4 0 0.7 0.33
 -3 -4 0 0.53 0.1
 3 -4 0 0.5 0.2
 3 4 0 0.48 0.08
 -3 4 0 0.45 0.05
 3 4 0 0.57 0.19
 3 4 0 0.43 0.07
 -3 4 0 0.57 0.05
 -3 4 0 0.66 0.08
 -3 4 0 0.6 0.06
 3 4 0 0.5 0.04
 -3 4 0 0.56 0.11
 -3 4 0 0.5 0.07
 -4 -4 0 57.7 0.64
 4 -4 0 57.69 0.71
 -4 -4 0 55.75 1.25
 4 -4 0 57.01 0.92
 4 -4 0 58.74 1.29
 4 -4 0 57.19 0.68
 -4 -4 0 56.73 0.55
 -4 4 0 57.03 0.98
 4 4 0 56.65 0.71
 -4 4 0 55.7 0.71
 4 4 0 57.35 1
 4 4 0 55.83 1.84
 -4 4 0 55.32 1.21
 -4 4 0 56.09 0.63
 -4 4 0 57.56 1.73
 4 4 0 55.43 0.98
 -4 4 0 55.27 1.02
 -4 4 0 54.05 1.04
 5 -4 0 13.23 0.28
 5 -4 0 13.92 0.35
 5 -4 0 14.11 0.28
 -5 -4 0 13.68 0.25
 -5 -4 0 13.42 0.64
 -5 4 0 12.9 0.27
 -5 4 0 13.49 0.3
 -5 4 0 13.32 0.31
 5 4 0 13.28 0.5
 5 4 0 13.2 0.28
 -5 4 0 13.52 0.2
 5 4 0 13.58 0.28
 -5 4 0 13.95 0.29
 -5 4 0 13.39 0.28
 6 -4 0 0.04 0.04
 6 -4 0 0.06 0.06
 -6 -4 0 0.01 0.15
 -6 4 0 0.06 0.19
 -6 4 0 -0.01 0.04
 -6 4 0 -0.02 0.03
 -6 4 0 0 0.03
 6 4 0 -0.01 0.03
 6 4 0 0 0.03
 -6 4 0 0.06 0.04
 -6 4 0 0 0.04
 7 -4 0 0.05 0.06
 -7 -4 0 0.05 0.05
 7 4 0 0.14 0.04
 -7 4 0 0.01 0.05
 7 4 0 0.01 0.03
 -7 4 0 0.03 0.04
 -7 4 0 0 0.04
 -7 4 0 -0.03 0.04
 8 -4 0 10.23 0.29
 -8 -4 0 10.4 0.52
 -8 4 0 10.85 0.29
 8 4 0 10.39 0.25
 -8 4 0 10.13 0.4
 8 4 0 10.56 0.26
 -8 4 0 10.63 0.3
 -9 -4 0 0.73 0.19
 -9 4 0 0.73 0.1
 -9 4 0 0.74 0.11
 -10 -4 0 6.06 0.35
 -10 4 0 6.25 0.24
 -10 4 0 5.75 0.23
 -11 4 0 1.09 0.14
 -11 4 0 0.91 0.12
 0 -5 0 -0.02 0.04
 0 -5 0 0.04 0.19
 0 -5 0 -0.03 0.02
 0 -5 0 -0.04 0.22
 0 5 0 -0.03 0.02
 0 5 0 -0.01 0.03
 0 5 0 0 0.05
 0 5 0 0 0.03
 1 -5 0 4.42 0.13
 1 -5 0 4.68 0.1
 1 -5 0 4.45 0.32
 1 -5 0 4.54 0.16
 -1 -5 0 4.65 0.25
 -1 -5 0 4.43 0.15
 -1 -5 0 4.62 0.34
 1 5 0 4.5 0.15
 1 5 0 4.41 0.12
 1 5 0 4.71 0.11
 -1 5 0 4.21 0.11
 -1 5 0 4.37 0.12
 -1 5 0 4.54 0.16
 -1 5 0 4.44 0.18
 1 5 0 4.31 0.16
 -1 5 0 4.53 0.16
 -2 -5 0 17.77 0.32
 2 -5 0 17.91 0.31
 2 -5 0 17.88 0.26
 -2 -5 0 17.29 0.72
 2 5 0 17.31 0.35
 -2 5 0 16.9 0.3
 2 5 0 17.38 0.36
 2 5 0 18.01 0.51
 -2 5 0 17.44 0.35
 -2 5 0 17.2 0.32
 -2 5 0 17.27 0.34
 2 5 0 17.8 0.33
 -2 5 0 16.92 0.28
 -2 5 0 17.88 0.35
 3 -5 0 37.05 1.39
 3 -5 0 35.87 1.33
 3 -5 0 37.1 0.51
 -3 -5 0 36.08 0.52
 -3 -5 0 38.2 0.5
 3 -5 0 36.97 0.62
 3 -5 0 37.44 0.71
 -3 5 0 36.48 0.9
 3 5 0 36.98 0.53
 -3 5 0 36.36 0.47
 3 5 0 36.09 0.49
 -3 5 0 36.08 0.56
 3 5 0 37.71 0.66
 -3 5 0 37.24 0.68
 3 5 0 34.94 0.66
 -3 5 0 36.28 0.66
 -3 5 0 36.05 0.7
 -4 -5 0 27.71 1.02
 4 -5 0 28.16 0.48
 4 -5 0 28.05 0.44
 -4 -5 0 27.95 0.38
 4 -5 0 27.72 0.51
 -4 5 0 27.71 0.43
 -4 5 0 27.61 0.45
 -4 5 0 27.52 0.5
 4 5 0 28.33 0.56
 -4 5 0 28.39 0.55
 -4 5 0 28.18 0.52
 4 5 0 27.58 0.96
 -4 5 0 27.83 0.56
 4 5 0 27.54 0.52
 -5 -5 0 0.19 0.19
 5 -5 0 0.2 0.06
 5 -5 0 0.21 0.03
 5 -5 0 0.25 0.2
 -5 5 0 0.23 0.28
 -5 5 0 0.23 0.05
 -5 5 0 0.21 0.06
 -5 5 0 0.17 0.04
 -5 5 0 0.22 0.21
 5 5 0 0.23 0.04
 -5 5 0 0.19 0.05
 5 5 0 0.1 0.07
 5 5 0 0.25 0.04
 6 -5 0 2.16 0.14
 6 -5 0 2.25 0.06
 -6 -5 0 2.08 0.34
 6 5 0 2.13 0.09
 -6 5 0 2.15 0.09
 6 5 0 2.12 0.1
 -6 5 0 2.15 0.11
 -6 5 0 2.03 0.24
 -6 5 0 2.27 0.45
 -6 5 0 2.04 0.11
 -7 -5 0 0.21 0.06
 7 -5 0 0.2 0.08
 -7 5 0 0.24 0.05
 7 5 0 0.28 0.05
 -7 5 0 0.22 0.06
 7 5 0 0.27 0.12
 -7 5 0 0.21 0.05
 -7 5 0 0.2 0.05
 8 -5 0 4.2 0.21
 -8 -5 0 3.96 0.26
 -8 5 0 4.05 0.32
 -8 5 0 4.06 0.17
 -8 5 0 3.68 0.29
 8 5 0 3.6 0.14
 -9 -5 0 3.76 0.43
 9 -5 0 3.61 0.21
 -9 5 0 3.55 0.17
 -9 5 0 3.42 0.17
 -10 -5 0 3.99 0.32
 -10 5 0 3.73 0.2
 -10 5 0 3.52 0.19
 -11 -5 0 3.28 0.23
 -11 5 0 3.57 0.21
 -11 5 0 3 0.19
 0 -6 0 11.48 0.55
 0 -6 0 11.46 0.25
 0 -6 0 11.96 0.22
 0 6 0 11.12 0.25
 0 6 0 11.98 0.24
 0 6 0 11.17 0.26
 0 6 0 11.6 0.27
 0 6 0 11.3 0.62
 1 -6 0 4.58 0.16
 -1 -6 0 4.35 0.16
 1 -6 0 4.49 0.16
 1 -6 0 4.68 0.11
 -1 -6 0 4.68 0.18
 -1 -6 0 4.58 0.62
 -1 6 0 4.57 0.12
 -1 6 0 4.33 0.21
 -1 6 0 4.76 0.1
 -1 6 0 4.56 0.12
 1 6 0 4.54 0.17
 1 6 0 4.8 0.12
 1 6 0 4.6 0.29
 1 6 0 4.49 0.13
 -1 6 0 4.64 0.12
 -1 6 0 4.72 0.18
 -2 -6 0 15.47 0.73
 2 -6 0 15.91 0.29
 2 -6 0 15.63 0.31
 -2 -6 0 15.5 0.31
 2 -6 0 16.04 0.33
 2 -6 0 15.96 0.3
 -2 6 0 16.36 0.34
 2 6 0 15.6 0.32
 2 6 0 15.7 1.04
 -2 6 0 15.46 0.32
 -2 6 0 15.28 0.52
 -2 6 0 16.19 0.33
 -2 6 0 15.57 0.41
 -2 6 0 15.65 0.53
 2 6 0 15.62 0.36
 2 6 0 16.08 0.31
 3 -6 0 0.03 0.04
 3 -6 0 0.02 0.02
 -3 -6 0 0 0.1
 3 -6 0 0.06 0.17
 -3 6 0 0.06 0.21
 3 6 0 0.04 0.3
 -3 6 0 -0.03 0.03
 -3 6 0 0.03 0.04
 3 6 0 0.04 0.04
 -3 6 0 0.01 0.03
 -3 6 0 -0.08 0.03
 3 6 0 0.03 0.02
 -3 6 0 0.03 0.18
 4 -6 0 0.38 0.26
 4 -6 0 0.43 0.04
 4 -6 0 0.54 0.14
 -4 -6 0 0.36 0.1
 -4 6 0 0.47 0.09
 -4 6 0 0.43 0.18
 -4 6 0 0.39 0.06
 4 6 0 0.42 0.09
 -4 6 0 0.43 0.06
 4 6 0 0.4 0.09
 -4 6 0 0.42 0.07
 4 6 0 0.36 0.04
 -4 6 0 0.36 0.15
 -5 -6 0 -0.05 0.05
 5 -6 0 0.04 0.02
 5 -6 0 0.06 0.07
 -5 6 0 0.07 0.06
 -5 6 0 0.17 0.05
 5 6 0 0.06 0.03
 -5 6 0 0.06 0.04
 -5 6 0 0.05 0.04
 -5 6 0 0.02 0.03
 5 6 0 0.15 0.07
 -5 6 0 0.08 0.12
 6 -6 0 1.97 0.07
 6 -6 0 2.09 0.16
 -6 -6 0 2.02 0.16
 -6 6 0 2.15 0.13
 6 6 0 2.17 0.1
 -6 6 0 2.16 0.1
 -6 6 0 2.24 0.12
 -6 6 0 2.12 0.23
 -6 6 0 2.12 0.12
 -7 -6 0 0.01 0.15
 7 -6 0 0.2 0.09
 7 -6 0 0.04 0.02
 -7 6 0 0.05 0.05
 -7 6 0 -0.02 0.05
 -7 6 0 0.11 0.05
 7 6 0 0.08 0.04
 -7 6 0 0.09 0.04
 8 -6 0 1.18 0.14
 -8 -6 0 1.09 0.33
 -8 6 0 0.98 0.09
 -8 6 0 1.2 0.11
 8 6 0 1.22 0.14
 -8 6 0 1.07 0.11
 -9 -6 0 -0.03 0.14
 9 -6 0 0.05 0.09
 -9 6 0 0.04 0.06
 -9 6 0 0.05 0.06
 -9 6 0 0.1 0.08
 -10 -6 0 0.96 0.13
 -10 6 0 1.04 0.13
 -10 6 0 0.92 0.14
 0 -7 0 -0.03 0.05
 0 -7 0 -0.01 0.14
 0 -7 0 -0.04 0.04
 0 -7 0 -0.01 0.02
 0 7 0 -0.04 0.23
 0 7 0 -0.01 0.03
 0 7 0 0.01 0.14
 0 7 0 0.01 0.06
 0 7 0 -0.02 0.03
 1 -7 0 0.28 0.17
 -1 -7 0 0.29 0.05
 -1 -7 0 0.25 0.07
 1 -7 0 0.33 0.04
 1 -7 0 0.35 0.07
 1 -7 0 0.42 0.34
 -1 -7 0 0.37 0.36
 -1 7 0 0.24 0.12
 -1 7 0 0.37 0.04
 1 7 0 0.34 0.26
 -1 7 0 0.32 0.22
 1 7 0 0.36 0.04
 -1 7 0 0.31 0.06
 1 7 0 0.34 0.05
 1 7 0 0.36 0.33
 -1 7 0 0.41 0.05
 -1 7 0 0.44 0.35
 2 -7 0 17.74 0.52
 2 -7 0 17.69 0.22
 2 -7 0 17.63 0.38
 -2 -7 0 17.69 0.37
 2 -7 0 17.61 0.33
 -2 7 0 17.63 0.74
 -2 7 0 17.03 0.79
 -2 7 0 17.46 0.36
 -2 7 0 16.91 0.36
 2 7 0 17.05 0.36
 -2 7 0 17.19 1.03
 2 7 0 18.06 0.34
 2 7 0 18.07 0.39
 -2 7 0 17.8 0.36
 3 -7 0 2.64 0.09
 3 -7 0 2.58 0.09
 -3 -7 0 2.37 0.34
 3 -7 0 2.58 0.28
 -3 7 0 2.47 0.17
 -3 7 0 2.38 0.41
 3 7 0 2.44 0.16
 -3 7 0 2.46 0.12
 -3 7 0 2.67 0.16
 3 7 0 2.72 0.09
 -3 7 0 2.54 0.1
 3 7 0 2.71 0.11
 -3 7 0 2.62 0.24
 -4 -7 0 2.32 0.21
 4 -7 0 2.16 0.08
 4 -7 0 2.38 0.1
 -4 7 0 2.23 0.1
 -4 7 0 2.28 0.13
 -4 7 0 2.33 0.11
 4 7 0 2.22 0.11
 -4 7 0 2.17 0.1
 -4 7 0 2.27 0.16
 -4 7 0 2.3 0.54
 5 -7 0 2.91 0.11
 -5 -7 0 2.61 0.15
 5 -7 0 2.73 0.09
 -5 7 0 2.78 0.13
 -5 7 0 3.17 0.13
 5 7 0 2.94 0.12
 -5 7 0 2.59 0.17
 -5 7 0 2.76 0.12
 -5 7 0 2.58 0.12
 6 -7 0 0.22 0.03
 -6 -7 0 0.27 0.17
 6 -7 0 0.24 0.33
 -6 7 0 0.21 0.06
 -6 7 0 0.19 0.05
 -6 7 0 0.22 0.06
 6 7 0 0.24 0.07
 -6 7 0 0.23 0.06
 7 -7 0 0.28 0.04
 -7 -7 0 0.25 0.3
 7 -7 0 0.35 0.38
 -7 7 0 0.21 0.07
 -7 7 0 0.16 0.06
 -7 7 0 0.25 0.06
 7 7 0 0.36 0.06
 -7 7 0 0.33 0.07
 8 -7 0 13.44 0.27
 8 -7 0 14.61 1.5
 -8 -7 0 13.48 0.33
 -8 7 0 13.27 0.37
 8 7 0 13.47 0.47
 -8 7 0 13.63 0.36
 -8 7 0 13.92 0.32
 9 -7 0 0.16 0.52
 9 -7 0 -0.04 0.03
 -9 -7 0 0.07 0.09
 -9 7 0 -0.01 0.36
 -9 7 0 -0.03 0.11
 -9 7 0 0.09 0.07
 -10 7 0 0.06 0.07
 -10 7 0 0.07 0.08
 0 -8 0 0.04 0.26
 0 -8 0 0.12 0.06
 0 -8 0 0.12 0.08
 0 -8 0 0.12 0.03
 0 8 0 0.09 0.07
 0 8 0 0.08 0.04
 0 8 0 0.09 0.07
 0 8 0 0.11 0.23
 0 8 0 0.06 0.05
 1 -8 0 4.67 0.2
 1 -8 0 4.35 0.72
 1 -8 0 4.49 0.12
 -1 -8 0 3.76 0.56
 1 -8 0 3.97 0.52
 -1 -8 0 4.26 0.26
 1 8 0 4.27 0.14
 -1 8 0 4.33 0.14
 -1 8 0 4.43 0.13
 1 8 0 4.3 0.12
 1 8 0 4.3 0.33
 -1 8 0 4.25 0.2
 -1 8 0 4.69 0.73
 -1 8 0 4.21 0.13
 -1 8 0 4.08 0.16
 2 -8 0 3.35 0.1
 2 -8 0 3.4 0.28
 2 -8 0 3.34 0.17
 -2 -8 0 3.58 0.76
 -2 8 0 3.25 0.19
 2 8 0 3.62 0.18
 -2 8 0 3.65 0.34
 -2 8 0 3.23 0.12
 2 8 0 3.49 0.11
 -2 8 0 3.38 0.12
 -2 8 0 3.45 0.13
 -2 8 0 3.45 0.35
 2 8 0 3.5 0.13
 3 -8 0 2.01 0.08
 -3 -8 0 2.13 0.15
 3 -8 0 1.92 0.37
 -3 8 0 2.16 0.17
 3 8 0 2.1 0.11
 -3 8 0 2.04 0.12
 -3 8 0 2.21 0.55
 -3 8 0 1.93 0.12
 -3 8 0 1.95 0.1
 -3 8 0 2.15 0.1
 -4 -8 0 23.69 0.47
 4 -8 0 24.25 1.21
 4 -8 0 24.43 0.45
 4 8 0 24.53 0.49
 -4 8 0 24.93 0.66
 -4 8 0 24.01 0.49
 -4 8 0 24.11 0.5
 -4 8 0 24.17 0.5
 -4 8 0 23.94 0.51
 -5 -8 0 0.11 0.08
 5 -8 0 0.12 0.04
 5 -8 0 0.03 0.26
 5 8 0 0.08 0.14
 -5 8 0 0.08 0.05
 -5 8 0 0.18 0.06
 -5 8 0 0.23 0.34
 -5 8 0 0.18 0.08
 -5 8 0 0.14 0.05
 -6 -8 0 0.02 0.07
 6 -8 0 0.02 0.03
 6 -8 0 0.03 0.06
 6 8 0 0.11 0.05
 -6 8 0 0 0.04
 -6 8 0 0.08 0.05
 -6 8 0 -0.02 0.05
 -6 8 0 -0.02 0.05
 7 -8 0 3.44 0.11
 7 -8 0 3.39 0.13
 -7 -8 0 3.31 0.23
 -7 8 0 3.3 0.16
 -7 8 0 3.35 0.13
 7 8 0 3.43 0.15
 -7 8 0 3.41 0.15
 -7 8 0 3.18 0.17
 8 -8 0 0.14 0.04
 8 -8 0 0.19 0.09
 -8 -8 0 0.09 0.19
 8 8 0 0.15 0.06
 -8 8 0 0.18 0.07
 -8 8 0 0.17 0.07
 -8 8 0 0.23 0.08
 9 -8 0 0.27 0.09
 9 -8 0 0.13 0.04
 -9 -8 0 0.18 0.17
 -9 8 0 0.16 0.23
 -9 8 0 0.23 0.13
 -9 8 0 0.11 0.09
 10 -8 0 0.33 0.05
 -10 8 0 0.42 0.1
 -10 8 0 0.25 0.1
 0 -9 0 0.05 0.03
 0 -9 0 0.01 0.04
 0 -9 0 0.02 0.18
 0 9 0 0.01 0.07
 0 9 0 0.02 0.03
 0 9 0 0 0.04
 0 9 0 0.1 0.12
 -1 -9 0 2.88 0.18
 1 -9 0 3.19 0.27
 -1 -9 0 2.93 0.63
 1 -9 0 3.27 0.1
 -1 9 0 3.15 0.12
 -1 9 0 2.84 0.19
 -1 9 0 3.11 0.52
 1 9 0 3.36 0.19
 1 9 0 2.96 0.13
 -1 9 0 3.15 0.13
 1 9 0 3.14 0.11
 1 9 0 3.16 0.19
 -1 9 0 3.21 0.13
 2 -9 0 4.64 0.13
 -2 -9 0 4.88 0.35
 2 -9 0 4.21 0.2
 -2 9 0 4.38 0.15
 -2 9 0 4.79 0.44
 2 9 0 4.47 0.16
 -2 9 0 4.76 0.84
 -2 9 0 4.64 0.21
 -2 9 0 4.26 0.14
 -2 9 0 4.46 0.22
 3 -9 0 1.6 0.08
 3 -9 0 1.69 0.15
 -3 -9 0 1.89 0.17
 3 9 0 1.74 0.11
 -3 9 0 1.56 0.1
 -3 9 0 1.48 0.1
 -3 9 0 1.69 0.1
 -3 9 0 1.66 0.16
 -3 9 0 1.77 0.11
 -4 -9 0 22.12 1.45
 4 -9 0 22.54 0.42
 4 -9 0 21.97 0.7
 -4 9 0 22.17 0.46
 -4 9 0 22.29 0.38
 -4 9 0 22.05 0.48
 -4 9 0 22.16 0.48
 4 9 0 21.97 0.47
 -4 9 0 22.23 0.5
 5 -9 0 0.13 0.09
 -5 -9 0 0.07 0.44
 5 -9 0 0.02 0.03
 5 9 0 -0.03 0.05
 -5 9 0 0.07 0.05
 -5 9 0 0.01 0.05
 -5 9 0 0 0.05
 -5 9 0 0.03 0.4
 -5 9 0 0.05 0.36
 6 -9 0 11.65 0.26
 6 -9 0 12.11 0.36
 -6 -9 0 11.72 0.88
 -6 9 0 12.51 0.31
 6 9 0 12.33 0.31
 -6 9 0 12.01 0.28
 -6 9 0 12.04 0.33
 -6 9 0 12.24 0.33
 7 -9 0 3.86 0.13
 7 -9 0 4.11 0.73
 -7 -9 0 4.11 0.22
 -7 9 0 3.93 0.21
 -7 9 0 3.96 0.18
 -7 9 0 3.94 0.16
 7 9 0 3.71 0.25
 -7 9 0 3.8 0.18
 -8 -9 0 0.11 0.29
 8 -9 0 -0.01 0.42
 8 -9 0 0.07 0.04
 -8 9 0 -0.07 0.07
 -8 9 0 0.08 0.06
 8 9 0 0.11 0.19
 -8 9 0 0.01 0.06
 9 -9 0 1.25 0.09
 9 -9 0 1.33 0.42
 -9 9 0 1.28 0.15
 -9 9 0 1.09 0.14
 0 -10 0 8.39 0.16
 0 10 0 8.91 0.22
 0 10 0 8.46 0.24
 1 -10 0 1.11 0.07
 -1 -10 0 0.91 0.12
 -1 -10 0 1.14 0.15
 1 -10 0 1.09 0.52
 -1 10 0 1.09 0.08
 1 10 0 0.93 0.1
 -1 10 0 1.03 0.1
 2 -10 0 4.84 0.14
 -2 -10 0 5.07 0.25
 2 -10 0 4.99 0.35
 -2 10 0 4.79 0.16
 -2 10 0 4.69 0.33
 2 10 0 4.74 0.18
 -3 -10 0 1.48 0.29
 3 -10 0 1.58 0.16
 3 -10 0 1.54 0.09
 -3 10 0 1.75 0.11
 -3 10 0 1.76 0.1
 -3 10 0 1.7 0.18
 3 10 0 1.69 0.11
 -3 10 0 1.7 0.11
 4 -10 0 0.1 0.04
 -4 -10 0 0.01 0.34
 4 -10 0 0.02 0.09
 -4 10 0 0.27 0.07
 4 10 0 0.02 0.05
 -4 10 0 -0.02 0.05
 -4 10 0 0.1 0.26
 -4 10 0 0.1 0.05
 -5 -10 0 1.36 0.39
 5 -10 0 1.26 0.1
 5 -10 0 1.11 0.08
 5 10 0 1.23 0.11
 -5 10 0 1.53 0.12
 -5 10 0 1.08 0.2
 -5 10 0 1.25 0.11
 -5 10 0 1.27 0.1
 6 -10 0 15.8 0.34
 -6 -10 0 16.98 1.29
 6 -10 0 16.93 0.78
 -6 10 0 16.99 0.42
 -6 10 0 16.84 0.43
 6 10 0 17.27 0.4
 -6 10 0 17.01 0.38
 -6 10 0 17.24 0.4
 7 -10 0 -0.01 0.04
 7 -10 0 0.12 0.11
 -7 -10 0 0.03 0.09
 -7 10 0 0.1 0.07
 -7 10 0 0 0.07
 7 10 0 -0.02 0.06
 -7 10 0 0.04 0.06
 -7 10 0 0.02 0.06
 8 -10 0 1.8 0.44
 8 -10 0 1.59 0.1
 -8 10 0 1.82 0.15
 -8 10 0 1.62 0.17
 -8 10 0 1.91 0.16
 8 10 0 2.02 0.14
 0 -11 0 0.06 0.09
 0 11 0 0.46 0.2
 -1 -11 0 0.12 0.24
 1 -11 0 0.04 0.37
 -1 11 0 0 0.06
 -1 11 0 0.21 0.05
 1 11 0 0.14 0.09
 2 -11 0 0.39 0.11
 2 -11 0 0.35 0.05
 -2 -11 0 0.33 0.11
 -2 11 0 0.4 0.07
 2 11 0 0.43 0.08
 -2 11 0 0.34 0.06
 3 -11 0 0.1 0.41
 3 -11 0 0.02 0.04
 -3 -11 0 0.14 0.11
 -3 11 0 0.03 0.05
 -3 11 0 0.08 0.06
 3 11 0 0.09 0.06
 4 -11 0 0.8 0.15
 -4 -11 0 0.88 0.15
 4 -11 0 0.79 0.08
 -4 11 0 0.76 0.1
 -4 11 0 1.04 0.15
 -4 11 0 0.76 0.1
 4 11 0 0.8 0.11
 -4 11 0 0.85 0.11
 5 -11 0 -0.11 0.11
 -5 -11 0 -0.02 0.09
 -5 11 0 -0.1 0.11
 5 11 0 0.09 0.06
 -5 11 0 0 0.08
 -5 11 0 0.07 0.06
 -5 11 0 -0.04 0.05
 6 -11 0 3.26 0.88
 6 -11 0 3.35 0.13
 -6 -11 0 3.37 0.25
 -6 11 0 3.44 0.17
 -6 11 0 3.11 0.22
 -6 11 0 3.05 0.16
 -6 11 0 3.62 0.18
 6 11 0 3.26 0.17
 7 -11 0 0.12 0.05
 -7 -11 0 -0.1 0.09
 7 -11 0 0.01 0.09
 -7 11 0 0.02 0.07
 -7 11 0 0.02 0.07
 -7 11 0 -0.14 0.07
 7 11 0 0.03 0.07
 -7 11 0 -0.02 0.07
 8 -11 0 5.46 0.18
 8 11 0 5.87 0.22
 -8 11 0 6.03 0.26
 -8 11 0 5.33 0.24
 0 -12 0 8.66 0.78
 0 12 0 10.41 0.3
 1 -12 0 10.14 0.33
 -1 12 0 10.23 0.35
 1 12 0 10.39 0.3
 2 -12 0 3.83 0.24
 -2 12 0 4.12 0.17
 2 12 0 3.7 0.18
 3 -12 0 0.55 0.35
 -3 -12 0 0.62 0.39
 3 -12 0 0.8 0.08
 -3 12 0 0.51 0.2
 3 12 0 0.63 0.1
 -3 12 0 0.4 0.07
 4 -12 0 0.27 0.06
 4 -12 0 0.33 0.56
 -4 -12 0 0.34 0.59
 4 12 0 0.16 0.08
 -4 12 0 0.22 0.07
 -4 12 0 0.31 0.07
 -5 -12 0 3.6 0.9
 5 -12 0 3.8 0.15
 5 -12 0 4.21 0.26
 5 12 0 3.94 0.19
 -5 12 0 3.35 0.17
 -5 12 0 3.67 0.3
 -6 -12 0 2.19 0.64
 6 -12 0 2.71 0.26
 6 -12 0 2.2 0.13
 -6 12 0 2.16 0.17
 -6 12 0 2.42 0.16
 -6 12 0 2.15 0.16
 -6 12 0 2.39 0.25
 6 12 0 2.28 0.16
 7 -12 0 0.49 0.07
 7 12 0 0.96 0.13
 -7 12 0 0.7 0.27
 -7 12 0 0.45 0.1
 0 -13 0 0.05 0.1
 0 13 0 0.05 0.07
 1 -13 0 10.3 0.38
 -1 13 0 10.87 0.32
 1 13 0 11.43 0.78
 2 -13 0 20.43 0.44
 2 13 0 20.78 0.52
 -2 13 0 20.4 0.48
 3 -13 0 1.73 0.67
 3 13 0 1.93 0.14
 -3 13 0 1.59 0.32
 4 -13 0 0.67 0.07
 -4 -13 0 0.54 0.34
 4 -13 0 0.59 0.16
 4 13 0 0.46 0.09
 -4 13 0 0.49 0.09
 -4 13 0 0.72 0.11
 5 -13 0 0.56 0.07
 -5 -13 0 0.39 0.34
 5 13 0 0.53 0.1
 -5 13 0 0.63 0.1
 -5 13 0 0.56 0.24
 0 -14 0 3.66 0.26
 0 14 0 3.84 0.48
 1 -14 0 11.1 0.85
 1 14 0 11 0.33
 -1 14 0 10.47 0.32
 2 14 0 14.18 0.47
 -2 14 0 13.85 0.38
 3 14 0 1.87 0.27
 -3 14 0 2.08 0.22
 -4 14 0 4.79 0.22
 4 14 0 5.14 0.23
 12 0 -1 0.01 0.07
 -12 0 1 0.04 0.07
 11 0 -1 5.46 0.21
 -11 0 1 5.46 0.28
 -11 0 1 5.42 0.21
 -10 0 1 -0.01 0.06
 -10 0 1 0.06 0.06
 -9 0 1 7.56 0.23
 -9 0 1 7.4 0.23
 8 0 -1 0.04 0.06
 -8 0 1 -0.03 0.04
 -8 0 1 0.01 0.06
 -8 0 1 -0.03 0.04
 -7 0 1 1.8 0.09
 -7 0 1 1.76 0.09
 7 0 -1 1.9 0.11
 7 0 -1 1.79 0.56
 -7 0 1 1.71 0.09
 -7 0 1 1.72 0.1
 6 0 -1 0.01 0.2
 -6 0 1 0 0.03
 -6 0 1 0.02 0.05
 -6 0 1 0.02 0.04
 6 0 -1 0.02 0.19
 -6 0 1 -0.02 0.2
 -6 0 1 -0.03 0.03
 5 0 -1 50.22 1.73
 -5 0 1 49.7 0.61
 -5 0 1 51.37 0.94
 -5 0 1 51.42 0.92
 -5 0 1 51.4 0.51
 -5 0 1 51.51 0.97
 5 0 -1 51.95 0.68
 5 0 -1 51.83 0.63
 -5 0 1 49.61 0.5
 4 0 -1 -0.05 0.11
 4 0 -1 -0.07 0.13
 4 0 -1 -0.07 0.14
 -4 0 1 -0.07 0.11
 -4 0 1 -0.03 0.03
 -4 0 1 -0.08 0.12
 -4 0 1 -0.09 0.02
 3 0 -1 212.57 2.23
 -3 0 1 212.33 3.13
 3 0 -1 209.35 2
 -3 0 1 207.41 2
 3 0 -1 215.45 2.21
 -2 0 1 -0.08 0.03
 -2 0 1 -0.11 0.08
 2 0 -1 -0.11 0.05
 2 0 -1 -0.1 0.03
 2 0 -1 -0.11 0.07
 1 0 -1 93.84 0.93
 -1 0 1 95.07 1.24
 -1 0 1 90.96 0.88
 1 0 -1 90.18 1.06
 -1 0 1 95.22 0.93
 0 0 1 -0.05 0.02
 0 0 1 -0.03 0.01
 -1 0 -1 0.17 0.02
 1 0 1 0.18 0.04
 1 0 1 0.24 0.02
 1 0 1 0.27 0.03
 2 0 1 -0.01 0.04
 -2 0 -1 0 0.02
 2 0 1 0.01 0.03
 -2 0 -1 -0.02 0.1
 -3 0 -1 35.24 0.65
 3 0 1 35.99 0.38
 -3 0 -1 35.1 0.43
 -3 0 -1 37.27 0.39
 3 0 1 35.84 0.41
 -4 0 -1 -0.04 0.03
 -4 0 -1 -0.01 0.03
 -4 0 -1 0.01 0.03
 4 0 1 0 0.03
 4 0 1 0 0.03
 -4 0 -1 0.01 0.04
 -5 0 -1 30.28 0.73
 -5 0 -1 30.1 0.57
 5 0 1 28.89 1.09
 -5 0 -1 29.47 0.36
 5 0 1 30.6 0.41
 5 0 1 30.45 0.39
 -5 0 -1 29.01 0.58
 -6 0 -1 0.02 0.03
 -6 0 -1 0.05 0.04
 -6 0 -1 -0.01 0.06
 6 0 1 -0.05 0.04
 6 0 1 0.03 0.04
 -6 0 -1 0.04 0.08
 7 0 1 1.45 0.1
 -7 0 -1 1.31 0.07
 -7 0 -1 1.52 0.09
 7 0 1 1.52 0.1
 -7 0 -1 1.55 0.09
 -7 0 -1 1.46 0.09
 -8 0 -1 0.04 0.05
 -8 0 -1 -0.11 0.04
 -9 0 -1 0.46 0.08
 9 0 1 0.33 0.07
 -9 0 -1 0.48 0.08
 -10 0 -1 -0.05 0.05
 10 0 1 0.06 0.06
 -10 0 -1 0.09 0.06
 -11 0 -1 1.54 0.14
 11 0 1 1.6 0.13
 -11 0 -1 1.71 0.14
 12 -1 -1 0.26 0.08
 -12 1 1 0.55 0.09
 -12 1 1 0.28 0.09
 -11 -1 1 -0.14 0.05
 11 1 -1 -0.01 0.05
 -11 1 1 -0.04 0.09
 -11 1 1 0.14 0.07
 -10 -1 1 18.74 0.43
 -10 -1 1 18.22 0.53
 -10 1 1 18.78 0.45
 -10 1 1 18.3 0.44
 10 1 -1 18.69 0.43
 -9 -1 1 0.51 0.07
 9 -1 -1 0.41 0.37
 -9 -1 1 0.32 0.06
 -9 1 1 0.44 0.08
 9 1 -1 0.43 0.07
 -9 1 1 0.39 0.07
 -8 -1 1 19.09 0.41
 8 -1 -1 18.58 1.29
 -8 -1 1 18.58 0.41
 8 -1 -1 18.57 0.26
 -8 1 1 18.25 0.47
 -8 1 1 18.42 0.74
 -8 1 1 18.68 0.41
 -8 1 1 18.68 0.42
 7 -1 -1 0.49 0.25
 -7 -1 1 0.39 0.06
 -7 -1 1 0.48 0.06
 7 -1 -1 0.36 0.07
 -7 1 1 0.3 0.05
 7 1 -1 0.48 0.3
 -7 1 1 0.46 0.33
 -7 1 1 0.37 0.06
 -7 1 1 0.34 0.11
 -7 1 1 0.39 0.37
 6 -1 -1 5.69 0.17
 -6 -1 1 5.68 0.15
 -6 -1 1 5.59 0.15
 6 -1 -1 5.92 0.75
 6 -1 -1 5.32 0.59
 -6 1 1 5.38 0.18
 -6 1 1 5.58 0.24
 -6 1 1 5.45 0.09
 -6 1 1 5.56 0.12
 -6 1 1 5.31 0.55
 6 1 -1 5.43 0.78
 6 1 -1 5.29 0.6
 -6 1 1 5.48 0.16
 5 -1 -1 0.05 0.16
 -5 -1 1 -0.01 0.03
 -5 -1 1 0.01 0.03
 5 -1 -1 0 0.03
 5 -1 -1 0.02 0.03
 5 -1 -1 -0.07 0.04
 -5 1 1 0.02 0.04
 5 1 -1 -0.02 0.04
 -5 1 1 0.01 0.04
 -5 1 1 0 0.03
 -5 1 1 0.01 0.05
 -5 1 1 0.01 0.03
 5 1 -1 0.04 0.23
 5 1 -1 0.04 0.04
 -5 1 1 0.01 0.1
 4 -1 -1 4.04 0.13
 4 -1 -1 3.99 0.1
 -4 -1 1 4.02 0.11
 4 -1 -1 3.94 0.11
 -4 1 1 3.87 0.12
 -4 1 1 3.82 0.26
 -4 1 1 3.88 0.11
 4 1 -1 4.09 0.13
 4 1 -1 4.03 0.55
 -4 1 1 3.88 0.1
 -4 1 1 4.08 0.11
 4 1 -1 3.81 0.1
 -4 1 1 3.95 0.12
 3 -1 -1 75.72 0.8
 -3 -1 1 77.72 0.87
 -3 -1 1 76.39 0.78
 -3 -1 1 76.15 0.76
 3 -1 -1 78.13 0.78
 3 -1 -1 77.71 0.76
 -3 1 1 78.12 0.72
 -3 1 1 76.98 1.29
 3 1 -1 76.99 0.93
 -3 1 1 77.56 0.77
 -3 1 1 76.33 1.53
 3 1 -1 75.91 0.78
 -3 1 1 74.63 0.78
 -3 1 1 75.71 1.33
 3 1 -1 76.98 1.58
 -2 -1 1 1.22 0.04
 2 -1 -1 0.98 0.14
 -2 -1 1 1.27 0.12
 2 -1 -1 1.18 0.12
 2 -1 -1 1.21 0.06
 -2 1 1 1.28 0.06
 -2 1 1 1.3 0.05
 2 1 -1 1.33 0.07
 2 1 -1 1.11 0.04
 -2 1 1 1.21 0.05
 -2 1 1 1.09 0.14
 -2 1 1 1.26 0.05
 2 1 -1 1.12 0.18
 1 -1 -1 62.5 0.62
 -1 -1 1 63.75 0.66
 1 -1 -1 60.59 0.57
 -1 -1 1 56.2 0.65
 1 1 -1 63.53 0.67
 -1 1 1 62.88 0.61
 -1 1 1 63.23 0.62
 0 -1 1 0.41 0.04
 0 -1 -1 0.36 0.03
 0 -1 1 0.43 0.06
 0 -1 1 0.39 0.02
 0 -1 -1 0.31 0.03
 0 -1 -1 0.33 0.05
 0 -1 -1 0.39 0.03
 0 1 1 0.4 0.03
 0 1 -1 0.38 0.04
 0 1 1 0.39 0.02
 0 1 1 0.3 0.02
 0 1 -1 0.37 0.03
 0 1 1 0.31 0.09
 1 -1 1 4.02 0.13
 -1 -1 -1 3.6 0.08
 1 -1 1 3.83 0.09
 1 -1 1 3.96 0.08
 1 -1 1 4.07 0.11
 -1 1 -1 3.78 0.09
 -1 1 -1 3.94 0.25
 1 1 1 3.93 0.06
 -1 1 -1 3.76 0.09
 2 -1 1 -0.03 0.03
 -2 -1 -1 -0.12 0.03
 2 -1 1 -0.05 0.07
 2 -1 1 -0.07 0.02
 -2 -1 -1 -0.06 0.08
 2 1 1 -0.07 0.03
 -2 1 -1 -0.06 0.05
 -2 1 -1 -0.06 0.05
 2 1 1 -0.03 0.13
 -2 1 -1 -0.04 0.07
 -2 1 -1 -0.06 0.13
 -3 -1 -1 1.26 0.09
 -3 -1 -1 1.33 0.06
 3 -1 1 1.3 0.07
 -3 -1 -1 1.3 0.05
 3 -1 1 1.45 0.32
 3 -1 1 1.25 0.17
 -3 1 -1 1.35 0.09
 3 1 1 1.26 0.28
 -3 1 -1 1.26 0.17
 -3 1 -1 1.49 0.11
 3 1 1 1.36 0.15
 -3 1 -1 1.43 0.07
 -3 1 -1 1.27 0.06
 -3 1 -1 1.27 0.08
 3 1 1 1.3 0.05
 -3 1 -1 1.44 0.05
 3 1 1 1.31 0.06
 -4 -1 -1 0.01 0.02
 -4 -1 -1 0.03 0.03
 -4 -1 -1 0.05 0.03
 4 -1 1 0.04 0.03
 -4 -1 -1 -0.01 0.04
 4 -1 1 0 0.03
 4 -1 1 0.02 0.09
 4 1 1 0.06 0.03
 -4 1 -1 0.01 0.03
 -4 1 -1 0.01 0.16
 -4 1 -1 0.03 0.03
 4 1 1 0.01 0.03
 -4 1 -1 0.01 0.07
 4 1 1 -0.01 0.04
 4 1 1 0.05 0.03
 -4 1 -1 0 0.13
 -5 -1 -1 -0.04 0.03
 -5 -1 -1 0.04 0.03
 5 -1 1 0 0.12
 -5 -1 -1 0.01 0.04
 5 -1 1 0.02 0.04
 5 -1 1 0.08 0.09
 -5 -1 -1 -0.02 0.08
 -5 1 -1 0.03 0.03
 5 1 1 0.06 0.14
 -5 1 -1 0.06 0.03
 -5 1 -1 0.03 0.03
 5 1 1 -0.01 0.19
 5 1 1 0.06 0.04
 -5 1 -1 -0.01 0.16
 -5 1 -1 -0.02 0.03
 5 1 1 0.09 0.03
 -6 -1 -1 13.25 0.3
 6 -1 1 13.32 0.24
 -6 -1 -1 13.64 0.21
 6 -1 1 13.29 0.69
 6 -1 1 14.04 0.21
 -6 -1 -1 13.82 0.3
 -6 -1 -1 13.01 0.67
 -6 1 -1 13.64 0.43
 6 1 1 13.11 0.28
 6 1 1 13.61 0.3
 -6 1 -1 13.74 0.21
 6 1 1 13.64 0.64
 -6 1 -1 13.32 0.33
 -6 1 -1 12.87 0.31
 6 1 1 13.63 0.27
 -6 1 -1 13.31 0.3
 -7 -1 -1 6.68 0.29
 7 -1 1 7.11 0.12
 -7 -1 -1 6.91 0.19
 -7 -1 -1 6.48 0.19
 -7 1 -1 6.61 0.2
 7 1 1 6.59 0.19
 7 1 1 6.84 0.33
 -7 1 -1 6.91 0.25
 -7 1 -1 6.94 0.2
 -8 -1 -1 4.97 0.17
 -8 -1 -1 4.98 0.17
 -8 1 -1 4.97 0.18
 8 1 1 4.81 0.17
 -8 1 -1 4.86 0.18
 -9 -1 -1 0.22 0.06
 -9 -1 -1 0.33 0.07
 -9 1 -1 0.26 0.07
 -9 1 -1 0.29 0.07
 9 1 1 0.45 0.07
 -10 -1 -1 0.04 0.06
 10 -1 1 0.12 0.06
 10 1 1 0.04 0.06
 -10 1 -1 0.05 0.07
 -10 1 -1 0.02 0.06
 -11 -1 -1 0.03 0.06
 11 -1 1 0.11 0.07
 -11 1 -1 0.06 0.07
 -11 1 -1 0.23 0.08
 11 1 1 0.15 0.07
 -11 2 1 1.48 0.13
 -11 2 1 1.49 0.14
 -10 -2 1 8.23 0.24
 10 2 -1 7.98 0.24
 -10 2 1 7.76 0.25
 -10 2 1 8.02 0.26
 -9 -2 1 2.24 0.13
 9 -2 -1 2.37 0.31
 -9 2 1 2.37 0.14
 -9 2 1 2.35 0.13
 9 2 -1 2.26 0.12
 -8 -2 1 0.11 0.03
 -8 -2 1 0.17 0.05
 -8 -2 1 0.13 0.05
 8 -2 -1 0.1 0.16
 -8 -2 1 0.1 0.05
 8 2 -1 0.08 0.04
 -8 2 1 0.1 0.05
 8 2 -1 0.18 0.04
 -8 2 1 0.1 0.05
 -7 -2 1 22.13 0.39
 7 -2 -1 23 0.29
 -7 -2 1 22.07 0.46
 7 -2 -1 21.47 0.32
 7 -2 -1 22.43 0.32
 -7 -2 1 22.9 0.27
 -7 -2 1 22.51 0.45
 -7 2 1 22.01 0.34
 7 2 -1 22.44 0.44
 -7 2 1 22.16 0.28
 7 2 -1 22.4 0.45
 -7 2 1 21.73 0.5
 -7 2 1 22.31 0.44
 -7 2 1 22.32 0.67
 -7 2 1 21.94 0.48
 7 2 -1 22.18 0.31
 -6 -2 1 0.02 0.04
 -6 -2 1 0.03 0.02
 -6 -2 1 0.05 0.03
 -6 -2 1 0.01 0.03
 6 -2 -1 -0.05 0.09
 6 -2 -1 0.02 0.04
 6 2 -1 0.02 0.05
 -6 2 1 0.07 0.15
 6 2 -1 0.05 0.2
 -6 2 1 0 0.17
 -6 2 1 0.02 0.03
 -6 2 1 -0.02 0.03
 -6 2 1 0.06 0.04
 -6 2 1 0.02 0.03
 6 2 -1 0.03 0.03
 5 -2 -1 1.92 0.07
 5 -2 -1 1.83 0.09
 -5 -2 1 1.88 0.09
 -5 -2 1 1.9 0.07
 -5 -2 1 1.95 0.08
 5 -2 -1 1.98 0.38
 -5 -2 1 1.96 0.04
 5 2 -1 1.96 0.08
 -5 2 1 1.92 0.13
 -5 2 1 1.85 0.36
 -5 2 1 1.93 0.12
 -5 2 1 1.85 0.08
 5 2 -1 1.84 0.35
 -5 2 1 1.82 0.09
 5 2 -1 1.95 0.1
 -5 2 1 1.78 0.08
 5 2 -1 1.81 0.16
 -5 2 1 2.34 0.09
 -4 -2 1 10.38 0.21
 4 -2 -1 9.98 0.42
 4 -2 -1 10.03 0.2
 4 -2 -1 10 0.19
 -4 -2 1 10.25 0.19
 -4 -2 1 10.04 0.31
 4 2 -1 10.03 0.69
 -4 2 1 10.12 0.18
 -4 2 1 10.04 0.23
 -4 2 1 9.95 0.37
 -4 2 1 10.24 0.52
 -4 2 1 10.13 0.22
 4 2 -1 10.16 0.21
 4 2 -1 10.01 0.46
 4 2 -1 10.04 0.68
 -4 2 1 9.92 0.62
 4 2 -1 9.77 0.21
 -4 2 1 10.21 0.21
 3 -2 -1 12 0.56
 -3 -2 1 12.73 0.38
 -3 -2 1 12.49 0.34
 3 -2 -1 12.45 0.25
 3 -2 -1 12.42 0.47
 -3 -2 1 12.53 0.18
 3 2 -1 12.35 0.24
 -3 2 1 12.27 0.21
 -3 2 1 12.03 0.55
 3 2 -1 11.75 0.56
 -3 2 1 12.3 0.2
 3 2 -1 12.67 0.72
 -3 2 1 12.1 0.25
 -3 2 1 12.55 0.22
 -3 2 1 11.97 0.24
 2 -2 -1 25.92 0.78
 -2 -2 1 26.76 0.32
 2 -2 -1 26.47 0.28
 2 -2 -1 26.87 0.31
 -2 -2 1 26.8 0.32
 -2 -2 1 26.89 0.95
 2 2 -1 26.35 0.47
 -2 2 1 26.33 0.3
 -2 2 1 27.03 0.32
 -2 2 1 26.2 0.3
 -2 2 1 26.43 0.47
 2 2 -1 26 0.57
 1 -2 -1 402.45 3.86
 1 -2 -1 422.4 4.26
 1 -2 -1 407.16 3.7
 -1 -2 1 409.22 4.02
 -1 -2 1 404.33 4.25
 1 -2 -1 407.07 3.55
 1 2 -1 396.45 4.49
 1 2 -1 414.55 3.84
 -1 2 1 400.93 6.9
 1 2 -1 420.64 6.89
 -1 2 1 403.25 4.32
 -1 2 1 407.02 3.77
 -1 2 1 411.46 3.85
 0 -2 1 15.25 0.2
 0 -2 -1 15.57 0.22
 0 -2 -1 14.97 0.44
 0 -2 1 15.55 0.58
 0 -2 1 15.02 0.51
 0 -2 -1 15.32 0.45
 0 2 1 15.55 0.28
 0 2 -1 15.54 0.29
 0 2 1 15.15 0.21
 0 2 -1 14.92 0.48
 0 2 1 15.24 0.32
 0 2 1 15.38 0.15
 0 2 -1 15.46 0.21
 1 -2 1 1000 10.01
 1 -2 1 912.22 8.26
 -1 -2 -1 936.92 9.14
 -1 -2 -1 965.75 8.58
 -1 -2 -1 968.52 9.62
 1 -2 1 938.5 8.73
 1 2 1 898.16 15.56
 -1 2 -1 931.8 15.56
 1 2 1 938.18 9.52
 -1 2 -1 964.31 9.14
 1 2 1 936.63 9.05
 1 2 1 891.18 9.85
 -1 2 -1 917.87 8.71
 -1 2 -1 906.85 9.97
 2 -2 1 19.32 0.45
 -2 -2 -1 19.48 0.26
 -2 -2 -1 18.74 0.35
 2 -2 1 19.31 0.25
 2 -2 1 19.64 0.55
 -2 2 -1 19.45 0.36
 2 2 1 18.94 0.34
 -2 2 -1 18.76 0.45
 -2 2 -1 19.61 0.25
 -2 2 -1 19.64 0.34
 2 2 1 18.87 0.77
 -2 2 -1 18.72 0.5
 2 2 1 19.35 0.21
 3 -2 1 0.23 0.05
 -3 -2 -1 0.17 0.04
 -3 -2 -1 0.14 0.03
 -3 -2 -1 0.18 0.04
 3 -2 1 0.2 0.18
 3 -2 1 0.19 0.06
 3 2 1 0.14 0.03
 -3 2 -1 0.22 0.02
 -3 2 -1 0.16 0.04
 3 2 1 0.17 0.03
 -3 2 -1 0.19 0.03
 -3 2 -1 0.2 0.03
 3 2 1 0.15 0.13
 3 2 1 0.14 0.03
 -3 2 -1 0.13 0.03
 -3 2 -1 0.24 0.04
 -3 2 -1 0.2 0.03
 -4 -2 -1 5.13 0.3
 -4 -2 -1 5.11 0.13
 -4 -2 -1 4.92 0.13
 4 -2 1 5.15 0.25
 4 -2 1 5.14 0.24
 4 -2 1 4.97 0.37
 -4 2 -1 5.04 0.13
 -4 2 -1 4.9 0.14
 4 2 1 5.32 0.22
 4 2 1 5.04 0.13
 4 2 1 5.05 0.43
 -4 2 -1 4.92 0.13
 -4 2 -1 5.03 0.12
 -4 2 -1 4.93 0.12
 -4 2 -1 4.94 0.14
 4 2 1 5.08 0.11
 4 2 1 5.01 0.12
 -4 2 -1 4.69 0.2
 -5 -2 -1 7.31 0.15
 5 -2 1 7.36 0.22
 -5 -2 -1 7.53 0.19
 5 -2 1 7.38 0.11
 -5 -2 -1 7.43 0.18
 -5 -2 -1 7.14 0.29
 5 -2 1 7.34 0.5
 5 2 1 7.43 0.17
 -5 2 -1 7.21 0.23
 -5 2 -1 7.18 0.19
 -5 2 -1 7.21 0.79
 5 2 1 7.58 0.18
 5 2 1 7.92 0.94
 5 2 1 7.63 0.74
 -5 2 -1 7.27 0.19
 -5 2 -1 7.47 0.16
 5 2 1 7.73 0.95
 -5 2 -1 7.11 0.16
 -5 2 -1 7.05 0.2
 -6 -2 -1 0.61 0.35
 -6 -2 -1 0.61 0.06
 -6 -2 -1 0.67 0.07
 -6 -2 -1 0.55 0.06
 6 -2 1 0.79 0.1
 6 -2 1 0.59 0.07
 6 -2 1 0.64 0.17
 -6 2 -1 0.57 0.12
 -6 2 -1 0.52 0.07
 6 2 1 0.59 0.05
 -6 2 -1 0.62 0.07
 6 2 1 0.65 0.27
 -6 2 -1 0.53 0.06
 -6 2 -1 0.65 0.07
 6 2 1 0.74 0.07
 -7 -2 -1 0.92 0.07
 -7 -2 -1 0.96 0.09
 -7 -2 -1 0.9 0.08
 7 -2 1 0.88 0.12
 -7 2 -1 0.78 0.08
 7 2 1 0.84 0.08
 -7 2 -1 0.79 0.08
 7 2 1 0.92 0.06
 -7 2 -1 1.01 0.11
 -8 -2 -1 4.41 0.15
 -8 -2 -1 4.35 0.16
 -8 2 -1 4.1 0.16
 -8 2 -1 4.33 0.16
 8 2 1 3.98 0.15
 -9 -2 -1 0.94 0.06
 -9 -2 -1 0.84 0.1
 -9 2 -1 0.84 0.1
 -9 2 -1 0.86 0.1
 9 2 1 0.91 0.1
 -10 -2 -1 0 0.11
 -10 -2 -1 -0.04 0.06
 10 2 1 -0.03 0.05
 -10 2 -1 -0.04 0.06
 -10 2 -1 -0.05 0.06
 -11 -2 -1 1.07 0.12
 11 2 1 1.3 0.12
 -11 2 -1 1.34 0.14
 -11 2 -1 1.48 0.14
 -11 3 1 2.84 0.17
 -11 3 1 2.24 0.16
 -10 3 1 0.11 0.07
 -10 3 1 0 0.06
 9 -3 -1 1.07 0.14
 -9 -3 1 0.94 0.1
 -9 -3 1 1.04 0.1
 9 3 -1 1.06 0.09
 -9 3 1 0.89 0.1
 -9 3 1 1.09 0.11
 -8 -3 1 1.94 0.11
 -8 -3 1 1.79 0.12
 8 -3 -1 1.95 0.26
 8 3 -1 1.95 0.1
 -8 3 1 1.69 0.11
 8 3 -1 1.81 0.09
 -8 3 1 1.82 0.12
 -8 3 1 1.75 0.16
 -7 -3 1 7.29 0.15
 7 -3 -1 7.19 0.37
 -7 -3 1 7.37 0.17
 -7 -3 1 7.65 0.19
 -7 3 1 7.54 0.33
 -7 3 1 7.21 0.22
 7 3 -1 7.43 0.19
 -7 3 1 7.36 0.14
 7 3 -1 6.89 0.19
 -7 3 1 7.18 0.21
 -7 3 1 7.56 0.22
 -6 -3 1 5.94 0.31
 6 -3 -1 5.9 0.34
 -6 -3 1 5.97 0.16
 6 -3 -1 5.63 0.13
 -6 -3 1 6.08 0.15
 -6 -3 1 6.18 0.13
 -6 3 1 5.86 0.16
 -6 3 1 5.84 0.18
 -6 3 1 6.11 0.19
 -6 3 1 6.17 0.17
 -6 3 1 5.74 0.17
 6 3 -1 5.74 0.16
 6 3 -1 6.1 0.16
 6 3 -1 5.74 0.79
 -6 3 1 5.85 0.16
 -5 -3 1 15.18 0.3
 -5 -3 1 14.78 0.59
 5 -3 -1 14.78 0.54
 5 -3 -1 15.16 0.79
 -5 -3 1 14.81 0.36
 5 -3 -1 14.57 0.83
 5 3 -1 15.12 0.3
 5 3 -1 15.68 0.35
 -5 3 1 14.87 0.28
 -5 3 1 14.78 0.77
 5 3 -1 14.75 0.68
 -5 3 1 14.64 0.3
 -5 3 1 14.1 0.28
 -5 3 1 14.3 0.33
 -5 3 1 15.05 0.69
 5 3 -1 14.8 0.3
 -5 3 1 14.68 0.32
 -4 -3 1 0.34 0.04
 -4 -3 1 0.32 0.04
 -4 -3 1 0.28 0.12
 4 -3 -1 0.28 0.14
 4 -3 -1 0.19 0.05
 4 -3 -1 0.31 0.03
 -4 -3 1 0.41 0.18
 -4 3 1 0.33 0.17
 4 3 -1 0.24 0.04
 4 3 -1 0.35 0.05
 4 3 -1 0.39 0.04
 -4 3 1 0.35 0.05
 -4 3 1 0.31 0.05
 4 3 -1 0.36 0.17
 -4 3 1 0.23 0.03
 -4 3 1 0.29 0.17
 -4 3 1 0.29 0.04
 -4 3 1 0.32 0.06
 3 -3 -1 16.85 0.64
 3 -3 -1 16.52 0.64
 -3 -3 1 16.42 0.97
 3 -3 -1 16.29 0.78
 -3 -3 1 16.38 0.19
 -3 -3 1 16.43 0.25
 -3 3 1 16.07 0.51
 -3 3 1 16.22 0.22
 -3 3 1 16.38 0.34
 -3 3 1 16.43 0.61
 3 3 -1 16.29 0.36
 -3 3 1 16.56 0.31
 -3 3 1 16.69 0.27
 3 3 -1 16.23 0.31
 -3 3 1 16.74 0.33
 2 -3 -1 12.4 0.37
 2 -3 -1 12.2 0.21
 2 -3 -1 12.23 0.21
 2 -3 -1 12.39 0.22
 -2 -3 1 11.94 0.44
 -2 -3 1 11.99 0.3
 2 -3 -1 12.03 0.39
 -2 3 1 11.81 0.45
 -2 3 1 11.73 0.21
 2 3 -1 12.32 0.39
 -2 3 1 12.02 0.23
 -2 3 1 12.01 0.25
 2 3 -1 11.61 0.58
 -2 3 1 12.4 0.25
 -2 3 1 12.08 0.24
 1 -3 -1 115.03 1.85
 -1 -3 1 117.38 1.41
 1 -3 -1 109.04 1.39
 -1 -3 1 112.77 1.18
 1 -3 -1 117.56 1.15
 1 -3 -1 114.33 1.19
 1 -3 -1 117.39 1.1
 -1 3 1 109.03 1.19
 -1 3 1 114.6 2.02
 1 3 -1 118.38 1.28
 -1 3 1 114.14 1.11
 1 3 -1 115.15 1.93
 0 -3 1 0.46 0.13
 0 -3 1 0.69 0.08
 0 -3 -1 0.4 0.14
 0 -3 1 0.45 0.05
 0 -3 -1 0.49 0.07
 0 -3 -1 0.46 0.13
 0 3 -1 0.5 0.05
 0 3 1 0.52 0.08
 0 3 1 0.4 0.05
 0 3 1 0.41 0.11
 0 3 -1 0.46 0.04
 0 3 -1 0.47 0.18
 1 -3 1 160.84 1.6
 -1 -3 -1 164.41 2.47
 1 -3 1 162.38 1.49
 1 -3 1 157.41 1.62
 -1 -3 -1 165.58 1.62
 1 -3 1 166.33 2.59
 -1 -3 -1 159.68 1.42
 -1 3 -1 155.58 2.86
 1 3 1 167.9 2.54
 1 3 1 163.44 1.62
 -1 3 -1 170.69 1.63
 1 3 1 164.19 2.68
 -1 3 -1 153.01 2.33
 1 3 1 151.27 1.57
 -1 3 -1 150.8 1.53
 -2 -3 -1 4.62 0.12
 2 -3 1 4.91 0.12
 2 -3 1 4.75 0.09
 2 -3 1 4.73 0.34
 -2 -3 -1 4.82 0.09
 2 -3 1 5.03 0.12
 2 -3 1 4.79 0.2
 -2 3 -1 4.54 0.12
 2 3 1 4.96 0.19
 -2 3 -1 4.72 0.12
 -2 3 -1 4.74 0.39
 2 3 1 4.77 0.1
 -2 3 -1 4.72 0.29
 -2 3 -1 4.94 0.11
 2 3 1 4.91 0.11
 -2 3 -1 4.77 0.19
 3 -3 1 0.46 0.05
 -3 -3 -1 0.43 0.15
 -3 -3 -1 0.51 0.05
 3 -3 1 0.49 0.21
 3 -3 1 0.47 0.02
 3 -3 1 0.5 0.06
 -3 3 -1 0.43 0.05
 3 3 1 0.54 0.25
 -3 3 -1 0.47 0.16
 -3 3 -1 0.48 0.1
 3 3 1 0.47 0.07
 -3 3 -1 0.45 0.04
 3 3 1 0.52 0.08
 3 3 1 0.48 0.04
 -3 3 -1 0.57 0.05
 -3 3 -1 0.45 0.05
 4 -3 1 24.57 0.83
 -4 -3 -1 24.21 0.28
 4 -3 1 24.08 0.36
 -4 -3 -1 24.14 0.31
 4 -3 1 24.96 0.34
 -4 3 -1 24.21 0.47
 -4 3 -1 24.41 0.29
 -4 3 -1 24.36 0.26
 -4 3 -1 24.86 0.41
 4 3 1 23.98 0.44
 -4 3 -1 23.86 0.48
 -4 3 -1 24.27 0.44
 4 3 1 24.52 0.46
 4 3 1 24.48 0.32
 -4 3 -1 23.8 0.29
 4 3 1 23.95 0.61
 -5 -3 -1 13.27 0.23
 -5 -3 -1 13.33 0.24
 5 -3 1 13.56 0.27
 -5 -3 -1 13.86 0.28
 5 -3 1 13.75 0.53
 5 -3 1 13.62 0.3
 -5 3 -1 13.67 0.66
 5 3 1 13.41 0.28
 -5 3 -1 13.12 0.18
 -5 3 -1 13.36 0.69
 -5 3 -1 13.34 0.31
 -5 3 -1 13.41 0.3
 -5 3 -1 13.45 0.27
 5 3 1 12.94 0.78
 5 3 1 13.61 0.27
 -5 3 -1 13.33 0.25
 6 -3 1 0.27 0.12
 -6 -3 -1 0.26 0.04
 -6 -3 -1 0.2 0.04
 6 -3 1 0.22 0.15
 6 -3 1 0.27 0.07
 -6 -3 -1 0.32 0.05
 -6 -3 -1 0.24 0.05
 -6 3 -1 0.22 0.14
 -6 3 -1 0.2 0.05
 -6 3 -1 0.21 0.17
 -6 3 -1 0.29 0.04
 6 3 1 0.26 0.31
 6 3 1 0.26 0.04
 -6 3 -1 0.34 0.06
 -6 3 -1 0.31 0.19
 6 3 1 0.22 0.04
 -7 -3 -1 4.22 0.16
 -7 -3 -1 4.26 0.15
 7 -3 1 4.23 0.17
 7 3 1 4.4 0.14
 7 3 1 4.13 0.13
 -7 3 -1 4.22 0.17
 -7 3 -1 4.16 0.16
 -7 3 -1 4.1 0.16
 8 -3 1 0.11 0.07
 -8 -3 -1 0.13 0.05
 -8 -3 -1 0.12 0.03
 8 3 1 0 0.04
 -8 3 -1 0.15 0.06
 -8 3 -1 0.19 0.06
 -9 -3 -1 0.34 0.07
 -9 -3 -1 0.5 0.17
 -9 3 -1 0.5 0.08
 -9 3 -1 0.49 0.08
 9 3 1 0.4 0.07
 -10 -3 -1 21.24 0.39
 -10 3 -1 20.96 0.51
 -10 3 -1 20.23 0.49
 10 3 1 21.75 0.48
 -11 3 -1 0.18 0.08
 -11 3 -1 0.03 0.08
 -11 4 1 0.04 0.07
 -11 4 1 -0.06 0.07
 -10 -4 1 0.63 0.11
 -10 4 1 0.58 0.09
 -10 4 1 0.53 0.1
 9 -4 -1 4.88 0.23
 -9 -4 1 4.61 0.22
 -9 4 1 4.71 0.3
 -9 4 1 5.06 0.2
 -9 4 1 4.97 0.2
 -8 -4 1 1.57 0.11
 8 -4 -1 1.54 0.22
 -8 4 1 1.55 0.12
 -8 4 1 1.73 0.12
 8 4 -1 1.52 0.09
 -8 4 1 1.69 0.08
 7 -4 -1 3.27 0.48
 -7 -4 1 3.54 0.16
 -7 4 1 3.75 0.15
 -7 4 1 3.78 0.15
 -7 4 1 3.73 0.13
 -7 4 1 3.78 0.35
 7 4 -1 3.65 0.12
 7 4 -1 3.55 0.13
 -7 4 1 3.69 0.17
 6 -4 -1 3.98 0.11
 -6 -4 1 4.19 0.19
 6 -4 -1 4.04 0.3
 -6 -4 1 4.3 0.13
 -6 4 1 4.09 0.15
 -6 4 1 4.17 0.15
 -6 4 1 4.16 0.13
 6 4 -1 4.05 0.12
 -6 4 1 4.09 0.29
 -6 4 1 4.07 0.14
 6 4 -1 4.3 0.13
 -6 4 1 4.36 0.17
 -5 -4 1 0.47 0.22
 5 -4 -1 0.52 0.12
 5 -4 -1 0.36 0.07
 -5 -4 1 0.47 0.06
 -5 4 1 0.66 0.07
 -5 4 1 0.51 0.25
 -5 4 1 0.47 0.06
 5 4 -1 0.42 0.06
 -5 4 1 0.45 0.07
 5 4 -1 0.47 0.04
 -5 4 1 0.55 0.06
 -5 4 1 0.54 0.07
 5 4 -1 0.42 0.08
 -4 -4 1 2.87 0.38
 4 -4 -1 2.72 0.06
 4 -4 -1 2.82 0.42
 -4 -4 1 2.54 0.32
 -4 -4 1 2.66 0.36
 4 -4 -1 2.5 0.12
 4 -4 -1 2.48 0.38
 4 4 -1 2.73 0.39
 -4 4 1 2.71 0.18
 4 4 -1 2.49 0.33
 -4 4 1 2.58 0.1
 -4 4 1 2.75 0.09
 -4 4 1 2.7 0.21
 4 4 -1 2.68 0.09
 4 4 -1 2.75 0.08
 -4 4 1 2.99 0.49
 -4 4 1 2.5 0.1
 -3 -4 1 5.96 0.21
 -3 -4 1 5.92 0.15
 -3 -4 1 5.96 0.29
 3 -4 -1 5.96 0.11
 3 -4 -1 6 0.12
 3 -4 -1 5.85 0.17
 3 -4 -1 6.11 0.14
 -3 4 1 5.88 0.37
 3 4 -1 5.65 0.14
 -3 4 1 5.89 0.63
 3 4 -1 5.77 0.35
 -3 4 1 5.97 0.16
 -3 4 1 6.04 0.16
 -3 4 1 6.18 0.17
 2 -4 -1 0.02 0.02
 2 -4 -1 0.02 0.04
 2 -4 -1 0.35 0.05
 -2 -4 1 0.03 0.04
 2 -4 -1 0.03 0.05
 2 -4 -1 0.01 0.06
 -2 -4 1 -0.01 0.15
 -2 4 1 0.03 0.14
 2 4 -1 0.04 0.03
 2 4 -1 0.03 0.16
 -2 4 1 0.02 0.03
 -2 4 1 0.03 0.04
 -2 4 1 0.05 0.08
 -2 4 1 0.01 0.06
 -2 4 1 0.05 0.03
 -1 -4 1 32.14 0.62
 -1 -4 1 31.59 1.22
 1 -4 -1 31.78 0.42
 1 -4 -1 32.15 0.6
 1 -4 -1 31.73 0.31
 -1 -4 1 32.53 0.41
 1 -4 -1 32.39 0.53
 -1 4 1 32.15 0.48
 -1 4 1 32.94 0.4
 -1 4 1 31.19 0.34
 -1 4 1 30.69 0.56
 1 4 -1 31.54 0.43
 1 4 -1 31.47 0.57
 1 4 -1 31.37 0.46
 -1 4 1 32.32 0.58
 0 -4 1 0.55 0.21
 0 -4 1 0.39 0.06
 0 -4 -1 0.4 0.05
 0 -4 -1 0.35 0.06
 0 -4 1 0.32 0.05
 0 -4 -1 0.35 0.05
 0 -4 1 0.34 0.03
 0 4 -1 0.4 0.04
 0 4 1 0.38 0.05
 0 4 1 0.43 0.05
 0 4 1 0.45 0.04
 0 4 -1 0.41 0.06
 0 4 1 0.51 0.05
 0 4 1 0.47 0.09
 0 4 -1 0.28 0.14
 1 -4 1 102 1.26
 -1 -4 -1 101.67 1.1
 1 -4 1 101.84 1.64
 -1 -4 -1 103.57 0.98
 -1 -4 -1 101.72 1.04
 1 -4 1 98.59 1.64
 1 -4 1 102.03 1.1
 1 4 1 97.21 1.7
 -1 4 -1 101.14 1.11
 -1 4 -1 101.64 1.04
 -1 4 -1 101.28 1.7
 1 4 1 102.28 1.1
 1 4 1 97.92 1.03
 -1 4 -1 99.74 1.04
 -1 4 -1 100.16 1.74
 2 -4 1 57.79 0.59
 -2 -4 -1 60.48 0.91
 -2 -4 -1 56.58 1.3
 2 -4 1 58.63 0.65
 2 -4 1 58.27 0.95
 2 -4 1 57.98 1.57
 2 4 1 57.51 1.02
 -2 4 -1 56.88 0.84
 -2 4 -1 57.02 1.05
 -2 4 -1 57.7 0.99
 2 4 1 58.9 1.78
 -2 4 -1 56.79 0.7
 -2 4 -1 56.7 1.02
 2 4 1 57.6 1.01
 -2 4 -1 57.39 0.65
 2 4 1 58.02 0.8
 3 -4 1 17.1 0.29
 -3 -4 -1 17.35 0.34
 3 -4 1 16.75 0.85
 3 -4 1 17.29 0.55
 -3 -4 -1 17.03 0.4
 3 -4 1 17.12 0.26
 -3 -4 -1 16.57 0.29
 3 4 1 16.58 0.33
 -3 4 -1 16.68 0.35
 -3 4 -1 16.5 0.34
 3 4 1 16.7 0.33
 -3 4 -1 16.82 0.3
 3 4 1 17.59 0.22
 -3 4 -1 16.9 0.3
 -3 4 -1 16.94 0.62
 -3 4 -1 16.77 0.32
 3 4 1 16.26 0.85
 -4 -4 -1 22.33 0.43
 4 -4 1 22.05 0.36
 4 -4 1 23.79 1.15
 -4 -4 -1 22.48 0.35
 4 -4 1 22.76 0.4
 4 -4 1 23.85 0.31
 -4 4 -1 22.47 0.36
 4 4 1 23.47 0.43
 -4 4 -1 23.04 1
 -4 4 -1 22.55 0.46
 4 4 1 22.36 0.61
 -4 4 -1 22.41 0.42
 4 4 1 22.62 0.43
 -4 4 -1 22.33 0.46
 -4 4 -1 22.33 0.45
 4 4 1 21.94 1.28
 -4 4 -1 22.47 0.92
 5 -4 1 5.98 0.19
 5 -4 1 5.87 0.19
 5 -4 1 6.04 0.4
 5 -4 1 5.82 0.11
 -5 -4 -1 5.98 0.16
 -5 -4 -1 5.56 0.33
 -5 4 -1 5.82 0.17
 5 4 1 6.02 0.12
 -5 4 -1 5.65 0.56
 -5 4 -1 5.91 0.33
 -5 4 -1 5.59 0.15
 -5 4 -1 5.8 0.16
 5 4 1 5.72 0.15
 5 4 1 5.61 0.15
 -5 4 -1 5.52 0.23
 6 -4 1 2.71 0.14
 6 -4 1 2.78 0.13
 -6 -4 -1 2.56 0.37
 -6 4 -1 2.65 0.13
 -6 4 -1 2.42 0.17
 -6 4 -1 2.67 0.12
 -6 4 -1 2.72 0.1
 -6 4 -1 2.7 0.12
 -6 4 -1 2.72 0.33
 6 4 1 2.57 0.11
 6 4 1 2.79 0.13
 -7 -4 -1 10.33 0.45
 7 -4 1 10.43 0.79
 -7 4 -1 10.29 0.28
 -7 4 -1 10.69 0.28
 7 4 1 10.34 0.28
 7 4 1 10.17 0.25
 -7 4 -1 9.96 0.25
 8 -4 1 0.25 0.29
 -8 -4 -1 0.16 0.08
 8 4 1 0.21 0.05
 -8 4 -1 0.11 0.06
 -8 4 -1 0.17 0.07
 -9 -4 -1 0.39 0.12
 -9 4 -1 0.29 0.07
 -9 4 -1 0.4 0.08
 9 4 1 0.24 0.06
 -10 -4 -1 1.23 0.1
 -10 4 -1 1.45 0.14
 -10 4 -1 1.46 0.14
 -11 -4 -1 0.96 0.19
 -11 4 -1 0.99 0.13
 -11 4 -1 0.81 0.11
 -11 -5 1 4 0.2
 -11 5 1 4.04 0.22
 -11 5 1 4.23 0.21
 -10 -5 1 2.25 0.14
 -10 5 1 2.61 0.17
 -10 5 1 2.19 0.14
 9 -5 -1 5.34 0.24
 -9 -5 1 5.1 0.16
 -9 5 1 5.42 0.35
 -9 5 1 5.14 0.21
 -9 5 1 5.25 0.41
 8 -5 -1 5.5 0.23
 -8 -5 1 5.5 0.58
 -8 5 1 5.63 0.2
 -8 5 1 5.78 0.18
 -8 5 1 5.39 0.14
 -8 5 1 5.36 0.2
 8 5 -1 5.54 0.18
 7 -5 -1 0.38 0.08
 -7 -5 1 0.46 0.16
 -7 5 1 0.35 0.06
 7 5 -1 0.41 0.06
 -7 5 1 0.3 0.07
 -7 5 1 0.34 0.07
 -7 5 1 0.32 0.17
 -7 5 1 0.42 0.17
 -6 -5 1 7.18 0.38
 6 -5 -1 6.86 0.23
 6 -5 -1 7.82 0.17
 6 5 -1 7.4 0.18
 -6 5 1 7.49 0.43
 6 5 -1 7.52 0.21
 -6 5 1 7.34 0.22
 -6 5 1 7.97 0.22
 -6 5 1 7.44 0.22
 -6 5 1 7.99 0.92
 5 -5 -1 9.44 0.17
 5 -5 -1 9.87 0.56
 -5 -5 1 9.17 0.26
 5 -5 -1 9.35 0.34
 -5 5 1 9.23 0.24
 -5 5 1 9.46 0.22
 -5 5 1 9.09 0.24
 -5 5 1 9.09 0.23
 5 5 -1 9 0.22
 5 5 -1 9.29 0.28
 5 5 -1 9.26 0.2
 -5 5 1 9.89 0.97
 -5 5 1 9.45 0.51
 4 -5 -1 2.48 0.16
 4 -5 -1 2.55 0.13
 -4 -5 1 2.43 0.47
 4 -5 -1 2.42 0.07
 -4 -5 1 2.53 0.43
 -4 5 1 2.53 0.42
 -4 5 1 2.53 0.1
 -4 5 1 2.44 0.13
 -4 5 1 2.2 0.09
 -4 5 1 2.43 0.11
 4 5 -1 2.34 0.08
 4 5 -1 2.43 0.09
 4 5 -1 2.09 0.43
 -4 5 1 2.41 0.09
 -3 -5 1 1.46 0.1
 3 -5 -1 1.48 0.1
 3 -5 -1 1.4 0.05
 3 -5 -1 1.42 0.1
 3 -5 -1 1.43 0.1
 -3 -5 1 1.62 0.5
 -3 5 1 1.16 0.22
 -3 5 1 1.33 0.07
 -3 5 1 1.33 0.07
 3 5 -1 1.42 0.11
 -3 5 1 1.36 0.09
 -3 5 1 1.42 0.11
 3 5 -1 1.37 0.07
 -3 5 1 1.19 0.07
 2 -5 -1 4.05 0.51
 2 -5 -1 4.02 0.1
 2 -5 -1 4.1 0.15
 2 -5 -1 4.13 0.44
 2 -5 -1 3.95 0.15
 -2 -5 1 4.35 0.6
 -2 -5 1 4.05 0.11
 -2 5 1 4.16 0.15
 -2 5 1 3.97 0.12
 -2 5 1 4.22 0.12
 -2 5 1 4.03 0.12
 -2 5 1 3.82 0.37
 -2 5 1 3.94 0.15
 2 5 -1 4.72 0.6
 2 5 -1 4.01 0.16
 2 5 -1 3.9 0.12
 1 -5 -1 13.78 0.28
 -1 -5 1 13.69 0.34
 1 -5 -1 13.5 0.25
 1 -5 -1 13.33 0.76
 -1 -5 1 13.63 0.81
 1 -5 -1 13.64 0.51
 -1 -5 1 13.58 0.26
 1 5 -1 13.75 0.28
 1 5 -1 13.73 0.9
 -1 5 1 13.31 0.27
 -1 5 1 13.75 0.28
 -1 5 1 13.64 0.23
 1 5 -1 13.29 0.27
 -1 5 1 13.93 0.82
 -1 5 1 13.5 0.47
 0 -5 1 0.8 0.08
 0 -5 1 0.81 0.15
 0 -5 -1 0.68 0.04
 0 -5 1 0.69 0.28
 0 -5 -1 0.63 0.08
 0 -5 -1 0.76 0.08
 0 -5 1 0.68 0.04
 0 -5 -1 0.57 0.07
 0 5 -1 0.69 0.17
 0 5 -1 0.69 0.04
 0 5 -1 0.6 0.06
 0 5 1 0.59 0.07
 0 5 1 0.58 0.07
 0 5 1 0.7 0.05
 0 5 1 0.69 0.05
 0 5 1 0.66 0.08
 0 5 -1 0.58 0.08
 -1 -5 -1 42.41 0.49
 1 -5 1 43.42 0.51
 -1 -5 -1 42.94 0.59
 1 -5 1 42.91 0.55
 -1 -5 -1 44.19 0.48
 1 -5 1 43.56 0.73
 1 5 1 42.39 0.57
 1 5 1 44.8 0.77
 -1 5 -1 42.33 0.77
 -1 5 -1 44.08 0.6
 1 5 1 43.17 0.76
 -1 5 -1 43.45 0.78
 -1 5 -1 41.28 1
 -1 5 -1 44.54 0.8
 -1 5 -1 43 0.55
 1 5 1 42.74 0.63
 2 -5 1 0.4 0.04
 2 -5 1 0.47 0.07
 2 -5 1 0.51 0.15
 2 -5 1 0.44 0.19
 -2 -5 -1 0.42 0.05
 -2 -5 -1 0.38 0.15
 -2 5 -1 0.43 0.05
 -2 5 -1 0.42 0.07
 2 5 1 0.4 0.04
 2 5 1 0.43 0.06
 -2 5 -1 0.39 0.04
 2 5 1 0.43 0.05
 -2 5 -1 0.45 0.25
 2 5 1 0.45 0.04
 -2 5 -1 0.43 0.05
 -2 5 -1 0.41 0.05
 2 5 1 0.41 0.04
 -3 -5 -1 70 1.85
 3 -5 1 72.55 0.87
 3 -5 1 69.69 0.88
 -3 -5 -1 72.16 0.99
 3 -5 1 68.86 1.14
 3 -5 1 71.95 0.81
 3 -5 1 69 0.69
 -3 5 -1 68.22 1.27
 3 5 1 70.3 1.33
 -3 5 -1 70.24 0.8
 3 5 1 67.58 1.2
 -3 5 -1 69.24 1.21
 -3 5 -1 69.41 1.24
 -3 5 -1 69.51 0.87
 -3 5 -1 69.14 0.72
 3 5 1 66.98 0.92
 3 5 1 69.6 1.22
 4 -5 1 35.46 1.34
 4 -5 1 33.86 1.22
 -4 -5 -1 33.91 0.53
 4 -5 1 35.07 0.59
 4 -5 1 35.12 0.49
 4 5 1 33.99 0.85
 4 5 1 35.02 0.64
 -4 5 -1 34.81 0.49
 -4 5 -1 34.65 0.66
 -4 5 -1 34.68 1.06
 -4 5 -1 34.58 0.83
 -4 5 -1 34.76 0.52
 4 5 1 33.89 0.63
 -4 5 -1 34.22 0.63
 -5 -5 -1 1.66 0.22
 5 -5 1 1.71 0.06
 5 -5 1 1.68 0.18
 5 -5 1 1.75 0.12
 -5 5 -1 1.57 0.08
 5 5 1 1.74 0.08
 -5 5 -1 1.53 0.08
 -5 5 -1 1.62 0.09
 5 5 1 1.7 0.08
 -5 5 -1 1.86 0.44
 -5 5 -1 1.71 0.4
 -5 5 -1 1.79 0.1
 -6 -5 -1 7.58 0.31
 6 -5 1 7.28 0.23
 6 -5 1 7.68 0.19
 -6 5 -1 7.5 0.21
 6 5 1 7.57 0.21
 -6 5 -1 7.43 0.4
 6 5 1 7.35 0.19
 -6 5 -1 7.76 0.21
 -6 5 -1 7.44 0.22
 -6 5 -1 7.26 0.14
 7 -5 1 0.02 0.07
 -7 -5 -1 0.02 0.21
 7 5 1 -0.04 0.03
 -7 5 -1 0.05 0.06
 -7 5 -1 0.1 0.1
 -7 5 -1 0.04 0.06
 7 5 1 0.05 0.06
 8 -5 1 -0.05 0.07
 -8 -5 -1 0.06 0.12
 -8 5 -1 -0.06 0.05
 -8 5 -1 0 0.06
 -9 -5 -1 11.8 0.33
 -9 5 -1 11.9 0.33
 -9 5 -1 11.66 0.34
 -10 -5 -1 -0.01 0.12
 -10 5 -1 0.14 0.08
 -10 5 -1 -0.02 0.07
 -11 5 -1 3.91 0.21
 -11 5 -1 4.39 0.22
 -11 6 1 6.6 0.26
 -11 6 1 6.68 0.28
 -10 -6 1 3.22 0.21
 -10 6 1 2.96 0.18
 -10 6 1 3 0.18
 -9 -6 1 1.22 0.11
 9 -6 -1 1.37 0.16
 -9 6 1 1.16 0.09
 -9 6 1 1.15 0.13
 -9 6 1 1.66 0.12
 8 -6 -1 3.44 0.2
 -8 -6 1 3.4 0.22
 -8 6 1 3.44 0.16
 8 6 -1 3.58 0.14
 -8 6 1 3.29 0.13
 -8 6 1 3.47 0.17
 -8 6 1 3.28 0.14
 7 -6 -1 1.53 0.15
 7 -6 -1 1.42 0.06
 -7 -6 1 1.33 0.2
 -7 6 1 1.39 0.1
 7 6 -1 1.38 0.1
 -7 6 1 1.32 0.1
 -7 6 1 1.34 0.18
 -7 6 1 1.49 0.12
 6 -6 -1 5.25 0.21
 -6 -6 1 5.48 0.19
 6 -6 -1 5.26 0.12
 -6 6 1 5.2 0.21
 -6 6 1 5.57 0.18
 -6 6 1 5.08 0.58
 -6 6 1 5.4 0.16
 6 6 -1 5.31 0.16
 -6 6 1 4.83 0.18
 -5 -6 1 2.89 0.14
 5 -6 -1 2.79 0.08
 5 -6 -1 2.69 0.16
 -5 6 1 2.57 0.11
 -5 6 1 2.79 0.12
 -5 6 1 2.67 0.44
 -5 6 1 2.95 0.19
 5 6 -1 2.78 0.11
 -5 6 1 2.88 0.12
 4 -6 -1 1.12 0.11
 4 -6 -1 1.19 0.05
 4 -6 -1 1.33 0.24
 -4 -6 1 1.21 0.11
 -4 6 1 1.3 0.08
 4 6 -1 1.26 0.08
 4 6 -1 1.29 0.06
 -4 6 1 1.13 0.27
 4 6 -1 1.09 0.12
 -4 6 1 1.29 0.29
 -4 6 1 1.19 0.07
 -4 6 1 1.13 0.08
 -4 6 1 1.35 0.12
 3 -6 -1 18.51 0.3
 3 -6 -1 17.45 1.09
 -3 -6 1 17.64 0.47
 3 -6 -1 17.84 0.32
 -3 6 1 17.32 0.37
 3 6 -1 18.33 0.34
 -3 6 1 17.38 0.36
 -3 6 1 17.63 0.8
 3 6 -1 17.69 0.7
 -3 6 1 18.1 0.74
 -3 6 1 18.12 0.22
 3 6 -1 17.95 0.44
 -3 6 1 17.65 0.37
 2 -6 -1 3.62 0.24
 2 -6 -1 3.69 0.09
 -2 -6 1 3.63 0.14
 2 -6 -1 3.85 0.16
 2 -6 -1 3.78 0.47
 -2 -6 1 3.67 0.16
 2 6 -1 3.57 0.16
 -2 6 1 3.72 0.11
 -2 6 1 3.49 0.11
 -2 6 1 3.7 0.13
 -2 6 1 3.54 0.13
 2 6 -1 3.5 0.09
 2 6 -1 3.67 0.29
 -2 6 1 3.54 0.11
 2 6 -1 3.36 0.47
 -2 6 1 3.38 0.37
 -1 -6 1 -0.01 0.14
 1 -6 -1 -0.03 0.04
 -1 -6 1 -0.01 0.05
 1 -6 -1 0.1 0.16
 1 -6 -1 0.1 0.28
 1 -6 -1 0.01 0.02
 -1 -6 1 -0.02 0.04
 -1 6 1 -0.01 0.03
 1 6 -1 0.02 0.03
 -1 6 1 0.03 0.03
 -1 6 1 0.08 0.05
 -1 6 1 0.04 0.04
 1 6 -1 0.03 0.05
 1 6 -1 0.01 0.05
 -1 6 1 0.04 0.13
 -1 6 1 -0.03 0.03
 1 6 -1 0.03 0.02
 0 -6 1 10.41 0.37
 0 -6 -1 10.34 0.2
 0 -6 -1 10.25 0.24
 0 -6 -1 10.16 0.23
 0 -6 1 10.37 0.26
 0 -6 1 10.57 0.2
 0 -6 1 10.41 0.24
 0 6 -1 10.47 0.26
 0 6 -1 10.15 0.21
 0 6 1 10.22 0.25
 0 6 -1 10.07 0.23
 0 6 1 10.45 0.25
 0 6 -1 10.25 0.26
 0 6 1 9.99 0.4
 0 6 1 9.83 0.23
 0 6 1 10.54 0.22
 1 -6 1 40.28 0.69
 -1 -6 -1 41.01 0.98
 -1 -6 -1 40.64 1.07
 -1 -6 -1 40.78 0.4
 1 -6 1 39.63 0.55
 1 -6 1 40.73 1.54
 -1 6 -1 40.69 0.74
 1 6 1 41.05 1.56
 -1 6 -1 41.61 0.61
 -1 6 -1 40.84 0.56
 -1 6 -1 40.9 0.8
 -1 6 -1 40.36 1.04
 -1 6 -1 40.31 0.47
 1 6 1 41.68 0.73
 1 6 1 39.56 0.55
 1 6 1 40.65 0.73
 -2 -6 -1 0.47 0.28
 2 -6 1 0.39 0.22
 -2 -6 -1 0.41 0.08
 2 -6 1 0.4 0.04
 2 -6 1 0.64 0.09
 2 -6 1 0.63 0.05
 2 6 1 0.46 0.33
 -2 6 -1 0.45 0.05
 -2 6 -1 0.41 0.08
 -2 6 -1 0.45 0.1
 2 6 1 0.63 0.06
 2 6 1 0.56 0.06
 -2 6 -1 0.48 0.13
 -2 6 -1 0.48 0.05
 2 6 1 0.46 0.05
 2 6 1 0.46 0.11
 -2 6 -1 0.45 0.13
 -3 -6 -1 308.85 3.53
 3 -6 1 313.44 4.8
 3 -6 1 315.74 5.02
 3 -6 1 303.91 2.91
 -3 6 -1 313.25 5.46
 -3 6 -1 306.99 5.18
 -3 6 -1 302.17 3.16
 -3 6 -1 315.35 5.33
 -3 6 -1 314.58 3.36
 3 6 1 313.42 3.28
 3 6 1 310.14 5.18
 -3 6 -1 299.81 4.69
 3 6 1 317.47 5.31
 -4 -6 -1 21.27 0.65
 4 -6 1 21.54 0.39
 4 -6 1 22.17 0.24
 4 -6 1 22.79 0.27
 -4 6 -1 22.02 0.45
 -4 6 -1 21.97 0.36
 -4 6 -1 21.96 0.53
 4 6 1 22.1 0.43
 4 6 1 21.52 1.33
 -4 6 -1 20.43 0.45
 4 6 1 21.7 0.42
 -4 6 -1 21.98 0.39
 -4 6 -1 21.26 0.42
 5 -6 1 24.98 0.45
 5 -6 1 25.29 1.37
 5 -6 1 25.29 0.44
 -5 -6 -1 24.25 1.08
 -5 6 -1 25.15 0.39
 5 6 1 24.55 0.68
 -5 6 -1 25.32 0.43
 -5 6 -1 24.06 0.32
 5 6 1 25.02 0.48
 -5 6 -1 25.02 0.51
 -5 6 -1 25.01 0.53
 -5 6 -1 24.91 0.48
 6 -6 1 12.18 0.24
 -6 -6 -1 11.98 0.61
 6 -6 1 12.12 0.61
 6 6 1 12.34 0.28
 -6 6 -1 12.25 0.24
 -6 6 -1 11.92 0.31
 -6 6 -1 12.31 0.28
 -6 6 -1 12.27 0.31
 6 6 1 12.43 0.28
 -7 -6 -1 2.88 0.41
 7 -6 1 3.13 0.09
 7 -6 1 3.12 0.28
 -7 6 -1 3.01 0.14
 -7 6 -1 3.11 0.34
 -7 6 -1 2.94 0.15
 7 6 1 3.04 0.22
 -8 -6 -1 3.07 0.16
 8 -6 1 3.02 0.09
 8 -6 1 2.83 0.19
 -8 6 -1 3.12 0.18
 -8 6 -1 2.74 0.16
 -8 6 -1 2.99 0.16
 -9 -6 -1 0.4 0.22
 -9 6 -1 0.46 0.08
 -9 6 -1 0.45 0.09
 -10 -6 -1 0.07 0.1
 -10 6 -1 0.08 0.07
 -10 6 -1 0.03 0.07
 -10 -7 1 11.06 0.31
 -10 7 1 11.24 0.35
 -10 7 1 11.64 0.36
 9 -7 -1 6.32 0.15
 -9 -7 1 5.83 0.62
 9 -7 -1 5.8 0.28
 -9 7 1 5.77 0.23
 -9 7 1 5.76 0.2
 -9 7 1 6.43 0.25
 8 -7 -1 4.65 0.24
 -8 -7 1 4.91 0.29
 8 -7 -1 4.95 0.13
 -8 7 1 5.22 0.2
 -8 7 1 5.18 0.15
 -8 7 1 5.01 0.21
 -8 7 1 4.69 0.18
 8 7 -1 4.97 0.18
 -7 -7 1 5.99 0.22
 7 -7 -1 5.9 0.25
 7 -7 -1 6.02 0.15
 7 7 -1 6.29 0.19
 -7 7 1 6.13 0.21
 -7 7 1 5.33 0.71
 -7 7 1 6.41 0.23
 -7 7 1 5.97 0.21
 -6 -7 1 0.06 0.3
 6 -7 -1 -0.01 0.08
 6 -7 -1 -0.03 0.02
 -6 7 1 -0.04 0.07
 -6 7 1 0.04 0.05
 -6 7 1 0.01 0.05
 -6 7 1 -0.04 0.04
 -6 7 1 0.04 0.43
 6 7 -1 0.03 0.06
 -5 -7 1 6.55 0.87
 5 -7 -1 6.63 0.15
 5 -7 -1 7.1 0.43
 -5 7 1 6.25 0.67
 -5 7 1 6.47 0.18
 -5 7 1 6.44 0.2
 5 7 -1 6.41 0.19
 -5 7 1 6.08 0.18
 -5 7 1 6.32 0.2
 4 -7 -1 13.21 0.26
 4 -7 -1 12.58 0.25
 -4 -7 1 12.94 0.96
 -4 7 1 13.14 0.31
 -4 7 1 12.99 0.29
 -4 7 1 13.4 0.83
 -4 7 1 13.5 0.31
 -4 7 1 12.97 0.33
 4 7 -1 12.42 0.29
 3 -7 -1 3.61 0.51
 -3 -7 1 3.42 0.17
 3 -7 -1 3.33 0.15
 3 -7 -1 3.55 0.1
 3 7 -1 3.71 0.2
 -3 7 1 3.58 0.12
 -3 7 1 3.67 0.31
 -3 7 1 3.56 0.12
 -3 7 1 3.51 0.55
 -3 7 1 3.51 0.17
 3 7 -1 3.28 0.18
 -3 7 1 3.5 0.15
 2 -7 -1 6.28 0.14
 2 -7 -1 6.21 0.44
 -2 -7 1 6.16 0.39
 2 -7 -1 5.94 0.2
 2 -7 -1 6.54 0.23
 -2 7 1 6.23 0.13
 -2 7 1 6.16 0.12
 2 7 -1 6.1 0.14
 -2 7 1 6.39 0.17
 2 7 -1 6.13 0.17
 -2 7 1 6.15 0.16
 -2 7 1 6.28 0.21
 -2 7 1 6.03 0.17
 2 7 -1 6.49 0.42
 -1 -7 1 0.1 0.14
 1 -7 -1 0.12 0.06
 1 -7 -1 0.04 0.02
 1 -7 -1 0.11 0.07
 -1 -7 1 0.02 0.05
 -1 -7 1 0.08 0.05
 1 -7 -1 0.07 0.11
 -1 7 1 0.15 0.18
 1 7 -1 0.06 0.02
 -1 7 1 0.04 0.04
 1 7 -1 0.09 0.04
 -1 7 1 -0.01 0.17
 -1 7 1 0.02 0.04
 1 7 -1 0 0.05
 1 7 -1 0.04 0.04
 -1 7 1 0.04 0.05
 -1 7 1 0.01 0.03
 0 -7 -1 27.1 0.88
 0 -7 1 26.19 1.24
 0 -7 1 27.45 0.47
 0 -7 1 26.31 0.47
 0 -7 -1 26.06 0.68
 0 -7 -1 26.3 0.47
 0 -7 1 26.59 0.53
 0 -7 -1 27.39 0.47
 0 7 -1 26.35 0.51
 0 7 1 26.23 0.46
 0 7 1 27.6 0.51
 0 7 -1 26.52 0.5
 0 7 -1 27.02 0.48
 0 7 -1 26.33 0.43
 0 7 1 26.55 0.54
 0 7 1 25.99 0.44
 0 7 1 25.49 0.71
 -1 -7 -1 1.55 0.08
 1 -7 1 1.55 0.43
 1 -7 1 1.46 0.18
 1 -7 1 1.59 0.14
 -1 -7 -1 1.47 0.27
 -1 -7 -1 1.24 0.24
 1 -7 1 1.48 0.06
 1 7 1 1.45 0.45
 1 7 1 1.43 0.12
 -1 7 -1 1.51 0.13
 -1 7 -1 1.57 0.08
 1 7 1 1.48 0.09
 -1 7 -1 1.43 0.07
 -1 7 -1 1.31 0.09
 -1 7 -1 1.43 0.07
 1 7 1 1.39 0.07
 -1 7 -1 1.39 0.11
 2 -7 1 68.16 0.9
 -2 -7 -1 66.03 1.39
 2 -7 1 65.98 0.86
 2 -7 1 64.62 0.82
 2 -7 1 65.42 1.1
 -2 7 -1 65.58 1.01
 2 7 1 66.77 1.17
 -2 7 -1 64.57 1.45
 -2 7 -1 65.99 1.19
 -2 7 -1 65.57 1.21
 2 7 1 65.52 1.16
 2 7 1 64.4 0.91
 -2 7 -1 66.66 0.81
 -2 7 -1 67.94 0.9
 3 -7 1 12.13 0.54
 3 -7 1 11.76 0.24
 3 -7 1 12.05 1.1
 -3 -7 -1 11.31 0.3
 -3 7 -1 11.99 0.17
 -3 7 -1 11.79 0.28
 3 7 1 12.08 0.25
 -3 7 -1 11.82 0.46
 -3 7 -1 11.92 0.27
 3 7 1 9.87 1.15
 -3 7 -1 11.66 0.26
 3 7 1 11.69 0.27
 -3 7 -1 12.14 0.32
 -4 -7 -1 1.22 0.12
 4 -7 1 1.26 0.33
 4 -7 1 1.06 0.06
 4 -7 1 1.21 0.13
 4 7 1 1.25 0.08
 -4 7 -1 1.24 0.22
 -4 7 -1 1.31 0.09
 -4 7 -1 1.17 0.11
 -4 7 -1 1.08 0.08
 4 7 1 1.16 0.07
 -4 7 -1 1.78 0.12
 -4 7 -1 1.42 0.09
 -5 -7 -1 98.51 1.21
 5 -7 1 98.24 1.63
 5 -7 1 98.29 1.05
 5 7 1 99.37 1.72
 -5 7 -1 98.96 1.71
 -5 7 -1 96.64 1.82
 -5 7 -1 98.41 0.99
 -5 7 -1 100.25 1.16
 -5 7 -1 100.47 1.78
 -6 -7 -1 3.28 0.18
 6 -7 1 3.32 0.1
 6 -7 1 3.25 0.14
 6 7 1 3.33 0.13
 -6 7 -1 3.19 0.15
 -6 7 -1 2.72 0.14
 -6 7 -1 2.99 0.15
 -6 7 -1 3.25 0.13
 -7 -7 -1 1.69 0.14
 7 -7 1 1.89 0.11
 7 -7 1 1.54 0.07
 -7 7 -1 1.56 0.12
 -7 7 -1 1.69 0.13
 7 7 1 1.7 0.11
 -7 7 -1 1.88 0.12
 -8 -7 -1 -0.02 0.15
 8 -7 1 -0.04 0.03
 8 -7 1 -0.02 0.3
 -8 7 -1 -0.04 0.06
 -8 7 -1 -0.1 0.13
 -8 7 -1 0.09 0.35
 -9 -7 -1 -0.05 0.32
 9 -7 1 0.02 0.03
 -9 7 -1 -0.04 0.07
 -9 7 -1 0.1 0.08
 -10 7 -1 1.4 0.15
 -10 7 -1 1.22 0.15
 10 -8 -1 0.1 0.04
 -10 8 1 -0.04 0.08
 -10 8 1 0.03 0.14
 9 -8 -1 0.21 0.04
 9 -8 -1 0.37 0.53
 -9 -8 1 0.21 0.08
 -9 8 1 0.3 0.07
 -9 8 1 0.15 0.08
 -9 8 1 0.28 0.08
 -8 -8 1 3.65 0.19
 8 -8 -1 3.72 0.12
 8 -8 -1 3.63 0.74
 -8 8 1 3.79 0.18
 -8 8 1 3.94 0.17
 -8 8 1 3.48 0.16
 -8 8 1 3.86 0.19
 8 8 -1 3.86 0.16
 -7 -8 1 0.01 0.13
 7 -8 -1 -0.04 0.03
 7 -8 -1 0.06 0.38
 -7 8 1 0.11 0.06
 -7 8 1 0.06 0.06
 -7 8 1 -0.07 0.05
 7 8 -1 0.05 0.09
 -7 8 1 0.03 0.22
 6 -8 -1 21.86 0.69
 6 -8 -1 21.4 0.4
 -6 -8 1 20.82 0.85
 -6 8 1 20.84 0.45
 -6 8 1 21.83 0.76
 6 8 -1 22.03 0.46
 -6 8 1 21.54 0.49
 -6 8 1 21.27 0.48
 -6 8 1 21.28 0.48
 -5 -8 1 1.95 0.18
 5 -8 -1 2.09 0.09
 5 -8 -1 2.15 0.14
 -5 8 1 2.33 0.12
 -5 8 1 2.31 0.26
 -5 8 1 2.15 0.17
 -5 8 1 2.14 0.12
 5 8 -1 2.17 0.12
 -5 8 1 2.06 0.11
 4 -8 -1 21.74 0.41
 -4 -8 1 21.62 0.66
 4 -8 -1 22.02 0.53
 -4 8 1 21.75 0.45
 -4 8 1 22.15 0.47
 -4 8 1 21.78 0.86
 -4 8 1 21.71 0.53
 4 8 -1 21.08 0.85
 -4 8 1 21.97 0.46
 3 -8 -1 0.83 0.06
 3 -8 -1 0.75 0.21
 -3 -8 1 0.99 0.21
 -3 8 1 0.58 0.11
 -3 8 1 0.96 0.13
 -3 8 1 0.83 0.07
 3 8 -1 0.75 0.07
 -3 8 1 0.76 0.07
 -3 8 1 0.72 0.38
 2 -8 -1 2.6 0.09
 -2 -8 1 2.68 0.17
 2 -8 -1 2.78 0.19
 2 -8 -1 2.6 0.15
 -2 8 1 2.66 0.11
 -2 8 1 2.71 0.1
 -2 8 1 2.53 0.15
 2 8 -1 2.61 0.11
 2 8 -1 2.35 0.43
 -2 8 1 2.57 0.16
 -2 8 1 2.4 0.11
 -2 8 1 2.51 0.11
 1 -8 -1 2.48 0.17
 1 -8 -1 2.47 0.21
 1 -8 -1 2.51 0.08
 -1 -8 1 2.31 0.52
 1 -8 -1 2.54 0.15
 -1 -8 1 2.09 0.14
 1 8 -1 2.39 0.11
 -1 8 1 2.33 0.1
 -1 8 1 2.57 0.11
 1 8 -1 2.44 0.4
 -1 8 1 2.48 0.09
 1 8 -1 2.61 0.09
 -1 8 1 2.7 0.3
 -1 8 1 2.45 0.16
 -1 8 1 2.38 0.56
 0 -8 -1 0.56 0.32
 0 -8 1 0.54 0.37
 0 -8 -1 0.49 0.32
 0 -8 -1 0.51 0.05
 0 -8 1 0.38 0.05
 0 -8 1 0.47 0.05
 0 -8 -1 0.43 0.08
 0 8 -1 0.53 0.05
 0 8 1 0.52 0.1
 0 8 -1 0.63 0.36
 0 8 1 0.59 0.06
 0 8 1 0.57 0.32
 0 8 -1 0.46 0.09
 0 8 1 0.51 0.07
 0 8 -1 0.48 0.07
 0 8 1 0.55 0.09
 0 8 -1 0.49 0.09
 1 -8 1 45.13 0.76
 -1 -8 -1 43.81 0.47
 -1 -8 -1 44.16 0.7
 1 -8 1 44.47 1.09
 1 -8 1 44.45 0.74
 1 -8 1 43.5 0.65
 -1 8 -1 44.33 0.83
 -1 8 -1 43.81 0.81
 -1 8 -1 44.6 0.71
 -1 8 -1 45.38 0.6
 1 8 1 44.86 1.96
 1 8 1 44.02 0.81
 -1 8 -1 44.53 1.41
 1 8 1 45.56 0.68
 1 8 1 43.63 0.82
 -1 8 -1 45.95 0.82
 2 -8 1 24.71 0.46
 -2 -8 -1 24.28 1.02
 2 -8 1 24.83 0.45
 2 -8 1 24.68 0.45
 2 8 1 25.07 0.48
 -2 8 -1 24.6 0.5
 -2 8 -1 25.09 0.5
 2 8 1 23.92 0.49
 -2 8 -1 24.79 0.85
 2 8 1 24.31 0.49
 -2 8 -1 24.83 0.43
 -2 8 -1 24.88 0.5
 -2 8 -1 25 0.89
 -3 -8 -1 23.18 0.47
 3 -8 1 23.14 0.43
 3 -8 1 22.24 1.04
 3 -8 1 23.53 0.83
 -3 8 -1 22.92 0.95
 -3 8 -1 23.46 0.49
 -3 8 -1 23.43 0.48
 3 8 1 23.86 0.46
 3 8 1 22.57 0.47
 -3 8 -1 23.42 0.44
 -3 8 -1 23.49 0.48
 -3 8 -1 22.84 0.47
 4 -8 1 79.99 1.33
 4 -8 1 78.72 2.07
 -4 -8 -1 79.33 1.05
 -4 8 -1 77.75 1.44
 4 8 1 78.75 1.4
 -4 8 -1 79.47 1.48
 -4 8 -1 79.98 0.82
 -4 8 -1 82.47 1.09
 -4 8 -1 80.3 1.4
 5 -8 1 2.25 0.09
 -5 -8 -1 1.99 0.21
 5 -8 1 2.13 0.64
 -5 8 -1 2.14 0.11
 -5 8 -1 2.27 0.12
 -5 8 -1 2.55 0.13
 -5 8 -1 2.47 0.27
 5 8 1 2.27 0.12
 -5 8 -1 2.51 0.15
 -6 -8 -1 1.78 0.16
 6 -8 1 1.74 0.08
 6 -8 1 1.81 0.27
 -6 8 -1 1.76 0.12
 6 8 1 1.73 0.11
 -6 8 -1 1.35 0.1
 -6 8 -1 1.56 0.12
 -6 8 -1 1.83 0.12
 7 -8 1 0.3 0.04
 -7 -8 -1 0.22 0.13
 7 -8 1 0.29 0.27
 7 8 1 0.41 0.2
 -7 8 -1 0.44 0.08
 -7 8 -1 0.2 0.07
 -7 8 -1 0.17 0.06
 -8 -8 -1 0.11 0.33
 8 -8 1 0.18 0.04
 8 -8 1 0.14 0.07
 -8 8 -1 0.19 0.23
 -8 8 -1 0.16 0.08
 -8 8 -1 0.03 0.06
 9 -8 1 0.07 0.04
 -9 -8 -1 0.08 0.25
 -9 8 -1 0.08 0.07
 -9 8 -1 0.04 0.08
 9 -9 -1 8.38 0.32
 9 -9 -1 8.29 0.21
 -9 9 1 8.11 0.3
 -9 9 1 8.06 0.29
 8 -9 -1 0.73 0.08
 -8 -9 1 0.59 0.37
 8 -9 -1 0.86 0.13
 8 9 -1 0.63 0.09
 -8 9 1 0.7 0.1
 -8 9 1 0.61 0.25
 -8 9 1 0.53 0.09
 -8 9 1 0.57 0.09
 -7 -9 1 4.45 0.23
 7 -9 -1 4.48 0.18
 7 -9 -1 4.31 0.14
 -7 9 1 4.69 0.2
 -7 9 1 4.32 0.18
 7 9 -1 4.5 0.18
 -7 9 1 4.39 0.15
 -7 9 1 4.41 0.19
 6 -9 -1 -0.01 0.03
 6 -9 -1 0.02 0.07
 -6 -9 1 0.09 0.09
 -6 9 1 -0.03 0.04
 -6 9 1 -0.01 0.05
 -6 9 1 0 0.09
 6 9 -1 0.05 0.1
 -6 9 1 0 0.06
 5 -9 -1 4.5 0.15
 5 -9 -1 3.99 0.13
 -5 -9 1 4.17 0.22
 5 9 -1 3.97 0.16
 -5 9 1 3.92 0.16
 -5 9 1 4.38 0.16
 -5 9 1 4.36 0.24
 -5 9 1 4.28 0.17
 4 -9 -1 12.87 0.27
 4 -9 -1 12.29 0.35
 -4 -9 1 12.17 0.35
 -4 9 1 12.35 0.37
 -4 9 1 12.51 0.3
 -4 9 1 12.5 0.31
 -4 9 1 12.51 0.68
 -4 9 1 12.42 0.31
 4 9 -1 12.37 0.31
 3 -9 -1 26.39 0.49
 3 -9 -1 26.31 0.43
 -3 -9 1 25.95 0.52
 -3 9 1 26.75 0.54
 -3 9 1 26.78 1.21
 -3 9 1 26.26 1.24
 3 9 -1 26.42 0.54
 -3 9 1 26.79 0.54
 -3 9 1 26.59 0.98
 -2 -9 1 7.76 0.27
 2 -9 -1 7.81 0.26
 -2 9 1 8.15 0.28
 -2 9 1 7.89 0.21
 -2 9 1 7.95 0.21
 -2 9 1 7.31 0.21
 -2 9 1 7.65 0.66
 2 9 -1 7.46 0.22
 -1 -9 1 54.26 2.06
 1 -9 -1 56.58 0.95
 -1 -9 1 55.39 0.85
 1 -9 -1 55.24 1.68
 1 9 -1 55.1 1.02
 -1 9 1 56.73 0.68
 -1 9 1 56.43 0.81
 1 9 -1 54.71 0.71
 -1 9 1 56.5 1.02
 -1 9 1 55.88 1.02
 -1 9 1 55.26 0.86
 0 -9 1 2.06 0.13
 0 -9 -1 1.85 0.48
 0 -9 1 2.09 0.16
 0 -9 -1 1.99 0.16
 0 -9 1 1.96 0.08
 0 9 -1 2.16 0.16
 0 9 1 2.06 0.11
 0 9 1 1.88 0.09
 0 9 -1 1.82 0.09
 0 9 1 2.11 0.17
 0 9 1 1.7 0.35
 0 9 -1 1.96 0.1
 0 9 -1 2 0.4
 1 -9 1 61.95 2.3
 1 -9 1 64.15 1.08
 -1 -9 -1 60.92 0.84
 -1 -9 -1 62.61 2.49
 -1 9 -1 64.41 1.15
 -1 9 -1 62.01 1.66
 -1 9 -1 64.5 1.56
 -1 9 -1 62.75 0.71
 -1 9 -1 63.69 0.88
 1 9 1 63.43 1.15
 1 9 1 64.88 0.91
 1 9 1 65.38 1.15
 1 9 1 63.09 0.92
 2 -9 1 10.3 0.22
 2 -9 1 10.32 0.71
 -2 -9 -1 10.67 0.33
 -2 9 -1 10.04 0.25
 -2 9 -1 10.17 0.28
 -2 9 -1 9.72 1.03
 -2 9 -1 10.37 0.25
 2 9 1 10.28 0.26
 -2 9 -1 10.44 0.21
 2 9 1 9.93 0.24
 -2 9 -1 10.31 1.13
 3 -9 1 12.7 0.27
 3 -9 1 12.18 0.33
 -3 -9 -1 12.4 0.36
 3 9 1 12.61 0.3
 -3 9 -1 12.91 0.34
 -3 9 -1 12.63 0.3
 -3 9 -1 12.4 0.3
 -3 9 -1 13.14 0.31
 -3 9 -1 12.84 0.3
 4 -9 1 0.2 0.4
 -4 -9 -1 0.25 0.39
 4 -9 1 0.17 0.04
 -4 9 -1 0.17 0.06
 4 9 1 0.21 0.06
 -4 9 -1 0.17 0.06
 -4 9 -1 0.17 0.05
 -4 9 -1 0.13 0.05
 -4 9 -1 0.18 0.16
 -5 -9 -1 12.31 1
 5 -9 1 13.6 0.48
 5 -9 1 13.27 0.28
 -5 9 -1 13.11 0.56
 -5 9 -1 13.66 0.34
 -5 9 -1 13.28 0.34
 5 9 1 13.4 0.32
 -5 9 -1 12.74 0.22
 6 -9 1 1.55 0.09
 6 -9 1 1.29 0.15
 -6 -9 -1 1.26 0.4
 -6 9 -1 1.33 0.12
 -6 9 -1 1.12 0.12
 6 9 1 1.24 0.11
 -6 9 -1 1.23 0.12
 -6 9 -1 1.46 0.1
 7 -9 1 0.09 0.36
 7 -9 1 0.09 0.04
 -7 -9 -1 0.16 0.09
 -7 9 -1 0 0.07
 -7 9 -1 0.13 0.06
 -7 9 -1 0.12 0.07
 7 9 1 0.13 0.06
 8 -9 1 0.28 0.05
 8 -9 1 0.16 0.52
 -8 -9 -1 0.33 0.33
 -8 9 -1 0.23 0.08
 -8 9 -1 0.33 0.12
 -8 9 -1 0.32 0.08
 9 -9 1 0.71 0.08
 -9 9 -1 1.11 0.15
 -9 9 -1 0.68 0.11
 9 -10 -1 0.78 0.09
 -9 10 1 0.62 0.24
 -9 10 1 0.55 0.1
 -8 -10 1 -0.01 0.26
 8 -10 -1 0.02 0.04
 8 -10 -1 -0.1 0.08
 -8 10 1 -0.04 0.06
 -8 10 1 -0.06 0.07
 -8 10 1 0.04 0.08
 8 10 -1 -0.13 0.06
 -7 -10 1 6.79 0.56
 7 -10 -1 6.43 0.18
 7 -10 -1 6.64 0.3
 -7 10 1 6.75 0.22
 -7 10 1 6.92 0.25
 -7 10 1 6.87 0.23
 -7 10 1 6.71 0.24
 7 10 -1 6.55 0.23
 6 -10 -1 2.67 0.73
 6 -10 -1 2.49 0.11
 -6 -10 1 2.6 0.3
 6 10 -1 2.84 0.15
 -6 10 1 2.47 0.64
 -6 10 1 2.95 0.15
 -6 10 1 2.44 0.15
 -6 10 1 2.71 0.14
 5 -10 -1 5.31 0.27
 5 -10 -1 4.92 0.15
 -5 -10 1 5.08 0.25
 5 10 -1 4.75 0.19
 -5 10 1 4.88 0.19
 -5 10 1 5.18 0.19
 -5 10 1 4.95 0.26
 -5 10 1 5.15 0.19
 4 -10 -1 0.52 0.07
 -4 -10 1 0.69 0.13
 4 -10 -1 0.64 0.08
 4 10 -1 0.57 0.08
 -4 10 1 0.59 0.08
 -4 10 1 0.61 0.13
 -4 10 1 0.58 0.09
 -4 10 1 0.51 0.07
 3 -10 -1 9.57 0.23
 3 -10 -1 9.87 0.33
 -3 -10 1 9.13 1.14
 -3 10 1 10.07 0.35
 3 10 -1 9.95 0.27
 -3 10 1 10.09 0.62
 -3 10 1 9.63 0.27
 -3 10 1 10.07 0.26
 2 -10 -1 0.6 0.07
 2 -10 -1 0.66 0.12
 -2 -10 1 0.52 0.11
 2 10 -1 0.66 0.08
 -2 10 1 0.68 0.09
 -2 10 1 0.58 0.08
 -1 -10 1 3.17 0.75
 1 -10 -1 3.18 0.11
 1 -10 -1 3.01 0.19
 -1 -10 1 2.9 0.19
 1 10 -1 3.22 0.15
 -1 10 1 3.36 0.13
 -1 10 1 3.12 0.23
 0 -10 1 0.1 0.09
 0 -10 -1 0.09 0.18
 0 10 -1 0.05 0.11
 0 10 1 0.07 0.15
 0 10 1 0.09 0.32
 0 10 1 0.22 0.07
 1 -10 1 3.22 0.42
 1 -10 1 3.46 0.11
 -1 -10 -1 3.18 0.48
 -1 -10 -1 3.31 0.4
 1 10 1 3.18 0.2
 -1 10 -1 3.55 0.13
 -1 10 -1 3.28 0.14
 2 -10 1 10.04 0.32
 2 -10 1 10.55 0.23
 -2 -10 -1 10.15 0.34
 -2 10 -1 10.5 0.27
 2 10 1 10.68 0.28
 -2 10 -1 10.43 0.26
 3 -10 1 25.79 0.53
 3 -10 1 26.28 0.49
 -3 -10 -1 26.97 1.8
 3 10 1 26.78 0.55
 -3 10 -1 26.17 0.54
 -3 10 -1 26.81 0.56
 -3 10 -1 26.94 0.55
 -3 10 -1 25.77 0.54
 4 -10 1 5.51 0.16
 4 -10 1 6.14 0.26
 -4 -10 -1 5.73 0.43
 -4 10 -1 5.85 0.2
 -4 10 -1 5.59 0.22
 -4 10 -1 5.72 0.16
 -4 10 -1 5.79 0.19
 4 10 1 5.72 0.2
 -5 -10 -1 1.03 0.15
 5 -10 1 0.98 0.14
 5 -10 1 1.04 0.08
 -5 10 -1 1.05 0.08
 -5 10 -1 0.88 0.1
 -5 10 -1 0.97 0.14
 5 10 1 1.26 0.11
 -5 10 -1 1.24 0.11
 -6 -10 -1 3.99 0.47
 6 -10 1 4.04 0.24
 6 -10 1 3.59 0.13
 -6 10 -1 3.71 0.16
 -6 10 -1 3.94 0.18
 6 10 1 3.75 0.17
 -6 10 -1 3.73 0.17
 -6 10 -1 3.8 0.21
 -7 -10 -1 3.06 0.71
 7 -10 1 3.46 0.2
 7 -10 1 3.06 0.13
 -7 10 -1 3.29 0.17
 -7 10 -1 3.4 0.19
 -7 10 -1 3.25 0.17
 7 10 1 3.3 0.16
 8 -10 1 9.53 0.24
 8 -10 1 10.69 1.43
 -8 10 -1 9.65 0.58
 -8 10 -1 9.94 0.33
 -8 10 -1 9.97 0.32
 8 -11 -1 1.16 0.1
 -8 11 1 1.13 0.15
 8 11 -1 1.18 0.14
 -8 11 1 0.92 0.13
 7 -11 -1 0.11 0.39
 -7 -11 1 -0.02 0.39
 7 -11 -1 0.05 0.05
 -7 11 1 0.11 0.06
 -7 11 1 0.19 0.07
 7 11 -1 -0.07 0.07
 -7 11 1 0.03 0.13
 -7 11 1 0.2 0.1
 -6 -11 1 1.56 0.19
 6 -11 -1 1.39 0.1
 6 -11 -1 1.47 0.11
 -6 11 1 1.35 0.12
 -6 11 1 1.71 0.13
 -6 11 1 1.41 0.12
 -6 11 1 1.64 0.26
 6 11 -1 1.63 0.13
 5 -11 -1 0.19 0.05
 5 -11 -1 0.13 0.33
 -5 -11 1 0.24 0.11
 -5 11 1 0.18 0.11
 -5 11 1 0.06 0.09
 5 11 -1 0.05 0.07
 -5 11 1 0.2 0.06
 -5 11 1 0.26 0.07
 4 -11 -1 4.58 0.25
 4 -11 -1 4.27 0.15
 -4 -11 1 4.54 0.26
 4 11 -1 4.8 0.18
 -4 11 1 4.13 0.25
 -4 11 1 4.59 0.18
 -4 11 1 4.39 0.18
 -4 11 1 4.22 0.17
 3 -11 -1 0.58 0.12
 -3 -11 1 0.55 0.13
 3 -11 -1 0.43 0.06
 3 11 -1 0.63 0.09
 -3 11 1 0.44 0.07
 -3 11 1 0.47 0.22
 2 -11 -1 1.84 0.18
 -2 -11 1 1.88 0.66
 2 -11 -1 1.97 0.1
 2 11 -1 2.02 0.13
 -2 11 1 2.1 0.13
 -2 11 1 2.02 0.12
 1 -11 -1 0.51 0.33
 1 11 -1 0.53 0.08
 -1 11 1 0.5 0.08
 -1 11 1 0.51 0.08
 0 -11 -1 0.09 0.06
 0 -11 1 0.01 0.35
 0 11 -1 0.03 0.06
 0 11 1 0.1 0.06
 -1 -11 -1 9.07 0.31
 1 -11 1 8.96 0.24
 -1 11 -1 9.54 0.26
 1 11 1 9.75 0.27
 2 -11 1 0.3 0.05
 -2 -11 -1 0.22 0.31
 2 -11 1 0.28 0.38
 -2 11 -1 0.38 0.12
 2 11 1 0.29 0.07
 -2 11 -1 0.28 0.06
 3 -11 1 19.27 1.81
 3 -11 1 18.25 0.37
 -3 -11 -1 18.09 0.68
 3 11 1 18.3 0.42
 -3 11 -1 18.12 0.41
 -3 11 -1 18.3 0.42
 -4 -11 -1 1.35 0.17
 4 -11 1 1.59 0.1
 4 -11 1 1.6 0.19
 -4 11 -1 1.55 0.17
 -4 11 -1 1.5 0.12
 -4 11 -1 1.39 0.11
 4 11 1 1.47 0.12
 -4 11 -1 1.17 0.13
 5 -11 1 31.02 0.59
 -5 -11 -1 32.63 0.67
 5 -11 1 32.61 0.66
 -5 11 -1 31.66 0.68
 -5 11 -1 31.28 0.43
 5 11 1 31.92 0.65
 -5 11 -1 31.68 0.65
 -5 11 -1 30.85 0.67
 6 -11 1 19.5 0.4
 -6 -11 -1 19.22 0.51
 6 -11 1 20.37 0.53
 -6 11 -1 20.01 0.44
 6 11 1 20.1 0.46
 -6 11 -1 19.35 0.47
 -6 11 -1 19.09 0.45
 -6 11 -1 18.7 0.48
 7 -11 1 13.35 0.31
 7 -11 1 13.41 0.45
 -7 11 -1 13.21 0.37
 -7 11 -1 12.77 0.38
 7 11 1 13.95 0.36
 -7 11 -1 14.24 0.73
 7 -12 -1 4.17 0.16
 -7 12 1 4.09 0.21
 -7 12 1 4.15 0.22
 -7 12 1 4.05 0.19
 7 12 -1 4.32 0.2
 -7 12 1 4.29 0.2
 -6 -12 1 0.11 0.22
 6 -12 -1 0.11 0.05
 6 -12 -1 0.21 0.14
 -6 12 1 0.22 0.08
 -6 12 1 0 0.08
 -6 12 1 0.16 0.11
 -6 12 1 0.18 0.07
 6 12 -1 0.2 0.08
 5 -12 -1 8.64 0.23
 5 -12 -1 9.39 0.37
 -5 -12 1 8.45 0.83
 5 12 -1 8.93 0.28
 -5 12 1 9.12 0.28
 -5 12 1 8.99 0.32
 -4 -12 1 0.55 0.42
 4 -12 -1 0.61 0.15
 4 -12 -1 0.41 0.06
 -4 12 1 0.57 0.08
 -4 12 1 0.51 0.08
 4 12 -1 0.51 0.09
 3 -12 -1 1.65 0.1
 -3 -12 1 1.73 0.21
 3 -12 -1 1.32 0.17
 3 12 -1 1.8 0.14
 -3 12 1 1.46 0.27
 -3 12 1 1.56 0.19
 2 -12 -1 0.84 0.16
 -2 12 1 1.1 0.1
 2 12 -1 1.04 0.11
 -2 12 1 1.05 0.12
 1 -12 -1 8.37 0.59
 -1 12 1 8.6 0.26
 1 12 -1 8.46 0.54
 0 -12 -1 2.65 0.2
 0 -12 1 2.6 0.22
 0 12 -1 2.68 0.43
 0 12 1 2.74 0.16
 1 -12 1 2.31 0.16
 -1 -12 -1 2.66 0.2
 1 12 1 2.47 0.42
 -1 12 -1 2.47 0.15
 2 -12 1 -0.1 0.42
 2 12 1 0.03 0.15
 -2 12 -1 0.11 0.06
 3 -12 1 2.49 0.12
 3 -12 1 2.79 0.46
 -3 -12 -1 2.65 0.24
 -3 12 -1 2.58 0.15
 -3 12 -1 2.42 0.13
 3 12 1 2.4 0.15
 4 -12 1 2.93 0.9
 -4 -12 -1 2.41 0.24
 4 -12 1 2.79 0.13
 -4 12 -1 2.56 0.15
 4 12 1 2.59 0.16
 -4 12 -1 2.61 0.14
 -5 -12 -1 0.13 0.12
 5 -12 1 0.1 0.54
 5 -12 1 -0.02 0.04
 -5 12 -1 0.06 0.07
 -5 12 -1 -0.05 0.05
 5 12 1 -0.01 0.07
 -5 12 -1 -0.08 0.06
 -6 -12 -1 8.97 0.38
 6 -12 1 8.97 0.24
 6 -12 1 9.07 0.37
 -6 12 -1 9.68 0.3
 -6 12 -1 8.74 0.28
 -6 12 -1 9.19 0.34
 6 12 1 9.69 0.29
 -6 12 -1 9.03 0.29
 6 -13 -1 0 0.05
 -6 13 1 -0.05 0.06
 -6 13 1 0.01 0.07
 6 13 -1 -0.07 0.06
 5 -13 -1 3.36 0.15
 -5 -13 1 3.35 0.27
 -5 13 1 3.58 0.18
 -5 13 1 3.39 0.24
 5 13 -1 3.49 0.19
 4 -13 -1 0.55 0.07
 -4 -13 1 0.6 0.16
 4 -13 -1 0.43 0.16
 4 13 -1 0.46 0.09
 -4 13 1 0.49 0.08
 -4 13 1 0.47 0.08
 3 -13 -1 3.77 0.28
 3 13 -1 3.63 0.19
 -3 13 1 3.77 0.17
 -3 13 1 4.13 0.26
 2 -13 -1 4.47 0.27
 -2 13 1 4.4 0.2
 2 13 -1 4.54 0.21
 1 -13 -1 0.59 0.11
 -1 13 1 0.72 0.13
 1 13 -1 0.62 0.1
 0 -13 1 15.46 0.45
 0 -13 -1 14.16 1.55
 0 13 -1 15.24 0.39
 0 13 1 15.67 0.68
 1 -13 1 0 0.53
 1 13 1 -0.06 0.07
 -1 13 -1 0.03 0.1
 2 -13 1 -0.1 0.09
 2 13 1 0.09 0.08
 -2 13 -1 0.07 0.07
 3 -13 1 -0.03 0.48
 3 13 1 -0.1 0.12
 -3 13 -1 0.03 0.12
 -4 -13 -1 1.81 0.31
 4 -13 1 1.75 0.57
 4 -13 1 1.7 0.11
 4 13 1 1.93 0.15
 -4 13 -1 1.67 0.14
 -5 -13 -1 0.1 0.28
 5 -13 1 0.02 0.05
 -5 13 -1 0.09 0.06
 5 13 1 0.16 0.08
 -5 13 -1 -0.1 0.07
 -4 14 1 -0.02 0.07
 4 14 -1 0.03 0.08
 -3 14 1 0.44 0.28
 3 14 -1 0.71 0.11
 2 14 -1 0.54 0.1
 -2 14 1 0.44 0.09
 1 -14 -1 3.73 0.28
 -1 14 1 3.74 0.19
 1 14 -1 4.12 0.29
 0 -14 -1 6.25 1.24
 0 14 1 6.35 0.25
 0 14 -1 6.63 0.25
 -1 14 -1 0.27 0.13
 1 14 1 0.21 0.08
 -2 14 -1 0.08 0.08
 2 14 1 -0.08 0.07
 -3 14 -1 1.39 0.32
 3 14 1 1.45 0.14
 -4 14 -1 1.3 0.14
 4 14 1 1.45 0.37
 12 0 -2 0.23 0.07
 -12 0 2 0.29 0.08
 -11 0 2 -0.05 0.06
 -11 0 2 0 0.06
 -10 0 2 1.91 0.13
 -10 0 2 1.73 0.13
 -9 0 2 0.07 0.1
 -9 0 2 0.03 0.05
 9 0 -2 -0.1 0.06
 -8 0 2 47.54 0.88
 8 0 -2 45.87 0.66
 -8 0 2 45.29 0.9
 8 0 -2 46.02 1.51
 -7 0 2 -0.03 0.06
 -7 0 2 0.01 0.04
 -7 0 2 -0.01 0.03
 7 0 -2 0.02 0.23
 -6 0 2 12.92 0.15
 -6 0 2 13.36 0.29
 6 0 -2 13.73 0.89
 -6 0 2 13.4 0.71
 6 0 -2 13.4 0.29
 -6 0 2 13.27 0.3
 5 0 -2 0.01 0.15
 5 0 -2 -0.03 0.04
 -5 0 2 -0.02 0.04
 -5 0 2 0 0.21
 5 0 -2 -0.01 0.2
 -5 0 2 0.03 0.03
 -5 0 2 -0.03 0.03
 -4 0 2 89.11 1.6
 -4 0 2 91.25 1.56
 -4 0 2 89.08 0.95
 -4 0 2 91.3 0.89
 4 0 -2 90.02 1.92
 4 0 -2 89.03 0.96
 -4 0 2 91.48 0.88
 4 0 -2 87.31 0.96
 3 0 -2 0.02 0.11
 3 0 -2 -0.03 0.07
 -3 0 2 -0.04 0.02
 -3 0 2 0.01 0.04
 -3 0 2 -0.03 0.01
 3 0 -2 -0.03 0.06
 2 0 -2 168.41 1.69
 -2 0 2 174.03 1.92
 -2 0 2 174.41 1.64
 -2 0 2 178.61 1.64
 2 0 -2 170.45 1.64
 1 0 -2 0 0.01
 -1 0 2 -0.03 0.04
 1 0 -2 -0.01 0.02
 -1 0 2 0.01 0.01
 -1 0 2 -0.01 0.02
 0 0 -2 41.3 0.45
 0 0 2 41.47 0.44
 0 0 2 41.56 0.53
 0 0 2 41.83 0.63
 0 0 -2 41.72 0.41
 1 0 2 0.06 0.01
 -1 0 -2 0.01 0.02
 1 0 2 -0.02 0.02
 1 0 2 -0.05 0.02
 1 0 2 0 0.02
 -1 0 -2 0 0.02
 2 0 2 2.79 0.15
 2 0 2 2.66 0.07
 2 0 2 2.71 0.04
 -2 0 -2 2.39 0.34
 -2 0 -2 2.8 0.08
 2 0 2 2.7 0.08
 -3 0 -2 0.01 0.02
 3 0 2 0 0.03
 -3 0 -2 0.02 0.15
 3 0 2 0.01 0.04
 -3 0 -2 -0.03 0.02
 3 0 2 -0.01 0.06
 -3 0 -2 0 0.03
 -4 0 -2 0.31 0.05
 4 0 2 0.29 0.04
 4 0 2 0.34 0.04
 -4 0 -2 0.3 0.04
 -4 0 -2 0.29 0.05
 -4 0 -2 0.34 0.05
 5 0 2 -0.04 0.16
 5 0 2 -0.01 0.03
 -5 0 -2 -0.03 0.02
 -5 0 -2 0.03 0.03
 -5 0 -2 -0.05 0.04
 5 0 2 0.03 0.09
 -5 0 -2 -0.03 0.03
 -6 0 -2 5.02 0.13
 -6 0 -2 5.14 0.16
 6 0 2 5.21 0.3
 6 0 2 5.33 0.09
 -6 0 -2 4.8 0.65
 -6 0 -2 5.3 0.16
 -7 0 -2 -0.03 0.09
 -7 0 -2 -0.07 0.03
 7 0 2 0.03 0.04
 8 0 2 0.23 0.06
 -8 0 -2 0.4 0.07
 -8 0 -2 0.23 0.06
 -9 0 -2 0.01 0.05
 -9 0 -2 -0.03 0.05
 9 0 2 0 0.05
 10 0 2 5.75 0.22
 -10 0 -2 5.55 0.21
 -10 0 -2 5.74 0.22
 11 0 2 0.04 0.07
 -11 0 -2 0.01 0.06
 -11 0 -2 0 0.06
 -12 1 2 0.76 0.11
 -12 1 2 0.53 0.09
 -11 -1 2 4.8 0.2
 11 1 -2 4.49 0.19
 -11 1 2 4.78 0.21
 -11 1 2 4.78 0.2
 -10 -1 2 6.7 0.22
 -10 -1 2 6.8 0.22
 -10 1 2 6.57 0.39
 -10 1 2 6.8 0.23
 10 1 -2 6.68 0.21
 9 -1 -2 16.15 0.32
 -9 -1 2 16.18 0.37
 -9 -1 2 16.49 0.38
 -9 1 2 15.59 0.38
 -9 1 2 15.96 0.39
 -8 -1 2 3.04 0.13
 -8 -1 2 2.91 0.29
 8 -1 -2 3.18 0.17
 8 -1 -2 2.87 0.59
 -8 1 2 3.04 0.5
 -8 1 2 2.94 0.13
 -8 1 2 3.17 0.12
 -8 1 2 2.99 0.13
 7 -1 -2 28.02 1.34
 -7 -1 2 28.94 0.55
 7 -1 -2 27.58 0.45
 -7 -1 2 27.42 0.56
 7 -1 -2 27.99 0.33
 -7 1 2 28.25 0.37
 -7 1 2 28.74 0.68
 -7 1 2 27.5 0.57
 -7 1 2 28.23 0.35
 -7 1 2 27.92 0.69
 7 1 -2 28.95 1.03
 -7 1 2 27.06 0.34
 -6 -1 2 80.63 1.46
 6 -1 -2 80.53 1.08
 -6 -1 2 82.44 1.43
 6 -1 -2 80.86 0.82
 6 -1 -2 80.25 0.91
 -6 1 2 78.8 1.43
 6 1 -2 81.37 0.97
 6 1 -2 79.55 1.02
 -6 1 2 80.8 0.81
 -6 1 2 81.11 0.95
 -6 1 2 80.38 2
 -6 1 2 80.72 1.47
 -6 1 2 78.93 1.13
 5 -1 -2 31.5 0.44
 5 -1 -2 30.96 1.15
 -5 -1 2 31.31 0.57
 5 -1 -2 30.28 0.38
 -5 -1 2 31.59 0.59
 5 -1 -2 30.38 1.05
 -5 1 2 30.87 0.49
 5 1 -2 31.73 1.34
 -5 1 2 30.38 0.6
 -5 1 2 30.27 0.41
 -5 1 2 30.14 0.58
 -5 1 2 30.74 0.33
 5 1 -2 31.78 0.51
 5 1 -2 31.84 0.67
 -5 1 2 30.9 0.58
 -4 -1 2 13.67 0.26
 -4 -1 2 13.27 0.4
 -4 -1 2 12.93 0.19
 4 -1 -2 13.15 0.22
 4 -1 -2 13.12 0.55
 -4 -1 2 13.4 0.22
 4 -1 -2 13.54 0.62
 4 1 -2 13.42 0.3
 4 1 -2 13.23 0.5
 -4 1 2 13.52 0.18
 -4 1 2 13.44 0.32
 -4 1 2 13.67 0.19
 -4 1 2 13.68 0.27
 -4 1 2 13.17 0.16
 4 1 -2 13.81 0.24
 -4 1 2 13.42 0.28
 3 -1 -2 2.33 0.09
 -3 -1 2 2.25 0.07
 -3 -1 2 2.31 0.18
 3 -1 -2 2.39 0.13
 -3 -1 2 2.36 0.07
 3 -1 -2 2.22 0.19
 -3 1 2 2.35 0.27
 -3 1 2 2.17 0.07
 -3 1 2 2.22 0.06
 -3 1 2 2.36 0.07
 3 1 -2 2.44 0.15
 3 1 -2 2.25 0.33
 3 1 -2 2.36 0.06
 -3 1 2 2.22 0.09
 2 -1 -2 7.46 0.09
 2 -1 -2 7.34 0.45
 2 -1 -2 7.29 0.1
 -2 -1 2 7.11 0.12
 2 -1 -2 7.42 0.14
 -2 -1 2 7.04 0.34
 -2 1 2 7.24 0.1
 2 1 -2 7.38 0.18
 -2 1 2 7.24 0.15
 -2 1 2 7.24 0.18
 2 1 -2 7.23 0.22
 -2 1 2 7.34 0.27
 -1 -1 2 93.81 1.46
 -1 -1 2 89.57 0.92
 1 -1 -2 96.32 0.87
 1 -1 -2 95.36 0.92
 -1 1 2 90.02 1.49
 -1 1 2 96.05 1.55
 -1 1 2 89.24 0.92
 1 1 -2 92.99 1.22
 1 1 -2 95.03 1.5
 0 -1 -2 283.6 2.71
 0 -1 -2 281.41 2.67
 0 -1 2 276.24 3.31
 0 -1 -2 288.66 2.78
 0 -1 2 271.53 2.68
 0 1 -2 283.41 2.7
 0 1 2 284.99 2.64
 0 1 2 292.38 2.75
 0 1 2 275.91 2.95
 1 -1 2 84.93 0.86
 -1 -1 -2 82.22 0.89
 1 -1 2 85.41 0.77
 1 -1 2 87.48 0.92
 1 1 2 84.83 0.8
 1 1 2 86.49 1.66
 -1 1 -2 84.76 0.88
 -1 1 -2 83.35 0.91
 -1 1 -2 80.88 0.81
 2 -1 2 1.53 0.06
 2 -1 2 1.57 0.07
 -2 -1 -2 1.58 0.07
 2 -1 2 1.63 0.09
 -2 -1 -2 1.57 0.08
 2 1 2 1.74 0.06
 2 1 2 1.67 0.33
 -2 1 -2 1.49 0.07
 -2 1 -2 1.6 0.07
 -2 1 -2 1.52 0.05
 -3 -1 -2 37.63 0.45
 -3 -1 -2 38.35 0.44
 3 -1 2 38.81 1.34
 3 -1 2 38.34 0.41
 -3 -1 -2 38.08 0.69
 3 -1 2 38.71 0.42
 3 1 2 39.06 0.65
 -3 1 -2 36.88 0.71
 -3 1 -2 37.34 0.51
 -3 1 -2 37.69 0.69
 -3 1 -2 38.6 0.46
 3 1 2 38.17 0.6
 3 1 2 39.32 0.69
 -3 1 -2 37.89 0.45
 -3 1 -2 38.52 0.65
 -4 -1 -2 10.93 0.21
 4 -1 2 11.2 0.22
 -4 -1 -2 10.94 0.59
 4 -1 2 11.31 0.53
 4 -1 2 11.13 0.25
 -4 -1 -2 10.95 0.24
 -4 -1 -2 11.33 0.24
 4 1 2 10.75 0.24
 4 1 2 11.54 0.45
 4 1 2 11.28 0.21
 -4 1 -2 11.14 0.24
 -4 1 -2 10.97 0.25
 -4 1 -2 10.9 0.42
 -4 1 -2 11.32 0.55
 -4 1 -2 10.89 0.21
 4 1 2 11.4 0.27
 5 -1 2 25 0.34
 -5 -1 -2 25.36 0.34
 -5 -1 -2 24.68 0.49
 5 -1 2 25.25 0.43
 -5 -1 -2 24.68 0.48
 -5 -1 -2 24.89 0.47
 5 -1 2 25.11 0.64
 -5 1 -2 24.31 0.5
 -5 1 -2 24.88 0.37
 -5 1 -2 25.26 0.38
 5 1 2 25.17 0.36
 5 1 2 24.26 0.48
 -5 1 -2 25.15 0.35
 5 1 2 25.05 0.45
 5 1 2 25.28 0.45
 -5 1 -2 24.22 0.49
 -6 -1 -2 2.68 0.11
 -6 -1 -2 2.46 0.1
 -6 -1 -2 2.81 0.67
 -6 -1 -2 2.56 0.1
 6 -1 2 2.68 0.18
 -6 1 -2 2.4 0.1
 -6 1 -2 2.58 0.11
 -6 1 -2 2.79 0.33
 -6 1 -2 2.66 0.11
 6 1 2 2.61 0.37
 6 1 2 2.67 0.08
 6 1 2 2.52 0.1
 6 1 2 2.44 0.1
 -7 -1 -2 1.86 0.11
 -7 -1 -2 1.9 0.13
 -7 1 -2 1.89 0.11
 -7 1 -2 1.92 0.26
 7 1 2 1.98 0.11
 -8 -1 -2 0.14 0.05
 -8 -1 -2 0.16 0.06
 -8 1 -2 0.1 0.05
 -8 1 -2 0.18 0.06
 8 1 2 0.24 0.06
 9 -1 2 4.5 0.18
 -9 -1 -2 4.73 0.18
 -9 -1 -2 4.65 0.18
 -9 1 -2 5.07 0.19
 9 1 2 4.81 0.18
 -9 1 -2 4.29 0.18
 -10 -1 -2 0.2 0.07
 10 -1 2 0.17 0.07
 10 1 2 0.06 0.06
 -10 1 -2 0.29 0.08
 -10 1 -2 0.01 0.06
 11 -1 2 2.36 0.16
 -11 -1 -2 2.02 0.15
 -11 1 -2 2.39 0.16
 -11 1 -2 2.1 0.15
 11 1 2 1.71 0.14
 -12 2 2 0.39 0.1
 -12 2 2 0.15 0.08
 -11 2 2 -0.01 0.07
 -11 2 2 0.11 0.06
 -10 2 2 0.62 0.12
 10 2 -2 0.42 0.07
 -10 2 2 0.48 0.08
 9 -2 -2 2.28 0.1
 -9 -2 2 2.26 0.12
 9 2 -2 2.31 0.11
 -9 2 2 2.35 0.13
 -9 2 2 2.27 0.13
 9 2 -2 2.58 0.12
 -8 -2 2 1.82 0.1
 8 -2 -2 1.89 0.1
 -8 -2 2 1.61 0.1
 -8 2 2 1.84 0.51
 -8 2 2 1.7 0.07
 8 2 -2 1.87 0.19
 -8 2 2 1.64 0.11
 -8 2 2 1.61 0.14
 8 2 -2 1.97 0.1
 -7 -2 2 0.64 0.07
 -7 -2 2 0.64 0.04
 -7 -2 2 0.66 0.07
 7 -2 -2 0.72 0.06
 -7 -2 2 0.64 0.06
 7 -2 -2 0.74 0.37
 7 -2 -2 0.82 0.09
 -7 2 2 0.67 0.09
 -7 2 2 0.74 0.1
 -7 2 2 0.65 0.08
 -7 2 2 0.64 0.19
 7 2 -2 0.73 0.28
 -7 2 2 0.59 0.08
 -7 2 2 0.69 0.08
 7 2 -2 0.72 0.09
 -6 -2 2 1.43 0.07
 -6 -2 2 1.43 0.12
 -6 -2 2 1.34 0.1
 6 -2 -2 1.22 0.1
 6 -2 -2 1.27 0.08
 6 -2 -2 1.29 0.08
 -6 -2 2 1.3 0.07
 -6 2 2 1.37 0.18
 -6 2 2 1.42 0.08
 -6 2 2 1.24 0.08
 -6 2 2 1.28 0.06
 6 2 -2 1.29 0.28
 -6 2 2 1.35 0.38
 -6 2 2 1.33 0.13
 -5 -2 2 5.94 0.15
 -5 -2 2 6.07 0.24
 5 -2 -2 5.66 0.15
 -5 -2 2 5.82 0.14
 -5 -2 2 5.81 0.14
 5 -2 -2 5.95 0.34
 5 -2 -2 5.88 0.1
 -5 -2 2 6.03 0.14
 5 -2 -2 5.98 0.11
 -5 2 2 5.8 0.3
 5 2 -2 6.19 0.8
 -5 2 2 5.81 0.17
 -5 2 2 5.77 0.15
 -5 2 2 5.76 0.15
 -5 2 2 5.82 0.16
 5 2 -2 6.01 0.2
 -5 2 2 6.01 0.44
 -5 2 2 5.63 0.18
 -4 -2 2 19.33 0.21
 4 -2 -2 19.59 0.26
 4 -2 -2 19.1 0.2
 -4 -2 2 18.78 0.35
 4 -2 -2 18.77 0.56
 -4 -2 2 18.86 0.35
 -4 -2 2 19.69 0.5
 4 2 -2 19.12 0.97
 -4 2 2 18.9 0.19
 -4 2 2 18.77 0.31
 -4 2 2 19.09 0.38
 -4 2 2 18.04 0.66
 4 2 -2 19.39 0.34
 -4 2 2 18.98 0.27
 -4 2 2 19.3 0.37
 4 2 -2 18.22 0.36
 4 2 -2 18.69 0.35
 -4 2 2 18.03 0.36
 -3 -2 2 20.29 0.22
 -3 -2 2 20.98 0.99
 3 -2 -2 20.25 0.3
 -3 -2 2 20.08 0.4
 3 -2 -2 20.39 0.26
 3 -2 -2 21.09 0.54
 3 2 -2 20.36 0.47
 -3 2 2 21.27 0.7
 3 2 -2 20.38 0.33
 -3 2 2 20.02 0.54
 3 2 -2 20.74 0.38
 -3 2 2 20.35 0.28
 -3 2 2 20.73 0.39
 -3 2 2 20.37 0.24
 -3 2 2 19.98 0.27
 -3 2 2 19.64 0.39
 2 -2 -2 20.02 0.27
 -2 -2 2 20.07 0.28
 2 -2 -2 20.23 0.3
 -2 -2 2 19.52 0.5
 -2 -2 2 20.6 0.83
 2 -2 -2 20.12 0.76
 -2 2 2 19.76 0.35
 -2 2 2 19.33 0.36
 -2 2 2 20.02 0.27
 -2 2 2 20.08 0.37
 -2 2 2 20 0.77
 2 2 -2 19.74 0.34
 2 2 -2 20.16 0.36
 -1 -2 2 58.15 1.33
 1 -2 -2 56.99 0.62
 -1 -2 2 57.53 0.63
 1 -2 -2 57.96 0.91
 -1 -2 2 57.14 1.22
 1 -2 -2 57.99 0.74
 1 -2 -2 57.37 1.03
 -1 2 2 59.91 0.99
 -1 2 2 58.11 0.54
 -1 2 2 60.89 0.7
 -1 2 2 58.85 0.6
 -1 2 2 58.9 0.64
 1 2 -2 58 0.99
 1 2 -2 56.99 0.6
 0 -2 -2 254.3 2.58
 0 -2 -2 242.49 2.34
 0 -2 -2 255.29 2.44
 0 -2 2 251.83 2.24
 0 -2 2 255.81 2.5
 0 -2 -2 260.12 2.22
 0 -2 2 254.93 3.13
 0 2 2 249.6 3.06
 0 2 -2 249.61 3.3
 0 2 2 246.12 2.33
 0 2 2 255.66 4.29
 0 2 2 257.44 2.44
 0 2 2 256.74 2.45
 0 2 -2 254.59 4.32
 1 -2 2 1.64 0.15
 -1 -2 -2 1.71 0.05
 1 -2 2 1.76 0.07
 -1 -2 -2 1.84 0.08
 -1 -2 -2 1.84 0.08
 1 -2 2 1.78 0.08
 -1 2 -2 1.84 0.12
 -1 2 -2 1.75 0.05
 -1 2 -2 1.66 0.06
 1 2 2 1.78 0.07
 1 2 2 1.7 0.06
 1 2 2 1.7 0.05
 1 2 2 1.74 0.07
 -2 -2 -2 299.51 3.74
 2 -2 2 296.29 3.09
 2 -2 2 300.14 2.7
 -2 -2 -2 291.85 4.14
 2 -2 2 297.91 4.18
 -2 2 -2 300.57 5.02
 2 2 2 292.86 5.03
 2 2 2 298.08 5.23
 2 2 2 292.43 2.92
 -2 2 -2 294.62 3.15
 -2 2 -2 302.66 2.87
 -2 2 -2 294.01 2.98
 2 2 2 289.79 2.89
 -2 2 -2 299.99 5.28
 3 -2 2 23.78 0.35
 -3 -2 -2 23.74 0.25
 3 -2 2 24.09 0.31
 3 -2 2 23.83 0.38
 -3 -2 -2 23.46 0.36
 3 2 2 24.35 0.42
 -3 2 -2 23.94 0.39
 -3 2 -2 23.13 0.38
 -3 2 -2 23.76 0.45
 3 2 2 23.27 0.39
 -3 2 -2 23.06 0.27
 3 2 2 23.81 0.44
 3 2 2 24.08 1.14
 -3 2 -2 22.38 0.46
 -3 2 -2 24.05 0.42
 -4 -2 -2 175.52 1.74
 4 -2 2 179.19 1.93
 4 -2 2 178.04 1.64
 -4 -2 -2 170.77 1.74
 -4 -2 -2 172.71 3.01
 -4 -2 -2 176.02 3.07
 4 -2 2 181.32 1.71
 4 2 2 175.22 1.96
 -4 2 -2 171.73 3.09
 4 2 2 167.8 1.85
 -4 2 -2 177.54 2.91
 -4 2 -2 169.17 1.75
 -4 2 -2 178.69 1.82
 4 2 2 177.35 2.91
 -4 2 -2 178.36 2.73
 -4 2 -2 170.73 3.02
 4 2 2 172.42 3.01
 -5 -2 -2 14.46 0.3
 -5 -2 -2 13.66 0.26
 5 -2 2 14.42 0.28
 -5 -2 -2 14.8 0.24
 5 -2 2 14.82 0.44
 5 -2 2 14.38 0.25
 -5 -2 -2 14.49 0.3
 -5 2 -2 14.11 0.74
 -5 2 -2 14.68 0.28
 5 2 2 13.95 0.23
 -5 2 -2 13.72 0.31
 -5 2 -2 14.18 0.24
 5 2 2 14.36 0.28
 -5 2 -2 13.59 0.32
 5 2 2 14.31 0.3
 5 2 2 14.79 0.81
 -5 2 -2 14.41 0.26
 -6 -2 -2 52.58 1.41
 -6 -2 -2 53.67 0.99
 -6 -2 -2 53.18 0.64
 -6 -2 -2 55.4 1.01
 6 -2 2 53.79 0.95
 -6 2 -2 53.11 1.03
 -6 2 -2 56.16 0.91
 -6 2 -2 54.58 1.01
 6 2 2 54.14 0.94
 6 2 2 54.77 1
 -6 2 -2 54.84 0.82
 6 2 2 52.69 1.63
 7 -2 2 48.82 0.88
 -7 -2 -2 48.08 0.91
 -7 -2 -2 49.52 0.92
 -7 2 -2 48.65 1.08
 -7 2 -2 46.71 1.14
 -7 2 -2 47.68 0.92
 7 2 2 47.95 0.9
 -8 -2 -2 1.51 0.11
 -8 -2 -2 1.58 0.1
 -8 2 -2 1.32 0.11
 8 2 2 1.41 0.1
 -8 2 -2 1.29 0.1
 -9 -2 -2 0.65 0.1
 -9 2 -2 0.52 0.08
 -9 2 -2 0.43 0.08
 9 2 2 0.49 0.07
 -10 -2 -2 -0.04 0.06
 -10 -2 -2 0.05 0.04
 10 2 2 0.03 0.06
 -10 2 -2 0.12 0.07
 -10 2 -2 -0.04 0.06
 11 -2 2 0.57 0.1
 -11 -2 -2 0.46 0.15
 -11 -2 -2 0.42 0.09
 11 2 2 0.52 0.09
 -11 2 -2 0.31 0.08
 -11 2 -2 0.49 0.09
 -11 3 2 0.06 0.07
 -11 3 2 -0.07 0.07
 10 -3 -2 10.04 0.21
 -10 3 2 9.41 0.29
 -10 3 2 9.68 0.3
 9 -3 -2 6.42 0.38
 -9 -3 2 6.01 0.16
 -9 3 2 6.25 0.21
 -9 3 2 6.01 0.21
 9 3 -2 5.99 0.18
 -9 3 2 6.06 0.37
 -8 -3 2 0.03 0.04
 -8 -3 2 0.03 0.1
 -8 -3 2 0.02 0.06
 8 -3 -2 -0.08 0.05
 -8 3 2 0.03 0.07
 -8 3 2 0.05 0.05
 8 3 -2 0.06 0.04
 -8 3 2 0.02 0.07
 -8 3 2 0.04 0.05
 8 3 -2 -0.02 0.04
 -7 -3 2 0.03 0.04
 7 -3 -2 0.05 0.2
 -7 -3 2 0.02 0.03
 -7 -3 2 -0.03 0.03
 -7 -3 2 0.02 0.03
 -7 3 2 -0.07 0.22
 7 3 -2 0.07 0.03
 7 3 -2 -0.01 0.04
 -7 3 2 0.02 0.04
 -7 3 2 0.02 0.04
 -7 3 2 0.01 0.15
 6 -3 -2 6.99 0.81
 -6 -3 2 6.45 0.17
 6 -3 -2 6.65 0.29
 -6 -3 2 6.49 0.16
 -6 -3 2 6.58 0.25
 -6 -3 2 6.66 0.16
 -6 3 2 6.52 0.18
 -6 3 2 6.14 0.12
 -6 3 2 6.57 0.18
 6 3 -2 6.61 0.24
 -6 3 2 6.47 0.19
 -6 3 2 6.48 0.4
 6 3 -2 6.19 0.17
 6 3 -2 6.95 0.16
 -6 3 2 6.42 0.17
 -6 3 2 6.78 0.39
 -5 -3 2 1.36 0.08
 -5 -3 2 1.37 0.05
 -5 -3 2 1.3 0.1
 5 -3 -2 1.23 0.27
 5 -3 -2 1.4 0.14
 -5 -3 2 1.38 0.06
 -5 3 2 1.18 0.08
 -5 3 2 1.5 0.13
 5 3 -2 1.47 0.06
 -5 3 2 1.5 0.16
 -5 3 2 1.23 0.07
 5 3 -2 1.37 0.15
 -5 3 2 1.38 0.08
 -5 3 2 1.38 0.23
 5 3 -2 1.23 0.12
 5 3 -2 1.24 0.07
 -5 3 2 1.33 0.07
 4 -3 -2 0 0.16
 -4 -3 2 0.02 0.04
 4 -3 -2 0.01 0.03
 -4 -3 2 0.09 0.06
 -4 -3 2 -0.01 0.09
 4 -3 -2 0 0.04
 -4 3 2 0 0.03
 -4 3 2 0 0.1
 -4 3 2 0.03 0.12
 -4 3 2 0.02 0.03
 4 3 -2 0.14 0.05
 -4 3 2 0.03 0.05
 -4 3 2 -0.02 0.03
 4 3 -2 0.04 0.04
 -4 3 2 -0.01 0.12
 4 3 -2 -0.02 0.03
 3 -3 -2 2.59 0.18
 3 -3 -2 2.25 0.06
 3 -3 -2 2.35 0.11
 -3 -3 2 2.39 0.13
 -3 -3 2 2.33 0.09
 -3 -3 2 2.34 0.09
 -3 3 2 2.2 0.08
 -3 3 2 2.31 0.08
 -3 3 2 2.32 0.09
 -3 3 2 2.51 0.38
 -3 3 2 2.33 0.17
 3 3 -2 2.23 0.08
 -3 3 2 2.42 0.07
 3 3 -2 2.29 0.46
 -3 3 2 2.24 0.24
 2 -3 -2 251.37 3.54
 -2 -3 2 257.12 2.42
 -2 -3 2 245.38 2.39
 2 -3 -2 245.39 4.07
 2 -3 -2 246.68 3.54
 2 -3 -2 246.38 2.61
 2 -3 -2 247.9 2.25
 -2 3 2 245.88 4.34
 -2 3 2 252.73 3.16
 2 3 -2 238.6 4.1
 -2 3 2 247.85 2.37
 2 3 -2 249.35 2.54
 -2 3 2 241.38 2.52
 -2 3 2 242.72 4.47
 1 -3 -2 0.1 0.03
 -1 -3 2 0.12 0.04
 1 -3 -2 0.14 0.1
 1 -3 -2 0.06 0.03
 -1 -3 2 0.16 0.04
 1 -3 -2 0.13 0.06
 1 -3 -2 0.18 0.04
 -1 3 2 0.1 0.04
 -1 3 2 0.1 0.03
 -1 3 2 0.17 0.03
 -1 3 2 0.14 0.04
 1 3 -2 0.12 0.03
 1 3 -2 0.1 0.03
 -1 3 2 0.12 0.04
 1 3 -2 0.16 0.06
 0 -3 -2 0.29 0.11
 0 -3 -2 0.16 0.04
 0 -3 -2 0.3 0.04
 0 -3 2 0.33 0.05
 0 -3 2 0.29 0.03
 0 -3 2 0.27 0.09
 0 3 -2 0.24 0.04
 0 3 2 0.28 0.08
 0 3 -2 0.22 0.06
 0 3 2 0.24 0.13
 0 3 -2 0.31 0.08
 0 3 2 0.33 0.03
 0 3 2 0.27 0.05
 0 3 2 0.21 0.06
 -1 -3 -2 0.11 0.03
 1 -3 2 0.12 0.14
 -1 -3 -2 0.1 0.04
 1 -3 2 0.12 0.03
 1 -3 2 0.07 0.03
 -1 -3 -2 0.11 0.02
 1 -3 2 0.15 0.04
 1 3 2 0.07 0.15
 -1 3 -2 0.11 0.04
 1 3 2 0.17 0.03
 -1 3 -2 0.08 0.03
 1 3 2 0.1 0.03
 -1 3 -2 0.09 0.04
 1 3 2 0.16 0.17
 -1 3 -2 0.1 0.03
 2 -3 2 0.03 0.02
 2 -3 2 0.04 0.04
 -2 -3 -2 0.02 0.04
 2 -3 2 0.04 0.09
 -2 -3 -2 0.02 0.04
 2 -3 2 0.01 0.03
 2 3 2 0.02 0.16
 -2 3 -2 0.04 0.1
 2 3 2 0.04 0.02
 -2 3 -2 0.02 0.03
 2 3 2 0.08 0.12
 2 3 2 0.1 0.03
 -2 3 -2 0.04 0.02
 -2 3 -2 0.07 0.03
 -2 3 -2 0.08 0.03
 -2 3 -2 0.05 0.03
 -3 -3 -2 4.64 0.15
 -3 -3 -2 3.79 0.37
 3 -3 2 5.03 0.51
 3 -3 2 4.58 0.09
 3 -3 2 4.69 0.27
 3 -3 2 4.74 0.28
 3 3 2 3.74 0.4
 -3 3 -2 4.47 0.13
 -3 3 -2 4.69 0.12
 -3 3 -2 4.71 0.13
 3 3 2 4.54 0.18
 -3 3 -2 4.6 0.13
 -3 3 -2 4.47 0.22
 3 3 2 4.61 0.1
 3 3 2 4.5 0.12
 -3 3 -2 4.52 0.21
 -4 -3 -2 10.01 0.26
 4 -3 2 9.71 0.35
 4 -3 2 9.52 0.16
 4 -3 2 9.49 0.31
 4 -3 2 9.9 0.21
 -4 -3 -2 9.48 0.38
 -4 3 -2 9.24 0.49
 -4 3 -2 9.24 0.23
 -4 3 -2 9.69 0.25
 -4 3 -2 9.25 0.34
 -4 3 -2 9.7 0.2
 4 3 2 9.73 0.4
 4 3 2 9.26 0.2
 -4 3 -2 9.77 0.5
 4 3 2 9.81 1.03
 4 3 2 9.62 0.21
 -5 -3 -2 21.12 0.41
 5 -3 2 21.4 0.34
 -5 -3 -2 21.05 0.28
 5 -3 2 20.8 0.34
 -5 -3 -2 20.67 1.33
 5 -3 2 21.6 0.37
 -5 3 -2 20.79 0.39
 -5 3 -2 19.68 0.43
 -5 3 -2 20.74 0.58
 5 3 2 20.92 0.4
 5 3 2 20.11 0.62
 5 3 2 20.88 0.42
 -5 3 -2 20.58 0.43
 -5 3 -2 20.78 0.39
 6 -3 2 5.86 0.49
 -6 -3 -2 6.22 0.18
 6 3 2 6 0.17
 -6 3 -2 5.98 0.15
 -6 3 -2 5.94 0.18
 -6 3 -2 6.07 0.18
 6 3 2 6.35 0.15
 -6 3 -2 5.54 0.18
 7 -3 2 1.43 0.16
 7 3 2 1.5 0.09
 -7 3 -2 1.65 0.62
 -7 3 -2 1.52 0.11
 -7 3 -2 1.51 0.1
 -8 -3 -2 19.61 0.33
 8 3 2 19.65 0.43
 -8 3 -2 19.31 0.46
 -8 3 -2 20.19 0.45
 -9 -3 -2 0.12 0.11
 9 3 2 0.11 0.06
 -9 3 -2 0.22 0.07
 -9 3 -2 0.17 0.07
 -10 -3 -2 0.21 0.14
 -10 3 -2 0.18 0.07
 10 3 2 0.19 0.07
 -10 3 -2 0.29 0.09
 -11 -3 -2 1.8 0.19
 -11 3 -2 1.63 0.15
 -11 3 -2 1.71 0.15
 11 3 2 1.85 0.14
 -11 4 2 8.88 0.29
 -11 4 2 8.8 0.3
 -10 -4 2 9.81 0.27
 10 -4 -2 9.07 0.96
 -10 4 2 10.05 0.3
 -10 4 2 9.9 0.31
 9 -4 -2 1.95 0.23
 -9 -4 2 2.19 0.13
 -9 4 2 2.22 0.1
 -9 4 2 2.17 0.13
 9 4 -2 2 0.11
 -9 4 2 2.03 0.13
 8 -4 -2 0.9 0.33
 -8 -4 2 0.91 0.1
 8 4 -2 0.92 0.08
 -8 4 2 0.93 0.14
 -8 4 2 1 0.1
 -8 4 2 0.88 0.1
 -7 -4 2 4.99 0.14
 7 -4 -2 4.78 0.2
 -7 4 2 5.27 0.18
 -7 4 2 5.29 0.16
 -7 4 2 5.18 0.42
 -7 4 2 5.09 0.17
 7 4 -2 5.02 0.16
 -7 4 2 5.18 0.34
 6 -4 -2 1.11 0.11
 -6 -4 2 1.32 0.13
 -6 -4 2 1.35 0.2
 6 4 -2 1.31 0.5
 -6 4 2 1.2 0.11
 -6 4 2 1.33 0.08
 6 4 -2 1.25 0.08
 -6 4 2 1.3 0.09
 -6 4 2 1.24 0.07
 6 4 -2 1.5 0.07
 -6 4 2 1.39 0.08
 -5 -4 2 0.35 0.05
 -5 -4 2 0.4 0.05
 5 -4 -2 0.31 0.18
 5 -4 -2 0.35 0.19
 5 4 -2 0.37 0.08
 -5 4 2 0.37 0.17
 -5 4 2 0.35 0.06
 -5 4 2 0.38 0.07
 -5 4 2 0.38 0.06
 -5 4 2 0.37 0.05
 5 4 -2 0.41 0.04
 -5 4 2 0.29 0.05
 5 4 -2 0.39 0.05
 -4 -4 2 8.79 0.63
 4 -4 -2 9.29 0.16
 4 -4 -2 8.71 0.32
 -4 -4 2 8.94 0.17
 4 -4 -2 9.17 0.27
 -4 -4 2 8.65 0.35
 -4 4 2 8.82 0.22
 -4 4 2 8.71 0.21
 -4 4 2 8.48 0.2
 -4 4 2 8.74 0.5
 -4 4 2 8.76 0.25
 -4 4 2 8.97 0.21
 4 4 -2 8.38 0.93
 -4 4 2 8.9 0.21
 4 4 -2 8.64 0.2
 -3 -4 2 31.46 0.43
 3 -4 -2 32.15 0.45
 -3 -4 2 31.24 1.23
 3 -4 -2 30.9 0.44
 3 -4 -2 31.45 0.6
 3 -4 -2 32.54 0.52
 -3 -4 2 32.05 0.43
 3 4 -2 30.73 0.57
 -3 4 2 30.57 0.58
 -3 4 2 31.43 0.86
 -3 4 2 31.11 0.41
 -3 4 2 31.45 0.48
 -3 4 2 31.08 0.57
 -3 4 2 31.1 0.6
 3 4 -2 31 1.34
 2 -4 -2 0.08 0.13
 -2 -4 2 0 0.03
 2 -4 -2 0.05 0.05
 -2 -4 2 0.08 0.08
 2 -4 -2 0.08 0.09
 2 -4 -2 0.08 0.05
 2 -4 -2 0.05 0.02
 -2 4 2 0.07 0.06
 -2 4 2 0.05 0.03
 2 4 -2 0.1 0.05
 2 4 -2 0.08 0.12
 -2 4 2 0.01 0.09
 2 4 -2 0.03 0.03
 -2 4 2 0.07 0.11
 -2 4 2 0.09 0.03
 -2 4 2 0.04 0.04
 -1 -4 2 0.04 0.04
 -1 -4 2 0 0.16
 1 -4 -2 0.05 0.16
 1 -4 -2 0.04 0.07
 1 -4 -2 0.02 0.04
 1 -4 -2 0.04 0.13
 1 -4 -2 0.02 0.02
 -1 4 2 0.07 0.03
 -1 4 2 0.03 0.02
 -1 4 2 0.06 0.14
 1 4 -2 0.04 0.03
 -1 4 2 0.06 0.06
 1 4 -2 0.04 0.04
 1 4 -2 0.08 0.03
 -1 4 2 0.02 0.02
 0 -4 2 63.6 0.68
 0 -4 -2 64.24 1.63
 0 -4 2 64.32 0.75
 0 -4 2 63.16 1.04
 0 -4 -2 62.33 1.03
 0 -4 -2 64.4 1.19
 0 -4 -2 63.19 0.68
 0 -4 2 63.22 0.83
 0 4 2 61.36 1.23
 0 4 -2 63.1 0.75
 0 4 2 62.04 0.69
 0 4 2 62.87 1.08
 0 4 -2 62.64 0.66
 0 4 -2 63.56 1.08
 0 4 2 60.3 0.68
 0 4 2 65.69 1.11
 -1 -4 -2 30.23 1.12
 1 -4 2 29.32 1
 1 -4 2 29.53 0.39
 1 -4 2 30.03 0.5
 -1 -4 -2 30.39 0.38
 1 -4 2 29.55 0.42
 -1 -4 -2 29.27 0.7
 1 4 2 29.69 0.31
 1 4 2 30.05 0.54
 -1 4 -2 28.35 0.78
 -1 4 -2 28.77 0.52
 -1 4 -2 29.68 0.53
 -1 4 -2 28.52 0.38
 1 4 2 29.9 0.62
 1 4 2 29.32 0.53
 1 4 2 28.42 0.82
 2 -4 2 158.66 2.54
 -2 -4 -2 156.69 1.6
 2 -4 2 155.68 1.6
 -2 -4 -2 155.89 1.63
 2 -4 2 153.76 1.51
 2 -4 2 155.33 1.64
 -2 4 -2 152.16 2.77
 -2 4 -2 157.31 1.68
 -2 4 -2 151.87 2.7
 -2 4 -2 161.96 2.89
 2 4 2 156.7 1.96
 2 4 2 159.29 2.62
 -2 4 -2 161.59 1.63
 2 4 2 154.11 2.3
 -2 4 -2 155.4 1.5
 2 4 2 162.24 2.7
 2 4 2 156.65 1.78
 3 -4 2 42.07 0.51
 3 -4 2 41.19 0.41
 3 -4 2 41.06 0.5
 3 -4 2 40.58 0.68
 -3 -4 -2 40.21 0.54
 -3 -4 -2 41.36 0.43
 -3 4 -2 41.08 0.65
 3 4 2 40.95 1.51
 -3 4 -2 40.41 0.77
 -3 4 -2 41.25 0.58
 -3 4 -2 41.19 0.49
 -3 4 -2 41.28 0.75
 3 4 2 40.76 0.72
 3 4 2 41.35 0.74
 -3 4 -2 40.99 0.72
 -3 4 -2 41.5 0.57
 3 4 2 39.82 0.6
 -4 -4 -2 19.86 0.75
 -4 -4 -2 20.41 0.89
 4 -4 2 20.7 1.18
 4 -4 2 19.99 0.49
 4 -4 2 19.94 0.34
 4 -4 2 20.16 0.29
 -4 4 -2 19.68 0.42
 -4 4 -2 19.62 0.24
 4 4 2 19.58 1.06
 4 4 2 20.15 0.39
 -4 4 -2 19.84 0.37
 -4 4 -2 19.54 0.4
 4 4 2 20.2 0.38
 -4 4 -2 20.36 0.77
 -4 4 -2 19.39 0.29
 5 -4 2 1.14 0.04
 5 -4 2 1.31 0.11
 5 -4 2 1.17 0.11
 5 -4 2 1.04 0.2
 -5 -4 -2 1.1 0.13
 -5 4 -2 1.06 0.3
 5 4 2 1.05 0.06
 -5 4 -2 1.03 0.08
 5 4 2 1.08 0.14
 -5 4 -2 0.86 0.07
 -5 4 -2 1.03 0.06
 -5 4 -2 0.95 0.12
 5 4 2 1.18 0.3
 -5 4 -2 1.19 0.11
 6 -4 2 43.39 0.59
 -6 -4 -2 40.54 1.14
 6 4 2 41.67 0.79
 -6 4 -2 41.58 0.84
 -6 4 -2 43.77 1.75
 -6 4 -2 42.78 0.82
 6 4 2 42.46 0.77
 -6 4 -2 43.76 0.76
 -7 -4 -2 0.68 0.08
 7 -4 2 0.71 0.1
 -7 4 -2 0.72 0.45
 -7 4 -2 0.82 0.1
 -7 4 -2 0.66 0.08
 7 4 2 0.83 0.08
 -8 -4 -2 13.74 0.26
 -8 4 -2 12.9 0.35
 -8 4 -2 13.46 0.34
 8 4 2 14.06 0.33
 -9 -4 -2 0.22 0.19
 9 4 2 0.4 0.07
 -9 4 -2 0.22 0.07
 -9 4 -2 0.28 0.08
 -10 -4 -2 5.71 0.53
 -10 4 -2 5.63 0.24
 -10 4 -2 5.42 0.22
 -11 4 -2 2.62 0.18
 -11 4 -2 2.6 0.17
 -11 -5 2 6.86 0.17
 -11 5 2 6.85 0.27
 -11 5 2 6.95 0.26
 10 -5 -2 1.04 0.15
 -10 -5 2 1.2 0.21
 -10 5 2 1.21 0.13
 -10 5 2 1.23 0.13
 -10 5 2 1.38 0.14
 -9 -5 2 1.16 0.24
 9 -5 -2 1.27 0.15
 -9 5 2 1.26 0.11
 -9 5 2 1.25 0.13
 9 5 -2 1.19 0.1
 -9 5 2 1.25 0.09
 -8 -5 2 0.8 0.11
 8 -5 -2 0.85 0.13
 -8 5 2 0.93 0.11
 -8 5 2 0.8 0.09
 -8 5 2 0.9 0.11
 -8 5 2 0.75 0.09
 8 5 -2 0.9 0.08
 -7 -5 2 15.3 0.29
 7 -5 -2 15.48 0.36
 -7 5 2 15.65 0.34
 7 5 -2 14.73 0.34
 -7 5 2 15.45 0.88
 -7 5 2 15.67 0.37
 -7 5 2 16.22 1.09
 -7 5 2 15.41 0.37
 -6 -5 2 1.7 0.19
 6 -5 -2 1.84 0.15
 6 -5 -2 1.63 0.05
 -6 5 2 1.8 0.12
 -6 5 2 1.5 0.1
 -6 5 2 1.84 0.46
 6 5 -2 1.61 0.09
 -6 5 2 1.79 0.1
 -6 5 2 1.66 0.31
 5 -5 -2 4.68 0.36
 5 -5 -2 4.44 0.17
 -5 -5 2 4.57 0.53
 5 -5 -2 4.7 0.1
 5 5 -2 4.21 0.61
 5 5 -2 4.54 0.14
 -5 5 2 4.59 0.23
 -5 5 2 4.22 0.13
 -5 5 2 4.43 0.15
 -5 5 2 4.5 0.15
 -5 5 2 4.53 0.38
 -5 5 2 4.3 0.12
 4 -5 -2 1.52 0.4
 4 -5 -2 1.44 0.06
 4 -5 -2 1.49 0.05
 -4 -5 2 1.63 0.1
 -4 -5 2 1.47 0.14
 4 5 -2 1.34 0.08
 -4 5 2 1.44 0.08
 -4 5 2 1.4 0.08
 -4 5 2 1.35 0.09
 4 5 -2 1.54 0.24
 -4 5 2 1.36 0.08
 -4 5 2 1.5 0.19
 -3 -5 2 1.03 0.09
 3 -5 -2 1.1 0.08
 3 -5 -2 1.21 0.1
 -3 -5 2 1.16 0.19
 3 -5 -2 0.88 0.09
 3 -5 -2 1.04 0.06
 -3 5 2 1.07 0.07
 -3 5 2 1.09 0.09
 -3 5 2 0.9 0.09
 -3 5 2 0.97 0.07
 -3 5 2 0.98 0.2
 3 5 -2 0.96 0.35
 -3 5 2 1.1 0.07
 2 -5 -2 5.77 0.17
 2 -5 -2 5.92 0.37
 2 -5 -2 5.68 0.18
 -2 -5 2 6.22 0.19
 2 -5 -2 5.78 0.13
 -2 -5 2 6.15 0.34
 -2 5 2 5.77 0.33
 2 5 -2 5.72 0.19
 -2 5 2 6.01 0.32
 -2 5 2 6.36 0.7
 2 5 -2 6.1 0.13
 -2 5 2 5.65 0.18
 2 5 -2 5.93 0.32
 -2 5 2 5.65 0.22
 -2 5 2 5.76 0.13
 1 -5 -2 21.33 0.37
 1 -5 -2 21.48 0.34
 1 -5 -2 21.32 0.37
 -1 -5 2 20.53 0.36
 -1 -5 2 21.32 0.38
 1 -5 -2 20.97 0.22
 -1 5 2 21.13 0.25
 1 5 -2 20.96 0.26
 -1 5 2 20.31 0.4
 1 5 -2 21.69 1.1
 -1 5 2 21.16 0.68
 -1 5 2 21.52 0.41
 1 5 -2 19.94 0.4
 -1 5 2 21.25 0.34
 0 -5 2 0.01 0.05
 0 -5 -2 0.03 0.11
 0 -5 2 -0.01 0.04
 0 -5 -2 -0.06 0.17
 0 -5 -2 0.06 0.16
 0 -5 2 -0.02 0.02
 0 -5 -2 0.04 0.02
 0 -5 2 0 0.15
 0 5 2 0.07 0.18
 0 5 -2 -0.01 0.04
 0 5 2 0.06 0.03
 0 5 -2 0.06 0.03
 0 5 2 0.01 0.08
 0 5 -2 0.02 0.04
 0 5 2 -0.03 0.03
 0 5 2 0.05 0.03
 1 -5 2 3.16 0.08
 -1 -5 -2 3.29 0.45
 -1 -5 -2 3.42 0.24
 -1 -5 -2 3.48 0.54
 1 -5 2 2.84 0.27
 1 -5 2 3.24 0.14
 1 -5 2 3.05 0.26
 1 5 2 3.1 0.13
 -1 5 -2 3.22 0.1
 1 5 2 3.11 0.08
 1 5 2 3.14 0.1
 1 5 2 3.06 0.1
 -1 5 -2 3.11 0.12
 -1 5 -2 3.08 0.09
 -1 5 -2 3.01 0.13
 1 5 2 3.42 0.26
 -1 5 -2 3.39 0.09
 -1 5 -2 2.96 0.09
 2 -5 2 3.62 0.27
 2 -5 2 3.66 0.09
 2 -5 2 4.55 0.12
 -2 -5 -2 3.66 0.11
 -2 -5 -2 3.59 0.15
 2 -5 2 3.35 0.28
 -2 5 -2 3.65 0.11
 2 5 2 3.27 0.19
 2 5 2 3.67 0.1
 2 5 2 3.68 0.11
 -2 5 -2 3.41 0.56
 2 5 2 3.43 0.35
 -2 5 -2 3.39 0.1
 2 5 2 3.78 0.12
 -2 5 -2 3.51 0.1
 -2 5 -2 3.58 0.11
 3 -5 2 15.34 0.23
 3 -5 2 15.29 0.28
 3 -5 2 16.07 0.4
 -3 -5 -2 15.35 0.48
 3 -5 2 15.13 0.41
 -3 5 -2 14.92 0.32
 3 5 2 14.77 0.31
 -3 5 -2 14.86 0.22
 -3 5 -2 15.02 0.33
 3 5 2 14.8 1.04
 3 5 2 15.5 0.3
 3 5 2 14.94 0.34
 -3 5 -2 15.52 0.24
 -3 5 -2 15.31 0.45
 -3 5 -2 15.15 0.35
 4 -5 2 8.97 0.14
 4 -5 2 9.61 0.21
 4 -5 2 9.36 0.18
 4 -5 2 9.43 0.7
 -4 -5 -2 8.94 0.23
 -4 5 -2 9.46 0.58
 -4 5 -2 8.95 0.22
 4 5 2 9.09 0.21
 -4 5 -2 9.49 0.24
 4 5 2 9.42 0.29
 -4 5 -2 8.95 0.24
 -4 5 -2 9.21 0.21
 4 5 2 9.27 0.21
 -4 5 -2 9.21 0.25
 5 -5 2 4.08 0.73
 -5 -5 -2 4.12 0.25
 5 -5 2 4.49 0.7
 5 -5 2 4.25 0.1
 5 -5 2 4.38 0.17
 -5 5 -2 3.96 0.15
 -5 5 -2 4.3 0.25
 5 5 2 4.4 0.19
 -5 5 -2 4.09 0.15
 -5 5 -2 4.28 0.23
 -5 5 -2 4.23 0.11
 5 5 2 4.19 0.13
 -5 5 -2 4.19 0.12
 6 -5 2 32.65 1.46
 -6 -5 -2 31.82 0.5
 6 -5 2 32.63 0.55
 6 5 2 32.75 0.63
 -6 5 -2 32.03 0.71
 -6 5 -2 31.92 0.97
 6 5 2 32.56 0.87
 -6 5 -2 32.78 1.1
 -6 5 -2 32.78 0.94
 -6 5 -2 32.97 1.02
 7 -5 2 0.36 0.04
 7 -5 2 0.22 0.08
 -7 -5 -2 0.26 0.18
 7 5 2 0.39 0.06
 -7 5 -2 0.31 0.07
 -7 5 -2 0.33 0.06
 -8 -5 -2 4.26 0.25
 -8 5 -2 4.46 0.19
 8 5 2 4.2 0.16
 -8 5 -2 4.35 0.18
 -9 -5 -2 5.44 0.62
 -9 5 -2 5.07 0.2
 -9 5 -2 5.06 0.21
 -10 -5 -2 0.11 0.28
 -10 5 -2 0.2 0.09
 -10 5 -2 0.14 0.07
 -11 6 2 -0.07 0.06
 -11 6 2 0.04 0.09
 10 -6 -2 0.15 0.11
 -10 -6 2 0.08 0.15
 -10 6 2 0.01 0.24
 -10 6 2 0.06 0.17
 -10 6 2 0.15 0.17
 9 -6 -2 0.46 0.11
 -9 -6 2 0.5 0.17
 -9 6 2 0.56 0.09
 9 6 -2 0.61 0.08
 -9 6 2 0.49 0.09
 -9 6 2 0.35 0.06
 8 -6 -2 7.53 0.51
 -8 -6 2 6.95 0.25
 -8 6 2 7.52 0.25
 -8 6 2 7.23 0.21
 8 6 -2 7.54 0.24
 -8 6 2 7.25 0.24
 -8 6 2 6.77 0.23
 -7 -6 2 2.42 0.13
 7 -6 -2 2.41 0.26
 7 -6 -2 2.39 0.07
 -7 6 2 2.29 0.15
 7 6 -2 2.49 0.12
 -7 6 2 2.69 0.3
 -7 6 2 2.45 0.13
 -7 6 2 2.5 0.13
 -7 6 2 2.22 0.12
 -6 -6 2 13.21 0.29
 6 -6 -2 13.49 0.25
 6 -6 -2 12.93 0.33
 -6 6 2 12.95 0.33
 -6 6 2 13.36 0.3
 -6 6 2 13 0.32
 6 6 -2 13.18 0.3
 -6 6 2 13.61 0.81
 -6 6 2 13.29 0.32
 5 -6 -2 17.85 0.37
 -5 -6 2 17.75 0.34
 5 -6 -2 18.07 0.32
 -5 6 2 17.72 0.32
 -5 6 2 17.98 0.39
 -5 6 2 18.08 0.4
 5 6 -2 17.39 0.37
 -5 6 2 17.75 0.37
 -5 6 2 18.4 1.09
 4 -6 -2 33.78 0.57
 -4 -6 2 32.67 0.51
 4 -6 -2 33.55 0.75
 4 -6 -2 32.62 0.52
 -4 6 2 33.01 0.36
 -4 6 2 32.67 0.62
 -4 6 2 33.21 0.58
 4 6 -2 32.77 0.62
 -4 6 2 32.46 0.65
 -4 6 2 33.28 0.64
 4 6 -2 32.62 1.58
 -4 6 2 33.95 0.68
 3 -6 -2 0.46 0.04
 -3 -6 2 0.5 0.08
 3 -6 -2 0.42 0.13
 3 -6 -2 0.51 0.08
 3 6 -2 0.55 0.36
 -3 6 2 0.44 0.08
 -3 6 2 0.38 0.05
 -3 6 2 0.44 0.08
 -3 6 2 0.39 0.05
 -3 6 2 0.37 0.05
 -3 6 2 0.37 0.06
 3 6 -2 0.44 0.12
 -2 -6 2 -0.01 0.23
 2 -6 -2 0.03 0.02
 2 -6 -2 0.03 0.04
 2 -6 -2 -0.02 0.11
 -2 -6 2 0.03 0.05
 2 -6 -2 0.07 0.17
 2 6 -2 0.02 0.04
 -2 6 2 0.07 0.05
 -2 6 2 0.07 0.03
 -2 6 2 0.06 0.03
 -2 6 2 0.04 0.03
 2 6 -2 0.05 0.27
 -2 6 2 0.09 0.06
 2 6 -2 0.07 0.04
 -2 6 2 0.03 0.05
 1 -6 -2 8.9 0.22
 1 -6 -2 9.33 0.5
 -1 -6 2 8.77 0.24
 1 -6 -2 9.2 0.18
 1 -6 -2 8.9 0.24
 -1 -6 2 9.32 0.25
 -1 6 2 8.9 0.47
 -1 6 2 9.93 1.01
 -1 6 2 8.54 0.21
 1 6 -2 9.16 0.16
 1 6 -2 8.79 0.44
 -1 6 2 9.16 0.2
 -1 6 2 9.49 0.21
 -1 6 2 8.84 0.22
 1 6 -2 8.65 0.21
 0 -6 -2 4.31 0.1
 0 -6 -2 4.31 0.2
 0 -6 2 4.28 0.1
 0 -6 2 4.34 0.17
 0 -6 2 4.33 0.13
 0 -6 -2 4.39 0.17
 0 -6 2 4.26 0.17
 0 -6 -2 4.4 0.16
 0 6 2 3.98 0.12
 0 6 -2 4.15 0.13
 0 6 -2 4.38 0.11
 0 6 2 4.38 0.57
 0 6 -2 4.43 0.16
 0 6 2 4.32 0.64
 0 6 -2 4.16 0.14
 0 6 2 4.25 0.12
 0 6 2 4.45 0.12
 1 -6 2 9.67 0.6
 -1 -6 -2 9.96 0.23
 -1 -6 -2 9.98 0.22
 1 -6 2 9.86 0.2
 1 -6 2 9.56 0.71
 1 -6 2 9.79 0.2
 -1 -6 -2 9.45 0.62
 1 6 2 9.75 0.22
 -1 6 -2 9.93 0.2
 1 6 2 9.48 0.3
 -1 6 -2 9.86 0.2
 -1 6 -2 9.63 0.23
 1 6 2 9.84 0.25
 1 6 2 9.61 0.25
 1 6 2 9.9 0.22
 1 6 2 10.03 0.21
 -1 6 -2 9.93 0.21
 -1 6 -2 9.57 0.22
 -1 6 -2 9.96 0.22
 2 -6 2 64.23 1.07
 -2 -6 -2 64.22 0.83
 -2 -6 -2 65.2 1.19
 -2 -6 -2 65.04 0.75
 2 -6 2 65.19 0.79
 2 -6 2 64.94 0.68
 2 -6 2 64.65 0.81
 2 6 2 65.57 2.17
 2 6 2 65.55 0.83
 -2 6 -2 64.64 0.73
 -2 6 -2 64.31 0.68
 -2 6 -2 64.28 2.07
 2 6 2 62.65 1.12
 -2 6 -2 63.5 1.15
 2 6 2 63.77 0.73
 2 6 2 65.26 1.14
 -2 6 -2 65.21 1.18
 -2 6 -2 64.11 1.12
 3 -6 2 4.02 0.1
 3 -6 2 3.71 0.51
 3 -6 2 4.05 0.15
 -3 -6 -2 3.66 0.48
 -3 6 -2 4.02 0.13
 -3 6 -2 4.11 0.14
 -3 6 -2 4.02 0.12
 -3 6 -2 3.99 0.1
 -3 6 -2 3.9 0.11
 3 6 2 4.04 0.18
 3 6 2 3.92 0.12
 -3 6 -2 3.99 0.13
 3 6 2 3.88 0.12
 -4 -6 -2 1.45 0.12
 4 -6 2 1.55 0.12
 4 -6 2 1.54 0.1
 4 -6 2 1.51 0.06
 -4 6 -2 1.52 0.28
 -4 6 -2 1.59 0.09
 -4 6 -2 1.48 0.11
 -4 6 -2 1.63 0.1
 4 6 2 1.48 0.07
 -4 6 -2 1.61 0.08
 4 6 2 1.53 0.11
 -4 6 -2 1.56 0.21
 4 6 2 1.5 0.08
 5 -6 2 12.82 0.25
 -5 -6 -2 12.89 0.55
 5 -6 2 13.22 0.18
 -5 6 -2 13.15 0.2
 -5 6 -2 12.86 0.32
 -5 6 -2 12.67 0.58
 5 6 2 13.01 0.29
 -5 6 -2 12.89 0.31
 5 6 2 12.74 0.28
 -5 6 -2 13.25 0.28
 -5 6 -2 12.55 0.28
 6 -6 2 0.44 0.05
 6 -6 2 0.37 0.06
 -6 -6 -2 0.48 0.13
 -6 6 -2 0.48 0.07
 6 6 2 0.5 0.07
 -6 6 -2 0.43 0.09
 6 6 2 0.47 0.07
 -6 6 -2 0.32 0.06
 -6 6 -2 0.45 0.07
 7 -6 2 0.28 0.22
 7 -6 2 0.21 0.03
 -7 -6 -2 0.19 0.26
 -7 6 -2 0.15 0.06
 -7 6 -2 0.18 0.07
 7 6 2 0.2 0.05
 8 -6 2 1.45 0.07
 -8 -6 -2 1.52 0.13
 -8 6 -2 1.35 0.11
 -8 6 -2 1.4 0.12
 -9 -6 -2 7.62 0.73
 -9 6 -2 7.38 0.26
 -9 6 -2 7.49 0.26
 -10 6 -2 7.47 0.27
 -10 6 -2 6.94 0.28
 10 -7 -2 2.8 0.23
 -10 -7 2 2.78 0.35
 -10 7 2 3.07 0.26
 -10 7 2 2.8 0.18
 -9 -7 2 -0.02 0.19
 9 -7 -2 0 0.04
 9 -7 -2 -0.02 0.1
 -9 7 2 -0.01 0.05
 9 7 -2 0.06 0.14
 -9 7 2 0.14 0.08
 -9 7 2 0.01 0.06
 8 -7 -2 0.19 0.04
 -8 -7 2 0.21 0.2
 8 -7 -2 0.14 0.1
 8 7 -2 0.29 0.13
 -8 7 2 0.26 0.13
 -8 7 2 0.33 0.08
 -8 7 2 0.2 0.06
 -8 7 2 0.24 0.07
 7 -7 -2 6.18 0.18
 7 -7 -2 5.85 0.25
 -7 -7 2 6.29 0.76
 -7 7 2 6.32 0.25
 -7 7 2 6.07 0.21
 7 7 -2 5.96 0.32
 -7 7 2 6.17 0.45
 -7 7 2 5.73 0.2
 -7 7 2 7.07 1.04
 6 -7 -2 0.02 0.03
 -6 -7 2 0.04 0.06
 6 -7 -2 -0.02 0.08
 -6 7 2 0.02 0.07
 -6 7 2 0.05 0.05
 -6 7 2 0.09 0.06
 -6 7 2 0.07 0.04
 6 7 -2 0.03 0.05
 -6 7 2 0.08 0.41
 -5 -7 2 6.65 0.22
 5 -7 -2 6.09 0.23
 5 -7 -2 6.35 0.15
 5 7 -2 6.6 0.19
 -5 7 2 6.39 0.2
 -5 7 2 6.72 0.14
 -5 7 2 6.34 0.8
 -5 7 2 6.58 0.19
 -5 7 2 6.55 0.2
 -4 -7 2 1.87 0.13
 4 -7 -2 1.98 0.08
 4 -7 -2 2.2 0.31
 4 7 -2 1.7 0.1
 -4 7 2 2 0.1
 -4 7 2 1.86 0.1
 -4 7 2 2.11 0.09
 -4 7 2 1.85 0.1
 -4 7 2 1.97 0.17
 -3 -7 2 6.41 0.52
 3 -7 -2 6.49 0.48
 3 -7 -2 6.35 0.19
 3 -7 -2 6.61 0.15
 -3 7 2 6.74 0.39
 3 7 -2 6.67 0.18
 -3 7 2 6.55 0.18
 -3 7 2 6.3 0.18
 -3 7 2 6.77 0.33
 3 7 -2 6.44 0.24
 -3 7 2 6.65 0.19
 -3 7 2 6.29 0.18
 2 -7 -2 4.62 0.13
 -2 -7 2 4.5 0.18
 2 -7 -2 4.44 0.12
 2 -7 -2 4.21 0.1
 2 -7 -2 4.71 0.19
 -2 7 2 4.32 0.14
 -2 7 2 4.53 0.14
 -2 7 2 4.43 0.19
 2 7 -2 4.62 0.2
 2 7 -2 4.24 0.14
 -2 7 2 4.53 0.67
 2 7 -2 4.62 0.11
 -2 7 2 4.68 0.13
 -2 7 2 4.4 0.12
 -1 -7 2 4.08 0.1
 1 -7 -2 3.98 0.1
 1 -7 -2 4.26 0.1
 -1 -7 2 4.02 0.18
 1 -7 -2 3.96 0.18
 -1 -7 2 4.71 0.78
 1 -7 -2 3.91 0.1
 -1 -7 2 3.89 0.16
 1 7 -2 3.99 0.16
 -1 7 2 3.79 0.23
 1 7 -2 4.15 0.28
 -1 7 2 4.23 0.19
 -1 7 2 3.99 0.13
 -1 7 2 3.97 0.24
 1 7 -2 3.87 0.13
 -1 7 2 4.06 0.1
 -1 7 2 4.14 0.12
 1 7 -2 4.13 0.11
 0 -7 2 43.27 0.6
 0 -7 -2 43.74 0.51
 0 -7 2 43.73 0.74
 0 -7 2 43.19 0.74
 0 -7 2 43.12 0.66
 0 -7 -2 43.32 0.6
 0 -7 -2 42.69 0.66
 0 -7 -2 44.28 0.74
 0 7 -2 42.16 0.79
 0 7 2 43.72 0.8
 0 7 -2 43.87 0.8
 0 7 2 44.73 1.76
 0 7 2 43.29 1.63
 0 7 2 43.18 0.66
 0 7 -2 44.04 0.78
 0 7 -2 42.64 0.51
 0 7 -2 43.92 0.65
 0 7 2 43.94 0.8
 1 -7 2 0.53 0.09
 1 -7 2 0.61 0.25
 1 -7 2 0.57 0.05
 -1 -7 -2 0.49 0.27
 1 -7 2 0.62 0.2
 -1 -7 -2 0.53 0.3
 -1 -7 -2 0.66 0.1
 1 7 2 0.53 0.05
 1 7 2 0.55 0.09
 -1 7 -2 0.6 0.08
 1 7 2 0.46 0.06
 1 7 2 0.51 0.05
 1 7 2 0.61 0.17
 -1 7 -2 0.56 0.08
 -1 7 -2 0.45 0.06
 -1 7 -2 0.55 0.07
 1 7 2 0.53 0.06
 -1 7 -2 0.64 0.06
 -1 7 -2 0.58 0.05
 2 -7 2 0.56 0.29
 2 -7 2 0.44 0.05
 -2 -7 -2 0.5 0.23
 2 -7 2 0.41 0.08
 -2 -7 -2 0.55 0.15
 -2 7 -2 0.42 0.05
 -2 7 -2 0.49 0.06
 2 7 2 0.61 0.05
 -2 7 -2 0.49 0.06
 -2 7 -2 0.54 0.06
 -2 7 -2 0.52 0.06
 2 7 2 0.5 0.06
 2 7 2 0.57 0.38
 -2 7 -2 0.6 0.06
 3 -7 2 4.21 0.29
 -3 -7 -2 3.84 0.25
 3 -7 2 4.08 0.15
 3 -7 2 4.17 0.11
 -3 7 -2 3.92 0.13
 -3 7 -2 4.02 0.14
 -3 7 -2 4.1 0.17
 -3 7 -2 4.17 0.14
 -3 7 -2 4.29 0.17
 3 7 2 4.34 0.13
 3 7 2 3.85 0.12
 3 7 2 4.27 0.14
 -3 7 -2 4.26 0.11
 4 -7 2 42.18 1.09
 4 -7 2 42.16 0.61
 4 -7 2 41.65 0.72
 -4 -7 -2 41.02 1.34
 -4 7 -2 41.6 0.46
 -4 7 -2 41.1 0.76
 4 7 2 41.76 0.77
 -4 7 -2 41.75 0.8
 -4 7 -2 41.91 1.09
 -4 7 -2 41.92 0.65
 -4 7 -2 41.24 0.79
 4 7 2 40.98 0.76
 -5 -7 -2 1.33 0.22
 5 -7 2 1.1 0.38
 5 -7 2 1.35 0.07
 -5 7 -2 1.37 0.09
 -5 7 -2 1.15 0.1
 5 7 2 1.34 0.09
 -5 7 -2 1.21 0.1
 -5 7 -2 1.47 0.14
 5 7 2 1.3 0.08
 6 -7 2 0.04 0.03
 6 -7 2 0.12 0.31
 -6 -7 -2 0.01 0.27
 -6 7 -2 0.04 0.04
 -6 7 -2 0.02 0.05
 6 7 2 0.04 0.08
 -6 7 -2 0.1 0.06
 -6 7 -2 -0.05 0.28
 7 -7 2 0.16 0.07
 -7 -7 -2 0.08 0.28
 7 -7 2 0.1 0.03
 -7 7 -2 0.2 0.07
 -7 7 -2 0.11 0.08
 -7 7 -2 0.1 0.16
 8 -7 2 0.79 0.06
 -8 -7 -2 0.68 0.14
 -8 7 -2 0.9 0.12
 -8 7 -2 0.75 0.1
 9 -7 2 3.54 0.12
 -9 -7 -2 3.81 0.26
 -9 7 -2 3.46 0.19
 -9 7 -2 3.73 0.2
 10 -7 2 0.51 0.07
 -10 7 -2 0.42 0.09
 -10 7 -2 0.57 0.11
 10 -8 -2 0.04 0.04
 10 -8 -2 -0.09 0.11
 -10 8 2 0.12 0.09
 -10 8 2 0.03 0.06
 9 -8 -2 2.57 0.1
 -9 -8 2 2.53 0.52
 9 -8 -2 2.34 0.21
 9 8 -2 2.41 0.19
 -9 8 2 2.63 0.46
 -9 8 2 2.44 0.14
 -9 8 2 2.69 0.16
 -8 -8 2 -0.07 0.17
 8 -8 -2 0.08 0.04
 8 -8 -2 0.01 0.09
 -8 8 2 0.08 0.06
 8 8 -2 -0.03 0.08
 -8 8 2 0.06 0.38
 -8 8 2 0.03 0.06
 -8 8 2 0.21 0.08
 7 -8 -2 3 0.11
 7 -8 -2 3.2 0.2
 -7 -8 2 2.82 0.17
 -7 8 2 3.25 0.14
 7 8 -2 3.22 0.35
 -7 8 2 3.04 0.2
 -7 8 2 2.83 0.15
 -7 8 2 2.9 0.15
 6 -8 -2 0.43 0.06
 -6 -8 2 0.41 0.32
 6 -8 -2 0.52 0.38
 -6 8 2 0.48 0.42
 -6 8 2 0.53 0.08
 -6 8 2 0.41 0.06
 -6 8 2 0.42 0.07
 6 8 -2 0.31 0.06
 -6 8 2 0.46 0.48
 -5 -8 2 0.07 0.24
 5 -8 -2 0.01 0.42
 5 -8 -2 0.03 0.03
 -5 8 2 0.01 0.05
 -5 8 2 0.09 0.05
 5 8 -2 0.02 0.1
 -5 8 2 0.12 0.05
 -5 8 2 0.07 0.08
 -5 8 2 0.08 0.08
 4 -8 -2 4.39 0.12
 -4 -8 2 4.81 0.8
 4 -8 -2 4.46 0.19
 -4 8 2 4.63 0.16
 -4 8 2 4.39 0.16
 -4 8 2 4.51 0.85
 4 8 -2 4.56 0.16
 -4 8 2 5.19 0.4
 -4 8 2 4.4 0.16
 -3 -8 2 0.07 0.07
 3 -8 -2 0.04 0.03
 3 -8 -2 -0.01 0.21
 -3 8 2 0 0.11
 3 8 -2 0.07 0.04
 -3 8 2 -0.03 0.03
 -3 8 2 0.07 0.26
 -3 8 2 -0.03 0.04
 -3 8 2 -0.02 0.06
 -2 -8 2 3.2 0.61
 2 -8 -2 3.31 0.4
 2 -8 -2 3.26 0.1
 2 -8 -2 3.5 0.27
 -2 8 2 3.68 0.35
 -2 8 2 3.29 0.13
 -2 8 2 3.09 0.16
 -2 8 2 3.17 0.12
 -2 8 2 3.13 0.09
 -2 8 2 3.13 0.11
 2 8 -2 2.82 0.12
 2 8 -2 3.22 0.11
 1 -8 -2 7.35 0.24
 1 -8 -2 7.22 0.17
 1 -8 -2 7.97 0.9
 1 -8 -2 7.63 0.43
 -1 -8 2 7.35 0.25
 1 8 -2 7.44 0.17
 1 8 -2 7.33 0.75
 1 8 -2 7.35 0.2
 -1 8 2 7.45 0.4
 -1 8 2 7.76 0.84
 -1 8 2 7.44 0.18
 -1 8 2 7.35 0.15
 -1 8 2 6.99 0.24
 0 -8 2 -0.02 0.02
 0 -8 -2 -0.02 0.2
 0 -8 2 -0.05 0.05
 0 -8 2 0.03 0.07
 0 -8 -2 -0.01 0.19
 0 -8 -2 -0.01 0.26
 0 -8 -2 0.02 0.02
 0 8 -2 0 0.04
 0 8 -2 -0.03 0.02
 0 8 2 -0.04 0.05
 0 8 2 -0.04 0.04
 0 8 -2 0.01 0.05
 0 8 2 -0.01 0.19
 0 8 2 0.06 0.12
 0 8 -2 -0.04 0.03
 0 8 2 0.02 0.03
 -1 -8 -2 8.78 0.15
 1 -8 2 9.01 0.19
 1 -8 2 9.22 0.45
 -1 -8 -2 8.73 0.28
 1 -8 2 8.77 0.26
 1 8 2 8.86 0.21
 -1 8 -2 8.76 0.18
 1 8 2 8.49 0.94
 -1 8 -2 9.23 0.27
 -1 8 -2 8.7 0.21
 1 8 2 9.54 0.29
 -1 8 -2 9.16 0.47
 1 8 2 8.83 0.23
 -1 8 -2 8.82 0.21
 -1 8 -2 8.72 0.23
 -2 -8 -2 1.6 0.15
 2 -8 2 1.51 0.13
 2 -8 2 1.76 0.08
 -2 -8 -2 1.73 0.13
 -2 8 -2 1.79 0.17
 -2 8 -2 1.7 0.08
 -2 8 -2 1.85 0.1
 2 8 2 1.85 0.15
 2 8 2 1.74 0.15
 -2 8 -2 1.68 0.09
 2 8 2 1.72 0.1
 -2 8 -2 1.47 0.09
 -2 8 -2 1.72 0.09
 2 8 2 1.7 0.08
 3 -8 2 0.97 0.07
 3 -8 2 0.89 0.12
 -3 -8 -2 0.76 0.11
 -3 8 -2 0.82 0.08
 3 8 2 1.04 0.09
 3 8 2 0.93 0.07
 -3 8 -2 0.84 0.08
 -3 8 -2 0.86 0.36
 -3 8 -2 0.78 0.1
 -3 8 -2 0.99 0.4
 -3 8 -2 0.76 0.07
 -4 -8 -2 14.23 0.36
 4 -8 2 14.2 0.29
 4 -8 2 15.26 1.39
 -4 8 -2 14.16 0.33
 4 8 2 14.66 0.31
 4 8 2 14.59 0.33
 -4 8 -2 13.79 0.22
 -4 8 -2 14.1 0.33
 -4 8 -2 14.79 0.32
 -4 8 -2 14.44 0.34
 5 -8 2 0.15 0.04
 -5 -8 -2 0.21 0.09
 5 -8 2 0.18 0.32
 -5 8 -2 0.21 0.06
 -5 8 -2 0.17 0.06
 5 8 2 0.16 0.05
 -5 8 -2 0.23 0.05
 -5 8 -2 0.14 0.06
 6 -8 2 0.68 0.06
 6 -8 2 0.67 0.12
 -6 -8 -2 0.75 0.12
 6 8 2 0.73 0.09
 -6 8 -2 0.71 0.1
 -6 8 -2 0.61 0.09
 -6 8 -2 0.66 0.08
 -6 8 -2 0.62 0.33
 -7 -8 -2 1.05 0.13
 7 -8 2 0.88 0.07
 7 -8 2 0.85 0.56
 -7 8 -2 1.13 0.58
 -7 8 -2 1.04 0.11
 7 8 2 1.1 0.11
 -7 8 -2 1.16 0.11
 -8 -8 -2 1.01 0.48
 8 -8 2 0.98 0.35
 8 -8 2 0.83 0.07
 -8 8 -2 1.2 0.12
 -8 8 -2 1.17 0.12
 9 -8 2 0.02 0.04
 -9 8 -2 0.02 0.09
 -9 8 -2 0.14 0.08
 9 -9 -2 7.99 1.36
 9 -9 -2 7.3 0.19
 -9 9 2 7.34 0.26
 9 9 -2 7.54 0.36
 -9 9 2 7.6 0.29
 -8 -9 2 0.64 0.12
 8 -9 -2 0.75 0.53
 8 -9 -2 0.7 0.08
 -8 9 2 0.7 0.1
 8 9 -2 0.86 0.13
 -8 9 2 0.58 0.15
 -8 9 2 0.61 0.11
 -8 9 2 0.67 0.13
 7 -9 -2 0.1 0.07
 7 -9 -2 0.13 0.04
 -7 -9 2 0.16 0.36
 -7 9 2 0.2 0.06
 -7 9 2 0.2 0.16
 -7 9 2 0.1 0.1
 7 9 -2 0.24 0.07
 -7 9 2 0.14 0.06
 -6 -9 2 8.18 0.29
 6 -9 -2 8.22 0.2
 6 -9 -2 9.03 0.21
 -6 9 2 8.73 0.32
 -6 9 2 8.7 0.26
 6 9 -2 8.92 0.25
 -6 9 2 8.5 0.25
 -6 9 2 9.01 0.42
 -5 -9 2 0.02 0.08
 5 -9 -2 0.02 0.03
 5 -9 -2 -0.05 0.06
 5 9 -2 0.06 0.06
 -5 9 2 0.05 0.05
 -5 9 2 0.16 0.41
 -5 9 2 0.07 0.05
 -5 9 2 0.08 0.13
 -4 -9 2 3.08 0.19
 4 -9 -2 3.19 0.11
 4 -9 -2 3.19 0.13
 -4 9 2 3.36 0.14
 4 9 -2 3.03 0.14
 -4 9 2 3.21 0.14
 -4 9 2 3.31 0.14
 -4 9 2 3.14 0.21
 3 -9 -2 4.19 0.13
 3 -9 -2 3.84 0.21
 -3 -9 2 4.25 0.45
 -3 9 2 4.59 0.16
 3 9 -2 4.13 0.16
 -3 9 2 4.44 0.32
 -3 9 2 4.41 0.15
 -3 9 2 4.21 0.28
 -3 9 2 3.98 0.22
 2 -9 -2 15.89 1.16
 -2 -9 2 16.16 0.4
 2 -9 -2 15.93 0.31
 -2 9 2 16.03 1.09
 -2 9 2 15.87 0.77
 -2 9 2 16.12 0.35
 -2 9 2 16 0.35
 2 9 -2 15.77 0.36
 -2 9 2 15.67 0.36
 -1 -9 2 0.38 0.1
 1 -9 -2 0.47 0.1
 1 -9 -2 0.47 0.06
 -1 9 2 0.62 0.08
 -1 9 2 0.5 0.14
 1 9 -2 0.44 0.07
 -1 9 2 0.63 0.07
 -1 9 2 0.46 0.07
 0 -9 -2 0.01 0.07
 0 -9 -2 -0.05 0.07
 0 -9 2 -0.01 0.06
 0 -9 2 -0.03 0.07
 0 -9 2 -0.05 0.02
 0 9 2 -0.07 0.03
 0 9 -2 0.02 0.07
 0 9 -2 0.01 0.03
 0 9 -2 0.02 0.05
 0 9 2 0 0.05
 0 9 2 -0.01 0.3
 0 9 -2 0.03 0.05
 0 9 2 -0.06 0.05
 -1 -9 -2 1.64 0.58
 1 -9 2 1.63 0.52
 -1 -9 -2 1.75 0.11
 1 -9 2 1.84 0.08
 -1 9 -2 1.84 0.13
 -1 9 -2 1.54 0.1
 -1 9 -2 2.01 0.11
 -1 9 -2 1.92 0.18
 1 9 2 1.96 0.09
 1 9 2 1.85 0.24
 1 9 2 1.64 0.56
 -1 9 -2 1.85 0.09
 1 9 2 1.81 0.16
 -2 -9 -2 3.49 0.2
 2 -9 2 3.22 0.11
 2 -9 2 3.01 0.19
 -2 9 -2 3.12 0.16
 -2 9 -2 3.05 0.15
 -2 9 -2 3.28 0.13
 -2 9 -2 3.08 0.12
 -2 9 -2 3.22 0.12
 2 9 2 3.08 0.12
 2 9 2 2.92 0.13
 -2 9 -2 3.04 0.13
 3 -9 2 9.81 0.3
 -3 -9 -2 9.65 0.32
 3 -9 2 9.57 0.22
 -3 9 -2 9.6 0.25
 -3 9 -2 9.66 0.25
 -3 9 -2 11.04 1.2
 3 9 2 9.84 0.25
 -3 9 -2 9.36 0.25
 -3 9 -2 9.72 0.21
 4 -9 2 16.66 0.34
 4 -9 2 16.64 0.41
 -4 -9 -2 16.42 0.98
 4 9 2 17.16 0.38
 -4 9 -2 17.04 0.4
 -4 9 -2 16.84 0.42
 -4 9 -2 16.95 0.75
 -4 9 -2 16.72 1.16
 -4 9 -2 17.09 0.39
 5 -9 2 0.91 0.32
 -5 -9 -2 0.88 0.48
 5 -9 2 0.81 0.07
 5 9 2 0.85 0.1
 -5 9 -2 0.94 0.11
 -5 9 -2 0.97 0.14
 -5 9 -2 0.85 0.1
 -5 9 -2 1.23 0.1
 6 -9 2 10.52 0.22
 -6 -9 -2 10.43 0.54
 6 -9 2 10.31 0.24
 -6 9 -2 10.33 0.3
 -6 9 -2 10.62 0.3
 6 9 2 10.9 0.28
 -6 9 -2 10.45 0.27
 -6 9 -2 10.95 0.74
 7 -9 2 6.14 0.17
 -7 -9 -2 6.24 0.27
 7 -9 2 6.41 0.58
 -7 9 -2 6.21 0.23
 -7 9 -2 6.38 0.23
 7 9 2 5.85 0.22
 -7 9 -2 6.19 0.88
 -8 -9 -2 0.8 0.45
 8 -9 2 0.71 0.08
 8 -9 2 0.57 0.52
 -8 9 -2 0.53 0.11
 -8 9 -2 0.74 0.1
 9 -9 2 2.1 0.11
 -9 9 -2 1.98 0.17
 -9 9 -2 1.93 0.16
 9 -10 -2 -0.01 0.04
 -9 10 2 -0.17 0.06
 9 10 -2 -0.05 0.07
 -9 10 2 -0.09 0.08
 -8 -10 2 0.62 0.41
 8 -10 -2 0.9 0.09
 8 -10 -2 1 0.1
 -8 10 2 0.85 0.13
 8 10 -2 0.91 0.13
 -8 10 2 0.89 0.12
 -8 10 2 0.82 0.12
 -8 10 2 0.83 0.11
 7 -10 -2 0.17 0.05
 7 -10 -2 0.14 0.08
 -7 -10 2 0.23 0.11
 -7 10 2 0.19 0.11
 -7 10 2 0.14 0.08
 -7 10 2 0.15 0.07
 7 10 -2 0.13 0.2
 -7 10 2 0.12 0.06
 6 -10 -2 1.87 0.1
 -6 -10 2 1.66 0.28
 6 -10 -2 2.12 0.37
 -6 10 2 1.77 0.13
 -6 10 2 1.66 0.12
 6 10 -2 1.84 0.13
 -6 10 2 1.74 0.13
 -6 10 2 1.71 0.19
 -5 -10 2 0.18 0.37
 5 -10 -2 0.16 0.04
 5 -10 -2 0.22 0.45
 -5 10 2 0.34 0.11
 -5 10 2 0.13 0.06
 -5 10 2 0.27 0.07
 -5 10 2 0.26 0.07
 5 10 -2 0.27 0.07
 4 -10 -2 -0.03 0.08
 4 -10 -2 -0.04 0.03
 -4 -10 2 0.04 0.29
 -4 10 2 0.02 0.05
 -4 10 2 0.06 0.05
 -4 10 2 -0.07 0.35
 -4 10 2 0.05 0.05
 4 10 -2 0.08 0.06
 -3 -10 2 -0.05 0.08
 3 -10 -2 0.06 0.04
 3 -10 -2 0.05 0.27
 -3 10 2 -0.05 0.04
 3 10 -2 -0.04 0.05
 -3 10 2 -0.01 0.08
 -3 10 2 0.04 0.05
 -3 10 2 0.08 0.09
 2 -10 -2 2.65 0.1
 2 -10 -2 2.8 0.18
 -2 -10 2 2.68 0.2
 -2 10 2 2.63 0.14
 2 10 -2 2.85 0.14
 -2 10 2 2.77 0.13
 -1 -10 2 3.7 0.37
 1 -10 -2 3.71 0.12
 1 -10 -2 3.43 0.2
 -1 10 2 3.65 0.14
 1 10 -2 3.94 0.16
 -1 10 2 4.07 0.16
 0 -10 2 10.85 0.77
 0 -10 -2 10.72 0.32
 0 10 2 11.74 0.29
 0 10 -2 11.2 0.29
 0 10 2 11.39 0.27
 0 10 2 12.64 1.46
 -1 -10 -2 0.98 0.14
 -1 -10 -2 1.06 0.13
 1 -10 2 1.12 0.07
 1 -10 2 0.93 0.12
 -1 10 -2 0.95 0.08
 1 10 2 1.01 0.08
 -1 10 -2 0.96 0.25
 1 10 2 1.18 0.11
 -2 -10 -2 9.18 0.33
 2 -10 2 8.37 0.74
 2 -10 2 9.38 0.22
 -2 10 -2 9.64 0.57
 -2 10 -2 9.24 0.24
 2 10 2 9.09 0.26
 3 -10 2 3.8 0.63
 3 -10 2 4.15 0.13
 -3 -10 -2 4.17 0.9
 -3 10 -2 4.01 0.15
 -3 10 -2 3.96 0.19
 -3 10 -2 4.45 0.16
 3 10 2 4.17 0.17
 -3 10 -2 4.05 0.15
 -4 -10 -2 1.07 0.45
 4 -10 2 0.99 0.08
 4 -10 2 1.2 0.15
 -4 10 -2 1.22 0.11
 4 10 2 1.03 0.1
 -4 10 -2 1.23 0.09
 -4 10 -2 1.13 0.27
 -4 10 -2 1.25 0.1
 5 -10 2 0.48 0.13
 -5 -10 -2 0.28 0.43
 5 -10 2 0.4 0.05
 -5 10 -2 0.27 0.06
 5 10 2 0.49 0.08
 -5 10 -2 0.45 0.07
 -5 10 -2 0.42 0.07
 -5 10 -2 0.42 0.08
 -6 -10 -2 0.24 0.45
 6 -10 2 0.16 0.05
 6 -10 2 0.03 0.1
 -6 10 -2 0.24 0.55
 6 10 2 0.16 0.06
 -6 10 -2 0.07 0.07
 -6 10 -2 0.16 0.06
 7 -10 2 7.97 0.54
 7 -10 2 6.78 0.19
 -7 -10 -2 6.81 0.3
 -7 10 -2 6.64 1.07
 -7 10 -2 6.47 0.24
 -7 10 -2 7.09 0.26
 8 -10 2 5.34 1.1
 8 -10 2 5.13 0.17
 -8 10 -2 5.11 0.23
 -8 10 -2 5.42 0.24
 8 -11 -2 1.04 0.1
 -8 11 2 0.96 0.13
 8 11 -2 1.16 0.14
 -8 11 2 1.05 0.12
 -8 11 2 1.12 0.15
 7 -11 -2 0.11 0.05
 7 -11 -2 0.05 0.48
 -7 -11 2 -0.03 0.37
 7 11 -2 0.05 0.08
 -7 11 2 -0.04 0.07
 -7 11 2 0.08 0.08
 -7 11 2 -0.08 0.41
 -7 11 2 0.15 0.07
 6 -11 -2 0.85 0.09
 -6 -11 2 0.79 0.15
 6 -11 -2 0.67 0.14
 -6 11 2 0.76 0.1
 -6 11 2 0.67 0.15
 -6 11 2 0.82 0.12
 6 11 -2 0.9 0.13
 -6 11 2 0.91 0.11
 -5 -11 2 0.08 0.1
 5 -11 -2 0.11 0.05
 5 -11 -2 0.13 0.37
 -5 11 2 0.12 0.12
 -5 11 2 0.12 0.06
 5 11 -2 0.14 0.07
 -5 11 2 0.18 0.07
 -5 11 2 0.13 0.07
 -4 -11 2 0.74 0.14
 4 -11 -2 0.78 0.55
 4 -11 -2 0.62 0.08
 -4 11 2 0.73 0.1
 -4 11 2 0.73 0.12
 -4 11 2 0.68 0.09
 4 11 -2 0.69 0.09
 -4 11 2 0.8 0.15
 -3 -11 2 0.54 0.13
 3 -11 -2 0.53 0.06
 3 -11 -2 0.32 0.11
 3 11 -2 0.53 0.09
 -3 11 2 0.48 0.15
 -3 11 2 0.31 0.06
 2 -11 -2 4.29 0.38
 2 -11 -2 3.95 0.13
 -2 -11 2 3.84 0.88
 2 11 -2 3.62 0.16
 -2 11 2 3.85 0.15
 -2 11 2 3.94 0.17
 1 -11 -2 0.89 0.13
 1 11 -2 0.91 0.11
 -1 11 2 0.93 0.09
 -1 11 2 0.98 0.23
 0 -11 2 6.07 0.26
 0 -11 -2 6.06 0.22
 0 11 -2 6.24 0.46
 0 11 2 6.21 0.21
 0 11 2 6 0.19
 -1 -11 -2 2.04 0.44
 1 -11 2 2.69 0.16
 -1 11 -2 2.58 0.13
 1 11 2 2.22 0.37
 2 -11 2 4.7 0.15
 -2 -11 -2 5.48 1.18
 2 -11 2 5.28 1
 -2 11 -2 4.7 0.18
 2 11 2 4.84 0.38
 3 -11 2 5.16 0.16
 3 -11 2 5.13 0.26
 -3 -11 -2 4.57 0.34
 3 11 2 4.95 0.19
 -3 11 -2 5.31 0.19
 -3 11 -2 4.81 0.18
 4 -11 2 11.25 0.7
 4 -11 2 11.35 0.27
 -4 -11 -2 11.36 0.39
 -4 11 -2 11.56 0.69
 -4 11 -2 11.5 0.31
 -4 11 -2 11.54 0.24
 -4 11 -2 11.29 0.31
 4 11 2 11.63 0.31
 -5 -11 -2 1.82 0.2
 5 -11 2 2.11 0.11
 5 -11 2 1.8 0.19
 -5 11 -2 2.02 0.14
 -5 11 -2 1.87 0.13
 -5 11 -2 1.92 0.14
 -5 11 -2 1.71 0.13
 5 11 2 2.07 0.14
 6 -11 2 6.68 0.2
 6 -11 2 6.46 0.32
 -6 -11 -2 6.53 0.52
 -6 11 -2 7.13 0.25
 -6 11 -2 7.14 0.25
 -6 11 -2 7.28 0.54
 6 11 2 7.16 0.24
 7 -11 2 8.52 0.23
 7 -11 2 8.59 0.37
 -7 11 -2 8.51 0.3
 -7 11 -2 8.61 0.29
 -7 11 -2 8.35 1.3
 7 -12 -2 2.39 0.13
 7 12 -2 2.29 0.16
 -7 12 2 2.62 0.21
 -7 12 2 2.53 0.17
 -7 12 2 2.38 0.17
 -7 12 2 2.66 0.17
 -6 -12 2 0.06 0.44
 6 -12 -2 0.04 0.11
 6 -12 -2 0.06 0.05
 -6 12 2 -0.03 0.51
 6 12 -2 0.03 0.08
 -6 12 2 0.05 0.07
 -6 12 2 -0.02 0.06
 -6 12 2 0.05 0.07
 5 -12 -2 0.27 0.06
 -5 -12 2 0.37 0.6
 5 -12 -2 0.23 0.13
 -5 12 2 0.17 0.07
 -5 12 2 0.39 0.08
 5 12 -2 0.31 0.08
 4 -12 -2 0.59 0.14
 -4 -12 2 0.52 0.63
 4 -12 -2 0.5 0.06
 4 12 -2 0.57 0.09
 -4 12 2 0.57 0.09
 -4 12 2 0.62 0.09
 3 -12 -2 1.64 0.2
 -3 -12 2 1.33 0.31
 3 -12 -2 1.4 0.1
 -3 12 2 1.09 0.11
 3 12 -2 1 0.11
 -3 12 2 1.41 0.33
 2 -12 -2 1.66 0.47
 -2 12 2 1.5 0.13
 -2 12 2 1.76 0.12
 2 12 -2 1.72 0.14
 1 -12 -2 0.43 0.12
 -1 12 2 0.6 0.09
 1 12 -2 0.31 0.08
 -1 12 2 0.58 0.07
 0 -12 -2 5.86 0.18
 0 -12 2 6.21 0.28
 0 12 -2 6.35 0.22
 0 12 2 6.63 0.53
 -1 -12 -2 0.75 0.33
 1 -12 2 0.75 0.5
 -1 12 -2 0.85 0.1
 1 12 2 0.79 0.1
 2 -12 2 -0.03 0.07
 2 12 2 0 0.06
 -2 12 -2 0.01 0.1
 -3 -12 -2 7.47 0.34
 3 -12 2 6.74 0.19
 3 -12 2 7.18 0.32
 -3 12 -2 7.29 0.24
 3 12 2 7.36 0.32
 4 -12 2 1.08 0.09
 -4 -12 -2 0.99 0.17
 4 -12 2 1.18 0.18
 -4 12 -2 1.02 0.11
 4 12 2 1.42 0.13
 -4 12 -2 0.83 0.23
 5 -12 2 2.42 0.12
 5 -12 2 2.61 0.93
 -5 -12 -2 2.19 0.22
 -5 12 -2 2.74 0.16
 5 12 2 2.45 0.16
 -5 12 -2 2.49 0.16
 -5 12 -2 2.37 0.15
 6 -12 2 32.74 0.63
 6 -12 2 31.96 1.11
 -6 12 -2 32.86 0.71
 6 12 2 33.32 0.69
 -6 12 -2 32.88 0.76
 -6 12 -2 32.99 0.73
 6 -13 -2 2.67 0.14
 6 13 -2 2.65 0.18
 -6 13 2 2.81 0.18
 -6 13 2 2.65 0.17
 -5 -13 2 1.46 0.21
 5 -13 -2 1.37 0.11
 -5 13 2 1.5 0.13
 -5 13 2 1.3 0.14
 5 13 -2 1.43 0.14
 -4 -13 2 0.11 0.13
 4 -13 -2 0.06 0.05
 4 -13 -2 -0.04 0.11
 4 13 -2 0.11 0.08
 -4 13 2 0.09 0.07
 -4 13 2 0.02 0.08
 3 -13 -2 -0.05 0.61
 -3 13 2 0.08 0.14
 -3 13 2 -0.1 0.05
 3 13 -2 0.03 0.07
 2 -13 -2 0.14 0.54
 2 13 -2 0.21 0.08
 -2 13 2 0.11 0.08
 1 -13 -2 10.96 0.25
 1 13 -2 10.76 0.35
 -1 13 2 10.91 0.32
 0 -13 -2 0.07 0.39
 0 13 -2 0.07 0.13
 0 13 2 0.25 0.09
 1 -13 2 1.67 0.19
 -1 13 -2 1.44 0.2
 1 13 2 1.76 0.15
 2 -13 2 11.45 0.41
 2 13 2 11.29 0.38
 -2 13 -2 11.77 0.33
 3 -13 2 0.11 0.09
 -3 13 -2 0.02 0.07
 3 13 2 0.05 0.07
 4 -13 2 4.9 0.29
 4 -13 2 5.01 0.17
 -4 -13 -2 5.04 0.31
 -4 13 -2 5.49 0.22
 4 13 2 5.49 0.39
 5 -13 2 1.86 0.12
 -5 -13 -2 1.45 0.2
 -5 13 -2 1.34 0.14
 5 13 2 2.24 0.16
 -4 14 2 1.99 0.16
 -4 14 2 1.83 0.15
 4 14 -2 2.14 0.17
 -3 14 2 2.76 0.18
 3 14 -2 2.73 0.18
 2 14 -2 1.47 0.32
 -2 14 2 1.57 0.4
 1 -14 -2 7.24 0.3
 -1 14 2 7.63 0.27
 1 14 -2 7.36 0.38
 0 -14 -2 1.79 0.2
 0 14 2 1.9 0.33
 0 14 -2 1.78 0.15
 -1 14 -2 7.29 0.26
 1 14 2 7.28 0.62
 -2 14 -2 12.82 0.37
 2 14 2 13.36 0.37
 -3 14 -2 0.58 0.23
 3 14 2 0.61 0.25
 -11 0 3 0.08 0.07
 -11 0 3 0.05 0.06
 10 0 -3 0.02 0.08
 -10 0 3 -0.03 0.06
 -10 0 3 -0.05 0.05
 -9 0 3 6.33 0.2
 9 0 -3 6.06 0.24
 -9 0 3 6.25 0.2
 -8 0 3 0 0.04
 -8 0 3 0.08 0.33
 8 0 -3 -0.07 0.3
 -8 0 3 -0.01 0.04
 -7 0 3 0.57 0.07
 7 0 -3 0.63 0.22
 -7 0 3 0.76 0.1
 7 0 -3 0.72 0.08
 -7 0 3 0.72 0.08
 -7 0 3 0.71 0.07
 6 0 -3 0 0.16
 -6 0 3 0.04 0.03
 -6 0 3 0.03 0.03
 -6 0 3 -0.03 0.04
 -6 0 3 0.01 0.05
 6 0 -3 -0.03 0.24
 5 0 -3 9.1 0.19
 -5 0 3 8.81 0.7
 -5 0 3 8.64 0.21
 5 0 -3 9 0.56
 -5 0 3 9.19 0.2
 -5 0 3 9.03 0.13
 -4 0 3 -0.01 0.03
 -4 0 3 -0.04 0.03
 -4 0 3 -0.03 0.18
 4 0 -3 -0.02 0.11
 -4 0 3 0 0.02
 4 0 -3 -0.02 0.04
 -4 0 3 -0.03 0.02
 4 0 -3 0.01 0.1
 3 0 -3 23.06 0.76
 3 0 -3 22.92 0.33
 -3 0 3 22.63 0.33
 -3 0 3 23.58 0.69
 -3 0 3 22.88 0.27
 2 0 -3 0.03 0.07
 -2 0 3 0 0.08
 -2 0 3 0.02 0.02
 2 0 -3 0.01 0.03
 -2 0 3 0.01 0.04
 -1 0 3 736.7 7.33
 1 0 -3 675.84 7.15
 -1 0 3 677.89 6.41
 -1 0 3 663.43 6.16
 1 0 -3 678.5 6.17
 0 0 3 0 0.03
 0 0 -3 -0.01 0.05
 0 0 -3 -0.01 0.02
 0 0 3 -0.01 0.03
 0 0 3 0.01 0.02
 1 0 3 90.88 0.94
 1 0 3 95.99 0.96
 1 0 3 94.81 1.01
 -1 0 -3 91.02 0.84
 -1 0 -3 89.41 0.94
 -2 0 -3 -0.01 0.02
 2 0 3 0 0.05
 -2 0 -3 0.01 0.03
 2 0 3 -0.02 0.03
 2 0 3 -0.02 0.03
 2 0 3 0 0.02
 -3 0 -3 22.19 0.42
 -3 0 -3 21.9 0.31
 -3 0 -3 21.26 0.43
 3 0 3 22.73 0.24
 3 0 3 22.36 0.26
 3 0 3 22.15 0.42
 3 0 3 22.43 0.44
 -3 0 -3 21.9 0.36
 4 0 3 0 0.04
 4 0 3 0.04 0.03
 -4 0 -3 -0.03 0.18
 -4 0 -3 -0.03 0.03
 -4 0 -3 0.02 0.07
 -4 0 -3 0.02 0.03
 4 0 3 0.01 0.09
 4 0 3 0.02 0.06
 -5 0 -3 48.54 0.51
 -5 0 -3 48.48 0.9
 5 0 3 46.9 0.88
 5 0 3 48.55 0.52
 5 0 3 48.53 1.07
 -5 0 -3 46.1 0.88
 -5 0 -3 48 0.58
 6 0 3 0.03 0.04
 6 0 3 0 0.17
 -6 0 -3 -0.03 0.03
 -6 0 -3 0.01 0.05
 -6 0 -3 0.03 0.04
 -7 0 -3 0.26 0.05
 -7 0 -3 0.69 0.08
 7 0 3 0.34 0.06
 -8 0 -3 -0.01 0.05
 8 0 3 -0.07 0.05
 -8 0 -3 0.01 0.08
 -9 0 -3 10.56 0.29
 -9 0 -3 10.09 0.29
 9 0 3 9.9 0.28
 10 0 3 -0.07 0.06
 -10 0 -3 -0.02 0.06
 -10 0 -3 0.1 0.07
 11 0 3 0.73 0.1
 -11 0 -3 0.98 0.13
 -12 1 3 0.5 0.1
 -12 1 3 0.3 0.08
 -11 1 3 1.29 0.12
 -11 1 3 1.19 0.13
 -10 -1 3 4.59 0.18
 -10 -1 3 4.48 0.18
 10 -1 -3 4.23 0.16
 -10 1 3 4.73 0.19
 10 1 -3 4.49 0.24
 -10 1 3 4.6 0.18
 -9 -1 3 4.13 0.16
 -9 -1 3 4.08 0.15
 9 -1 -3 4.02 0.2
 -9 1 3 4.09 0.17
 -9 1 3 4.04 0.16
 8 -1 -3 9.53 0.27
 -8 -1 3 10.01 0.25
 -8 -1 3 9.89 0.25
 8 1 -3 10.25 0.59
 -8 1 3 9.56 0.26
 -8 1 3 9.86 0.25
 -8 1 3 10.29 1.09
 -8 1 3 9.55 0.16
 7 -1 -3 0.11 0.29
 -7 -1 3 0.08 0.04
 7 -1 -3 0.12 0.12
 -7 -1 3 0.09 0.04
 7 -1 -3 0.04 0.05
 -7 1 3 0.08 0.06
 -7 1 3 0.09 0.25
 7 1 -3 0.08 0.3
 -7 1 3 0.12 0.06
 -7 1 3 0.05 0.04
 -7 1 3 0.1 0.03
 6 -1 -3 2.38 0.31
 6 -1 -3 2.4 0.11
 -6 -1 3 2.58 0.09
 -6 -1 3 2.54 0.1
 6 -1 -3 2.29 0.46
 -6 -1 3 2.48 0.09
 6 1 -3 2.49 0.1
 -6 1 3 2.46 0.13
 -6 1 3 2.36 0.07
 -6 1 3 2.27 0.1
 6 1 -3 2.5 0.12
 -6 1 3 2.46 0.17
 -6 1 3 2.54 0.22
 5 -1 -3 6.92 0.57
 -5 -1 3 7.01 0.17
 5 -1 -3 7.23 0.24
 -5 -1 3 7.05 0.17
 -5 -1 3 7.28 0.17
 -5 -1 3 7.32 0.2
 -5 -1 3 7.06 0.16
 5 1 -3 6.82 0.2
 -5 1 3 7.34 0.18
 -5 1 3 6.98 0.15
 -5 1 3 7.25 0.17
 -5 1 3 7.07 0.27
 -5 1 3 6.92 0.13
 5 1 -3 7.09 0.36
 -4 -1 3 7.82 0.33
 -4 -1 3 7.5 0.12
 4 -1 -3 7.78 0.12
 -4 -1 3 7.64 0.16
 -4 -1 3 7.89 0.31
 4 -1 -3 7.48 0.18
 4 -1 -3 7.55 0.2
 -4 1 3 7.48 0.19
 4 1 -3 7.8 0.6
 -4 1 3 7.53 0.18
 -4 1 3 7.54 0.13
 -4 1 3 7.56 0.14
 4 1 -3 7.47 0.19
 4 1 -3 7.68 0.19
 -4 1 3 7.58 0.17
 3 -1 -3 7.94 0.23
 3 -1 -3 7.98 0.17
 -3 -1 3 8.18 0.36
 -3 -1 3 7.95 0.36
 3 -1 -3 7.93 0.14
 -3 -1 3 7.95 0.13
 -3 1 3 8.1 0.18
 3 1 -3 8.27 0.18
 -3 1 3 8.07 0.14
 3 1 -3 7.68 0.17
 -3 1 3 7.8 0.18
 -3 1 3 7.9 0.17
 -2 -1 3 10.84 0.46
 2 -1 -3 11 0.53
 2 -1 -3 11.45 0.16
 -2 -1 3 11.5 0.57
 -2 -1 3 11.58 0.22
 -2 1 3 11.71 0.15
 -2 1 3 11.56 0.18
 -2 1 3 11.51 0.57
 -2 1 3 11.33 0.22
 2 1 -3 11.8 0.61
 2 1 -3 11.59 0.59
 -1 -1 3 34.19 0.73
 -1 -1 3 36.18 0.97
 -1 -1 3 35 0.41
 1 -1 -3 35.05 0.4
 1 -1 -3 35.51 0.41
 1 1 -3 35.07 0.41
 -1 1 3 34.8 0.93
 1 1 -3 35.19 0.42
 -1 1 3 34.54 0.41
 -1 1 3 36.01 0.69
 -1 1 3 33.97 0.6
 0 -1 -3 15.51 0.18
 0 -1 3 14.81 0.21
 0 -1 -3 15.1 0.19
 0 -1 -3 14.59 0.23
 0 -1 3 15.29 0.23
 0 1 3 15.33 0.17
 0 1 3 15.46 0.23
 0 1 -3 14.58 0.35
 0 1 -3 15.16 0.66
 0 1 3 15.11 0.5
 1 -1 3 113.84 1.03
 1 -1 3 120.65 1.21
 -1 -1 -3 113.89 1.49
 1 -1 3 116.3 1.17
 -1 1 -3 114.99 1.23
 1 1 3 117.97 1.17
 -1 1 -3 110.72 1.14
 1 1 3 116.96 1.21
 1 1 3 110.63 1.14
 -2 -1 -3 45 0.64
 2 -1 3 46.84 0.44
 2 -1 3 46.18 0.59
 -2 1 -3 43.32 1.06
 2 1 3 44.93 0.8
 -2 1 -3 44.95 0.83
 2 1 3 45.3 0.81
 -2 1 -3 45.25 0.81
 -3 -1 -3 4.57 0.12
 3 -1 3 4.66 0.16
 -3 -1 -3 4.41 0.12
 3 -1 3 4.61 0.1
 -3 -1 -3 4.27 0.09
 -3 -1 -3 4.5 0.18
 3 -1 3 4.52 0.11
 -3 1 -3 4.44 0.12
 3 1 3 4.63 0.63
 -3 1 -3 4.52 0.13
 -3 1 -3 4.61 0.13
 -3 1 -3 4.4 0.33
 3 1 3 4.42 0.12
 3 1 3 4.54 0.1
 4 -1 3 0.11 0.04
 -4 -1 -3 0.14 0.04
 -4 -1 -3 0.09 0.04
 -4 -1 -3 0.09 0.03
 -4 -1 -3 0.04 0.03
 4 -1 3 0.12 0.07
 4 -1 3 0.11 0.24
 -4 1 -3 0.08 0.03
 4 1 3 0.1 0.04
 -4 1 -3 0.07 0.18
 4 1 3 0.12 0.02
 -4 1 -3 0.11 0.03
 -4 1 -3 0.11 0.09
 4 1 3 0.24 0.17
 4 1 3 0.09 0.15
 5 -1 3 4.16 0.29
 -5 -1 -3 4.11 0.13
 5 -1 3 4.16 0.75
 -5 -1 -3 4.2 0.13
 -5 -1 -3 4.01 0.13
 5 -1 3 4.07 0.36
 -5 -1 -3 3.93 0.66
 5 1 3 4.15 0.1
 5 1 3 4.08 0.12
 -5 1 -3 3.97 0.3
 5 1 3 3.96 0.11
 -5 1 -3 4.12 0.13
 -5 1 -3 3.93 0.13
 5 1 3 4.04 0.13
 -5 1 -3 3.82 0.37
 -6 -1 -3 -0.03 0.06
 6 -1 3 -0.04 0.11
 -6 -1 -3 0.03 0.04
 -6 -1 -3 0.01 0.03
 -6 1 -3 0.02 0.05
 -6 1 -3 0.03 0.04
 6 1 3 0.02 0.04
 -6 1 -3 -0.03 0.04
 -7 -1 -3 7.79 0.22
 -7 -1 -3 7.75 0.21
 -7 1 -3 7.43 0.22
 7 1 3 7.93 0.22
 -7 1 -3 7.44 0.22
 -8 -1 -3 0.62 0.09
 8 -1 3 0.75 0.1
 -8 -1 -3 0.72 0.08
 -8 1 -3 0.67 0.09
 8 1 3 0.79 0.09
 -8 1 -3 0.73 0.14
 9 -1 3 2.66 0.15
 -9 -1 -3 2.7 0.14
 -9 -1 -3 2.76 0.15
 -9 1 -3 2.75 0.14
 -9 1 -3 2.9 0.15
 9 1 3 2.78 0.14
 -10 -1 -3 0.19 0.07
 10 -1 3 0.23 0.07
 -10 1 -3 0.1 0.07
 10 1 3 -0.02 0.06
 -10 1 -3 0.06 0.07
 11 -1 3 0.93 0.12
 -11 -1 -3 0.83 0.12
 11 1 3 0.64 0.1
 -11 1 -3 0.81 0.11
 -11 1 -3 0.94 0.13
 -12 2 3 2.44 0.17
 -12 2 3 2.68 0.17
 -11 2 3 3.05 0.17
 -11 2 3 2.87 0.17
 10 -2 -3 6.03 0.17
 10 2 -3 5.82 0.19
 -10 2 3 5.95 0.22
 -10 2 3 6.03 0.21
 9 -2 -3 5.55 0.45
 -9 -2 3 5.5 0.18
 -9 2 3 4.95 0.19
 9 2 -3 5.06 0.38
 -9 2 3 5.13 0.11
 -9 2 3 5.43 0.19
 -8 -2 3 2.8 0.12
 -8 -2 3 2.73 0.11
 8 -2 -3 2.61 0.12
 -8 2 3 2.76 0.17
 -8 2 3 2.42 0.27
 -8 2 3 2.81 0.29
 8 2 -3 2.68 0.11
 -8 2 3 2.52 0.13
 -7 -2 3 34.54 0.63
 -7 -2 3 33.95 0.65
 7 -2 -3 33.21 0.71
 7 -2 -3 33.48 0.94
 -7 -2 3 29.7 0.37
 -7 -2 3 33.8 0.37
 -7 2 3 33.07 0.68
 -7 2 3 34.41 0.54
 -7 2 3 33.48 0.45
 -7 2 3 34.54 0.66
 7 2 -3 34.19 0.6
 -6 -2 3 3.48 0.12
 6 -2 -3 3.48 0.16
 -6 -2 3 3.54 0.11
 6 -2 -3 3.59 0.2
 -6 -2 3 3.67 0.09
 6 -2 -3 3.59 0.32
 -6 -2 3 3.72 0.11
 6 2 -3 3.61 0.17
 -6 2 3 3.48 0.11
 -6 2 3 3.62 0.12
 6 2 -3 3.44 0.16
 -6 2 3 3.63 0.12
 -6 2 3 3.74 0.56
 -6 2 3 3.65 0.13
 -6 2 3 3.67 0.19
 -5 -2 3 0.01 0.02
 -5 -2 3 0.04 0.19
 5 -2 -3 -0.02 0.05
 5 -2 -3 0.03 0.05
 5 -2 -3 -0.01 0.07
 -5 -2 3 -0.02 0.07
 -5 -2 3 0.01 0.02
 -5 2 3 0.04 0.03
 5 2 -3 -0.02 0.14
 -5 2 3 0.03 0.09
 -5 2 3 -0.04 0.04
 -5 2 3 0.03 0.11
 -5 2 3 -0.02 0.02
 5 2 -3 -0.02 0.16
 -5 2 3 0.06 0.03
 -5 2 3 0 0.03
 4 -2 -3 3.27 0.16
 4 -2 -3 3.3 0.1
 -4 -2 3 3.28 0.07
 -4 -2 3 3.24 0.26
 4 -2 -3 3.2 0.12
 4 -2 -3 3.26 0.13
 -4 2 3 3.33 0.11
 -4 2 3 3.25 0.1
 -4 2 3 3.5 0.1
 -4 2 3 3.08 0.1
 4 2 -3 3.33 0.24
 -4 2 3 3.47 0.14
 -4 2 3 3.29 0.1
 4 2 -3 3.13 0.3
 3 -2 -3 1.3 0.08
 -3 -2 3 1.32 0.11
 3 -2 -3 1.29 0.08
 -3 -2 3 1.23 0.19
 3 -2 -3 1.33 0.05
 3 -2 -3 1.29 0.08
 3 2 -3 1.33 0.06
 3 2 -3 1.31 0.33
 -3 2 3 1.44 0.07
 3 2 -3 1.48 0.14
 -3 2 3 1.29 0.13
 -3 2 3 1.46 0.07
 -3 2 3 1.45 0.06
 -3 2 3 1.37 0.08
 -3 2 3 1.39 0.06
 -2 -2 3 2.08 0.3
 -2 -2 3 2.18 0.12
 2 -2 -3 2.14 0.07
 2 -2 -3 2.3 0.07
 2 -2 -3 2.11 0.27
 -2 2 3 2.24 0.07
 2 2 -3 2.02 0.15
 2 2 -3 1.99 0.35
 2 2 -3 2.27 0.07
 -2 2 3 2.15 0.07
 -2 2 3 1.96 0.09
 -2 2 3 2.21 0.11
 1 -2 -3 36.77 0.36
 -1 -2 3 36.76 0.85
 -1 -2 3 37.54 0.48
 1 -2 -3 37.02 0.46
 1 -2 -3 37.34 0.67
 1 -2 -3 37.63 0.48
 -1 2 3 37.78 0.44
 1 2 -3 38.34 0.65
 1 2 -3 37.27 0.68
 -1 2 3 38.1 0.46
 -1 2 3 38.47 0.65
 -1 2 3 38.09 0.6
 0 -2 -3 28.89 0.36
 0 -2 -3 28.94 0.38
 0 -2 3 28.72 0.72
 0 -2 3 29.29 0.34
 0 -2 -3 30.06 0.37
 0 2 3 30.59 0.52
 0 2 -3 29.1 0.65
 0 2 3 29.06 0.73
 0 2 3 29.66 0.38
 0 2 -3 30.62 0.51
 0 2 3 29.4 0.85
 1 -2 3 9.69 0.16
 1 -2 3 9.4 0.28
 1 -2 3 9.74 0.63
 -1 -2 -3 9.69 0.18
 -1 -2 -3 9.78 0.13
 1 -2 3 9.68 0.17
 -1 2 -3 9.38 0.18
 1 2 3 9.66 0.18
 1 2 3 9.63 0.18
 1 2 3 9.77 0.21
 -1 2 -3 9.25 0.56
 1 2 3 9.68 0.31
 1 2 3 9.3 0.16
 2 -2 3 3.78 0.12
 2 -2 3 3.9 0.21
 2 -2 3 3.82 0.08
 -2 -2 -3 3.97 0.54
 2 -2 3 4.04 0.31
 2 2 3 3.84 0.09
 -2 2 -3 3.87 0.08
 -2 2 -3 3.77 0.1
 -2 2 -3 3.77 0.09
 -2 2 -3 3.69 0.13
 -2 2 -3 3.81 0.11
 2 2 3 3.76 0.1
 3 -2 3 7.04 0.12
 3 -2 3 7.13 0.17
 -3 -2 -3 6.64 0.13
 3 -2 3 7.11 0.47
 -3 -2 -3 7.08 0.16
 3 -2 3 6.91 0.13
 -3 2 -3 6.56 0.34
 -3 2 -3 7 0.17
 -3 2 -3 6.48 0.16
 -3 2 -3 6.72 0.26
 -3 2 -3 6.75 0.17
 3 2 3 6.91 0.17
 3 2 3 7.12 0.14
 3 2 3 7.03 0.13
 -3 2 -3 7.11 0.14
 4 -2 3 14.31 0.8
 4 -2 3 14.17 0.23
 4 -2 3 14.25 0.23
 -4 -2 -3 14.28 0.25
 -4 -2 -3 14.11 0.3
 -4 -2 -3 13.84 0.33
 -4 2 -3 14.18 0.26
 4 2 3 13.8 0.29
 -4 2 -3 13.84 0.26
 -4 2 -3 13.56 0.23
 -4 2 -3 13.39 0.3
 -4 2 -3 13.89 0.93
 4 2 3 13.88 0.26
 -4 2 -3 14.14 0.3
 4 2 3 14.4 0.33
 5 -2 3 0.8 0.17
 -5 -2 -3 0.7 0.21
 -5 -2 -3 0.75 0.07
 -5 -2 -3 0.66 0.05
 -5 -2 -3 0.68 0.25
 5 -2 3 0.68 0.07
 5 -2 3 0.73 0.11
 -5 2 -3 0.67 0.31
 -5 2 -3 0.72 0.07
 5 2 3 0.84 0.21
 -5 2 -3 0.66 0.12
 -5 2 -3 0.68 0.18
 5 2 3 0.59 0.05
 5 2 3 0.72 0.07
 -5 2 -3 0.65 0.06
 5 2 3 0.69 0.08
 -6 -2 -3 9.34 0.23
 6 -2 3 9.13 0.29
 -6 -2 -3 9.58 0.24
 -6 2 -3 9.78 0.45
 6 2 3 9.43 0.24
 -6 2 -3 9.29 0.25
 -6 2 -3 9.12 0.24
 -7 -2 -3 10.96 0.28
 -7 -2 -3 11.16 0.27
 -7 2 -3 10.64 0.28
 7 2 3 10.87 0.28
 -7 2 -3 11.26 0.29
 -8 -2 -3 3.52 0.14
 -8 -2 -3 3.5 0.15
 -8 2 -3 3.41 0.16
 -8 2 -3 3.71 0.2
 8 2 3 3.33 0.15
 9 -2 3 11.87 0.32
 -9 -2 -3 11.92 0.32
 -9 2 -3 11.18 0.32
 9 2 3 12.01 0.32
 -9 2 -3 11.98 0.33
 10 -2 3 2.65 0.16
 -10 -2 -3 2.59 0.15
 -10 2 -3 2.61 0.16
 -10 2 -3 2.61 0.16
 10 2 3 2.69 0.15
 -11 -2 -3 3.31 0.34
 11 -2 3 3.61 0.19
 -11 2 -3 3.32 0.19
 -11 2 -3 3.5 0.19
 11 2 3 3.38 0.18
 -12 3 3 5.48 0.23
 -12 3 3 5.28 0.24
 -11 3 3 1.06 0.14
 -11 3 3 1.03 0.12
 10 -3 -3 27.34 1.57
 10 3 -3 27.24 0.55
 -10 3 3 26.97 0.61
 -10 3 3 27.1 0.47
 -10 3 3 26.34 0.59
 9 -3 -3 1.2 0.31
 -9 3 3 0.97 0.1
 -9 3 3 1.07 0.11
 9 3 -3 1.06 0.09
 -9 3 3 0.72 0.1
 -8 -3 3 8.95 0.27
 8 -3 -3 8.3 0.9
 -8 -3 3 9.08 0.15
 -8 3 3 8.77 0.25
 -8 3 3 9.26 0.45
 8 3 -3 8.53 0.23
 -8 3 3 8.67 0.34
 -8 3 3 9.13 0.39
 7 -3 -3 3.06 0.11
 -7 -3 3 3.17 0.13
 -7 -3 3 2.97 0.18
 -7 -3 3 3.24 0.11
 -7 3 3 3.11 0.13
 7 3 -3 3.08 0.12
 -7 3 3 2.93 0.11
 7 3 -3 3.07 0.11
 -7 3 3 3.18 0.26
 -7 3 3 3.04 0.13
 6 -3 -3 40.94 0.57
 6 -3 -3 40.11 1.34
 6 -3 -3 39.37 0.56
 -6 -3 3 40.36 0.47
 -6 -3 3 40.09 0.72
 -6 -3 3 38.13 0.47
 -6 3 3 37.85 1.07
 -6 3 3 38.23 0.72
 -6 3 3 38.08 0.77
 -6 3 3 39.93 0.54
 6 3 -3 38.81 0.72
 6 3 -3 39.67 0.45
 -6 3 3 40.17 0.75
 -6 3 3 41.31 0.73
 -6 3 3 39.55 0.75
 6 3 -3 40.6 0.72
 -5 -3 3 6.92 0.41
 5 -3 -3 6.86 0.25
 5 -3 -3 6.79 0.25
 -5 -3 3 6.7 0.15
 -5 -3 3 6.48 0.14
 -5 -3 3 7.03 0.15
 -5 3 3 6.68 0.15
 5 3 -3 8.27 0.96
 -5 3 3 6.68 0.43
 -5 3 3 6.42 0.18
 5 3 -3 6.95 0.15
 -5 3 3 6.59 0.51
 -5 3 3 6.63 0.22
 -5 3 3 6.34 0.17
 5 3 -3 7.22 0.88
 -5 3 3 6.66 0.18
 5 3 -3 6.76 0.17
 4 -3 -3 0.63 0.07
 -4 -3 3 0.64 0.3
 -4 -3 3 0.68 0.04
 -4 -3 3 0.74 0.06
 4 -3 -3 0.59 0.04
 4 -3 -3 0.73 0.13
 -4 3 3 0.7 0.07
 -4 3 3 0.67 0.05
 -4 3 3 0.7 0.07
 -4 3 3 0.58 0.13
 4 3 -3 0.61 0.08
 -4 3 3 0.69 0.06
 4 3 -3 0.65 0.06
 -4 3 3 0.63 0.07
 -4 3 3 0.67 0.06
 3 -3 -3 2.06 0.06
 -3 -3 3 1.9 0.08
 -3 -3 3 1.94 0.14
 3 -3 -3 2.12 0.15
 3 -3 -3 1.99 0.11
 3 -3 -3 1.99 0.05
 -3 -3 3 2.04 0.11
 -3 3 3 1.98 0.09
 -3 3 3 1.83 0.07
 -3 3 3 1.95 0.08
 -3 3 3 1.91 0.1
 -3 3 3 2.16 0.18
 3 3 -3 2.06 0.08
 3 3 -3 1.9 0.11
 -3 3 3 2.05 0.08
 2 -3 -3 7.76 0.13
 2 -3 -3 8.08 0.55
 2 -3 -3 7.6 0.16
 -2 -3 3 7.53 0.35
 -2 -3 3 7.94 0.32
 2 -3 -3 7.89 0.14
 2 -3 -3 7.94 0.18
 -2 3 3 7.68 0.18
 2 3 -3 7.36 0.5
 -2 3 3 7.68 0.25
 -2 3 3 7.75 0.17
 2 3 -3 7.72 0.17
 -2 3 3 7.71 0.17
 1 -3 -3 7.81 0.15
 -1 -3 3 7.91 0.29
 -1 -3 3 7.82 0.54
 1 -3 -3 7.77 0.16
 1 -3 -3 8.13 0.56
 1 -3 -3 7.87 0.16
 -1 3 3 7.94 0.18
 -1 3 3 7.72 0.32
 -1 3 3 7.69 0.12
 -1 3 3 7.8 0.14
 1 3 -3 7.74 0.11
 1 3 -3 7.87 0.3
 -1 3 3 8.76 0.17
 -1 3 3 7.75 0.17
 0 -3 3 0.26 0.09
 0 -3 -3 0.16 0.03
 0 -3 -3 0.18 0.02
 0 -3 3 0.18 0.04
 0 -3 -3 0.16 0.11
 0 -3 3 0.21 0.18
 0 -3 3 0.15 0.02
 0 -3 -3 0.17 0.05
 0 3 3 0.29 0.03
 0 3 -3 0.17 0.05
 0 3 3 0.2 0.05
 0 3 -3 0.17 0.04
 0 3 3 0.23 0.03
 0 3 3 0.23 0.04
 0 3 3 0.21 0.05
 0 3 3 0.21 0.03
 -1 -3 -3 52.51 1
 1 -3 3 54.87 0.68
 -1 -3 -3 55.4 0.56
 1 -3 3 53.85 0.89
 1 -3 3 54.83 0.65
 1 -3 3 54.22 0.65
 1 3 3 54.17 0.95
 -1 3 -3 54.75 0.92
 1 3 3 52.75 0.64
 1 3 3 54.21 0.92
 -1 3 -3 53.8 1.58
 1 3 3 51.92 1.35
 1 3 3 54.09 0.61
 1 3 3 54.31 1.48
 2 -3 3 3.73 0.54
 2 -3 3 4 0.13
 2 -3 3 4.16 0.09
 2 -3 3 4.32 0.46
 -2 -3 -3 3.5 0.45
 -2 3 -3 3.78 0.1
 -2 3 -3 4.02 0.18
 2 3 3 3.76 0.13
 2 3 3 4.2 0.1
 2 3 3 4.03 0.11
 -2 3 -3 3.85 0.28
 -2 3 -3 4.06 0.12
 -2 3 -3 4.06 0.11
 2 3 3 4.16 0.23
 3 -3 3 1.14 0.3
 -3 -3 -3 1.17 0.15
 -3 -3 -3 1.37 0.07
 3 -3 3 1.31 0.04
 3 -3 3 1.38 0.11
 -3 3 -3 1.21 0.06
 -3 3 -3 1.26 0.07
 3 3 3 1.3 0.13
 -3 3 -3 1.23 0.07
 3 3 3 1.2 0.07
 3 3 3 1.24 0.32
 -3 3 -3 1.36 0.05
 3 3 3 1.07 0.06
 -3 3 -3 1.27 0.1
 4 -3 3 10.73 0.19
 4 -3 3 10.79 0.44
 -4 -3 -3 10.61 0.24
 4 -3 3 10.71 0.46
 4 -3 3 10.39 0.2
 -4 -3 -3 10.77 0.22
 -4 -3 -3 10.47 0.76
 4 3 3 10.69 0.24
 -4 3 -3 10.3 0.25
 -4 3 -3 10.34 0.27
 -4 3 -3 10.55 0.21
 -4 3 -3 10.74 0.35
 -4 3 -3 10.47 0.24
 4 3 3 10.65 0.21
 4 3 3 10.41 0.28
 -4 3 -3 10.49 0.24
 5 -3 3 6.98 0.18
 -5 -3 -3 7.49 1.04
 5 -3 3 7.64 0.14
 -5 -3 -3 7.43 0.18
 5 -3 3 7.62 0.17
 5 -3 3 7.28 0.14
 -5 3 -3 7.23 0.23
 5 3 3 7.33 0.19
 5 3 3 7.47 0.52
 -5 3 -3 7.94 0.37
 -5 3 -3 7.4 0.16
 -5 3 -3 7.43 0.2
 5 3 3 7.71 0.17
 -5 3 -3 7.28 0.2
 6 -3 3 3.64 0.14
 -6 -3 -3 3.77 0.12
 -6 3 -3 3.62 0.14
 -6 3 -3 3.41 0.14
 -6 3 -3 3.85 0.26
 6 3 3 3.61 0.13
 -7 3 -3 5.37 0.19
 -7 3 -3 5.36 0.19
 7 3 3 5.06 0.17
 -8 3 -3 11.45 0.32
 -8 3 -3 12.41 0.32
 8 3 3 11.26 0.3
 -9 -3 -3 0.25 0.06
 -9 3 -3 0.14 0.07
 9 3 3 0.22 0.06
 -9 3 -3 0.31 0.08
 -10 -3 -3 3.19 0.22
 -10 3 -3 3.35 0.18
 10 3 3 3.34 0.17
 -10 3 -3 3.61 0.19
 11 -3 3 8.56 0.29
 -11 3 -3 8.4 0.29
 -11 3 -3 8.25 0.3
 11 3 3 8.49 0.28
 -11 4 3 3.01 0.19
 -11 4 3 3.07 0.18
 -10 -4 3 0.12 0.07
 10 -4 -3 0.11 0.4
 -10 4 3 0.11 0.07
 10 4 -3 -0.02 0.05
 -10 4 3 0.17 0.05
 -10 4 3 -0.03 0.11
 -9 -4 3 -0.06 0.1
 9 -4 -3 0.05 0.08
 -9 4 3 0.03 0.13
 -9 4 3 -0.08 0.05
 -9 4 3 0.04 0.06
 9 4 -3 0.01 0.05
 8 -4 -3 0.25 0.21
 -8 -4 3 0.1 0.09
 8 4 -3 0.13 0.05
 -8 4 3 0.25 0.11
 -8 4 3 0.17 0.19
 -8 4 3 0.13 0.16
 -8 4 3 0.2 0.06
 -7 -4 3 4.5 0.13
 7 -4 -3 4.93 0.8
 -7 4 3 4.44 0.16
 -7 4 3 4.39 0.62
 -7 4 3 4.55 0.15
 -7 4 3 4.42 0.12
 7 4 -3 4.44 0.15
 -7 4 3 4.71 0.17
 -6 -4 3 9.26 0.16
 -6 -4 3 9.24 0.37
 6 -4 -3 9.83 1.03
 -6 4 3 9.02 0.22
 6 4 -3 9.3 1.12
 -6 4 3 9.03 0.24
 -6 4 3 9.14 0.24
 6 4 -3 9.13 0.22
 -6 4 3 9.61 0.26
 -6 4 3 9.47 0.65
 5 -4 -3 12.64 0.61
 -5 -4 3 12.65 0.23
 -5 -4 3 12.18 0.23
 5 -4 -3 11.8 0.2
 -5 4 3 11.81 0.51
 5 4 -3 12.56 0.24
 -5 4 3 12.42 0.24
 -5 4 3 12.27 0.42
 5 4 -3 11.32 0.26
 5 4 -3 12.22 0.44
 -5 4 3 12.05 0.28
 -5 4 3 11.98 0.28
 -5 4 3 12.01 0.72
 4 -4 -3 0.42 0.03
 4 -4 -3 0.35 0.07
 -4 -4 3 0.34 0.31
 -4 -4 3 0.38 0.06
 -4 -4 3 0.45 0.08
 4 -4 -3 0.43 0.05
 -4 4 3 0.4 0.1
 -4 4 3 0.37 0.05
 -4 4 3 0.38 0.13
 -4 4 3 0.34 0.05
 -4 4 3 0.29 0.16
 4 4 -3 0.39 0.08
 -4 4 3 0.47 0.05
 4 4 -3 0.37 0.05
 -4 4 3 0.37 0.14
 3 -4 -3 6.74 0.13
 3 -4 -3 6.63 0.41
 -3 -4 3 6.55 0.21
 -3 -4 3 6.79 0.17
 3 -4 -3 6.59 0.21
 3 -4 -3 6.75 0.27
 3 -4 -3 6.6 0.25
 -3 -4 3 6.63 0.17
 -3 4 3 7.54 0.76
 -3 4 3 6.47 0.16
 -3 4 3 6.63 0.09
 -3 4 3 6.48 0.17
 -3 4 3 6.53 0.16
 -3 4 3 6.48 0.18
 -3 4 3 6.61 0.17
 3 4 -3 6.45 0.74
 3 4 -3 6.51 0.16
 -2 -4 3 36.36 0.49
 2 -4 -3 36.76 0.61
 2 -4 -3 36.5 0.47
 2 -4 -3 36.07 0.38
 2 -4 -3 37.17 0.51
 -2 -4 3 36.54 0.54
 2 -4 -3 38.5 0.63
 2 4 -3 36.44 0.67
 -2 4 3 35.34 0.72
 -2 4 3 35.56 0.65
 -2 4 3 37.08 0.67
 -2 4 3 35.9 0.71
 -2 4 3 36.2 0.68
 2 4 -3 35.75 0.54
 -2 4 3 35.95 0.41
 1 -4 -3 3.64 0.25
 -1 -4 3 3.53 0.14
 1 -4 -3 3.58 0.23
 1 -4 -3 3.41 0.12
 1 -4 -3 3.68 0.08
 -1 -4 3 3.67 0.2
 1 -4 -3 3.41 0.08
 -1 4 3 3.69 0.14
 -1 4 3 3.47 0.1
 -1 4 3 3.39 0.14
 1 4 -3 3.43 0.1
 -1 4 3 3.4 0.13
 -1 4 3 3.43 0.28
 1 4 -3 3.54 0.18
 -1 4 3 3.56 0.1
 1 4 -3 3.54 0.13
 0 -4 3 99.27 1.2
 0 -4 -3 102.77 1.01
 0 -4 -3 100.92 1.74
 0 -4 3 101.63 1.13
 0 -4 -3 99.37 1.11
 0 -4 3 99.49 1.11
 0 -4 3 102.62 1.64
 0 -4 -3 99.85 1.63
 0 4 3 99.67 1.55
 0 4 3 98.2 1.7
 0 4 -3 101.16 1.94
 0 4 3 102.79 1.74
 0 4 3 100.52 1.11
 0 4 -3 97.37 1.1
 0 4 3 101.52 1.07
 0 4 3 99.55 1.2
 1 -4 3 41.35 0.69
 1 -4 3 41.74 0.57
 -1 -4 -3 41.67 1.04
 1 -4 3 41.16 0.56
 -1 -4 -3 40.4 0.5
 1 -4 3 41.4 0.62
 1 4 3 41.33 0.55
 1 4 3 39.5 0.88
 1 4 3 42.54 0.42
 1 4 3 41.4 0.72
 -1 4 -3 41.64 0.74
 -1 4 -3 41.22 0.72
 1 4 3 41.9 0.53
 1 4 3 41.64 0.75
 -1 4 -3 41.15 0.76
 -1 4 -3 41.56 0.56
 -1 4 -3 40.18 1.22
 2 -4 3 1.87 0.1
 2 -4 3 1.74 0.06
 2 -4 3 1.8 0.21
 -2 -4 -3 1.78 0.09
 2 -4 3 1.83 0.11
 -2 4 -3 1.69 0.14
 -2 4 -3 1.73 0.07
 2 4 3 1.94 0.04
 -2 4 -3 1.75 0.08
 -2 4 -3 1.78 0.4
 -2 4 -3 1.71 0.13
 -2 4 -3 1.73 0.07
 2 4 3 1.73 0.07
 2 4 3 1.79 0.07
 2 4 3 1.52 0.4
 2 4 3 1.73 0.07
 3 -4 3 238.11 2.37
 3 -4 3 233.62 2.18
 -3 -4 -3 232.68 2.27
 3 -4 3 241.69 3.76
 3 -4 3 237.73 2.43
 -3 -4 -3 231.69 2.36
 -3 4 -3 239.72 3.88
 -3 4 -3 236.15 4.11
 -3 4 -3 227.06 2.13
 3 4 3 228.06 4
 -3 4 -3 226.8 4
 3 4 3 229.66 2.29
 -3 4 -3 232.11 2.38
 -3 4 -3 230.18 3.7
 3 4 3 235.2 3.88
 3 4 3 226.81 2.37
 4 -4 3 7.29 0.14
 -4 -4 -3 7.46 0.23
 -4 -4 -3 7.05 0.19
 4 -4 3 7.42 0.15
 4 -4 3 8.09 0.94
 4 4 3 7.39 0.13
 -4 4 -3 7.16 0.16
 -4 4 -3 7.21 0.14
 -4 4 -3 7.08 0.19
 -4 4 -3 7.15 0.26
 4 4 3 7.14 0.16
 -4 4 -3 7.19 0.19
 4 4 3 7.09 0.21
 4 4 3 7.08 0.18
 -5 -4 -3 31.41 0.48
 5 -4 3 32.83 1.33
 5 -4 3 32.07 0.54
 -5 4 -3 32.31 0.63
 -5 4 -3 32.39 0.57
 5 4 3 31.94 0.61
 5 4 3 31.52 0.76
 -5 4 -3 31.12 0.64
 -5 4 -3 31.98 1.2
 6 -4 3 10.8 0.75
 6 -4 3 10.84 0.2
 -6 -4 -3 10.4 0.25
 6 4 3 11.12 0.44
 6 4 3 10.97 0.26
 -6 4 -3 11.29 0.28
 -6 4 -3 11.03 0.5
 -6 4 -3 10.35 0.28
 -7 -4 -3 32.48 0.5
 -7 4 -3 32.54 0.68
 -7 4 -3 32.64 0.67
 7 4 3 32.89 0.65
 -8 -4 -3 2.24 0.25
 -8 4 -3 2.17 0.14
 8 4 3 2.34 0.12
 -8 4 -3 2.22 0.13
 -9 -4 -3 0.77 0.08
 9 4 3 0.88 0.1
 -9 4 -3 0.82 0.11
 -9 4 -3 0.69 0.1
 -10 -4 -3 33.52 1.03
 -10 4 -3 32.26 0.72
 10 4 3 33.08 0.7
 -10 4 -3 34.23 0.75
 -11 5 3 0.23 0.07
 -11 5 3 0.45 0.11
 10 -5 -3 3.56 0.23
 -10 -5 3 3.38 0.3
 -10 5 3 3.59 0.13
 -10 5 3 3.26 0.18
 -10 5 3 3.34 0.18
 10 5 -3 3.54 0.15
 9 -5 -3 1.19 0.15
 -9 -5 3 1.06 0.1
 -9 5 3 1.1 0.12
 9 5 -3 1.07 0.1
 -9 5 3 1.06 0.12
 -9 5 3 0.99 0.11
 -8 -5 3 5.59 0.22
 8 -5 -3 5.67 0.4
 -8 5 3 6.16 0.19
 -8 5 3 6.06 0.59
 -8 5 3 5.74 0.2
 -8 5 3 5.83 0.24
 -8 5 3 5.7 0.45
 8 5 -3 5.87 0.19
 7 -5 -3 1.27 0.37
 -7 -5 3 1.39 0.27
 -7 5 3 1.38 0.1
 -7 5 3 1.42 0.25
 -7 5 3 1.43 0.08
 7 5 -3 1.37 0.09
 -7 5 3 1.33 0.1
 -7 5 3 1.44 0.09
 6 -5 -3 0.12 0.06
 6 -5 -3 0.1 0.02
 -6 -5 3 0.18 0.06
 -6 5 3 0.12 0.06
 -6 5 3 0.17 0.05
 -6 5 3 0.07 0.04
 -6 5 3 0.13 0.05
 -6 5 3 0.12 0.22
 6 5 -3 0.11 0.04
 5 -5 -3 3.38 0.16
 -5 -5 3 3.69 0.14
 5 -5 -3 3.69 0.08
 -5 5 3 3.83 0.17
 -5 5 3 3.36 0.28
 -5 5 3 3.6 0.12
 -5 5 3 3.39 0.15
 5 5 -3 3.51 0.12
 5 5 -3 3.42 0.63
 -5 5 3 3.62 0.16
 4 -5 -3 0.13 0.11
 -4 -5 3 0.12 0.07
 4 -5 -3 0.13 0.06
 -4 -5 3 0.15 0.05
 4 -5 -3 0.14 0.02
 -4 5 3 0.11 0.04
 -4 5 3 0.14 0.04
 4 5 -3 0.07 0.06
 -4 5 3 0.13 0.11
 -4 5 3 0.13 0.04
 4 5 -3 0.22 0.04
 -4 5 3 0.13 0.07
 -4 5 3 0.11 0.04
 3 -5 -3 13.75 0.25
 3 -5 -3 13.67 0.28
 3 -5 -3 13.73 0.36
 3 -5 -3 13.84 0.4
 -3 -5 3 13.61 0.32
 -3 -5 3 13.54 0.37
 3 5 -3 13.67 0.32
 -3 5 3 13.75 0.3
 -3 5 3 13.41 0.29
 -3 5 3 13.69 0.21
 -3 5 3 13.54 0.17
 -3 5 3 13.71 0.19
 3 5 -3 13.37 0.29
 -3 5 3 13.23 0.28
 2 -5 -3 4.88 0.11
 -2 -5 3 4.78 0.16
 2 -5 -3 4.89 0.17
 2 -5 -3 4.68 0.16
 2 -5 -3 4.8 0.37
 -2 -5 3 4.43 0.52
 -2 5 3 4.55 0.13
 -2 5 3 4.63 0.09
 -2 5 3 4.83 0.21
 -2 5 3 4.89 0.13
 2 5 -3 4.65 0.35
 -2 5 3 4.71 0.13
 -2 5 3 4.77 0.26
 2 5 -3 4.55 0.13
 2 5 -3 4.76 0.16
 1 -5 -3 24.21 0.81
 1 -5 -3 23.42 0.41
 -1 -5 3 24.02 1.17
 -1 -5 3 23.65 1.08
 1 -5 -3 24.65 0.48
 1 -5 -3 23.51 0.61
 1 5 -3 24.53 0.4
 -1 5 3 23.73 1.2
 1 5 -3 23.14 0.44
 -1 5 3 23.33 0.38
 -1 5 3 23.75 0.44
 1 5 -3 23.1 0.29
 -1 5 3 23.36 0.37
 -1 5 3 24.18 0.45
 0 -5 3 7.28 0.2
 0 -5 3 7.28 0.14
 0 -5 -3 7.06 0.33
 0 -5 3 6.95 0.2
 0 -5 -3 7.18 0.14
 0 -5 -3 7.18 0.57
 0 -5 3 6.77 0.5
 0 -5 -3 6.9 0.17
 0 5 -3 6.64 0.16
 0 5 -3 6.99 0.34
 0 5 3 7.15 0.27
 0 5 3 6.6 0.16
 0 5 3 7.04 0.11
 0 5 3 7.16 0.18
 0 5 3 6.88 0.78
 0 5 3 6.99 0.17
 0 5 -3 7.43 0.23
 1 -5 3 8.16 0.17
 -1 -5 -3 8.02 0.42
 -1 -5 -3 8.19 0.2
 1 -5 3 7.97 0.58
 1 -5 3 8.27 0.22
 -1 -5 -3 8.21 0.41
 1 -5 3 8.11 0.13
 1 5 3 8.09 0.19
 1 5 3 8.31 0.21
 1 5 3 8.51 0.21
 -1 5 -3 8.06 0.18
 -1 5 -3 8.35 0.19
 1 5 3 8.25 0.24
 1 5 3 7.98 0.13
 1 5 3 8.22 0.19
 -1 5 -3 8.25 0.21
 -1 5 -3 8.11 0.34
 -1 5 -3 8.02 0.18
 -2 -5 -3 81.76 1.08
 2 -5 3 81.19 1.32
 2 -5 3 77.94 0.88
 -2 -5 -3 77.4 0.98
 2 -5 3 79.88 0.97
 2 -5 3 78.63 1.5
 -2 5 -3 79.93 1.45
 -2 5 -3 80.36 2.15
 2 5 3 79.54 1.37
 -2 5 -3 80.24 1.41
 2 5 3 80.11 1.01
 -2 5 -3 79.65 0.83
 2 5 3 80.65 0.99
 -2 5 -3 81.18 0.77
 2 5 3 80.98 0.82
 -2 5 -3 79.73 1.37
 2 5 3 79.77 1.41
 3 -5 3 11.83 0.28
 -3 -5 -3 11.13 0.26
 3 -5 3 11.5 0.22
 3 -5 3 11.21 0.15
 3 5 3 11.5 0.25
 -3 5 -3 11.44 0.54
 -3 5 -3 11.45 0.27
 -3 5 -3 11.31 0.26
 3 5 3 11.55 0.24
 -3 5 -3 11.55 0.27
 3 5 3 10.96 0.61
 -3 5 -3 11.41 0.24
 -3 5 -3 11.25 0.27
 4 -5 3 0.21 0.03
 4 -5 3 0.27 0.23
 -4 -5 -3 0.22 0.04
 4 -5 3 0.32 0.07
 -4 5 -3 0.25 0.15
 4 5 3 0.22 0.2
 -4 5 -3 0.14 0.04
 4 5 3 0.2 0.04
 -4 5 -3 0.28 0.28
 -4 5 -3 0.19 0.04
 -4 5 -3 0.28 0.05
 4 5 3 0.29 0.04
 -4 5 -3 0.23 0.07
 5 -5 3 4.84 0.11
 -5 -5 -3 4.77 0.16
 5 -5 3 4.84 0.16
 -5 5 -3 4.62 0.16
 5 5 3 4.92 0.15
 5 5 3 4.85 0.16
 5 5 3 4.74 0.1
 -5 5 -3 5.02 0.17
 -5 5 -3 4.79 0.13
 -5 5 -3 5.12 0.12
 -6 -5 -3 12.23 0.16
 6 -5 3 12.75 0.19
 6 -5 3 12.27 0.23
 -6 5 -3 12.71 1.06
 6 5 3 12.29 0.29
 -6 5 -3 12.3 0.32
 -6 5 -3 12.72 0.31
 6 5 3 12.71 0.27
 -7 -5 -3 10.69 0.27
 7 -5 3 11.5 0.37
 7 -5 3 11.03 0.21
 -7 5 -3 10.97 0.3
 7 5 3 11.26 0.28
 -7 5 -3 11.43 0.67
 -8 -5 -3 0.98 0.32
 8 5 3 1.09 0.1
 -8 5 -3 0.82 0.1
 -8 5 -3 0.75 0.11
 -9 -5 -3 2.67 0.16
 9 5 3 2.63 0.14
 -9 5 -3 2.53 0.15
 -9 5 -3 2.78 0.16
 -10 -5 -3 0.18 0.31
 -10 5 -3 0.14 0.08
 -10 5 -3 0.27 0.08
 -11 -6 3 1.44 0.1
 -11 6 3 1.46 0.15
 -11 6 3 1.15 0.13
 -10 -6 3 0.03 0.16
 10 -6 -3 -0.03 0.09
 10 6 -3 -0.05 0.09
 -10 6 3 -0.13 0.06
 -10 6 3 -0.06 0.05
 -10 6 3 0.1 0.07
 -9 -6 3 0.01 0.08
 9 -6 -3 0.06 0.09
 -9 6 3 0.1 0.06
 -9 6 3 0.07 0.07
 9 6 -3 0.02 0.05
 -9 6 3 0.09 0.07
 -9 6 3 -0.01 0.06
 -8 -6 3 0.98 0.1
 8 -6 -3 1.02 0.14
 -8 6 3 0.92 0.28
 -8 6 3 1.04 0.1
 -8 6 3 0.72 0.15
 -8 6 3 0.96 0.11
 8 6 -3 0.83 0.1
 7 -6 -3 0.2 0.09
 7 -6 -3 0.15 0.03
 -7 -6 3 0.03 0.16
 -7 6 3 0.13 0.05
 -7 6 3 0.08 0.06
 -7 6 3 0.18 0.22
 7 6 -3 0.04 0.05
 -7 6 3 0.13 0.31
 -7 6 3 0.09 0.12
 6 -6 -3 16.66 0.38
 6 -6 -3 17.13 0.3
 -6 -6 3 16.69 0.33
 -6 6 3 16.28 0.24
 -6 6 3 16.83 0.38
 -6 6 3 16.74 0.54
 6 6 -3 16.35 0.56
 -6 6 3 17.14 0.55
 -6 6 3 16.55 0.36
 -5 -6 3 2.06 0.13
 5 -6 -3 2.24 0.24
 5 -6 -3 2.1 0.07
 -5 6 3 1.78 0.19
 5 6 -3 1.94 0.1
 -5 6 3 2.05 0.1
 -5 6 3 2.18 0.24
 -5 6 3 2.03 0.11
 4 -6 -3 15.91 0.34
 -4 -6 3 16.37 0.33
 4 -6 -3 16.36 0.3
 -4 6 3 15.79 0.34
 4 6 -3 16.48 1.23
 -4 6 3 15.86 0.35
 -4 6 3 15.73 0.35
 4 6 -3 15.95 0.34
 -4 6 3 15.98 0.34
 -4 6 3 16.34 0.44
 3 -6 -3 3.88 0.1
 -3 -6 3 3.71 0.16
 3 -6 -3 3.59 0.16
 3 -6 -3 3.79 0.28
 -3 6 3 3.68 0.29
 3 6 -3 3.53 0.12
 3 6 -3 3.36 0.51
 -3 6 3 3.58 0.12
 -3 6 3 3.91 0.3
 -3 6 3 3.73 0.39
 -3 6 3 3.8 0.12
 -3 6 3 3.89 0.13
 2 -6 -3 28.85 0.49
 2 -6 -3 28.85 1.02
 2 -6 -3 27.57 0.7
 2 -6 -3 29.17 0.48
 -2 -6 3 29.43 1.52
 -2 -6 3 28 0.47
 -2 6 3 28.77 0.9
 2 6 -3 27.4 0.63
 -2 6 3 27.47 0.53
 -2 6 3 28.7 0.42
 2 6 -3 29.46 0.47
 -2 6 3 28.22 0.36
 -2 6 3 28.25 0.55
 2 6 -3 28.04 0.5
 -2 6 3 27.92 0.54
 -1 -6 3 35.98 0.81
 1 -6 -3 35.77 0.86
 1 -6 -3 36.6 0.56
 1 -6 -3 34.94 1.29
 1 -6 -3 34.12 0.6
 -1 -6 3 34.51 0.54
 -1 6 3 34.5 1.18
 1 6 -3 34.79 0.46
 -1 6 3 34.96 1.23
 -1 6 3 34.77 1.53
 1 6 -3 34.52 0.74
 -1 6 3 34.17 0.64
 -1 6 3 35.79 0.66
 1 6 -3 36.33 0.53
 0 -6 3 34.78 0.54
 0 -6 -3 34.99 0.97
 0 -6 -3 33.92 0.58
 0 -6 -3 33.17 1.11
 0 -6 3 33.95 0.58
 0 -6 -3 33.41 0.53
 0 -6 3 33.76 1.55
 0 -6 3 33.38 1.35
 0 6 3 33.99 1.32
 0 6 -3 33.49 1.53
 0 6 3 34.82 0.63
 0 6 3 34.03 1.03
 0 6 3 32.7 0.62
 0 6 -3 34.11 0.63
 0 6 -3 34.37 0.61
 0 6 3 34.35 0.48
 0 6 3 33.02 1.02
 0 6 -3 33.83 0.62
 1 -6 3 5.27 0.12
 -1 -6 -3 5.43 0.17
 -1 -6 -3 5.85 0.76
 1 -6 3 5.75 0.78
 -1 -6 -3 5.59 0.11
 1 -6 3 5.7 0.2
 1 -6 3 5.31 0.18
 1 6 3 5.32 0.16
 1 6 3 5.36 0.14
 1 6 3 5.47 0.26
 -1 6 -3 5.14 0.14
 1 6 3 5.35 0.14
 -1 6 -3 5.25 0.15
 -1 6 -3 5.34 0.72
 -1 6 -3 5.25 0.14
 1 6 3 5.14 0.11
 -1 6 -3 5.51 0.17
 1 6 3 5.45 0.19
 -1 6 -3 5.27 0.13
 -2 -6 -3 0.91 0.06
 -2 -6 -3 0.64 0.07
 2 -6 3 0.61 0.27
 2 -6 3 0.62 0.25
 2 -6 3 0.62 0.05
 2 -6 3 0.77 0.18
 -2 -6 -3 0.66 0.09
 -2 6 -3 0.67 0.08
 2 6 3 0.64 0.09
 -2 6 -3 0.79 0.08
 -2 6 -3 0.64 0.06
 -2 6 -3 0.7 0.36
 -2 6 -3 0.66 0.06
 2 6 3 0.82 0.06
 2 6 3 0.71 0.1
 2 6 3 0.72 0.06
 -2 6 -3 0.79 0.07
 3 -6 3 3.5 0.16
 -3 -6 -3 3.41 0.16
 3 -6 3 3.45 0.1
 3 -6 3 4.02 0.29
 -3 6 -3 3.5 0.16
 3 6 3 3.32 0.72
 3 6 3 3.38 0.11
 -3 6 -3 3.48 0.12
 -3 6 -3 3.54 0.14
 -3 6 -3 3.57 0.58
 3 6 3 3.6 0.11
 -3 6 -3 3.32 0.11
 -3 6 -3 3.45 0.12
 4 -6 3 21.32 0.73
 -4 -6 -3 20.61 1.13
 4 -6 3 20.75 0.37
 -4 6 -3 20.12 0.44
 -4 6 -3 20.29 0.4
 4 6 3 20.66 0.42
 4 6 3 20.5 0.4
 -4 6 -3 20.62 0.83
 -4 6 -3 20.63 0.88
 -4 6 -3 20.26 0.42
 -4 6 -3 20.99 0.43
 5 -6 3 2.46 0.08
 -5 -6 -3 2.45 0.4
 5 -6 3 2.59 0.53
 -5 6 -3 2.48 0.13
 -5 6 -3 2.23 0.19
 5 6 3 2.45 0.1
 5 6 3 2.5 0.1
 -5 6 -3 2.46 0.14
 -5 6 -3 2.52 0.12
 -5 6 -3 2.62 0.1
 6 -6 3 14.49 0.28
 6 -6 3 15.22 0.52
 -6 -6 -3 14.26 0.73
 6 6 3 14.6 0.33
 -6 6 -3 14.45 0.35
 -6 6 -3 14.83 0.37
 6 6 3 15.01 0.34
 7 -6 3 3.43 0.15
 -7 -6 -3 3.2 0.17
 7 -6 3 3.29 0.1
 -7 6 -3 3.37 0.16
 7 6 3 3.32 0.14
 -7 6 -3 3.42 0.15
 -8 -6 -3 3.47 0.58
 8 -6 3 3.32 0.1
 -8 6 -3 3.28 0.17
 -8 6 -3 3.44 0.18
 -9 -6 -3 1.97 0.35
 9 -6 3 2.08 0.09
 -9 6 -3 2.09 0.15
 -9 6 -3 1.99 0.16
 -10 6 -3 3.69 0.2
 -10 6 -3 3.2 0.19
 10 -7 -3 0.1 0.12
 -10 -7 3 0 0.06
 -10 7 3 -0.01 0.07
 -10 7 3 -0.06 0.06
 10 7 -3 0.14 0.07
 -10 7 3 -0.07 0.07
 9 -7 -3 0.14 0.1
 -9 -7 3 0.18 0.18
 9 -7 -3 0.06 0.03
 -9 7 3 0.13 0.07
 -9 7 3 0.21 0.17
 9 7 -3 0.16 0.07
 -9 7 3 0.2 0.07
 -9 7 3 0.25 0.08
 8 -7 -3 2.68 0.21
 -8 -7 3 2.62 0.15
 8 -7 -3 2.59 0.09
 8 7 -3 2.69 0.14
 -8 7 3 2.4 0.13
 -8 7 3 2.57 0.15
 -8 7 3 2.26 0.14
 -8 7 3 2.37 0.18
 -7 -7 3 0 0.18
 7 -7 -3 0 0.09
 7 -7 -3 -0.03 0.03
 -7 7 3 0.02 0.07
 -7 7 3 0.11 0.15
 -7 7 3 -0.03 0.05
 7 7 -3 0.03 0.05
 -7 7 3 0.02 0.05
 -6 -7 3 10.55 0.28
 6 -7 -3 11.1 0.32
 6 -7 -3 11.19 0.23
 -6 7 3 11.62 0.3
 -6 7 3 11.15 0.74
 -6 7 3 11.04 0.25
 6 7 -3 10.89 0.28
 -6 7 3 10.5 0.27
 -6 7 3 11.29 0.29
 5 -7 -3 2.52 0.16
 -5 -7 3 2.55 0.15
 5 -7 -3 2.66 0.09
 5 7 -3 2.74 0.12
 -5 7 3 2.57 0.13
 -5 7 3 2.73 0.12
 -5 7 3 2.78 0.13
 -5 7 3 2.43 0.12
 -5 7 3 2.83 0.24
 4 -7 -3 10.14 0.28
 4 -7 -3 10.68 0.22
 -4 -7 3 10.23 0.28
 -4 7 3 10.2 0.26
 -4 7 3 10.61 0.3
 4 7 -3 10.62 0.26
 -4 7 3 10.7 0.26
 -4 7 3 10.58 0.25
 -4 7 3 11.44 1.17
 3 -7 -3 11.95 0.46
 -3 -7 3 12.02 0.3
 3 -7 -3 11.8 0.24
 3 7 -3 11.62 0.83
 -3 7 3 11.81 0.27
 3 7 -3 11.93 0.43
 -3 7 3 11.53 0.55
 -3 7 3 12.16 0.28
 -3 7 3 11.81 0.18
 -3 7 3 11.91 0.28
 2 -7 -3 34.49 0.4
 2 -7 -3 35.36 0.61
 -2 -7 3 35.6 0.57
 2 -7 -3 35.18 1.61
 2 -7 -3 36.35 0.85
 -2 7 3 36.24 0.43
 -2 7 3 35.89 0.43
 2 7 -3 35.81 0.68
 -2 7 3 35.63 0.58
 -2 7 3 34.37 0.81
 -2 7 3 36.39 0.68
 2 7 -3 34.92 0.66
 -1 -7 3 0.3 0.04
 1 -7 -3 0.26 0.03
 1 -7 -3 0.23 0.07
 -1 -7 3 0.33 0.08
 1 -7 -3 0.37 0.3
 1 -7 -3 0.33 0.09
 -1 7 3 0.37 0.11
 -1 7 3 0.4 0.07
 1 7 -3 0.39 0.05
 1 7 -3 0.3 0.04
 -1 7 3 0.29 0.3
 -1 7 3 0.35 0.05
 -1 7 3 0.38 0.08
 1 7 -3 0.29 0.05
 1 7 -3 0.4 0.08
 0 -7 -3 0.87 0.05
 0 -7 3 0.73 0.27
 0 -7 -3 0.85 0.11
 0 -7 -3 0.88 0.1
 0 -7 3 0.87 0.05
 0 -7 -3 0.77 0.31
 0 -7 3 0.94 0.12
 0 -7 3 0.97 0.45
 0 7 -3 0.92 0.06
 0 7 3 0.99 0.11
 0 7 -3 1.01 0.45
 0 7 3 0.83 0.06
 0 7 3 0.99 0.1
 0 7 -3 0.92 0.07
 0 7 -3 0.88 0.09
 0 7 3 0.97 0.07
 0 7 3 0.96 0.07
 0 7 3 0.92 0.07
 0 7 -3 0.94 0.05
 1 -7 3 4.06 0.65
 1 -7 3 4.31 0.11
 1 -7 3 4.15 0.11
 1 -7 3 4.64 0.74
 -1 -7 -3 4.5 0.58
 -1 -7 -3 3.97 0.32
 -1 -7 -3 4.4 0.36
 1 7 3 4.24 0.13
 -1 7 -3 4.27 0.13
 -1 7 -3 4.12 0.13
 1 7 3 3.89 0.18
 -1 7 -3 4.29 0.11
 1 7 3 4.3 0.18
 1 7 3 4.25 0.27
 1 7 3 4.13 0.38
 -1 7 -3 4.29 0.43
 -1 7 -3 4.35 0.17
 -1 7 -3 4.31 0.12
 2 -7 3 10.21 0.98
 2 -7 3 10.37 0.22
 -2 -7 -3 10.36 0.25
 2 -7 3 10.54 0.82
 -2 -7 -3 10.19 0.28
 2 7 3 10.23 0.24
 2 7 3 10.59 0.27
 -2 7 -3 10.25 0.65
 -2 7 -3 10.5 0.25
 -2 7 -3 10.62 0.24
 2 7 3 10.45 0.28
 -2 7 -3 10.55 0.21
 -2 7 -3 10.05 0.24
 2 7 3 10.59 0.24
 -2 7 -3 10.13 0.28
 3 -7 3 1.29 0.12
 -3 -7 -3 1.63 0.29
 3 -7 3 1.27 0.07
 -3 7 -3 1.37 0.09
 3 7 3 1.46 0.08
 -3 7 -3 1.46 0.08
 3 7 3 1.49 0.23
 -3 7 -3 1.39 0.13
 -3 7 -3 1.36 0.08
 -3 7 -3 1.57 0.25
 -3 7 -3 1.35 0.32
 3 7 3 1.29 0.09
 4 -7 3 9.22 0.46
 4 -7 3 9.24 0.2
 -4 -7 -3 9.31 0.43
 -4 7 -3 9.17 0.22
 4 7 3 9.62 0.23
 -4 7 -3 9.52 0.25
 -4 7 -3 9.73 1.01
 4 7 3 9.04 0.23
 -4 7 -3 9.62 1.17
 -4 7 -3 9.01 0.7
 -4 7 -3 9.2 0.24
 5 -7 3 2.78 0.1
 5 -7 3 2.81 0.22
 -5 -7 -3 2.72 0.21
 5 7 3 2.72 0.11
 -5 7 -3 2.62 0.11
 -5 7 -3 2.95 0.66
 5 7 3 2.74 0.12
 -5 7 -3 2.74 0.13
 -5 7 -3 2.9 0.14
 -5 7 -3 2.95 0.26
 6 -7 3 0.12 0.03
 6 -7 3 0.09 0.08
 -6 -7 -3 0.09 0.27
 6 7 3 0.12 0.05
 6 7 3 0.07 0.05
 -6 7 -3 0.12 0.06
 -6 7 -3 0.14 0.08
 7 -7 3 1.5 0.08
 7 -7 3 1.85 0.55
 -7 -7 -3 1.64 0.5
 -7 7 -3 1.8 0.13
 -7 7 -3 1.53 0.13
 8 -7 3 0.99 0.07
 -8 -7 -3 0.94 0.16
 -8 7 -3 0.94 0.13
 -8 7 -3 1.08 0.11
 -9 -7 -3 1.75 0.48
 9 -7 3 1.98 0.09
 -9 7 -3 2.04 0.15
 -9 7 -3 1.78 0.15
 10 -8 -3 3.03 0.11
 10 -8 -3 3.26 0.27
 -10 8 3 3.51 0.19
 10 8 -3 2.85 0.16
 -10 8 3 3.49 0.2
 -9 -8 3 3.12 0.43
 9 -8 -3 3.25 0.26
 9 -8 -3 3.25 0.11
 -9 8 3 2.98 0.17
 9 8 -3 2.97 0.16
 -9 8 3 2.71 0.18
 -9 8 3 3.13 0.16
 -9 8 3 3.03 0.78
 8 -8 -3 1.46 0.08
 -8 -8 3 1.23 0.13
 8 -8 -3 1.63 0.19
 -8 8 3 1.64 0.13
 8 8 -3 1.47 0.12
 -8 8 3 1.34 0.12
 -8 8 3 1.41 0.16
 -8 8 3 1.34 0.12
 7 -8 -3 6.79 0.28
 7 -8 -3 6.18 0.16
 -7 -8 3 6.23 0.77
 7 8 -3 6.45 0.21
 -7 8 3 6.52 0.21
 -7 8 3 6.29 0.22
 -7 8 3 6.35 0.23
 -7 8 3 6.19 0.93
 -6 -8 3 0.9 0.12
 6 -8 -3 0.98 0.07
 6 -8 -3 0.91 0.13
 6 8 -3 0.85 0.1
 -6 8 3 0.99 0.1
 -6 8 3 0.93 0.21
 -6 8 3 0.89 0.1
 -6 8 3 0.91 0.09
 5 -8 -3 8.58 1.12
 -5 -8 3 7.72 0.26
 5 -8 -3 7.74 0.18
 -5 8 3 8.02 0.19
 5 8 -3 8.15 0.23
 -5 8 3 7.88 0.23
 -5 8 3 8.05 0.27
 -5 8 3 7.94 0.23
 -5 8 3 7.99 0.22
 4 -8 -3 3.8 0.7
 4 -8 -3 4.17 0.12
 -4 -8 3 3.82 0.19
 -4 8 3 3.7 0.19
 -4 8 3 3.79 0.14
 -4 8 3 3.85 0.16
 -4 8 3 3.65 0.14
 4 8 -3 3.6 0.14
 -4 8 3 3.89 0.26
 -3 -8 3 0.18 0.26
 3 -8 -3 0.23 0.04
 3 -8 -3 0.13 0.06
 -3 8 3 0.21 0.34
 -3 8 3 0.18 0.05
 3 8 -3 0.1 0.05
 -3 8 3 0.14 0.05
 -3 8 3 0.16 0.08
 -3 8 3 0.25 0.05
 2 -8 -3 3.59 0.59
 -2 -8 3 3.68 0.19
 2 -8 -3 3.8 0.11
 -2 8 3 4.04 0.19
 2 8 -3 3.57 0.14
 -2 8 3 3.73 0.13
 -2 8 3 3.72 0.2
 -2 8 3 3.53 0.13
 1 -8 -3 0.02 0.03
 1 -8 -3 -0.02 0.13
 1 -8 -3 0.04 0.22
 -1 -8 3 -0.04 0.06
 1 -8 -3 0.03 0.22
 -1 8 3 0.16 0.05
 1 8 -3 0.09 0.29
 1 8 -3 0.02 0.04
 -1 8 3 0.02 0.21
 -1 8 3 0.02 0.03
 -1 8 3 0.04 0.29
 -1 8 3 0.01 0.09
 0 -8 3 1.94 0.51
 0 -8 -3 2.39 0.23
 0 -8 -3 2.27 0.29
 0 -8 3 2.19 0.16
 0 -8 -3 2.29 0.22
 0 -8 3 2.25 0.08
 0 -8 -3 2.32 0.08
 0 8 3 2.28 0.12
 0 8 -3 2.41 0.65
 0 8 -3 2.36 0.11
 0 8 -3 2.29 0.08
 0 8 3 2.1 0.09
 0 8 3 2.39 0.11
 0 8 3 2.3 0.13
 0 8 -3 2.25 0.09
 0 8 -3 2.31 0.1
 0 8 3 2.29 0.25
 -1 -8 -3 0.35 0.25
 1 -8 3 0.5 0.05
 1 -8 3 0.43 0.06
 -1 -8 -3 0.38 0.09
 -1 8 -3 0.43 0.06
 1 8 3 0.42 0.05
 1 8 3 0.47 0.19
 -1 8 -3 0.34 0.05
 -1 8 -3 0.4 0.3
 -1 8 -3 0.42 0.06
 -1 8 -3 0.55 0.09
 1 8 3 0.33 0.07
 1 8 3 0.46 0.06
 -1 8 -3 0.49 0.05
 2 -8 3 0.31 0.08
 -2 -8 -3 0.45 0.39
 -2 -8 -3 0.41 0.19
 2 -8 3 0.31 0.04
 -2 8 -3 0.33 0.05
 2 8 3 0.35 0.1
 -2 8 -3 0.29 0.05
 -2 8 -3 0.38 0.42
 2 8 3 0.28 0.24
 2 8 3 0.31 0.05
 -2 8 -3 0.4 0.18
 -2 8 -3 0.23 0.07
 -2 8 -3 0.28 0.05
 2 8 3 0.41 0.06
 -3 -8 -3 19.72 0.54
 3 -8 3 18.93 0.93
 3 -8 3 19.42 0.37
 -3 8 -3 20.69 0.4
 -3 8 -3 19.57 0.41
 3 8 3 19.87 0.41
 -3 8 -3 19.22 0.4
 -3 8 -3 19.75 1.08
 -3 8 -3 19.51 0.43
 3 8 3 19.36 0.41
 -3 8 -3 19.58 0.43
 -4 -8 -3 13.03 1.32
 4 -8 3 12.18 0.26
 4 -8 3 12.45 0.33
 -4 8 -3 12.11 0.31
 -4 8 -3 11.99 0.34
 4 8 3 12.35 0.28
 -4 8 -3 12.37 0.43
 -4 8 -3 12.23 0.59
 -4 8 -3 12.37 0.3
 4 8 3 12.16 0.29
 -5 -8 -3 1.33 0.43
 5 -8 3 1.47 0.08
 5 -8 3 1.45 0.25
 5 8 3 1.46 0.09
 -5 8 -3 1.26 0.15
 5 8 3 1.59 0.1
 -5 8 -3 1.63 0.11
 -5 8 -3 1.67 0.12
 -5 8 -3 1.5 0.18
 6 -8 3 0.02 0.03
 6 -8 3 0.1 0.06
 -6 -8 -3 0.05 0.3
 -6 8 -3 0.11 0.09
 -6 8 -3 0.13 0.09
 6 8 3 -0.05 0.05
 -6 8 -3 0.04 0.06
 -7 -8 -3 0.38 0.43
 7 -8 3 0.27 0.32
 7 -8 3 0.31 0.05
 -7 8 -3 0.42 0.09
 -7 8 -3 0.42 0.08
 8 -8 3 0.78 0.07
 -8 -8 -3 0.81 0.13
 -8 8 -3 0.49 0.09
 -8 8 -3 0.7 0.1
 9 -8 3 0.17 0.05
 -9 8 -3 0.35 0.09
 -9 8 -3 0.14 0.08
 9 -9 -3 7.01 0.19
 9 -9 -3 7.46 0.74
 -9 9 3 7.05 0.26
 -9 9 3 7.32 0.31
 -9 9 3 6.86 0.24
 9 9 -3 7.06 0.25
 -9 9 3 7.29 0.28
 -8 -9 3 0.31 0.1
 8 -9 -3 0.21 0.04
 8 -9 -3 0.28 0.52
 -8 9 3 0.25 0.11
 -8 9 3 0.35 0.08
 8 9 -3 0.22 0.08
 -8 9 3 0.33 0.08
 -8 9 3 0.33 0.09
 -7 -9 3 -0.02 0.08
 7 -9 -3 0.04 0.04
 7 -9 -3 -0.01 0.39
 -7 9 3 0.07 0.07
 -7 9 3 -0.05 0.06
 -7 9 3 0 0.17
 -7 9 3 0.04 0.06
 7 9 -3 -0.03 0.05
 -6 -9 3 1.42 0.52
 6 -9 -3 1.83 0.75
 6 -9 -3 1.53 0.09
 -6 9 3 1.47 0.11
 -6 9 3 1.63 0.12
 6 9 -3 1.54 0.18
 -6 9 3 1.51 0.17
 -6 9 3 1.85 0.13
 -5 -9 3 2.87 0.3
 5 -9 -3 2.87 0.11
 5 -9 -3 2.84 0.11
 5 9 -3 2.93 0.14
 -5 9 3 2.79 0.47
 -5 9 3 2.72 0.14
 -5 9 3 2.71 0.14
 -5 9 3 2.83 0.14
 4 -9 -3 2.99 0.11
 4 -9 -3 3.02 0.17
 -4 -9 3 3.06 0.49
 -4 9 3 3.08 0.14
 4 9 -3 3.31 0.24
 -4 9 3 3.17 0.17
 -4 9 3 2.94 0.13
 -4 9 3 3.03 0.14
 -3 -9 3 27.31 0.67
 3 -9 -3 27.33 1.38
 3 -9 -3 27.09 0.5
 -3 9 3 27.6 0.56
 -3 9 3 27.52 0.56
 -3 9 3 27.96 0.36
 -3 9 3 27.05 0.55
 3 9 -3 27.65 0.56
 2 -9 -3 2.87 0.16
 -2 -9 3 2.89 0.19
 2 -9 -3 2.95 0.1
 -2 9 3 3 0.13
 -2 9 3 2.89 0.13
 -2 9 3 2.78 0.12
 -2 9 3 3.13 0.2
 2 9 -3 2.99 0.13
 -1 -9 3 -0.06 0.07
 1 -9 -3 0.01 0.03
 1 -9 -3 0.01 0.06
 1 9 -3 0.03 0.05
 -1 9 3 -0.03 0.3
 -1 9 3 -0.01 0.04
 -1 9 3 0.05 0.07
 0 -9 3 0.25 0.09
 0 -9 3 0.16 0.04
 0 -9 -3 0.19 0.3
 0 -9 3 0.16 0.08
 0 -9 -3 0.18 0.23
 0 9 3 0.14 0.24
 0 9 3 0.2 0.29
 0 9 3 0.18 0.05
 0 9 -3 0.11 0.05
 0 9 -3 0.16 0.08
 0 9 3 0.21 0.06
 1 -9 3 36.13 0.55
 1 -9 3 36.97 0.65
 -1 -9 -3 37.08 0.88
 -1 -9 -3 36.64 0.42
 -1 9 -3 37.87 1.16
 -1 9 -3 37.92 0.7
 1 9 3 36.17 1.36
 -1 9 -3 37.34 1.02
 1 9 3 36.18 0.86
 1 9 3 37.28 1.91
 1 9 3 37.27 0.71
 -1 9 -3 39.8 0.63
 2 -9 3 0.12 0.08
 2 -9 3 0.1 0.03
 -2 -9 -3 0.07 0.09
 -2 -9 -3 0.06 0.22
 -2 9 -3 0.07 0.24
 -2 9 -3 0.18 0.11
 -2 9 -3 0.02 0.04
 -2 9 -3 0.07 0.05
 2 9 3 -0.01 0.04
 2 9 3 -0.04 0.05
 -2 9 -3 0.13 0.23
 -2 9 -3 0.13 0.08
 -3 -9 -3 0.17 0.1
 3 -9 3 0.19 0.39
 3 -9 3 0.16 0.04
 -3 9 -3 0.24 0.09
 -3 9 -3 0.2 0.05
 -3 9 -3 0.19 0.05
 3 9 3 0.14 0.05
 -3 9 -3 0.16 0.31
 3 9 3 0.31 0.05
 -3 9 -3 0.17 0.05
 4 -9 3 3.8 0.13
 -4 -9 -3 4.11 0.22
 4 -9 3 4.42 0.23
 -4 9 -3 4.42 0.27
 -4 9 -3 4.11 0.16
 -4 9 -3 3.92 0.16
 4 9 3 4 0.16
 -4 9 -3 3.91 0.19
 5 -9 3 18.37 0.37
 5 -9 3 18.6 0.44
 -5 -9 -3 18.75 0.46
 5 9 3 18.96 0.41
 -5 9 -3 18.56 0.48
 -5 9 -3 17.99 0.43
 -5 9 -3 18.61 0.4
 -5 9 -3 18.85 0.44
 6 -9 3 4.34 0.14
 6 -9 3 4.36 0.24
 -6 -9 -3 4.32 0.24
 -6 9 -3 4.26 0.25
 6 9 3 3.99 0.17
 -6 9 -3 4.64 0.2
 -6 9 -3 4.16 0.17
 7 -9 3 3.64 0.44
 -7 -9 -3 3.15 0.21
 -7 9 -3 3.16 0.18
 -7 9 -3 3.23 0.17
 8 -9 3 1.93 0.1
 -8 -9 -3 1.63 0.66
 -8 9 -3 1.72 0.15
 -8 9 -3 1.73 0.15
 9 -10 -3 6.67 0.19
 -9 10 3 6.95 0.27
 -9 10 3 7.31 0.26
 9 10 -3 7.02 0.26
 -9 10 3 7.1 0.27
 8 -10 -3 0.08 0.04
 -8 -10 3 0.08 0.1
 8 -10 -3 0.18 0.1
 -8 10 3 -0.01 0.08
 -8 10 3 0.16 0.11
 8 10 -3 0.11 0.08
 -8 10 3 0.23 0.12
 -8 10 3 0.1 0.07
 7 -10 -3 0.43 0.09
 -7 -10 3 0.37 0.11
 7 -10 -3 0.22 0.05
 7 10 -3 0.44 0.08
 -7 10 3 0.27 0.07
 -7 10 3 0.26 0.09
 -7 10 3 0.27 0.12
 -7 10 3 0.45 0.08
 -6 -10 3 1.96 0.19
 6 -10 -3 1.88 0.1
 6 -10 -3 1.99 0.14
 -6 10 3 1.79 0.13
 -6 10 3 2.06 0.13
 -6 10 3 2.05 0.69
 6 10 -3 2.02 0.14
 -6 10 3 2.12 0.14
 -5 -10 3 2.06 0.27
 5 -10 -3 2.17 0.1
 5 -10 -3 2.21 0.44
 -5 10 3 2.08 0.13
 -5 10 3 2.32 0.13
 5 10 -3 2.32 0.2
 -5 10 3 2.39 0.22
 -5 10 3 2.38 0.32
 4 -10 -3 12.61 0.73
 -4 -10 3 11.19 0.36
 4 -10 -3 11.63 0.26
 4 10 -3 11.86 0.31
 -4 10 3 11.63 0.3
 -4 10 3 11.95 0.3
 -4 10 3 11.43 0.3
 -4 10 3 11.4 0.38
 3 -10 -3 0.1 0.25
 -3 -10 3 0.12 0.09
 3 -10 -3 0.06 0.04
 -3 10 3 0 0.3
 3 10 -3 -0.03 0.05
 -3 10 3 0.1 0.06
 -3 10 3 0.16 0.05
 2 -10 -3 8.22 0.2
 2 -10 -3 8.42 0.3
 -2 -10 3 8.15 0.31
 2 10 -3 8.51 0.24
 -2 10 3 8.57 0.24
 -2 10 3 8.09 0.24
 1 -10 -3 4.81 0.22
 -1 -10 3 5.56 0.35
 1 -10 -3 5.31 0.14
 -1 10 3 5.35 0.18
 -1 10 3 5.26 0.17
 1 10 -3 5.16 0.18
 0 -10 3 15.84 1.52
 0 -10 -3 14.46 0.91
 0 10 3 14.84 0.39
 0 10 -3 15.26 0.36
 0 10 3 15.8 0.35
 1 -10 3 5.28 0.14
 -1 -10 -3 5.33 0.13
 -1 -10 -3 5.37 0.52
 1 -10 3 5.08 0.24
 1 10 3 5.18 0.16
 1 10 3 5.28 0.18
 -1 10 -3 5.12 0.18
 2 -10 3 -0.07 0.03
 -2 -10 -3 -0.08 0.08
 2 -10 3 -0.01 0.3
 -2 10 -3 -0.01 0.05
 2 10 3 -0.01 0.04
 2 10 3 0.06 0.06
 -2 10 -3 0.11 0.04
 -3 -10 -3 -0.01 0.09
 3 -10 3 0.02 0.25
 3 -10 3 0.05 0.04
 -3 10 -3 0.01 0.05
 -3 10 -3 0.06 0.05
 -3 10 -3 0.01 0.35
 -3 10 -3 -0.03 0.05
 -3 10 -3 -0.02 0.06
 3 10 3 0.03 0.06
 4 -10 3 2.75 0.12
 4 -10 3 2.97 0.41
 -4 -10 -3 2.82 0.64
 -4 10 -3 2.59 0.13
 -4 10 -3 2.69 0.17
 4 10 3 3.04 0.15
 -4 10 -3 3.13 0.15
 -4 10 -3 2.47 0.64
 5 -10 3 16.88 0.36
 -5 -10 -3 18.23 1.29
 5 -10 3 17.91 0.45
 -5 10 -3 17.57 0.43
 -5 10 -3 17.9 0.4
 -5 10 -3 16.92 0.48
 -5 10 -3 17.54 0.42
 5 10 3 18.29 0.41
 6 -10 3 9.22 0.23
 -6 -10 -3 9.21 0.55
 6 -10 3 10.19 0.36
 -6 10 -3 9.28 0.29
 -6 10 -3 9.36 0.37
 -6 10 -3 9.29 0.28
 6 10 3 9.62 0.27
 -7 -10 -3 11.05 0.38
 7 -10 3 10.88 0.26
 7 -10 3 11.35 0.39
 -7 10 -3 10.85 0.33
 -7 10 -3 11.61 0.35
 8 -10 3 5.94 0.18
 -8 10 -3 5.55 0.24
 -8 10 -3 5.32 0.23
 8 -11 -3 1.5 0.11
 -8 11 3 1.67 0.14
 -8 11 3 1.37 0.15
 -8 11 3 1.7 0.15
 8 11 -3 1.53 0.2
 -7 -11 3 -0.07 0.1
 7 -11 -3 0.02 0.05
 7 -11 -3 0 0.09
 -7 11 3 -0.02 0.05
 -7 11 3 0.01 0.07
 7 11 -3 0.05 0.07
 -7 11 3 0.02 0.11
 -7 11 3 -0.03 0.06
 6 -11 -3 -0.01 0.04
 -6 -11 3 0.01 0.1
 6 -11 -3 0.08 0.51
 6 11 -3 0.01 0.07
 -6 11 3 0.1 0.07
 -6 11 3 -0.06 0.05
 -6 11 3 0.11 0.07
 -6 11 3 -0.06 0.1
 5 -11 -3 11.84 0.39
 -5 -11 3 11.52 0.39
 5 -11 -3 11.22 0.27
 -5 11 3 11.54 0.32
 -5 11 3 11.9 1.47
 -5 11 3 11.8 0.32
 -5 11 3 11.85 0.32
 5 11 -3 11.02 0.32
 4 -11 -3 0.07 0.04
 -4 -11 3 0.03 0.09
 4 -11 -3 0.06 0.09
 -4 11 3 0.03 0.05
 -4 11 3 -0.09 0.1
 4 11 -3 0.08 0.06
 -4 11 3 0.11 0.07
 -3 -11 3 0.71 0.14
 3 -11 -3 0.71 0.14
 3 -11 -3 0.79 0.08
 -3 11 3 0.63 0.09
 -3 11 3 0.71 0.09
 3 11 -3 0.52 0.08
 2 -11 -3 0.04 0.04
 -2 -11 3 -0.01 0.09
 2 -11 -3 0.07 0.09
 2 11 -3 0 0.05
 -2 11 3 0.01 0.05
 -2 11 3 -0.06 0.05
 1 -11 -3 1.26 0.54
 -1 11 3 1.25 0.2
 -1 11 3 1.44 0.12
 1 11 -3 1.46 0.12
 0 -11 -3 1.7 0.45
 0 -11 3 1.81 0.17
 0 11 -3 1.85 0.13
 0 11 3 2 0.11
 0 11 3 1.95 0.12
 1 -11 3 5.4 1.01
 -1 -11 -3 5.4 0.37
 1 11 3 5.5 0.18
 1 11 3 5.17 0.19
 -1 11 -3 5.52 0.49
 2 -11 3 11.55 0.26
 -2 -11 -3 11.86 0.4
 2 -11 3 11.61 0.23
 2 11 3 11.78 0.34
 -2 11 -3 11.73 0.66
 -3 -11 -3 0.05 0.5
 3 -11 3 -0.02 0.04
 3 -11 3 -0.05 0.08
 -3 11 -3 -0.01 0.05
 -3 11 -3 0.01 0.05
 3 11 3 -0.1 0.12
 4 -11 3 3.16 0.23
 -4 -11 -3 3.03 0.62
 4 -11 3 3.13 0.13
 4 11 3 3.33 0.17
 -4 11 -3 3.5 0.16
 -4 11 -3 3.56 0.16
 -4 11 -3 3.37 0.21
 5 -11 3 1.28 0.7
 -5 -11 -3 1.08 0.55
 5 -11 3 1.19 0.1
 5 11 3 1.44 0.13
 -5 11 -3 1.3 0.12
 -5 11 -3 1.33 0.12
 -5 11 -3 1.18 0.11
 -5 11 -3 1.2 0.18
 -6 -11 -3 2.58 0.8
 6 -11 3 2.74 0.13
 6 -11 3 2.84 0.71
 -6 11 -3 2.7 0.17
 6 11 3 2.58 0.16
 -6 11 -3 2.57 0.25
 -6 11 -3 2.59 0.16
 7 -11 3 1.7 0.12
 7 -11 3 1.67 0.21
 -7 11 -3 1.9 0.15
 -7 11 -3 1.94 0.16
 7 -12 -3 0.03 0.05
 -7 12 3 0.19 0.12
 -7 12 3 0.14 0.09
 -7 12 3 0.13 0.08
 7 12 -3 0.14 0.09
 -7 12 3 0.07 0.08
 -6 -12 3 1.53 0.2
 6 -12 -3 1.3 0.11
 6 -12 -3 1.31 0.55
 -6 12 3 1.27 0.13
 -6 12 3 1.17 0.13
 -6 12 3 1.24 0.13
 6 12 -3 1.28 0.12
 -6 12 3 1.16 0.19
 -5 -12 3 2.44 0.23
 5 -12 -3 2.41 0.12
 5 -12 -3 2.73 0.24
 -5 12 3 2.29 0.15
 5 12 -3 2.56 0.16
 -5 12 3 2.5 0.16
 4 -12 -3 0.41 0.06
 -4 -12 3 0.44 0.13
 4 -12 -3 0.62 0.16
 -4 12 3 0.47 0.08
 -4 12 3 0.64 0.1
 4 12 -3 0.74 0.1
 -3 -12 3 6.47 0.32
 3 -12 -3 6.46 0.31
 3 -12 -3 6.3 0.18
 -3 12 3 6.36 0.22
 -3 12 3 6.55 0.22
 3 12 -3 5.86 0.22
 2 -12 -3 9.2 0.34
 -2 12 3 9.31 0.26
 2 12 -3 8.94 0.27
 -2 12 3 8.45 0.47
 1 -12 -3 18.73 1.79
 1 12 -3 18.15 0.43
 -1 12 3 17.69 0.41
 -1 12 3 18.41 0.43
 0 -12 -3 0.84 0.12
 0 12 -3 0.85 0.11
 0 12 3 1.09 0.12
 1 -12 3 -0.05 0.09
 -1 -12 -3 -0.05 0.35
 -1 12 -3 0.02 0.06
 1 12 3 -0.1 0.06
 2 -12 3 7.11 0.32
 2 12 3 6.96 0.24
 -2 12 -3 7.19 0.24
 3 -12 3 5.82 0.18
 3 -12 3 5.79 0.18
 -3 -12 -3 5.61 0.3
 -3 12 -3 5.83 0.21
 3 12 3 5.86 0.22
 -4 -12 -3 12.7 0.44
 4 -12 3 12.55 0.43
 4 -12 3 13.12 0.3
 -4 12 -3 12.72 0.74
 4 12 3 13.21 0.53
 5 -12 3 1.5 0.11
 5 -12 3 1.62 0.44
 -5 -12 -3 1.29 0.19
 -5 12 -3 1.53 0.14
 5 12 3 1.2 0.13
 -5 12 -3 1.37 0.13
 -5 12 -3 1.23 0.13
 6 -12 3 2.89 0.29
 6 -12 3 2.96 0.14
 -6 12 -3 3.17 0.29
 -6 12 -3 3.06 0.18
 6 12 3 3.44 0.18
 -6 12 -3 3.4 0.19
 6 -13 -3 0.02 0.06
 -6 13 3 0.06 0.07
 -6 13 3 0.14 0.08
 6 13 -3 0.05 0.08
 -5 -13 3 -0.04 0.55
 5 -13 -3 0.11 0.05
 5 13 -3 -0.01 0.08
 -5 13 3 0.01 0.07
 -5 13 3 -0.06 0.07
 -4 -13 3 2 0.81
 4 -13 -3 1.73 0.21
 4 -13 -3 2.08 0.12
 -4 13 3 1.61 0.19
 -4 13 3 2.14 0.15
 4 13 -3 1.85 0.15
 3 -13 -3 0.02 0.4
 3 13 -3 0.04 0.08
 -3 13 3 -0.05 0.05
 -3 13 3 -0.01 0.07
 2 -13 -3 0.62 0.14
 2 13 -3 0.41 0.09
 -2 13 3 0.53 0.25
 -2 13 3 0.34 0.07
 1 -13 -3 0.82 0.65
 -1 13 3 0.86 0.12
 1 13 -3 1.03 0.12
 0 -13 -3 14.71 0.45
 0 13 -3 15.1 0.64
 0 13 3 15.93 0.45
 1 -13 3 0.82 0.39
 -1 -13 -3 0.82 0.47
 -1 13 -3 0.94 0.12
 1 13 3 0.78 0.24
 2 -13 3 6.96 0.78
 2 13 3 7.04 0.25
 -2 13 -3 7.49 0.59
 3 -13 3 0.08 0.09
 -3 13 -3 0.26 0.08
 3 13 3 0.09 0.2
 -4 -13 -3 0.64 0.17
 4 -13 3 0.44 0.07
 4 13 3 0.26 0.09
 -4 13 -3 0.43 0.21
 5 -13 3 6.39 0.2
 5 13 3 5.98 0.42
 -4 14 3 0.16 0.08
 4 14 -3 0.13 0.08
 -4 14 3 0.24 0.08
 3 14 -3 5.26 0.23
 -3 14 3 5.02 0.23
 2 14 -3 -0.11 0.07
 -2 14 3 0.11 0.08
 1 -14 -3 5.92 0.22
 1 14 -3 5.56 0.23
 -1 14 3 5.72 0.23
 0 -14 -3 3.13 0.78
 0 14 3 3.99 0.2
 0 14 -3 3.78 0.2
 -1 14 -3 2.03 0.41
 1 14 3 1.76 0.16
 -2 14 -3 0.27 0.08
 2 14 3 0.19 0.11
 -3 14 -3 1.34 0.14
 3 14 3 1.32 0.15
 -11 0 4 0 0.06
 10 0 -4 0.35 0.1
 -10 0 4 0.5 0.07
 -10 0 4 0.41 0.08
 -9 0 4 -0.01 0.05
 9 0 -4 0.06 0.07
 -9 0 4 -0.05 0.05
 8 0 -4 0.26 0.08
 -8 0 4 0.31 0.28
 -8 0 4 0.27 0.06
 -8 0 4 0.21 0.05
 -8 0 4 0.3 0.05
 7 0 -4 -0.05 0.05
 -7 0 4 -0.03 0.33
 -7 0 4 0.02 0.03
 -7 0 4 0.03 0.04
 7 0 -4 0.02 0.2
 -7 0 4 0.01 0.03
 6 0 -4 29.99 0.51
 6 0 -4 29.34 0.39
 -6 0 4 28.17 0.34
 -6 0 4 30.02 0.56
 -6 0 4 29.07 0.58
 -6 0 4 29.21 0.48
 -5 0 4 -0.01 0.03
 5 0 -4 0.02 0.03
 -5 0 4 0 0.03
 -5 0 4 -0.01 0.03
 5 0 -4 0.04 0.04
 -5 0 4 -0.05 0.05
 -4 0 4 5.78 0.13
 -4 0 4 5.68 0.17
 -4 0 4 5.54 0.21
 4 0 -4 5.54 0.13
 -4 0 4 5.64 0.12
 4 0 -4 5.53 0.15
 -3 0 4 -0.12 0.03
 3 0 -4 -0.08 0.04
 -3 0 4 -0.08 0.03
 -3 0 4 -0.11 0.18
 3 0 -4 -0.06 0.09
 2 0 -4 2.52 0.35
 -2 0 4 2.59 0.36
 2 0 -4 2.46 0.05
 -2 0 4 2.47 0.09
 -2 0 4 2.55 0.16
 -1 0 4 -0.2 0.03
 1 0 -4 -0.18 0.03
 -1 0 4 -0.18 0.04
 1 0 -4 -0.15 0.06
 -1 0 4 0.08 0.04
 0 0 -4 18.24 0.28
 0 0 -4 18.12 0.57
 0 0 4 18.64 0.23
 0 0 4 18.43 0.28
 0 0 4 18.36 0.57
 1 0 4 -0.07 0.09
 1 0 4 -0.02 0.01
 1 0 4 -0.04 0.02
 1 0 4 -0.04 0.03
 -1 0 -4 0.01 0.05
 -1 0 -4 -0.03 0.12
 1 0 4 -0.03 0.04
 -2 0 -4 15.73 0.35
 2 0 4 15.26 0.65
 2 0 4 15.74 0.26
 -2 0 -4 15.29 0.31
 -2 0 -4 15.54 0.31
 2 0 4 15.43 0.22
 2 0 4 15.68 0.31
 -3 0 -4 0 0.03
 -3 0 -4 -0.01 0.03
 -3 0 -4 0 0.17
 -3 0 -4 -0.01 0.11
 3 0 4 -0.02 0.05
 3 0 4 -0.01 0.03
 3 0 4 0.01 0.07
 3 0 4 0.01 0.03
 -4 0 -4 44.59 0.82
 4 0 4 45.27 0.45
 -4 0 -4 44.14 0.84
 4 0 4 44.57 0.63
 4 0 4 44.14 0.47
 -4 0 -4 45.02 0.67
 -4 0 -4 44.05 1.3
 4 0 4 44.85 0.82
 5 0 4 -0.02 0.03
 -5 0 -4 -0.02 0.03
 -5 0 -4 0.02 0.31
 5 0 4 0 0.1
 -5 0 -4 -0.02 0.03
 5 0 4 -0.01 0.1
 -6 0 -4 10.99 0.27
 -6 0 -4 10.93 0.27
 6 0 4 10.36 0.26
 7 0 4 -0.02 0.05
 -7 0 -4 -0.08 0.05
 -7 0 -4 0.01 0.05
 8 0 4 0.29 0.07
 -8 0 -4 0.42 0.07
 -8 0 -4 0.27 0.07
 -9 0 -4 0 0.06
 -9 0 -4 0.01 0.05
 9 0 4 -0.03 0.05
 -10 0 -4 7.13 0.25
 -10 0 -4 7.35 0.25
 10 0 4 6.72 0.25
 11 0 4 -0.01 0.07
 -11 0 -4 0 0.07
 -12 1 4 -0.04 0.07
 -11 1 4 22.78 0.54
 -11 1 4 22.51 0.52
 10 -1 -4 0.16 0.31
 -10 1 4 -0.03 0.05
 -10 1 4 0.21 0.07
 -9 -1 4 19.29 0.42
 9 -1 -4 20.17 0.44
 -9 1 4 19.51 0.45
 -9 1 4 19.58 1.08
 -9 1 4 19.42 0.43
 -9 1 4 18.24 0.25
 -8 -1 4 13.49 0.3
 8 -1 -4 13.04 0.32
 -8 -1 4 13.61 0.32
 -8 1 4 13.1 0.23
 -8 1 4 12.65 0.32
 8 1 -4 13.53 1.05
 -8 1 4 13.54 0.31
 -8 1 4 15.22 1.44
 7 -1 -4 1.26 0.35
 7 -1 -4 1.22 0.43
 -7 -1 4 1.2 0.08
 7 -1 -4 1.17 0.11
 -7 -1 4 1.25 0.16
 -7 1 4 1.24 0.06
 7 1 -4 1.48 0.33
 -7 1 4 1.43 0.13
 -7 1 4 1.3 0.08
 -7 1 4 1.38 0.08
 -6 -1 4 3.22 0.1
 -6 -1 4 3.19 0.16
 -6 -1 4 3.02 0.1
 6 -1 -4 3.08 0.2
 6 -1 -4 3.29 0.48
 -6 1 4 3.11 0.16
 -6 1 4 3.04 0.11
 6 1 -4 3.31 0.15
 -6 1 4 3.11 0.11
 -6 1 4 2.97 0.12
 6 1 -4 2.93 0.09
 -5 -1 4 2.73 0.06
 -5 -1 4 2.89 0.09
 -5 -1 4 2.63 0.14
 5 -1 -4 2.59 0.16
 5 -1 -4 2.87 0.09
 -5 -1 4 2.9 0.53
 -5 1 4 2.61 0.13
 5 1 -4 2.59 0.41
 5 1 -4 2.8 0.09
 -5 1 4 2.74 0.07
 -5 1 4 2.66 0.1
 -5 1 4 2.83 0.1
 -4 -1 4 22.63 1.01
 4 -1 -4 22.8 0.25
 4 -1 -4 22.28 0.49
 -4 -1 4 22.86 0.42
 -4 -1 4 22.66 0.29
 -4 -1 4 23.28 1.01
 4 -1 -4 22.92 0.31
 -4 1 4 22.82 0.43
 4 1 -4 22.24 0.45
 -4 1 4 21.63 0.63
 4 1 -4 22.67 0.89
 -4 1 4 21.62 0.3
 3 -1 -4 0.3 0.09
 -3 -1 4 0.23 0.04
 -3 -1 4 0.23 0.03
 3 -1 -4 0.29 0.05
 -3 -1 4 0.19 0.14
 3 1 -4 0.25 0.05
 -3 1 4 0.27 0.11
 -3 1 4 0.23 0.03
 -3 1 4 0.26 0.04
 -3 1 4 0.28 0.04
 3 1 -4 0.22 0.07
 -3 1 4 0.21 0.05
 -2 -1 4 23.04 0.32
 -2 -1 4 23.25 0.31
 -2 -1 4 23.96 0.88
 2 -1 -4 22.44 0.88
 2 -1 -4 23.11 0.43
 2 1 -4 22.92 0.72
 2 1 -4 22.88 0.84
 -2 1 4 23.19 0.52
 -2 1 4 23.13 0.31
 -2 1 4 22.59 0.41
 -1 -1 4 2.13 0.3
 1 -1 -4 2 0.05
 -1 -1 4 2.1 0.08
 1 -1 -4 1.92 0.15
 -1 -1 4 2.09 0.09
 -1 1 4 2.05 0.09
 -1 1 4 1.95 0.09
 -1 1 4 1.99 0.06
 1 1 -4 1.95 0.09
 1 1 -4 1.95 0.08
 -1 1 4 1.96 0.14
 0 -1 -4 0.2 0.03
 0 -1 -4 0.18 0.08
 0 -1 4 0.16 0.09
 0 -1 -4 0.13 0.09
 0 -1 4 0.2 0.07
 0 -1 4 0.17 0.09
 0 1 4 0.19 0.03
 0 1 4 0.21 0.03
 0 1 4 0.21 0.08
 0 1 -4 0.15 0.04
 0 1 -4 0.18 0.03
 0 1 -4 0.18 0.1
 0 1 4 0.21 0.05
 1 -1 4 63.36 1.01
 1 -1 4 62.78 0.68
 1 -1 4 60.45 1.08
 -1 -1 -4 61.24 0.73
 -1 -1 -4 61.04 0.62
 1 -1 4 60.55 0.7
 -1 -1 -4 62.96 0.55
 1 1 4 62.72 0.7
 1 1 4 63.19 1.01
 -1 1 -4 61.98 1.08
 -1 1 -4 59.02 1.43
 -1 1 -4 61.49 0.62
 1 1 4 60.72 1.08
 1 1 4 61.85 1.02
 1 1 4 62.74 0.78
 2 -1 4 0.35 0.06
 2 -1 4 0.3 0.04
 2 -1 4 0.34 0.05
 -2 -1 -4 0.3 0.14
 2 -1 4 0.31 0.04
 2 -1 4 0.36 0.02
 2 1 4 0.29 0.02
 2 1 4 0.31 0.22
 -2 1 -4 0.29 0.04
 -2 1 -4 0.26 0.05
 2 1 4 0.32 0.04
 -2 1 -4 0.24 0.03
 2 1 4 0.33 0.04
 -3 -1 -4 3.58 0.39
 -3 -1 -4 3.9 0.11
 3 -1 4 4.19 0.08
 3 -1 4 4.13 0.12
 -3 -1 -4 4.2 0.13
 3 -1 4 4.2 0.16
 3 -1 4 4.75 0.68
 -3 1 -4 3.99 0.16
 -3 1 -4 4.01 0.13
 3 1 4 4.06 0.29
 -3 1 -4 4.06 0.12
 3 1 4 4.23 0.12
 4 -1 4 2.41 0.1
 -4 -1 -4 2.48 0.1
 -4 -1 -4 2.56 0.14
 -4 -1 -4 2.54 0.11
 4 -1 4 2.54 0.14
 4 -1 4 2.51 0.08
 4 -1 4 2.48 0.14
 -4 -1 -4 2.41 0.09
 -4 1 -4 2.29 0.09
 4 1 4 2.37 0.49
 -4 1 -4 2.51 0.11
 4 1 4 2.55 0.3
 4 1 4 2.57 0.15
 4 1 4 2.47 0.07
 4 1 4 2.56 0.1
 -4 1 -4 2.84 0.21
 -4 1 -4 2.53 0.12
 -5 -1 -4 39.63 0.77
 5 -1 4 41.03 0.46
 -5 -1 -4 41.25 0.5
 5 -1 4 39.15 0.76
 -5 -1 -4 41.25 0.76
 -5 1 -4 40.4 0.76
 -5 1 -4 38.8 0.77
 5 1 4 41.03 0.49
 5 1 4 40.44 0.76
 -5 1 -4 40.32 0.62
 -6 -1 -4 6.14 0.18
 -6 -1 -4 5.83 0.17
 6 -1 4 6.09 0.19
 -6 1 -4 5.94 0.18
 -6 1 -4 5.93 0.18
 6 1 4 5.94 0.18
 -7 -1 -4 1.93 0.11
 7 -1 4 1.72 0.11
 -7 -1 -4 1.53 0.11
 -7 1 -4 1.59 0.11
 -7 1 -4 1.75 0.11
 7 1 4 1.69 0.11
 8 -1 4 -0.03 0.05
 -8 -1 -4 0.07 0.05
 -8 -1 -4 0.13 0.06
 -8 1 -4 0.02 0.05
 -8 1 -4 0.02 0.05
 8 1 4 0 0.05
 9 -1 4 18.37 0.44
 -9 -1 -4 18.36 0.44
 -9 -1 -4 19.1 0.44
 -9 1 -4 17.74 0.44
 9 1 4 17.8 0.43
 -9 1 -4 18.64 0.45
 -10 -1 -4 0.71 0.1
 10 -1 4 0.5 0.09
 -10 1 -4 0.6 0.1
 -10 1 -4 0.86 0.12
 10 1 4 0.85 0.11
 -11 -1 -4 1.73 0.15
 11 -1 4 1.82 0.15
 11 1 4 1.56 0.14
 -11 1 -4 1.76 0.15
 -11 1 -4 1.61 0.15
 -12 2 4 1.02 0.14
 -12 2 4 1.08 0.13
 11 -2 -4 7.99 0.25
 -11 2 4 7.6 0.27
 -11 2 4 7.5 0.25
 10 -2 -4 2.09 0.29
 -10 2 4 2.47 0.15
 10 2 -4 2.11 0.17
 -10 2 4 1.88 0.13
 -10 2 4 1.92 0.09
 9 -2 -4 7.72 0.22
 -9 2 4 7.45 0.41
 -9 2 4 7.23 0.23
 -9 2 4 7.8 0.23
 9 2 -4 7.86 0.22
 8 -2 -4 0.78 0.44
 -8 -2 4 0.73 0.03
 -8 -2 4 0.72 0.05
 -8 -2 4 0.82 0.08
 -8 2 4 0.76 0.1
 -8 2 4 0.62 0.08
 -8 2 4 0.68 0.41
 -8 2 4 0.65 0.09
 7 -2 -4 1.19 0.12
 -7 -2 4 1.21 0.04
 -7 -2 4 1.15 0.09
 -7 -2 4 1.13 0.07
 -7 2 4 1.15 0.09
 -7 2 4 1.11 0.08
 -7 2 4 1.19 0.23
 7 2 -4 1.26 0.08
 -7 2 4 1.16 0.47
 6 -2 -4 0.93 0.18
 -6 -2 4 1.04 0.21
 6 -2 -4 0.91 0.27
 -6 -2 4 0.97 0.06
 -6 -2 4 0.85 0.06
 6 -2 -4 0.87 0.09
 6 2 -4 0.97 0.1
 -6 2 4 0.85 0.07
 -6 2 4 0.85 0.08
 -6 2 4 0.78 0.07
 6 2 -4 0.78 0.26
 -6 2 4 0.9 0.08
 -6 2 4 0.86 0.07
 5 -2 -4 10.19 0.14
 5 -2 -4 9.78 0.24
 -5 -2 4 10.2 0.23
 -5 -2 4 10.34 0.21
 -5 -2 4 10.15 0.18
 5 -2 -4 10.3 0.28
 5 2 -4 10.46 0.2
 -5 2 4 9.91 0.14
 5 2 -4 10.19 0.26
 -5 2 4 10.52 0.58
 -5 2 4 10.14 0.23
 -5 2 4 10.43 0.24
 -5 2 4 10.35 0.2
 -5 2 4 10.16 0.23
 -4 -2 4 50.73 0.57
 4 -2 -4 50.75 0.62
 4 -2 -4 51.78 0.65
 -4 -2 4 51.85 1.56
 4 -2 -4 51.02 0.79
 4 -2 -4 49.51 0.54
 -4 2 4 49.97 0.57
 -4 2 4 49.21 0.93
 -4 2 4 49.85 0.9
 4 2 -4 49.9 0.67
 -4 2 4 49.88 0.88
 -4 2 4 50.03 0.64
 -3 -2 4 4.24 0.11
 3 -2 -4 3.98 0.1
 3 -2 -4 4.13 0.1
 3 -2 -4 4.01 0.13
 -3 -2 4 4.29 0.26
 3 -2 -4 3.98 0.08
 -3 2 4 3.94 0.11
 3 2 -4 4.13 0.27
 -3 2 4 4.2 0.44
 -3 2 4 4.17 0.11
 -3 2 4 3.54 0.4
 3 2 -4 4.17 0.54
 2 -2 -4 0.5 0.05
 2 -2 -4 0.44 0.05
 -2 -2 4 0.45 0.2
 -2 -2 4 0.45 0.17
 2 -2 -4 0.43 0.06
 2 -2 -4 0.32 0.21
 2 -2 -4 0.47 0.03
 2 2 -4 0.44 0.23
 -2 2 4 0.43 0.04
 -2 2 4 0.41 0.19
 2 2 -4 0.46 0.11
 -2 2 4 0.42 0.04
 -2 2 4 0.46 0.05
 2 2 -4 0.46 0.09
 -2 2 4 0.43 0.05
 1 -2 -4 28.24 0.47
 -1 -2 4 27.6 0.34
 1 -2 -4 27.6 0.29
 1 -2 -4 27.53 0.36
 -1 -2 4 27.97 0.38
 1 -2 -4 28.11 0.32
 -1 2 4 29.12 0.49
 1 2 -4 27.69 0.49
 1 2 -4 27.37 0.39
 -1 2 4 27.94 0.37
 -1 2 4 28.63 0.33
 -1 2 4 26.84 0.65
 1 2 -4 27.52 0.36
 0 -2 -4 2.36 0.06
 0 -2 -4 2.2 0.21
 0 -2 4 2.46 0.09
 0 -2 4 2.5 0.1
 0 -2 -4 2.56 0.14
 0 2 -4 2.47 0.07
 0 2 4 2.52 0.06
 0 2 4 2.5 0.09
 0 2 4 2.61 0.08
 0 2 4 2.44 0.06
 0 2 -4 2.19 0.23
 0 2 4 2.51 0.07
 1 -2 4 23.52 0.4
 1 -2 4 22.6 0.34
 -1 -2 -4 22.42 0.82
 1 -2 4 22.6 0.59
 1 -2 4 23.26 1.05
 -1 -2 -4 24.04 0.38
 -1 2 -4 23.48 0.4
 1 2 4 23.94 0.41
 1 2 4 23.36 0.23
 -1 2 -4 23.05 0.41
 1 2 4 23.72 0.84
 1 2 4 23.56 0.45
 -1 2 -4 23.29 0.45
 -1 2 -4 23.65 0.43
 1 2 4 22.48 0.28
 2 -2 4 0.01 0.01
 2 -2 4 -0.02 0.05
 2 -2 4 0 0.03
 2 -2 4 0.04 0.06
 -2 -2 -4 -0.03 0.1
 2 2 4 0 0.03
 2 2 4 0 0.01
 -2 2 -4 0.04 0.03
 -2 2 -4 0.05 0.03
 -2 2 -4 -0.03 0.03
 2 2 4 0 0.03
 2 2 4 0.01 0.02
 2 2 4 -0.01 0.03
 -2 2 -4 0 0.05
 -2 2 -4 -0.03 0.11
 -3 -2 -4 29.65 0.43
 3 -2 4 30.71 0.5
 -3 -2 -4 30.24 0.41
 -3 -2 -4 29.77 0.57
 3 -2 4 31.11 0.34
 3 -2 4 30.48 0.38
 3 2 4 30.36 0.33
 -3 2 -4 30.1 0.32
 3 2 4 30.64 0.52
 -3 2 -4 29.64 0.58
 -3 2 -4 29.73 0.57
 -3 2 -4 29.9 0.6
 3 2 4 30.64 0.5
 3 2 4 30.18 0.57
 -3 2 -4 30.71 0.52
 4 -2 4 6.22 0.22
 4 -2 4 6 0.11
 -4 -2 -4 6.23 0.41
 -4 -2 -4 5.86 0.15
 4 -2 4 6.06 0.11
 -4 -2 -4 6.16 0.51
 4 -2 4 6.07 0.12
 4 2 4 6.29 0.13
 -4 2 -4 5.72 0.17
 -4 2 -4 5.87 0.25
 -4 2 -4 5.72 0.16
 -4 2 -4 5.98 0.12
 -4 2 -4 5.23 0.52
 4 2 4 6.16 0.16
 -4 2 -4 6.3 0.83
 -5 -2 -4 -0.02 0.03
 5 -2 4 0 0.08
 -5 -2 -4 -0.03 0.04
 5 2 4 0 0.11
 -5 2 -4 0.06 0.18
 5 2 4 0.01 0.04
 -5 2 -4 0.02 0.04
 -5 2 -4 0 0.04
 -6 -2 -4 19.77 0.42
 -6 2 -4 19.45 0.44
 -6 2 -4 19.91 0.43
 6 2 4 20.06 0.42
 -7 -2 -4 15.48 0.35
 -7 -2 -4 15.67 0.36
 -7 2 -4 15.32 0.37
 -7 2 -4 15.34 0.37
 7 2 4 15.11 0.36
 -8 -2 -4 0.68 0.08
 8 -2 4 0.86 0.1
 8 2 4 0.85 0.09
 -8 2 -4 0.86 0.09
 -8 2 -4 0.69 0.09
 9 -2 4 0.76 0.1
 9 2 4 0.76 0.1
 -9 2 -4 0.66 0.1
 -9 2 -4 0.75 0.1
 10 -2 4 -0.02 0.06
 -10 2 -4 0.07 0.07
 -10 2 -4 0.03 0.07
 10 2 4 0.01 0.06
 11 -2 4 15.02 0.42
 11 2 4 15.08 0.41
 -11 2 -4 14.88 0.42
 -11 2 -4 15.23 0.42
 -12 3 4 1.72 0.15
 -12 3 4 1.57 0.16
 11 -3 -4 1.07 0.64
 -11 3 4 0.96 0.12
 -11 3 4 1.08 0.13
 10 -3 -4 6.49 1.02
 -10 3 4 6.05 0.23
 -10 3 4 6.54 0.52
 -10 3 4 5.88 0.14
 10 3 -4 6.37 0.2
 -9 -3 4 0.48 0.04
 9 -3 -4 0.6 0.09
 -9 3 4 0.39 0.07
 9 3 -4 0.43 0.07
 -9 3 4 0.64 0.09
 -9 3 4 0.44 0.19
 8 -3 -4 1.82 0.1
 -8 -3 4 1.95 0.08
 8 3 -4 1.76 0.1
 -8 3 4 1.7 0.51
 -8 3 4 1.94 0.12
 -8 3 4 2.07 0.11
 -8 3 4 2 0.11
 -7 -3 4 44.57 0.89
 -7 -3 4 43.04 0.81
 7 -3 -4 43.19 0.49
 -7 3 4 45.38 1.03
 7 3 -4 43 2.15
 -7 3 4 44.1 1.28
 -7 3 4 43.35 0.86
 7 3 -4 43.71 0.81
 -7 3 4 43.82 0.83
 -6 -3 4 0.16 0.07
 -6 -3 4 0.14 0.03
 6 -3 -4 0.25 0.27
 -6 -3 4 0.18 0.03
 6 -3 -4 0.22 0.14
 6 3 -4 0.24 0.05
 -6 3 4 0.22 0.07
 -6 3 4 0.19 0.04
 -6 3 4 0.12 0.05
 6 3 -4 0.25 0.27
 -6 3 4 0.17 0.02
 -6 3 4 0.14 0.04
 5 -3 -4 3.32 0.2
 -5 -3 4 3.25 0.08
 -5 -3 4 3.32 0.3
 5 -3 -4 3.21 0.17
 -5 -3 4 3.43 0.09
 5 -3 -4 3.12 0.54
 -5 -3 4 3.29 0.13
 5 3 -4 3.41 0.12
 -5 3 4 3.34 0.27
 5 3 -4 3.53 0.64
 -5 3 4 3.25 0.47
 -5 3 4 3.32 0.12
 -5 3 4 3.48 0.12
 -5 3 4 3.11 0.11
 -5 3 4 3.15 0.12
 -4 -3 4 5.49 0.34
 4 -3 -4 5.52 0.11
 4 -3 -4 5.41 0.16
 4 -3 -4 5.33 0.1
 -4 -3 4 5.65 0.77
 -4 -3 4 5.35 0.14
 -4 3 4 5.36 0.16
 -4 3 4 5.47 0.08
 -4 3 4 5.12 0.15
 -4 3 4 5.48 0.14
 -4 3 4 5.12 0.15
 4 3 -4 5.58 0.19
 4 3 -4 5.43 0.14
 -4 3 4 5.32 0.15
 3 -3 -4 6.16 0.67
 3 -3 -4 5.64 0.11
 -3 -3 4 5.82 0.15
 -3 -3 4 5.49 0.63
 -3 -3 4 5.78 0.43
 3 -3 -4 5.35 0.14
 -3 3 4 5.66 0.12
 -3 3 4 5.53 0.24
 -3 3 4 6.03 0.15
 3 3 -4 5.7 0.17
 3 3 -4 5.55 0.14
 3 3 -4 5.92 0.35
 -3 3 4 5.85 0.14
 2 -3 -4 6.33 0.33
 2 -3 -4 6.85 0.33
 -2 -3 4 6.76 0.49
 -2 -3 4 6.66 0.45
 2 -3 -4 7.1 0.24
 2 -3 -4 6.86 0.13
 2 3 -4 6.69 0.28
 -2 3 4 6.62 0.17
 -2 3 4 6.86 0.16
 2 3 -4 6.76 0.16
 -2 3 4 6.64 0.17
 -2 3 4 6.68 0.16
 -1 -3 4 22.89 0.89
 1 -3 -4 22.17 0.6
 -1 -3 4 21.97 0.34
 1 -3 -4 21.81 0.38
 1 -3 -4 22.58 0.45
 1 -3 -4 22.76 0.23
 1 -3 -4 22.36 0.46
 -1 3 4 22.03 0.44
 1 3 -4 21.8 0.4
 -1 3 4 22.05 0.91
 -1 3 4 22.18 0.44
 -1 3 4 22.98 0.35
 1 3 -4 21.82 0.35
 -1 3 4 21.5 0.4
 -1 3 4 21.4 0.41
 0 -3 -4 115.91 1.23
 0 -3 -4 122.83 1.92
 0 -3 -4 115.68 1.2
 0 -3 -4 117.66 1.12
 0 -3 4 120.36 1.92
 0 -3 4 113.98 1.26
 0 -3 4 120.74 1.27
 0 3 4 119.73 1.98
 0 3 -4 120.27 1.98
 0 3 -4 113.65 2.08
 0 3 4 116.34 2.15
 0 3 4 118.04 1.23
 0 3 4 115.41 1.18
 0 3 4 116.76 1.26
 0 3 4 121.09 2.04
 1 -3 4 11.34 0.21
 -1 -3 -4 10.95 0.23
 1 -3 4 11.29 0.2
 1 -3 4 11.23 0.38
 -1 -3 -4 11.45 0.23
 1 3 4 11.13 0.24
 -1 3 -4 11.32 0.22
 1 3 4 11.52 0.16
 1 3 4 11.6 0.22
 1 3 4 10.93 0.18
 -1 3 -4 11.63 0.23
 -1 3 -4 11.4 0.24
 1 3 4 11.37 0.15
 -1 3 -4 10.77 0.47
 2 -3 4 2.35 0.07
 2 -3 4 2.53 0.53
 -2 -3 -4 2.37 0.12
 2 -3 4 2.46 0.16
 2 -3 4 2.4 0.1
 -2 -3 -4 2.28 0.13
 -2 3 -4 2.33 0.08
 -2 3 -4 2.53 0.07
 2 3 4 2.38 0.07
 2 3 4 2.28 0.08
 2 3 4 2.33 0.11
 -2 3 -4 2.34 0.12
 -2 3 -4 2.27 0.09
 2 3 4 2.34 0.1
 2 3 4 2.29 0.08
 3 -3 4 19.25 0.28
 -3 -3 -4 19.39 0.33
 -3 -3 -4 18.49 0.38
 -3 -3 -4 19.04 0.37
 3 -3 4 19.11 0.33
 3 -3 4 19.57 0.77
 3 3 4 18.95 0.82
 3 3 4 19.25 0.35
 3 3 4 18.63 0.33
 -3 3 -4 18.47 0.39
 3 3 4 18.44 0.38
 -3 3 -4 19.13 0.24
 -3 3 -4 19.04 0.37
 -3 3 -4 18.96 0.38
 3 3 4 19.24 0.32
 -3 3 -4 19.13 0.34
 4 -3 4 14.06 0.25
 -4 -3 -4 13.89 0.22
 4 -3 4 13.72 0.34
 4 -3 4 13.98 0.25
 -4 -3 -4 14.2 0.28
 -4 -3 -4 13.63 0.29
 -4 3 -4 13.76 0.23
 4 3 4 13.88 0.56
 -4 3 -4 13.91 0.31
 -4 3 -4 13.71 0.31
 4 3 4 14.17 0.27
 -4 3 -4 13.67 0.23
 4 3 4 13.51 0.29
 -4 3 -4 14.07 0.26
 5 -3 4 0.46 0.03
 -5 -3 -4 0.41 0.06
 -5 -3 -4 0.52 0.05
 5 -3 4 0.51 0.05
 -5 3 -4 0.43 0.32
 -5 3 -4 0.44 0.06
 5 3 4 0.3 0.05
 5 3 4 0.43 0.04
 -5 3 -4 0.48 0.07
 -6 -3 -4 4.98 0.15
 -6 3 -4 5.08 0.17
 6 3 4 4.7 0.16
 -6 3 -4 4.98 0.17
 -7 3 -4 2.14 0.13
 -7 3 -4 2.03 0.13
 7 3 4 2.32 0.12
 -8 3 -4 4.42 0.18
 8 3 4 4.11 0.17
 -8 3 -4 3.99 0.17
 9 -3 4 4.46 0.19
 -9 3 -4 4.44 0.19
 9 3 4 4.55 0.18
 -9 3 -4 4.18 0.19
 10 -3 4 0.09 0.07
 -10 -3 -4 0 0.06
 10 3 4 0.02 0.06
 -10 3 -4 0.11 0.07
 -10 3 -4 0.11 0.08
 11 -4 -4 0.79 0.35
 -11 4 4 0.77 0.12
 -11 4 4 0.85 0.12
 -11 4 4 0.97 0.29
 10 -4 -4 0.48 0.08
 -10 -4 4 0.44 0.05
 -10 4 4 0.42 0.17
 -10 4 4 0.4 0.08
 10 4 -4 0.38 0.07
 -10 4 4 0.5 0.09
 -9 -4 4 4.24 0.21
 9 -4 -4 4.85 0.28
 -9 4 4 4.06 0.18
 9 4 -4 4.17 0.16
 -9 4 4 4.27 0.17
 -9 4 4 4.18 0.5
 -8 -4 4 0.25 0.15
 8 -4 -4 0.19 0.33
 -8 4 4 0.21 0.06
 -8 4 4 0.25 0.07
 8 4 -4 0.14 0.06
 -8 4 4 0.23 0.06
 -8 4 4 0.26 0.04
 -8 4 4 0.28 0.37
 -7 -4 4 25.31 0.75
 7 -4 -4 24.95 0.44
 -7 4 4 25.25 0.52
 -7 4 4 25.21 0.54
 7 4 -4 25.8 0.51
 -7 4 4 26.14 0.49
 -7 4 4 24.91 0.42
 -7 4 4 25.02 0.5
 -6 -4 4 5.3 0.12
 6 -4 -4 5.35 0.19
 -6 4 4 5.25 0.2
 -6 4 4 5.27 0.17
 -6 4 4 5.29 0.17
 6 4 -4 5.59 0.4
 -6 4 4 5.31 0.16
 6 4 -4 5.06 0.16
 -6 4 4 5.04 0.13
 5 -4 -4 20.25 0.34
 5 -4 -4 20.24 0.27
 5 -4 -4 20.11 0.57
 -5 -4 4 20.04 0.55
 -5 -4 4 20.64 0.33
 -5 4 4 20.39 0.42
 -5 4 4 20.32 0.43
 -5 4 4 19.47 0.21
 5 4 -4 19.75 0.4
 -5 4 4 20.43 0.4
 -5 4 4 20.58 0.82
 5 4 -4 20.15 0.42
 4 -4 -4 6.09 0.71
 -4 -4 4 6.4 0.13
 -4 -4 4 6.68 0.31
 4 -4 -4 6.29 0.13
 -4 -4 4 6.51 0.25
 -4 4 4 5.92 0.74
 -4 4 4 6.25 0.17
 -4 4 4 6.11 0.17
 4 4 -4 6.13 0.16
 4 4 -4 6.26 0.37
 -4 4 4 6.17 0.18
 -4 4 4 5.99 0.16
 -3 -4 4 13.04 0.19
 3 -4 -4 13.41 0.24
 3 -4 -4 13.46 0.35
 -3 -4 4 13.31 0.91
 3 4 -4 13.18 0.47
 -3 4 4 13.38 0.28
 -3 4 4 13 0.27
 -3 4 4 13.08 0.27
 3 4 -4 13.2 0.27
 -3 4 4 13.13 0.27
 -2 -4 4 6.32 0.42
 -2 -4 4 6.5 0.2
 2 -4 -4 6.71 0.31
 2 -4 -4 6.87 0.13
 2 -4 -4 6.49 0.18
 2 4 -4 6.31 0.16
 -2 4 4 6.44 0.2
 2 4 -4 6.4 0.31
 -2 4 4 6.46 0.18
 -2 4 4 6.61 0.16
 -2 4 4 6.41 0.15
 -2 4 4 6.37 0.16
 -2 4 4 6.44 0.69
 1 -4 -4 36.54 0.46
 1 -4 -4 39.69 1.42
 1 -4 -4 37.82 1.32
 -1 -4 4 38.03 0.61
 1 -4 -4 37.83 0.63
 -1 -4 4 36.84 0.94
 -1 4 4 37.11 0.68
 -1 4 4 37.6 0.41
 -1 4 4 36.42 1.01
 1 4 -4 37.32 0.54
 -1 4 4 37.81 0.52
 -1 4 4 37.16 0.68
 -1 4 4 37.64 0.46
 1 4 -4 37.67 0.67
 0 -4 -4 19.92 0.33
 0 -4 -4 19.96 0.23
 0 -4 4 20.25 0.32
 0 -4 -4 20.17 0.35
 0 -4 -4 20.46 0.34
 0 -4 4 20.01 0.26
 0 -4 4 20.63 0.35
 0 4 -4 19.99 0.37
 0 4 4 19.82 0.59
 0 4 4 19.76 0.81
 0 4 -4 19.65 0.36
 0 4 4 19.99 0.38
 0 4 4 19.87 0.64
 0 4 -4 20.39 0.39
 0 4 4 20.27 0.35
 0 4 4 20.25 0.39
 -1 -4 -4 30.91 0.47
 1 -4 4 32.34 0.54
 -1 -4 -4 32.21 0.48
 1 -4 4 32.1 0.42
 -1 -4 -4 31.95 0.39
 1 -4 4 32.07 0.48
 1 -4 4 31.58 0.47
 1 4 4 32.4 0.59
 -1 4 -4 32.02 0.6
 -1 4 -4 32.36 0.58
 -1 4 -4 30.86 0.49
 1 4 4 31.56 0.57
 1 4 4 31.75 0.47
 1 4 4 31.32 0.79
 1 4 4 32.56 0.44
 -1 4 -4 31.51 0.56
 1 4 4 30.71 1.26
 2 -4 4 4.4 0.44
 -2 -4 -4 4.82 0.21
 2 -4 4 5.21 0.73
 -2 -4 -4 4.91 0.17
 2 -4 4 5.03 0.11
 -2 -4 -4 5.06 0.18
 2 -4 4 5.34 0.17
 2 4 4 4.86 0.12
 2 4 4 4.91 0.66
 2 4 4 4.82 0.12
 -2 4 -4 4.68 0.14
 2 4 4 4.95 0.15
 -2 4 -4 4.94 0.47
 2 4 4 5.04 0.14
 -2 4 -4 4.95 0.13
 -2 4 -4 4.79 0.13
 2 4 4 5.01 0.34
 -2 4 -4 4.67 0.17
 3 -4 4 16.53 0.29
 3 -4 4 16.6 0.29
 -3 -4 -4 16 0.27
 3 -4 4 16.34 0.31
 3 -4 4 16.24 0.32
 -3 4 -4 16.09 0.42
 3 4 4 15.91 0.79
 3 4 4 16.41 0.34
 -3 4 -4 16.21 0.34
 -3 4 -4 16.32 0.34
 -3 4 -4 16.07 0.35
 3 4 4 16.52 0.92
 3 4 4 16.29 0.31
 -3 4 -4 16.83 0.44
 4 -4 4 1.16 0.09
 -4 -4 -4 1.23 0.06
 -4 -4 -4 1.11 0.12
 4 -4 4 1.29 0.49
 4 -4 4 1.12 0.05
 4 4 4 1.08 0.07
 -4 4 -4 1.21 0.06
 -4 4 -4 1.12 0.08
 4 4 4 1.16 0.06
 -4 4 -4 1.12 0.08
 -4 4 -4 1.1 0.11
 4 4 4 1.02 0.26
 -4 4 -4 1.09 0.08
 4 4 4 1.1 0.04
 5 -4 4 11.73 0.22
 5 -4 4 11.89 0.39
 5 4 4 11.67 0.27
 -5 4 -4 11.94 0.36
 -5 4 -4 12.02 0.29
 5 4 4 11.74 0.26
 -5 4 -4 11.48 0.29
 6 -4 4 1.12 0.09
 6 -4 4 1.12 0.05
 -6 4 -4 1.15 0.1
 6 4 4 1.26 0.09
 -6 4 -4 1.14 0.1
 7 -4 4 22.07 0.39
 -7 4 -4 22.03 0.49
 -7 4 -4 22.26 0.5
 7 4 4 22.18 0.49
 -8 -4 -4 0.33 0.08
 -8 4 -4 0.33 0.1
 8 4 4 0.23 0.06
 -8 4 -4 0.53 0.08
 -9 -4 -4 6.44 0.31
 -9 4 -4 6.06 0.24
 -9 4 -4 6.1 0.23
 9 4 4 6.13 0.22
 -10 -4 -4 0.08 0.06
 10 -4 4 0.03 0.07
 -10 4 -4 0.02 0.08
 -10 4 -4 0.02 0.07
 10 4 4 -0.05 0.06
 -11 -5 4 0.41 0.05
 11 -5 -4 0.57 0.14
 -11 5 4 0.39 0.09
 -11 5 4 0.4 0.2
 -10 -5 4 1.71 0.24
 10 -5 -4 1.68 0.66
 -10 5 4 1.64 0.13
 10 5 -4 1.35 0.12
 -10 5 4 1.75 0.34
 -10 5 4 1.75 0.15
 -9 -5 4 6.24 0.4
 9 -5 -4 6.44 0.27
 -9 5 4 6.56 0.49
 -9 5 4 6.32 0.23
 9 5 -4 6.76 0.21
 -9 5 4 6.29 0.22
 8 -5 -4 0.05 0.33
 -8 -5 4 0.08 0.15
 -8 5 4 0.04 0.05
 -8 5 4 0.08 0.05
 -8 5 4 0.07 0.04
 -8 5 4 0.05 0.06
 8 5 -4 -0.03 0.04
 -7 -5 4 3.02 0.28
 7 -5 -4 3.57 0.73
 -7 5 4 3.13 0.14
 -7 5 4 3.38 0.19
 -7 5 4 3.27 0.15
 7 5 -4 3.35 0.14
 -7 5 4 2.96 0.13
 6 -5 -4 0.06 0.02
 6 -5 -4 0.11 0.2
 -6 -5 4 0.06 0.05
 -6 5 4 -0.01 0.17
 -6 5 4 0.04 0.05
 -6 5 4 0.07 0.33
 -6 5 4 0.08 0.04
 -6 5 4 0.09 0.05
 6 5 -4 0.06 0.04
 5 -5 -4 3.36 0.08
 -5 -5 4 3.21 0.23
 5 -5 -4 3.26 0.26
 -5 5 4 3.1 0.5
 -5 5 4 3.31 0.12
 -5 5 4 3.08 0.11
 -5 5 4 3.15 0.13
 -5 5 4 3.37 0.13
 5 5 -4 3.2 0.12
 5 5 -4 3.19 0.18
 4 -5 -4 0.01 0.02
 4 -5 -4 0 0.05
 -4 -5 4 0.06 0.05
 -4 5 4 -0.01 0.03
 -4 5 4 0.05 0.04
 -4 5 4 0.01 0.03
 -4 5 4 -0.03 0.14
 4 5 -4 0.01 0.05
 -4 5 4 -0.01 0.04
 4 5 -4 -0.01 0.03
 -3 -5 4 1.94 0.12
 3 -5 -4 1.93 0.15
 3 -5 -4 1.71 0.11
 3 -5 -4 1.93 0.06
 -3 -5 4 2.05 0.13
 3 -5 -4 2.02 0.12
 3 5 -4 1.88 0.12
 -3 5 4 1.9 0.09
 -3 5 4 1.86 0.1
 3 5 -4 1.8 0.13
 -3 5 4 1.86 0.1
 -3 5 4 1.6 0.36
 -3 5 4 1.78 0.05
 -3 5 4 1.82 0.09
 -2 -5 4 16.97 0.94
 -2 -5 4 17.29 0.33
 2 -5 -4 17.05 0.33
 2 -5 -4 17.14 0.47
 2 -5 -4 16.6 0.3
 2 -5 -4 16.96 0.4
 -2 5 4 17.04 0.2
 -2 5 4 16.43 0.21
 -2 5 4 17.14 0.22
 -2 5 4 17.2 0.34
 -2 5 4 17.05 0.35
 2 5 -4 16.9 0.34
 -2 5 4 16.87 0.28
 2 5 -4 17.51 0.22
 1 -5 -4 1.91 0.06
 -1 -5 4 1.97 0.12
 -1 -5 4 1.98 0.24
 1 -5 -4 2.11 0.2
 1 -5 -4 1.89 0.21
 -1 5 4 2.04 0.15
 -1 5 4 1.91 0.08
 -1 5 4 1.87 0.09
 1 5 -4 1.75 0.1
 -1 5 4 1.86 0.11
 -1 5 4 1.98 0.13
 -1 5 4 1.94 0.12
 0 -5 4 23.53 0.41
 0 -5 -4 23.39 0.41
 0 -5 4 23.51 0.94
 0 -5 4 23.34 0.84
 0 -5 -4 23.68 0.4
 0 -5 -4 23.03 0.34
 0 5 -4 22.7 0.43
 0 5 -4 23.24 0.33
 0 5 4 23.08 0.38
 0 5 4 23.27 0.45
 0 5 4 23.09 0.4
 0 5 4 23.07 0.36
 0 5 -4 23.08 0.45
 0 5 4 22.97 0.44
 0 5 4 23.03 0.26
 1 -5 4 5.67 0.24
 -1 -5 -4 5.86 0.16
 1 -5 4 5.98 0.1
 1 -5 4 5.71 0.13
 -1 -5 -4 5.48 0.19
 1 -5 4 6 0.19
 -1 5 -4 5.75 0.28
 1 5 4 5.65 0.28
 -1 5 -4 5.61 0.15
 1 5 4 5.82 0.1
 -1 5 -4 5.8 0.14
 -1 5 -4 5.52 0.14
 1 5 4 5.76 0.23
 1 5 4 5.72 0.15
 1 5 4 5.84 0.32
 1 5 4 5.89 0.12
 -2 -5 -4 18.71 0.35
 2 -5 4 19.39 0.35
 -2 -5 -4 18.67 0.57
 2 -5 4 19.67 0.34
 2 -5 4 18.82 0.37
 2 -5 4 19.27 0.26
 -2 5 -4 19.08 0.38
 2 5 4 18.97 0.37
 2 5 4 19.2 0.35
 2 5 4 19.28 0.21
 -2 5 -4 18.35 0.37
 2 5 4 19.08 0.55
 2 5 4 19.55 0.38
 -2 5 -4 19.64 0.32
 -2 5 -4 19.33 0.36
 -2 5 -4 18.72 0.39
 2 5 4 19.15 1.07
 3 -5 4 0.11 0.24
 3 -5 4 0.01 0.02
 -3 -5 -4 0.01 0.09
 3 -5 4 0.08 0.05
 -3 5 -4 0.04 0.03
 -3 5 -4 0.03 0.03
 3 5 4 -0.04 0.19
 3 5 4 0.04 0.03
 -3 5 -4 0 0.05
 -3 5 -4 0.01 0.03
 3 5 4 0.02 0.03
 -3 5 -4 0.06 0.03
 4 -5 4 33.53 0.49
 -4 -5 -4 32.72 0.41
 4 -5 4 33.7 0.57
 4 5 4 33.93 0.61
 -4 5 -4 32.82 0.57
 -4 5 -4 33.76 0.6
 -4 5 -4 33.22 1.01
 4 5 4 31.56 1.74
 -4 5 -4 32.71 0.66
 -4 5 -4 32.86 0.64
 4 5 4 33.67 0.65
 5 -5 4 6.75 0.15
 5 -5 4 6.94 0.21
 -5 -5 -4 6.54 0.11
 5 5 4 6.94 0.17
 5 5 4 6.88 0.19
 -5 5 -4 6.74 0.2
 -5 5 -4 6.55 0.2
 -5 5 -4 6.81 0.23
 6 -5 4 0.65 0.05
 6 -5 4 0.77 0.1
 -6 -5 -4 0.64 0.07
 6 5 4 0.66 0.08
 -6 5 -4 0.59 0.09
 -6 5 -4 0.65 0.08
 -7 -5 -4 0.05 0.2
 7 -5 4 0 0.02
 -7 5 -4 0.07 0.06
 7 5 4 0.1 0.05
 -7 5 -4 0.08 0.06
 -8 -5 -4 1.02 0.08
 8 -5 4 0.92 0.06
 -8 5 -4 1.04 0.13
 -8 5 -4 0.87 0.11
 8 5 4 1.01 0.1
 -9 -5 -4 7.45 0.47
 9 5 4 7.61 0.25
 -9 5 -4 8.28 0.28
 -9 5 -4 8.22 0.28
 -10 5 -4 0.26 0.09
 -10 5 -4 0.23 0.09
 -11 -6 4 3.94 0.18
 11 -6 -4 4.1 0.27
 -11 6 4 3.72 0.19
 -11 6 4 3.91 0.22
 -10 -6 4 -0.07 0.17
 10 -6 -4 0.04 0.11
 -10 6 4 0 0.06
 10 6 -4 -0.03 0.06
 -10 6 4 -0.03 0.24
 -10 6 4 -0.1 0.07
 -9 -6 4 0.71 0.13
 9 -6 -4 0.71 0.13
 9 6 -4 0.89 0.1
 -9 6 4 0.67 0.09
 -9 6 4 0.72 0.24
 -9 6 4 0.73 0.1
 -9 6 4 0.84 0.11
 -8 -6 4 10.56 0.28
 8 -6 -4 10.63 0.33
 8 6 -4 10.51 0.28
 -8 6 4 10.79 0.28
 -8 6 4 10.07 0.3
 -8 6 4 10.6 0.29
 -8 6 4 11.03 0.81
 7 -6 -4 0.09 0.08
 -7 -6 4 0.18 0.06
 7 -6 -4 0.11 0.03
 -7 6 4 0.12 0.05
 -7 6 4 0.15 0.05
 -7 6 4 0.12 0.06
 -7 6 4 0.11 0.33
 -7 6 4 0.12 0.06
 7 6 -4 0.09 0.05
 -6 -6 4 16.99 0.78
 6 -6 -4 17.37 0.4
 6 -6 -4 18.16 0.32
 -6 6 4 17.78 0.4
 -6 6 4 17.49 0.38
 6 6 -4 17.95 0.39
 -6 6 4 17.45 0.4
 -6 6 4 17.89 1.01
 -6 6 4 17.28 0.41
 5 -6 -4 1.76 0.14
 5 -6 -4 1.56 0.06
 -5 -6 4 1.69 0.14
 -5 6 4 1.5 0.1
 5 6 -4 1.54 0.13
 -5 6 4 1.48 0.09
 -5 6 4 1.43 0.35
 -5 6 4 1.58 0.09
 -5 6 4 1.69 0.27
 4 -6 -4 0.26 0.16
 4 -6 -4 0.31 0.04
 -4 -6 4 0.13 0.13
 -4 6 4 0.19 0.04
 -4 6 4 0.21 0.2
 -4 6 4 0.15 0.06
 4 6 -4 0.18 0.05
 4 6 -4 0.18 0.37
 -4 6 4 0.21 0.04
 -4 6 4 0.18 0.04
 -3 -6 4 17.12 0.43
 3 -6 -4 17.96 0.48
 3 -6 -4 17.77 0.32
 3 -6 -4 16.83 0.34
 -3 6 4 17.45 0.41
 -3 6 4 17.11 0.3
 3 6 -4 17.61 0.36
 -3 6 4 17.3 0.94
 -3 6 4 17.66 0.37
 -3 6 4 17.29 0.62
 3 6 -4 17.07 0.65
 2 -6 -4 3.59 0.1
 -2 -6 4 3.74 0.16
 2 -6 -4 3.69 0.31
 2 -6 -4 3.41 0.15
 -2 6 4 3.55 0.28
 -2 6 4 3.61 0.43
 -2 6 4 3.47 0.12
 -2 6 4 3.69 0.12
 -2 6 4 3.48 0.16
 2 6 -4 3.9 0.7
 2 6 -4 3.48 0.26
 -2 6 4 3.59 0.27
 -1 -6 4 10.26 0.19
 -1 -6 4 9.77 0.61
 -1 -6 4 10.15 0.15
 1 -6 -4 10.17 0.15
 1 -6 -4 10.01 0.26
 1 -6 -4 10.04 0.2
 1 -6 -4 10.17 0.21
 -1 6 4 9.9 0.21
 -1 6 4 9.77 0.23
 -1 6 4 10.49 1.07
 1 6 -4 9.89 0.26
 1 6 -4 9.89 0.23
 -1 6 4 10.1 0.61
 1 6 -4 10.1 0.26
 -1 6 4 9.93 0.24
 -1 6 4 9.83 0.23
 0 -6 4 19.11 0.34
 0 -6 4 18.51 0.34
 0 -6 -4 18.98 0.69
 0 -6 -4 19.14 0.3
 0 -6 4 18.23 0.36
 0 -6 -4 18.86 0.34
 0 -6 4 18.56 0.48
 0 -6 -4 19.27 0.37
 0 -6 -4 18.62 0.33
 0 6 -4 18.42 0.35
 0 6 4 17.99 0.37
 0 6 4 18.81 0.39
 0 6 4 18.55 1.19
 0 6 4 18.51 0.38
 0 6 -4 18.78 0.37
 0 6 -4 19.37 0.38
 0 6 4 18.63 0.23
 0 6 4 18.94 0.37
 0 6 -4 18.13 0.37
 0 6 -4 18.77 0.26
 -1 -6 -4 0.87 0.08
 1 -6 4 0.81 0.05
 1 -6 4 0.8 0.32
 1 -6 4 0.72 0.08
 1 -6 4 0.74 0.1
 -1 -6 -4 0.76 0.1
 1 6 4 0.99 0.14
 1 6 4 0.75 0.2
 -1 6 -4 0.93 0.06
 1 6 4 0.78 0.07
 1 6 4 0.96 0.1
 -1 6 -4 0.91 0.06
 -1 6 -4 0.84 0.06
 1 6 4 0.88 0.18
 -1 6 -4 1.14 0.21
 1 6 4 0.96 0.06
 -1 6 -4 1.04 0.09
 2 -6 4 60.39 1.01
 -2 -6 -4 59.31 1.59
 2 -6 4 59.23 0.76
 2 -6 4 59.54 1
 2 -6 4 57.97 0.74
 -2 -6 -4 58.72 0.81
 2 6 4 60.43 1.08
 2 6 4 59.92 0.81
 -2 6 -4 60.13 1.04
 2 6 4 59.93 1.05
 2 6 4 59.19 0.78
 2 6 4 59.14 2.06
 -2 6 -4 60.67 1.07
 -2 6 -4 59.57 0.82
 -2 6 -4 60.55 0.69
 -2 6 -4 59 0.89
 -2 6 -4 58.5 1.1
 -3 -6 -4 3.11 0.15
 3 -6 4 2.92 0.15
 3 -6 4 2.86 0.09
 -3 6 -4 2.92 0.11
 -3 6 -4 3.02 0.1
 3 6 4 2.94 0.1
 -3 6 -4 2.99 0.12
 -3 6 -4 2.98 0.38
 -3 6 -4 2.97 0.17
 3 6 4 2.86 0.11
 -3 6 -4 2.99 0.09
 3 6 4 3.07 0.3
 4 -6 4 26.8 0.47
 4 -6 4 26.15 0.45
 -4 -6 -4 26.18 0.46
 -4 6 -4 26.1 0.55
 -4 6 -4 26.61 0.53
 4 6 4 26.42 0.5
 -4 6 -4 26.4 0.49
 -4 6 -4 26.85 0.91
 4 6 4 25.84 0.52
 -5 -6 -4 0.59 0.09
 5 -6 4 0.65 0.05
 5 -6 4 0.58 0.06
 5 6 4 0.63 0.07
 -5 6 -4 0.45 0.07
 5 6 4 0.49 0.07
 -5 6 -4 0.59 0.09
 -5 6 -4 0.54 0.07
 6 -6 4 3.29 0.1
 6 -6 4 3.44 0.28
 -6 -6 -4 3.11 0.12
 6 6 4 3.14 0.13
 -6 6 -4 3.05 0.15
 -6 6 -4 3.23 0.14
 -7 -6 -4 2.63 0.59
 7 -6 4 2.45 0.09
 -7 6 -4 2.32 0.15
 7 6 4 2.51 0.12
 -7 6 -4 2.45 0.14
 -8 -6 -4 2.38 0.59
 8 -6 4 2.37 0.09
 -8 6 -4 2.3 0.15
 -8 6 -4 2.58 0.16
 8 6 4 2.41 0.13
 9 -6 4 2.16 0.09
 -9 -6 -4 1.97 0.21
 -9 6 -4 2.26 0.16
 -9 6 -4 2.33 0.17
 -10 6 -4 5.64 0.25
 -10 6 -4 6.15 0.26
 -10 -7 4 0.85 0.15
 10 -7 -4 0.79 0.16
 -10 7 4 0.99 0.12
 -10 7 4 0.82 0.13
 10 7 -4 0.79 0.11
 -10 7 4 0.79 0.49
 -10 7 4 0.86 0.11
 9 -7 -4 0.54 0.13
 9 -7 -4 0.42 0.06
 -9 -7 4 0.38 0.13
 -9 7 4 0.45 0.08
 -9 7 4 0.58 0.11
 -9 7 4 0.43 0.09
 9 7 -4 0.55 0.09
 -9 7 4 0.55 0.08
 8 -7 -4 2.11 0.32
 -8 -7 4 2.09 0.44
 8 -7 -4 2.2 0.08
 8 7 -4 2.32 0.14
 -8 7 4 1.98 0.17
 -8 7 4 2.12 0.14
 -8 7 4 1.86 0.13
 -8 7 4 2.22 0.13
 7 -7 -4 3.86 0.21
 -7 -7 4 4.29 0.31
 7 -7 -4 4.36 0.12
 7 7 -4 4.88 0.18
 -7 7 4 4.41 0.17
 -7 7 4 4.89 0.19
 -7 7 4 4.28 0.17
 -7 7 4 4.61 0.19
 -6 -7 4 0.73 0.12
 6 -7 -4 0.75 0.06
 6 -7 -4 0.69 0.11
 -6 7 4 0.72 0.09
 -6 7 4 0.88 0.09
 6 7 -4 0.99 0.1
 -6 7 4 0.89 0.1
 -6 7 4 0.76 0.12
 -6 7 4 0.87 0.12
 -5 -7 4 1.6 0.13
 5 -7 -4 1.58 0.15
 5 -7 -4 1.63 0.08
 5 7 -4 1.44 0.1
 -5 7 4 1.54 0.1
 -5 7 4 1.37 0.1
 -5 7 4 1.56 0.2
 -5 7 4 1.5 0.09
 -5 7 4 1.41 0.48
 -4 -7 4 19.65 0.4
 4 -7 -4 20.32 0.37
 4 -7 -4 20.55 0.42
 -4 7 4 19.07 0.41
 -4 7 4 19.93 0.42
 -4 7 4 19.85 0.43
 -4 7 4 19.99 0.43
 -4 7 4 20.49 0.42
 4 7 -4 19.39 0.41
 3 -7 -4 0.68 0.05
 3 -7 -4 0.65 0.09
 -3 -7 4 0.63 0.32
 -3 7 4 0.8 0.08
 -3 7 4 0.75 0.35
 -3 7 4 0.78 0.09
 3 7 -4 0.58 0.08
 -3 7 4 0.82 0.15
 3 7 -4 0.74 0.12
 2 -7 -4 0.26 0.03
 2 -7 -4 0.24 0.14
 2 -7 -4 0.24 0.06
 2 -7 -4 0.31 0.19
 -2 -7 4 0.26 0.08
 -2 7 4 0.27 0.05
 -2 7 4 0.23 0.04
 2 7 -4 0.26 0.05
 -2 7 4 0.32 0.14
 -2 7 4 0.29 0.05
 2 7 -4 0.31 0.25
 -2 7 4 0.3 0.33
 -2 7 4 0.21 0.24
 -1 -7 4 2.43 0.15
 1 -7 -4 2.4 0.42
 1 -7 -4 2.3 0.08
 1 -7 -4 1.97 0.4
 1 -7 -4 2.17 0.29
 -1 7 4 2.16 0.26
 -1 7 4 2.09 0.09
 1 7 -4 2.16 0.09
 -1 7 4 2.23 0.24
 -1 7 4 2.42 0.63
 1 7 -4 2.36 0.15
 -1 7 4 2.27 0.3
 1 7 -4 2.43 0.23
 1 7 -4 2.22 0.09
 -1 7 4 2.21 0.1
 0 -7 -4 1.41 0.15
 0 -7 -4 1.44 0.06
 0 -7 -4 1.25 0.11
 0 -7 -4 1.42 0.13
 0 -7 -4 1.46 0.06
 0 -7 4 1.29 0.13
 0 -7 4 1.46 0.06
 0 -7 4 1.2 0.19
 0 7 4 1.31 0.23
 0 7 -4 1.25 0.3
 0 7 4 1.35 0.53
 0 7 -4 1.33 0.08
 0 7 4 1.36 0.09
 0 7 4 1.5 0.08
 0 7 -4 1.35 0.18
 0 7 -4 1.35 0.07
 0 7 4 1.43 0.08
 0 7 4 1.45 0.08
 0 7 -4 1.43 0.06
 -1 -7 -4 1.97 0.12
 1 -7 4 2.03 0.23
 1 -7 4 1.96 0.07
 1 -7 4 1.8 0.08
 -1 -7 -4 1.7 0.45
 -1 7 -4 1.85 0.12
 -1 7 -4 1.86 0.08
 -1 7 -4 1.93 0.15
 1 7 4 1.91 0.14
 -1 7 -4 1.96 0.09
 1 7 4 2.1 0.14
 1 7 4 2.07 0.29
 1 7 4 1.95 0.09
 1 7 4 1.87 0.09
 -1 7 -4 1.91 0.08
 -1 7 -4 2.17 0.25
 2 -7 4 0.99 0.06
 -2 -7 -4 0.95 0.35
 -2 -7 -4 1.18 0.26
 2 -7 4 0.95 0.1
 -2 7 -4 0.9 0.07
 -2 7 -4 1.18 0.2
 2 7 4 1 0.11
 -2 7 -4 1.09 0.51
 -2 7 -4 0.99 0.07
 2 7 4 0.99 0.07
 2 7 4 1.18 0.13
 -2 7 -4 1.01 0.16
 2 7 4 1.02 0.1
 -2 7 -4 1.1 0.36
 3 -7 4 7.16 0.24
 -3 -7 -4 6.84 0.24
 3 -7 4 7.14 0.17
 3 7 4 6.86 0.24
 -3 7 -4 6.98 0.43
 3 7 4 7.22 0.19
 -3 7 -4 7.28 0.2
 -3 7 -4 7.25 0.2
 -3 7 -4 7.3 0.25
 -3 7 -4 7.15 0.19
 3 7 4 6.93 0.19
 -3 7 -4 7.05 0.31
 4 -7 4 23.84 0.44
 -4 -7 -4 23.18 0.47
 4 -7 4 23.87 0.45
 4 7 4 23.93 0.47
 -4 7 -4 23.32 0.49
 -4 7 -4 24.57 0.52
 -4 7 -4 23.46 0.49
 4 7 4 24.29 0.49
 -4 7 -4 23.62 0.75
 -4 7 -4 24.28 0.5
 5 -7 4 18.25 0.39
 5 -7 4 17.97 0.35
 -5 -7 -4 17.61 0.4
 -5 7 -4 17.61 0.42
 5 7 4 18.95 0.38
 -5 7 -4 17.48 0.4
 5 7 4 17.55 0.39
 6 -7 4 8.36 0.49
 -6 -7 -4 7.47 0.27
 6 -7 4 7.85 0.18
 -6 7 -4 7.59 0.25
 6 7 4 7.55 0.22
 -6 7 -4 7.89 0.24
 -7 -7 -4 0.25 0.15
 7 -7 4 0.22 0.04
 -7 7 -4 0.29 0.07
 7 7 4 0.36 0.06
 -7 7 -4 0.25 0.07
 -8 -7 -4 8.98 0.51
 8 -7 4 9.03 0.21
 -8 7 -4 9.19 0.3
 -8 7 -4 8.67 0.28
 9 -7 4 3.84 0.13
 -9 7 -4 3.95 0.19
 -9 7 -4 3.75 0.21
 10 -8 -4 0.03 0.06
 10 -8 -4 -0.05 0.12
 -10 8 4 -0.1 0.07
 10 8 -4 -0.04 0.12
 -10 8 4 -0.07 0.08
 9 -8 -4 -0.02 0.11
 9 -8 -4 0.02 0.08
 -9 -8 4 -0.02 0.06
 -9 8 4 -0.08 0.06
 -9 8 4 0.07 0.06
 9 8 -4 0.08 0.16
 -9 8 4 0.05 0.07
 -9 8 4 -0.03 0.08
 -8 -8 4 0 0.17
 8 -8 -4 -0.01 0.05
 8 -8 -4 0.01 0.1
 -8 8 4 0.11 0.06
 -8 8 4 0.01 0.05
 -8 8 4 0 0.25
 -8 8 4 0.05 0.06
 8 8 -4 -0.01 0.13
 -7 -8 4 2.43 0.39
 7 -8 -4 2.53 0.21
 7 -8 -4 2.67 0.1
 -7 8 4 2.79 0.16
 7 8 -4 2.69 0.14
 -7 8 4 2.68 0.14
 -7 8 4 2.86 0.15
 -7 8 4 2.64 0.45
 -6 -8 4 1.64 0.15
 6 -8 -4 1.37 0.08
 6 -8 -4 1.17 0.14
 -6 8 4 1.19 0.1
 -6 8 4 1.48 0.11
 6 8 -4 1.46 0.11
 -6 8 4 1.5 0.15
 -6 8 4 1.56 0.11
 5 -8 -4 19.27 0.44
 -5 -8 4 20.27 0.43
 5 -8 -4 20.27 0.38
 5 8 -4 20.18 0.44
 -5 8 4 20.47 0.45
 -5 8 4 19.83 0.45
 -5 8 4 20.47 0.44
 -5 8 4 21.27 0.47
 -4 -8 4 1.17 0.13
 4 -8 -4 1.35 0.07
 4 -8 -4 1.38 0.34
 -4 8 4 1.41 0.1
 -4 8 4 1.31 0.14
 -4 8 4 1.36 0.1
 -4 8 4 1.35 0.1
 4 8 -4 1.39 0.09
 -4 8 4 1.47 0.6
 3 -8 -4 22.33 0.42
 3 -8 -4 22.44 0.41
 -3 -8 4 21.83 0.96
 -3 8 4 21.58 0.46
 -3 8 4 22.06 0.45
 3 8 -4 21.41 0.45
 -3 8 4 22.6 0.47
 -3 8 4 23.13 0.65
 -2 -8 4 0.16 0.07
 2 -8 -4 0.18 0.19
 2 -8 -4 0.21 0.04
 2 8 -4 0.1 0.04
 -2 8 4 0.19 0.08
 -2 8 4 0.19 0.05
 -2 8 4 0.15 0.3
 -2 8 4 0.2 0.04
 -1 -8 4 2.49 0.65
 1 -8 -4 2.35 0.34
 1 -8 -4 2.26 0.16
 1 -8 -4 2.23 0.1
 1 -8 -4 2.02 0.08
 -1 8 4 2.24 0.12
 -1 8 4 2.15 0.15
 1 8 -4 2.06 0.1
 -1 8 4 2.2 0.1
 1 8 -4 2.07 0.11
 -1 8 4 2.1 0.1
 -1 8 4 2.15 0.16
 -1 8 4 2.12 0.16
 0 -8 -4 2.96 0.22
 0 -8 4 3 0.09
 0 -8 -4 2.96 0.18
 0 -8 -4 2.82 0.15
 0 -8 4 2.69 0.18
 0 -8 4 2.72 0.16
 0 -8 -4 2.99 0.09
 0 8 4 2.84 0.12
 0 8 -4 2.77 0.12
 0 8 -4 2.74 0.41
 0 8 -4 2.91 0.1
 0 8 4 2.98 0.1
 0 8 4 2.86 0.11
 0 8 4 2.89 0.13
 0 8 4 2.87 0.15
 -1 -8 -4 2.13 0.21
 1 -8 4 1.81 0.08
 1 -8 4 1.97 0.16
 -1 -8 -4 2.15 0.31
 -1 8 -4 2 0.09
 -1 8 -4 1.94 0.15
 -1 8 -4 2.23 0.09
 1 8 4 2.02 0.1
 -1 8 -4 1.89 0.37
 1 8 4 2.1 0.64
 -1 8 -4 2.01 0.1
 1 8 4 1.85 0.09
 1 8 4 2.07 0.14
 -1 8 -4 2.24 0.15
 2 -8 4 12.09 0.25
 -2 -8 -4 11.51 0.81
 -2 -8 -4 11.42 0.33
 2 -8 4 11.3 0.79
 2 8 4 11.98 0.3
 -2 8 -4 11.91 0.53
 -2 8 -4 11.87 0.28
 2 8 4 11.8 0.27
 -2 8 -4 11.69 0.27
 2 8 4 12.31 0.33
 -2 8 -4 11.8 0.42
 -2 8 -4 11.93 0.34
 -2 8 -4 11.54 0.34
 2 8 4 12.06 0.5
 3 -8 4 32.61 0.56
 3 -8 4 32.67 0.59
 -3 -8 -4 31.99 1.2
 -3 8 -4 31.64 1.24
 -3 8 -4 32.21 0.74
 -3 8 -4 32.63 1.77
 -3 8 -4 33.78 0.53
 -3 8 -4 33.29 0.64
 3 8 4 33.35 0.63
 3 8 4 32.26 0.63
 -3 8 -4 32.07 0.66
 3 8 4 32.22 0.58
 4 -8 4 0.42 0.05
 -4 -8 -4 0.5 0.33
 4 -8 4 0.47 0.38
 -4 8 -4 0.38 0.07
 -4 8 -4 0.53 0.07
 4 8 4 0.54 0.07
 4 8 4 0.6 0.08
 -4 8 -4 0.37 0.1
 -4 8 -4 0.41 0.07
 -5 -8 -4 2.59 0.44
 5 -8 4 2.66 0.17
 5 -8 4 2.55 0.1
 -5 8 -4 2.62 0.14
 5 8 4 2.73 0.12
 5 8 4 2.81 0.13
 -5 8 -4 2.69 0.17
 -6 -8 -4 0.13 0.39
 6 -8 4 0.19 0.1
 6 -8 4 0.15 0.04
 -6 8 -4 0.16 0.13
 -6 8 -4 0.19 0.06
 7 -8 4 0.23 0.05
 -7 -8 -4 0.22 0.1
 -7 8 -4 0.09 0.06
 -7 8 -4 0.11 0.07
 -8 -8 -4 0.33 0.43
 8 -8 4 0.4 0.05
 -8 8 -4 0.22 0.08
 -8 8 -4 0.37 0.09
 9 -8 4 0.37 0.05
 -9 8 -4 0.22 0.1
 -9 8 -4 0.23 0.09
 9 -9 -4 0.17 0.04
 9 -9 -4 0.03 0.12
 -9 9 4 0.12 0.08
 -9 9 4 0.14 0.07
 9 9 -4 0.11 0.09
 -9 9 4 0.09 0.11
 -9 9 4 0 0.06
 8 -9 -4 0.86 0.15
 -8 -9 4 0.83 0.22
 8 -9 -4 0.91 0.08
 -8 9 4 0.96 0.13
 8 9 -4 1.34 0.16
 -8 9 4 1.08 0.4
 -8 9 4 1.04 0.12
 -8 9 4 0.87 0.11
 -7 -9 4 1.37 0.27
 7 -9 -4 1.53 0.34
 7 -9 -4 1.28 0.08
 -7 9 4 1.47 0.17
 -7 9 4 1.44 0.12
 7 9 -4 1.33 0.22
 -7 9 4 1.56 0.13
 -7 9 4 1.64 0.13
 6 -9 -4 0.09 0.42
 -6 -9 4 0.08 0.22
 6 -9 -4 0.11 0.04
 -6 9 4 0.09 0.06
 6 9 -4 0.09 0.06
 -6 9 4 0.03 0.07
 -6 9 4 0.01 0.05
 -6 9 4 -0.05 0.06
 5 -9 -4 1.04 0.08
 -5 -9 4 1.11 0.14
 5 -9 -4 1.15 0.64
 -5 9 4 1.01 0.1
 -5 9 4 1.08 0.1
 5 9 -4 0.98 0.12
 -5 9 4 0.99 0.09
 -5 9 4 1.06 0.11
 4 -9 -4 2.84 0.17
 4 -9 -4 2.9 0.11
 -4 -9 4 2.78 0.19
 -4 9 4 2.76 0.13
 -4 9 4 2.75 0.14
 4 9 -4 2.76 0.13
 -4 9 4 2.85 0.18
 3 -9 -4 3.32 0.11
 -3 -9 4 3.31 0.77
 3 -9 -4 3.53 0.41
 -3 9 4 3.44 0.14
 -3 9 4 3.36 0.14
 -3 9 4 3.34 0.22
 3 9 -4 3.4 0.19
 -2 -9 4 3.21 0.2
 2 -9 -4 3.54 0.19
 2 -9 -4 3.28 0.11
 -2 9 4 3.51 0.14
 2 9 -4 3.44 0.14
 -2 9 4 3.51 0.21
 1 -9 -4 0.37 0.09
 -1 -9 4 0.46 0.46
 1 -9 -4 0.33 0.04
 -1 9 4 0.36 0.05
 -1 9 4 0.32 0.06
 1 9 -4 0.35 0.06
 0 -9 -4 5.41 0.39
 0 -9 -4 5.49 0.25
 0 9 -4 5.04 0.17
 0 9 4 5.24 0.21
 0 9 4 5.3 0.17
 0 9 4 5.52 0.18
 -1 -9 -4 1.04 0.15
 1 -9 4 1.05 0.32
 -1 -9 -4 0.88 0.38
 1 -9 4 0.97 0.07
 1 9 4 1.07 0.09
 -1 9 -4 1.24 0.08
 -1 9 -4 1.05 0.12
 1 9 4 1.01 0.4
 1 9 4 1.19 0.09
 -1 9 -4 1.02 0.09
 2 -9 4 3.39 0.12
 2 -9 4 3.17 0.11
 -2 -9 -4 3.25 0.7
 -2 -9 -4 3.13 0.17
 2 9 4 3.71 0.13
 -2 9 -4 3.71 0.12
 2 9 4 3.46 0.14
 -2 9 -4 3.47 0.13
 -2 9 -4 3.49 0.13
 -2 9 -4 3.36 0.13
 -2 9 -4 3.44 0.22
 3 -9 4 0.68 0.4
 -3 -9 -4 0.74 0.51
 3 -9 4 0.83 0.07
 -3 9 -4 1.03 0.13
 -3 9 -4 0.86 0.25
 3 9 4 0.91 0.08
 -3 9 -4 0.94 0.09
 3 9 4 0.82 0.09
 -3 9 -4 0.85 0.09
 4 -9 4 3.8 0.13
 4 -9 4 3.71 0.7
 -4 -9 -4 3.6 0.29
 4 9 4 4.12 0.16
 4 9 4 3.95 0.15
 -4 9 -4 3.93 0.16
 -4 9 -4 3.97 0.16
 -4 9 -4 4.08 0.18
 -4 9 -4 3.98 0.24
 5 -9 4 0.84 0.08
 5 -9 4 0.6 0.42
 -5 -9 -4 0.77 0.26
 -5 9 -4 0.57 0.11
 -5 9 -4 0.8 0.2
 5 9 4 0.87 0.1
 6 -9 4 1.56 0.17
 -6 -9 -4 1.45 0.48
 6 -9 4 1.39 0.09
 -6 9 -4 1.54 0.13
 -6 9 -4 1.46 0.12
 -7 -9 -4 3.83 0.88
 7 -9 4 3.51 0.13
 -7 9 -4 3.92 0.2
 -7 9 -4 3.51 0.18
 8 -9 4 0.26 0.05
 -8 9 -4 0.25 0.08
 -8 9 -4 0.27 0.09
 9 -10 -4 10.75 0.27
 -9 10 4 11.86 0.34
 9 10 -4 12.06 0.5
 -9 10 4 11.68 0.37
 -9 10 4 10.64 0.34
 -8 -10 4 1.75 0.44
 8 -10 -4 2.06 0.72
 8 -10 -4 2.11 0.11
 8 10 -4 1.88 0.22
 -8 10 4 2 0.41
 -8 10 4 2.55 0.24
 -8 10 4 2.35 0.16
 -8 10 4 2.3 0.17
 -7 -10 4 1.68 0.18
 7 -10 -4 1.74 0.1
 7 -10 -4 2.13 0.15
 -7 10 4 1.86 0.14
 -7 10 4 1.81 0.14
 7 10 -4 1.67 0.14
 -7 10 4 1.73 0.76
 -7 10 4 1.4 0.14
 6 -10 -4 0.73 0.1
 6 -10 -4 0.82 0.08
 -6 -10 4 0.58 0.47
 6 10 -4 0.72 0.1
 -6 10 4 0.98 0.11
 -6 10 4 0.79 0.11
 -6 10 4 0.89 0.16
 -6 10 4 0.64 0.09
 -5 -10 4 0.31 0.35
 5 -10 -4 0.66 0.07
 5 -10 -4 0.55 0.08
 -5 10 4 0.46 0.08
 5 10 -4 0.48 0.1
 -5 10 4 0.48 0.11
 -5 10 4 0.37 0.08
 4 -10 -4 4.03 0.16
 4 -10 -4 4.01 0.14
 -4 -10 4 3.53 0.78
 -4 10 4 4.21 0.41
 4 10 -4 4.41 0.18
 -4 10 4 4.23 0.17
 -4 10 4 4.29 0.19
 3 -10 -4 8.71 0.3
 -3 -10 4 9.26 0.51
 3 -10 -4 8.91 0.21
 -3 10 4 9.07 0.26
 3 10 -4 9.01 0.26
 -3 10 4 8.82 0.3
 -3 10 4 8.93 0.25
 2 -10 -4 3.88 0.13
 -2 -10 4 3.91 0.23
 2 -10 -4 3.8 0.74
 2 10 -4 4.02 0.17
 -2 10 4 3.99 0.19
 -2 10 4 3.97 0.28
 1 -10 -4 0.56 0.06
 1 -10 -4 0.63 0.11
 -1 -10 4 0.63 0.41
 -1 10 4 0.56 0.08
 1 10 -4 0.53 0.07
 -1 10 4 0.68 0.09
 0 -10 -4 0.21 0.08
 0 10 4 0.09 0.05
 0 10 -4 0.25 0.06
 0 10 4 0.14 0.06
 1 -10 4 3.63 0.81
 -1 -10 -4 3.42 0.14
 -1 -10 -4 3.24 0.52
 1 -10 4 3.4 0.12
 1 10 4 3.57 0.15
 -1 10 -4 3.49 0.2
 1 10 4 3.75 0.14
 -2 -10 -4 3.91 0.24
 2 -10 4 4.17 0.2
 2 -10 4 4.21 0.13
 -2 -10 -4 3.95 0.35
 2 10 4 3.95 0.15
 -2 10 -4 4.25 0.16
 2 10 4 4.09 0.42
 -2 10 -4 4.06 0.32
 -2 10 -4 4.56 0.31
 -3 -10 -4 6.35 0.29
 3 -10 4 6.26 0.18
 3 -10 4 5.79 0.75
 -3 10 -4 6.48 0.2
 3 10 4 6.91 0.2
 -3 10 -4 6.83 0.47
 -3 10 -4 6.41 0.2
 3 10 4 6.82 0.25
 -3 10 -4 6.7 0.24
 4 -10 4 0.37 0.29
 -4 -10 -4 0.27 0.12
 4 -10 4 0.23 0.05
 4 10 4 0.26 0.07
 -4 10 -4 0.13 0.11
 -4 10 -4 0.14 0.05
 -4 10 -4 0.14 0.06
 -4 10 -4 0.26 0.09
 5 -10 4 4.16 0.15
 -5 -10 -4 4.34 0.26
 5 -10 4 4.52 0.79
 -5 10 -4 4.49 0.22
 5 10 4 4.69 0.18
 -5 10 -4 4.63 0.2
 6 -10 4 0.71 0.09
 6 -10 4 1.12 0.39
 -6 -10 -4 0.88 0.16
 -6 10 -4 1.07 0.13
 -6 10 -4 0.8 0.11
 7 -10 4 4.76 0.16
 -7 -10 -4 4.94 0.28
 -7 10 -4 4.95 0.21
 -7 10 -4 5.19 0.23
 -8 10 -4 0.06 0.09
 -8 10 -4 0.07 0.08
 8 -11 -4 0.5 0.07
 -8 11 4 0.53 0.09
 -8 11 4 0.53 0.1
 -8 11 4 0.34 0.1
 8 11 -4 0.37 0.1
 -7 -11 4 0.72 0.15
 7 -11 -4 0.77 0.09
 7 -11 -4 0.68 0.1
 7 11 -4 0.83 0.31
 -7 11 4 0.68 0.1
 -7 11 4 0.65 0.1
 -7 11 4 0.83 0.11
 -7 11 4 0.68 0.15
 6 -11 -4 0.97 0.34
 6 -11 -4 0.67 0.09
 -6 -11 4 0.65 0.14
 -6 11 4 0.63 0.48
 -6 11 4 0.62 0.09
 -6 11 4 0.65 0.1
 6 11 -4 0.77 0.1
 5 -11 -4 4.45 0.15
 5 -11 -4 4.69 1.04
 -5 -11 4 3.84 0.35
 -5 11 4 4.12 0.19
 -5 11 4 3.98 0.18
 5 11 -4 4.18 0.18
 -5 11 4 4.1 0.27
 -4 -11 4 2.93 0.23
 4 -11 -4 3.47 0.38
 4 -11 -4 3.33 0.13
 -4 11 4 3.18 0.24
 -4 11 4 3.41 0.16
 4 11 -4 3.34 0.17
 -3 -11 4 2.6 0.23
 3 -11 -4 2.73 0.11
 3 -11 -4 2.78 0.38
 -3 11 4 2.13 0.13
 3 11 -4 2.29 0.15
 -3 11 4 2.59 0.14
 -2 -11 4 5.97 0.29
 2 -11 -4 6.15 0.17
 2 -11 -4 6.11 0.27
 2 11 -4 6.16 0.21
 -2 11 4 6.17 0.26
 -2 11 4 6.27 0.2
 1 -11 -4 2.96 0.2
 1 11 -4 2.57 0.14
 -1 11 4 2.7 0.14
 -1 11 4 2.73 0.25
 0 -11 -4 -0.07 0.09
 0 11 -4 0.13 0.06
 0 11 4 0.09 0.15
 0 11 4 0.01 0.05
 -1 -11 -4 0.46 0.11
 1 -11 4 0.65 0.28
 1 11 4 0.49 0.1
 1 11 4 0.6 0.08
 -1 11 -4 0.54 0.08
 -2 -11 -4 1.33 0.17
 2 -11 4 1.42 0.16
 2 -11 4 1.45 0.09
 2 11 4 1.33 0.12
 -2 11 -4 1.35 0.11
 3 -11 4 0.99 0.11
 3 -11 4 1.2 0.09
 -3 -11 -4 1.12 0.17
 -3 11 -4 1.19 0.11
 3 11 4 1.14 0.12
 4 -11 4 10.81 0.37
 4 -11 4 10.89 0.26
 -4 -11 -4 10.91 0.39
 -4 11 -4 10.05 0.29
 -4 11 -4 10.6 0.3
 -4 11 -4 10.65 0.32
 4 11 4 10.62 0.58
 5 -11 4 18.6 0.4
 5 -11 4 19.73 1.13
 -5 -11 -4 19.92 0.53
 -5 11 -4 19.53 0.47
 -5 11 -4 19.05 0.48
 5 11 4 20 0.45
 6 -11 4 23.12 0.57
 -6 -11 -4 22.6 0.58
 6 -11 4 22.01 0.46
 -6 11 -4 23.01 0.55
 -6 11 -4 22.75 0.53
 7 -11 4 4.08 0.16
 -7 11 -4 4.37 0.21
 -7 11 -4 4.36 0.22
 7 -12 -4 2.65 0.13
 7 12 -4 2.77 0.18
 -7 12 4 2.46 0.17
 -7 12 4 2.79 0.17
 -7 12 4 2.96 0.28
 -6 -12 4 -0.01 0.11
 6 -12 -4 -0.04 0.05
 -6 12 4 -0.01 0.07
 -6 12 4 0.09 0.07
 -6 12 4 0.02 0.12
 6 12 -4 0.19 0.08
 5 -12 -4 -0.02 0.04
 -5 -12 4 -0.1 0.1
 5 -12 -4 -0.18 0.35
 5 12 -4 0.04 0.07
 -5 12 4 0 0.06
 -5 12 4 0.1 0.07
 4 -12 -4 4.12 0.15
 4 -12 -4 4.03 1.01
 -4 -12 4 3.84 0.27
 4 12 -4 3.97 0.19
 -4 12 4 3.52 0.24
 -4 12 4 4.1 0.18
 3 -12 -4 3.96 0.26
 -3 -12 4 4.05 0.27
 3 -12 -4 4.11 0.15
 -3 12 4 4.02 0.19
 -3 12 4 3.85 0.17
 3 12 -4 4.13 0.19
 2 -12 -4 1.86 0.39
 2 12 -4 1.76 0.13
 -2 12 4 1.69 0.12
 -2 12 4 1.54 0.13
 1 -12 -4 0.16 0.11
 1 12 -4 0.16 0.07
 -1 12 4 0.06 0.08
 -1 12 4 0.2 0.08
 0 -12 -4 1.07 0.14
 0 12 4 1.03 0.12
 0 12 4 0.88 0.1
 0 12 -4 0.81 0.16
 1 -12 4 0.51 0.14
 -1 -12 -4 0.72 0.47
 -1 12 -4 0.59 0.12
 1 12 4 0.7 0.1
 2 -12 4 3.04 0.62
 2 12 4 3.1 0.17
 -2 12 -4 3.15 0.25
 -3 -12 -4 1.01 0.59
 3 -12 4 1.2 0.14
 3 -12 4 1.27 0.1
 3 12 4 1.05 0.14
 -3 12 -4 1.16 0.12
 4 -12 4 0.65 0.09
 -4 -12 -4 0.83 0.68
 4 -12 4 1.08 0.1
 4 12 4 0.99 0.12
 -4 12 -4 1.03 0.12
 -5 -12 -4 0.63 0.7
 5 -12 4 0.52 0.07
 5 -12 4 0.77 0.44
 -5 12 -4 0.58 0.15
 5 12 4 0.62 0.15
 -5 12 -4 0.49 0.09
 6 -12 4 1.06 0.1
 -6 12 -4 1.02 0.13
 -6 12 -4 0.91 0.14
 6 -13 -4 3.12 0.14
 -6 13 4 2.73 0.18
 6 13 -4 3.05 0.19
 -6 13 4 3.02 0.18
 5 -13 -4 1.3 0.11
 -5 -13 4 1.09 0.59
 -5 13 4 1.02 0.14
 5 13 -4 1.19 0.14
 -5 13 4 1.3 0.15
 4 -13 -4 6.31 0.2
 -4 -13 4 6.17 1.02
 4 -13 -4 6.59 0.34
 4 13 -4 6.64 0.25
 -4 13 4 6.58 0.39
 -4 13 4 6.53 0.24
 3 -13 -4 0.01 0.11
 -3 13 4 0.05 0.07
 -3 13 4 0.1 0.06
 3 13 -4 0.05 0.07
 2 -13 -4 1.18 0.41
 -2 13 4 1.01 0.11
 2 13 -4 1.08 0.13
 -2 13 4 0.82 0.27
 1 -13 -4 4.53 0.28
 1 13 -4 4.22 0.2
 -1 13 4 4.39 0.2
 -1 13 4 4.4 0.18
 0 -13 -4 0.57 0.09
 0 13 -4 0.72 0.1
 0 13 4 0.47 0.09
 -1 -13 -4 8.23 0.54
 1 13 4 8.58 0.33
 -1 13 -4 8.66 0.28
 2 -13 4 1.24 0.42
 -2 13 -4 1.09 0.13
 2 13 4 1.45 0.18
 3 -13 4 1.74 0.75
 -3 13 -4 2.08 0.15
 3 13 4 2.23 0.16
 4 -13 4 2.58 0.13
 -4 -13 -4 2.47 0.26
 4 13 4 2.81 0.26
 -4 13 -4 2.7 0.45
 -4 14 4 1.95 0.42
 -4 14 4 1.94 0.15
 4 14 -4 2.05 0.16
 3 14 -4 8.39 0.29
 -3 14 4 8.5 0.29
 -3 14 4 8.21 0.28
 2 14 -4 1.68 0.15
 -2 14 4 1.69 0.28
 1 -14 -4 0.82 0.11
 1 14 -4 0.74 0.14
 -1 14 4 0.71 0.23
 0 -14 -4 3.01 0.87
 0 14 -4 2.92 0.3
 0 14 4 3.51 0.19
 1 14 4 0.31 0.09
 -1 14 -4 0.32 0.09
 2 14 4 0.03 0.08
 -2 14 -4 0.05 0.07
 11 0 -5 3.88 0.24
 10 0 -5 0.02 0.09
 -10 0 5 -0.01 0.05
 -9 0 5 0.35 0.06
 -9 0 5 0.33 0.1
 -8 0 5 -0.01 0.03
 -8 0 5 -0.02 0.07
 -8 0 5 -0.03 0.04
 7 0 -5 0.92 0.37
 -7 0 5 1.03 0.11
 -7 0 5 0.89 0.07
 -7 0 5 0.86 0.06
 7 0 -5 0.95 0.37
 6 0 -5 0.02 0.22
 -6 0 5 -0.01 0.03
 6 0 -5 -0.07 0.03
 -6 0 5 0.02 0.23
 -6 0 5 0 0.03
 -5 0 5 45.94 1.09
 -5 0 5 45.63 0.81
 -5 0 5 43.65 1.11
 5 0 -5 44.45 1.22
 -5 0 5 43.74 0.62
 5 0 -5 45.72 0.49
 -4 0 5 -0.08 0.03
 4 0 -5 -0.01 0.11
 -4 0 5 -0.05 0.07
 -4 0 5 -0.04 0.02
 -4 0 5 -0.11 0.05
 3 0 -5 237.01 4.47
 3 0 -5 240.56 2.3
 3 0 -5 236.31 2.68
 -3 0 5 238.79 3.33
 -3 0 5 238.34 2.3
 -3 0 5 237.15 2.33
 2 0 -5 0.03 0.03
 -2 0 5 0 0.03
 2 0 -5 0.01 0.11
 -2 0 5 0 0.1
 -2 0 5 0 0.09
 -1 0 5 11.22 0.22
 1 0 -5 11.3 0.2
 1 0 -5 10.93 0.52
 -1 0 5 11.31 0.21
 -1 0 5 11.55 0.58
 0 0 5 -0.03 0.02
 0 0 5 0 0.03
 0 0 -5 0.04 0.12
 0 0 -5 0.02 0.06
 0 0 5 -0.01 0.04
 0 0 5 -0.01 0.03
 -1 0 -5 169.46 1.76
 1 0 5 166.53 1.69
 -1 0 -5 155.26 1.51
 1 0 5 169.61 2.68
 1 0 5 160.49 1.53
 1 0 5 166.71 2.84
 1 0 5 167.82 1.77
 -1 0 -5 169.5 2.92
 2 0 5 -0.02 0.03
 2 0 5 0 0.03
 -2 0 -5 0.01 0.03
 -2 0 -5 0.02 0.04
 2 0 5 -0.03 0.01
 2 0 5 0.01 0.18
 2 0 5 -0.01 0.04
 -3 0 -5 10.59 0.23
 3 0 5 10.53 0.23
 -3 0 -5 9.89 0.23
 3 0 5 9.96 0.26
 -3 0 -5 9.96 0.51
 3 0 5 10.35 0.18
 -4 0 -5 -0.03 0.03
 4 0 5 0.02 0.06
 -4 0 -5 0.04 0.03
 4 0 5 0.04 0.05
 -4 0 -5 -0.02 0.04
 4 0 5 0 0.03
 4 0 5 0.03 0.01
 -4 0 -5 0 0.17
 -5 0 -5 6.8 0.5
 -5 0 -5 6.22 0.18
 -5 0 -5 5.9 0.17
 5 0 5 6.12 0.18
 6 0 5 -0.01 0.04
 -6 0 -5 0.02 0.04
 -6 0 -5 0.01 0.04
 7 0 5 10.19 0.28
 -7 0 -5 10.11 0.27
 -7 0 -5 10.49 0.28
 -8 0 -5 -0.03 0.05
 -8 0 -5 -0.01 0.05
 8 0 5 0.08 0.06
 -9 0 -5 11.02 0.31
 9 0 5 10.98 0.31
 -9 0 -5 10.52 0.31
 10 0 5 0.07 0.07
 -10 0 -5 -0.05 0.06
 -10 0 -5 0.08 0.07
 11 -1 -5 0.52 0.09
 11 1 -5 0.48 0.13
 -11 1 5 0.44 0.08
 10 -1 -5 1.55 0.16
 -10 1 5 1.9 0.12
 -10 1 5 1.87 0.12
 9 -1 -5 3.34 0.2
 -9 -1 5 3.02 0.13
 -9 1 5 3.13 0.14
 -9 1 5 3.01 0.16
 -8 -1 5 2 0.1
 -8 -1 5 1.85 0.07
 8 -1 -5 2.05 0.16
 -8 1 5 2.18 0.64
 -8 1 5 2.11 0.11
 -8 1 5 1.99 0.08
 8 1 -5 1.97 0.54
 7 -1 -5 26.16 0.41
 -7 -1 5 26.14 0.92
 -7 -1 5 24.39 0.32
 -7 -1 5 26.06 0.5
 7 1 -5 26.03 0.9
 -7 1 5 25.97 0.48
 -7 1 5 25.34 0.35
 7 1 -5 26.42 0.32
 -7 1 5 26.13 0.52
 -6 -1 5 16.63 0.33
 6 -1 -5 16.52 0.28
 -6 -1 5 16.44 0.21
 6 -1 -5 16.23 0.89
 -6 -1 5 16.26 0.59
 -6 -1 5 15.72 0.24
 6 1 -5 16.55 0.33
 -6 1 5 16.48 0.34
 -6 1 5 15.83 0.23
 -6 1 5 15.98 0.34
 6 1 -5 16.33 0.42
 -5 -1 5 2.41 0.08
 5 -1 -5 2.29 0.18
 5 -1 -5 2.36 0.08
 -5 -1 5 2.12 0.33
 -5 -1 5 2.09 0.33
 -5 -1 5 2.42 0.13
 5 1 -5 2.21 0.26
 -5 1 5 2.12 0.1
 -5 1 5 2.24 0.09
 -5 1 5 2.35 0.49
 -4 -1 5 16.72 0.41
 4 -1 -5 17.48 0.24
 -4 -1 5 17.35 0.33
 -4 -1 5 16.97 0.32
 -4 -1 5 17.58 0.33
 4 -1 -5 16.92 0.69
 4 1 -5 16.78 0.34
 -4 1 5 16.79 0.34
 -4 1 5 16.97 0.27
 -4 1 5 17.31 0.96
 -4 1 5 17.05 0.3
 3 -1 -5 51.81 0.54
 -3 -1 5 53.05 0.68
 3 -1 -5 49.83 1.22
 -3 -1 5 50.34 1.33
 -3 -1 5 51.57 0.6
 -3 1 5 51.75 0.91
 3 1 -5 50.45 1.24
 3 1 -5 51.72 0.94
 -3 1 5 51.81 0.61
 3 1 -5 50.58 0.52
 -3 1 5 50.97 0.63
 -3 1 5 52.31 0.9
 -3 1 5 53.09 1.01
 -2 -1 5 6.01 0.28
 2 -1 -5 6.06 0.13
 -2 -1 5 5.89 0.15
 -2 -1 5 5.93 0.15
 2 -1 -5 6.12 0.58
 2 1 -5 5.7 0.32
 -2 1 5 5.99 0.28
 -2 1 5 5.9 0.15
 2 1 -5 6.16 0.46
 -2 1 5 6.27 0.49
 -2 1 5 6.08 0.14
 1 -1 -5 56.68 0.66
 1 -1 -5 57.9 0.53
 1 -1 -5 57.96 0.93
 -1 -1 5 56.12 0.59
 -1 -1 5 57.32 1.32
 -1 -1 5 56.85 0.67
 -1 1 5 57.47 0.67
 1 1 -5 57.15 0.57
 -1 1 5 56.83 0.65
 1 1 -5 57.31 0.63
 -1 1 5 58.32 0.97
 -1 1 5 55.41 1
 -1 1 5 55.82 0.57
 0 -1 5 6.26 0.33
 0 -1 5 5.97 0.22
 0 -1 -5 5.91 0.25
 0 -1 -5 5.83 0.14
 0 1 5 6.15 0.16
 0 1 5 6.08 0.15
 0 1 -5 6.03 0.13
 0 1 5 5.95 0.37
 0 1 5 6.12 0.14
 0 1 5 6.12 0.12
 0 1 -5 5.98 0.15
 -1 -1 -5 1.72 0.11
 1 -1 5 1.81 0.05
 -1 -1 -5 1.71 0.1
 -1 -1 -5 1.87 0.15
 1 -1 5 1.73 0.07
 1 -1 5 1.86 0.09
 1 -1 5 1.8 0.1
 1 1 5 1.69 0.11
 1 1 5 1.73 0.05
 -1 1 -5 1.69 0.07
 1 1 5 1.59 0.19
 -1 1 -5 1.55 0.29
 -1 1 -5 1.73 0.07
 1 1 5 1.76 0.07
 1 1 5 1.86 0.1
 -1 1 -5 1.76 0.14
 -2 -1 -5 11.68 0.24
 2 -1 5 11.96 0.24
 -2 -1 -5 11.61 0.25
 2 -1 5 11.33 0.24
 2 -1 5 11.39 0.21
 -2 -1 -5 11.09 0.24
 2 -1 5 11.73 0.17
 2 1 5 11.34 0.22
 2 1 5 11.63 0.18
 2 1 5 11.32 0.24
 -2 1 -5 11.27 0.2
 2 1 5 12.08 0.23
 2 1 5 11.58 0.21
 -2 1 -5 11.24 0.24
 -2 1 -5 11.33 0.25
 -3 -1 -5 0.37 0.05
 -3 -1 -5 0.37 0.07
 3 -1 5 0.36 0.03
 3 -1 5 0.44 0.12
 3 -1 5 0.35 0.07
 -3 -1 -5 0.38 0.06
 3 -1 5 0.43 0.05
 3 1 5 0.38 0.04
 3 1 5 0.4 0.03
 3 1 5 0.31 0.05
 -3 1 -5 0.36 0.05
 -3 1 -5 0.42 0.06
 3 1 5 0.46 0.08
 -3 1 -5 0.41 0.07
 4 -1 5 2.95 0.06
 -4 -1 -5 3.06 0.13
 4 -1 5 3.01 0.13
 -4 -1 -5 3.08 0.19
 4 -1 5 2.85 0.11
 -4 -1 -5 2.83 0.1
 4 1 5 3.19 0.27
 4 1 5 2.89 0.11
 -4 1 -5 3.04 0.15
 -4 1 -5 2.83 0.11
 -4 1 -5 2.79 0.11
 4 1 5 2.95 0.06
 5 -1 5 2.59 0.11
 -5 -1 -5 2.99 0.25
 -5 -1 -5 2.54 0.18
 5 -1 5 2.66 0.05
 -5 -1 -5 2.56 0.11
 -5 1 -5 2.58 0.12
 5 1 5 2.67 0.12
 -5 1 -5 2.47 0.11
 -5 1 -5 3.06 0.69
 -6 -1 -5 1.31 0.1
 6 -1 5 1.18 0.09
 -6 -1 -5 1.33 0.09
 -6 1 -5 1.2 0.09
 -6 1 -5 1.19 0.09
 6 1 5 1.24 0.09
 -7 -1 -5 2.01 0.11
 7 -1 5 1.86 0.12
 -7 -1 -5 2.15 0.12
 7 1 5 2.22 0.12
 -7 1 -5 2.05 0.12
 -7 1 -5 2.27 0.12
 -8 -1 -5 19.71 0.44
 8 -1 5 18.91 0.45
 -8 -1 -5 19.33 0.45
 -8 1 -5 19.76 0.46
 -8 1 -5 18.63 0.45
 8 1 5 19.64 0.45
 9 -1 5 0.94 0.12
 -9 -1 -5 1.1 0.14
 -9 -1 -5 1.11 0.12
 -9 1 -5 1.11 0.12
 -9 1 -5 0.76 0.11
 9 1 5 0.96 0.11
 10 -1 5 0.78 0.11
 -10 1 -5 0.73 0.1
 -10 1 -5 0.66 0.1
 10 1 5 0.66 0.1
 -12 2 5 0.08 0.07
 11 -2 -5 2.65 0.18
 -11 2 5 2.05 0.14
 11 2 -5 2.27 0.14
 10 -2 -5 7.22 0.22
 -10 2 5 7.34 0.25
 10 2 -5 7.18 0.3
 -10 2 5 6.97 0.17
 -10 2 5 7.61 0.53
 9 -2 -5 0.25 0.31
 -9 2 5 0.2 0.06
 -9 2 5 0.26 0.05
 -9 2 5 0.25 0.06
 -8 -2 5 0.19 0.04
 -8 -2 5 0.25 0.03
 8 -2 -5 0.14 0.08
 -8 2 5 0.24 0.06
 -8 2 5 0.2 0.26
 -8 2 5 0.32 0.06
 -8 2 5 0.21 0.18
 7 -2 -5 2.34 0.15
 -7 -2 5 2.35 0.09
 -7 -2 5 2.26 0.07
 -7 2 5 1.95 0.35
 7 2 -5 2.48 0.16
 -7 2 5 2.42 0.1
 -7 2 5 2.43 0.12
 -7 2 5 2.42 0.11
 -6 -2 5 0.2 0.03
 -6 -2 5 0.17 0.25
 -6 -2 5 0.17 0.04
 6 -2 -5 0.14 0.12
 6 -2 -5 0.19 0.11
 6 -2 -5 0.2 0.06
 -6 2 5 0.15 0.03
 6 2 -5 0.15 0.17
 -6 2 5 0.15 0.29
 -6 2 5 0.15 0.04
 6 2 -5 0.19 0.29
 -5 -2 5 12.72 0.96
 5 -2 -5 12.13 0.25
 -5 -2 5 12.72 0.25
 5 -2 -5 12.43 0.19
 5 -2 -5 11.79 0.27
 -5 -2 5 12.49 0.21
 -5 2 5 12.07 0.23
 -5 2 5 12.16 0.27
 -5 2 5 12.15 0.27
 5 2 -5 12.28 0.28
 -5 2 5 12.45 0.86
 4 -2 -5 0.1 0.05
 -4 -2 5 0.11 0.05
 4 -2 -5 0.11 0.07
 -4 -2 5 0.07 0.13
 4 -2 -5 0.15 0.05
 -4 2 5 0.1 0.04
 -4 2 5 0.14 0.07
 -4 2 5 0.08 0.05
 4 2 -5 0.14 0.03
 -4 2 5 0.01 0.03
 4 2 -5 0.13 0.2
 3 -2 -5 1.84 0.09
 3 -2 -5 1.87 0.11
 3 -2 -5 1.96 0.1
 -3 -2 5 1.7 0.29
 -3 -2 5 2 0.15
 -3 2 5 1.74 0.07
 -3 2 5 1.82 0.09
 3 2 -5 1.56 0.26
 -3 2 5 1.96 0.42
 3 2 -5 1.79 0.1
 -3 2 5 1.64 0.08
 -3 2 5 1.88 0.08
 2 -2 -5 0.07 0.13
 2 -2 -5 0.07 0.02
 2 -2 -5 0.1 0.02
 2 -2 -5 0.1 0.03
 -2 -2 5 0.15 0.05
 -2 -2 5 0.12 0.05
 2 -2 -5 0.12 0.04
 -2 2 5 0.13 0.02
 -2 2 5 0.13 0.09
 -2 2 5 0.16 0.03
 2 2 -5 0.15 0.04
 -2 2 5 0.06 0.03
 -2 2 5 0.16 0.1
 2 2 -5 0.11 0.11
 -1 -2 5 0.07 0.08
 1 -2 -5 0.06 0.12
 -1 -2 5 0.12 0.05
 1 -2 -5 0.08 0.03
 1 -2 -5 0.06 0.02
 1 -2 -5 0.07 0.02
 1 -2 -5 0.22 0.03
 1 2 -5 0.06 0.15
 1 2 -5 0.1 0.1
 -1 2 5 0.04 0.02
 -1 2 5 0.05 0.04
 1 2 -5 0.09 0.03
 -1 2 5 0.05 0.08
 -1 2 5 0.07 0.03
 -1 2 5 0.1 0.03
 0 -2 5 8.93 0.2
 0 -2 5 8.98 0.21
 0 -2 -5 9.17 0.17
 0 -2 -5 8.88 0.2
 0 -2 -5 8.82 0.22
 0 -2 -5 9.02 0.44
 0 2 5 8.76 0.16
 0 2 -5 9.27 0.18
 0 2 5 9.2 0.2
 0 2 5 9.22 0.18
 0 2 -5 9 0.69
 0 2 5 8.84 0.49
 0 2 5 9.07 0.19
 0 2 -5 8.63 0.48
 0 2 -5 9.1 0.2
 -1 -2 -5 2.02 0.39
 -1 -2 -5 1.9 0.08
 1 -2 5 2.03 0.42
 -1 -2 -5 2.12 0.15
 1 -2 5 1.94 0.07
 1 -2 5 2.04 0.1
 1 2 5 2.02 0.09
 -1 2 -5 1.88 0.19
 -1 2 -5 1.93 0.1
 -1 2 -5 2.03 0.06
 -1 2 -5 2.01 0.08
 1 2 5 2.09 0.17
 1 2 5 1.94 0.06
 1 2 5 2.03 0.06
 -1 2 -5 1.96 0.07
 1 2 5 1.99 0.18
 2 -2 5 0.28 0.03
 2 -2 5 0.23 0.07
 2 -2 5 0.24 0.04
 2 -2 5 0.17 0.05
 -2 -2 -5 0.18 0.16
 2 -2 5 0.23 0.04
 -2 -2 -5 0.24 0.03
 2 2 5 0.26 0.03
 -2 2 -5 0.31 0.04
 -2 2 -5 0.27 0.07
 2 2 5 0.18 0.04
 2 2 5 0.31 0.04
 2 2 5 0.27 0.04
 -2 2 -5 0.23 0.05
 2 2 5 0.26 0.04
 2 2 5 0.21 0.07
 -2 2 -5 0.22 0.04
 -2 2 -5 0.22 0.21
 -3 -2 -5 3.54 0.11
 3 -2 5 3.5 0.08
 3 -2 5 3.16 0.52
 3 -2 5 3.54 0.25
 3 -2 5 3.49 0.12
 -3 -2 -5 3.8 0.16
 3 2 5 3.52 0.08
 -3 2 -5 3.62 0.63
 -3 2 -5 3.4 0.11
 -3 2 -5 3.38 0.12
 3 2 5 3.3 0.14
 3 2 5 3.54 0.08
 3 2 5 3.31 0.16
 3 2 5 3.38 0.1
 4 -2 5 3.68 0.13
 4 -2 5 3.63 0.08
 -4 -2 -5 3.53 0.11
 -4 -2 -5 3.65 0.11
 4 -2 5 3.46 0.14
 4 2 5 3.49 0.07
 4 2 5 3.69 0.08
 -4 2 -5 3.63 0.13
 -4 2 -5 3.53 0.13
 -4 2 -5 3.37 0.17
 4 2 5 3.15 0.12
 -5 -2 -5 45.23 0.85
 5 -2 5 45.21 0.85
 5 -2 5 46 0.74
 -5 2 -5 44.24 0.87
 -5 2 -5 44.86 0.85
 -5 2 -5 45.14 1.44
 5 2 5 44.19 0.84
 -6 -2 -5 38.71 0.73
 6 -2 5 37.31 0.74
 6 2 5 37.12 0.73
 -6 2 -5 36.96 0.74
 -6 2 -5 38.06 0.76
 -7 -2 -5 2.6 0.12
 7 -2 5 2.38 0.13
 7 2 5 2.26 0.12
 -7 2 -5 2.24 0.13
 -7 2 -5 2.32 0.13
 8 -2 5 0.92 0.11
 -8 -2 -5 0.69 0.1
 8 2 5 0.91 0.1
 -8 2 -5 0.75 0.1
 -8 2 -5 0.7 0.09
 9 -2 5 0.43 0.09
 -9 2 -5 0.28 0.08
 9 2 5 0.19 0.07
 -9 2 -5 0.32 0.11
 10 -2 5 3.97 0.2
 10 2 5 4.68 0.2
 -10 2 -5 4.49 0.21
 -10 2 -5 4.44 0.21
 -12 3 5 2.44 0.17
 11 -3 -5 7.4 0.57
 11 3 -5 7.5 0.24
 -11 3 5 7.04 0.25
 -11 3 5 7.22 0.15
 -11 3 5 7.23 0.26
 10 -3 -5 12.18 0.3
 -10 3 5 12.33 0.49
 -10 3 5 12.77 0.34
 -10 3 5 12.93 0.36
 10 3 -5 13.06 0.33
 -9 -3 5 2.64 0.19
 9 -3 -5 2.6 0.13
 -9 3 5 2.76 0.14
 -9 3 5 2.55 0.12
 -9 3 5 2.78 0.15
 9 3 -5 2.52 0.13
 -8 -3 5 4.54 0.16
 8 -3 -5 4.09 0.76
 -8 3 5 4.39 0.16
 8 3 -5 4.6 0.16
 -8 3 5 4.28 0.21
 -8 3 5 4.57 0.6
 -8 3 5 4.22 0.17
 -7 -3 5 16.03 0.26
 7 -3 -5 15.24 0.33
 7 3 -5 15.11 0.46
 -7 3 5 15.91 0.23
 -7 3 5 16.16 0.36
 -7 3 5 15.89 0.37
 7 3 -5 15.98 1.22
 -7 3 5 16.36 0.38
 6 -3 -5 1.76 0.11
 -6 -3 5 1.64 0.12
 -6 -3 5 1.84 0.13
 6 3 -5 1.79 0.24
 -6 3 5 1.67 0.09
 6 3 -5 2 0.22
 -6 3 5 1.64 0.1
 -6 3 5 1.84 0.13
 -6 3 5 1.75 0.09
 -6 3 5 1.67 0.1
 -5 -3 5 1.54 0.26
 5 -3 -5 1.53 0.15
 5 -3 -5 1.66 0.16
 5 -3 -5 1.75 0.11
 -5 -3 5 1.58 0.09
 -5 3 5 1.64 0.12
 -5 3 5 1.52 0.08
 5 3 -5 1.6 0.23
 5 3 -5 1.71 0.07
 -5 3 5 1.47 0.1
 5 3 -5 1.46 0.13
 -5 3 5 1.51 0.08
 4 -3 -5 0.11 0.04
 -4 -3 5 0.1 0.22
 -4 -3 5 0.09 0.04
 -4 3 5 0.13 0.04
 -4 3 5 0.09 0.05
 4 3 -5 0.08 0.19
 -4 3 5 0.1 0.21
 4 3 -5 0.07 0.03
 -4 3 5 0.08 0.04
 4 3 -5 0.11 0.03
 3 -3 -5 1.83 0.37
 -3 -3 5 1.95 0.44
 -3 -3 5 1.92 0.1
 3 -3 -5 1.88 0.08
 3 -3 -5 1.9 0.05
 3 3 -5 1.97 0.43
 -3 3 5 1.68 0.07
 3 3 -5 1.85 0.08
 -3 3 5 1.67 0.21
 -3 3 5 1.69 0.3
 -2 -3 5 5.87 0.65
 2 -3 -5 5.85 0.12
 2 -3 -5 5.91 0.19
 2 -3 -5 5.87 0.24
 2 -3 -5 5.81 0.35
 -2 -3 5 5.81 0.17
 2 -3 -5 5.77 0.44
 -2 3 5 5.73 0.21
 -2 3 5 5.71 0.14
 2 3 -5 5.76 0.16
 -2 3 5 5.98 0.15
 2 3 -5 5.67 0.14
 -2 3 5 5.96 0.13
 2 3 -5 5.79 0.41
 -2 3 5 5.83 0.15
 -2 3 5 5.65 0.14
 1 -3 -5 1.73 0.09
 1 -3 -5 1.78 0.07
 -1 -3 5 2.08 0.11
 1 -3 -5 1.93 0.1
 1 -3 -5 1.79 0.1
 -1 -3 5 1.78 0.38
 1 -3 -5 1.87 0.06
 1 3 -5 1.73 0.07
 -1 3 5 1.94 0.05
 -1 3 5 1.95 0.1
 -1 3 5 1.89 0.1
 -1 3 5 1.91 0.07
 1 3 -5 1.83 0.06
 0 -3 -5 0.68 0.05
 0 -3 5 0.91 0.13
 0 -3 -5 0.89 0.09
 0 -3 5 0.88 0.04
 0 -3 5 0.77 0.07
 0 -3 -5 0.87 0.06
 0 -3 -5 0.85 0.04
 0 3 -5 0.93 0.06
 0 3 -5 0.75 0.15
 0 3 5 0.8 0.16
 0 3 5 0.88 0.05
 0 3 -5 0.91 0.05
 0 3 5 0.9 0.05
 0 3 5 0.72 0.08
 0 3 5 0.84 0.11
 1 -3 5 28.63 0.48
 -1 -3 -5 28.74 0.65
 1 -3 5 28.34 0.75
 1 -3 5 27.45 0.92
 -1 -3 -5 28.23 0.43
 1 3 5 28.63 0.5
 -1 3 -5 27.62 0.52
 1 3 5 28.42 0.52
 1 3 5 27.45 0.53
 1 3 5 29.05 0.39
 -1 3 -5 28.06 0.46
 -1 3 -5 28.41 0.5
 1 3 5 28.89 0.43
 -1 3 -5 28.49 0.54
 2 -3 5 1.65 0.1
 -2 -3 -5 1.58 0.22
 2 -3 5 1.53 0.06
 2 -3 5 1.57 0.46
 2 -3 5 1.64 0.06
 -2 -3 -5 1.64 0.07
 -2 3 -5 1.69 0.05
 2 3 5 1.49 0.26
 -2 3 -5 1.63 0.12
 2 3 5 1.57 0.23
 2 3 5 1.7 0.11
 -2 3 -5 1.62 0.07
 2 3 5 1.69 0.07
 -2 3 -5 1.69 0.11
 2 3 5 1.71 0.06
 -2 3 -5 1.76 0.08
 -3 -3 -5 10.24 0.21
 -3 -3 -5 10.08 0.22
 3 -3 5 10.12 0.19
 3 -3 5 10.75 0.91
 3 -3 5 10.54 0.34
 3 -3 5 10.55 0.23
 3 3 5 10.22 0.23
 -3 3 -5 9.6 0.23
 3 3 5 10.15 0.22
 3 3 5 10.19 0.21
 -3 3 -5 10.26 0.19
 3 3 5 10.18 0.19
 -3 3 -5 10.12 0.14
 3 3 5 10.23 0.2
 -3 3 -5 9.83 0.24
 -3 3 -5 10.05 0.27
 -4 -3 -5 3.14 0.1
 4 -3 5 3.14 0.23
 4 -3 5 3.15 0.08
 -4 -3 -5 3.34 0.18
 4 3 5 2.96 0.07
 -4 3 -5 2.92 0.12
 4 3 5 3.08 0.08
 -4 3 -5 2.91 0.15
 -4 3 -5 3.02 0.15
 4 3 5 3.22 0.12
 -5 -3 -5 0.06 0.03
 5 -3 5 0.17 0.05
 5 -3 5 0.06 0.02
 -5 3 -5 0.06 0.04
 5 3 5 0.01 0.04
 -5 3 -5 0.11 0.05
 5 3 5 0.1 0.01
 -5 3 -5 0.08 0.07
 6 -3 5 1.56 0.05
 -6 -3 -5 1.45 0.09
 -6 3 -5 1.61 0.11
 -6 3 -5 1.55 0.11
 6 3 5 1.62 0.1
 -7 3 -5 20.29 0.47
 -7 3 -5 20.73 0.46
 7 3 5 20.28 0.45
 8 -3 5 0.08 0.06
 -8 3 -5 -0.03 0.05
 -8 3 -5 -0.01 0.06
 8 3 5 0.09 0.06
 9 -3 5 4.28 0.19
 9 3 5 4.44 0.19
 -9 3 -5 4.35 0.19
 -9 3 -5 4.14 0.48
 10 -3 5 20.39 0.51
 -10 3 -5 21.01 0.52
 10 3 5 20.44 0.5
 -10 3 -5 22.14 0.53
 11 -4 -5 1.53 0.11
 -11 4 5 1.46 0.18
 -11 4 5 1.42 0.14
 -11 4 5 1.39 0.09
 11 4 -5 1.19 0.12
 -10 -4 5 6.07 0.24
 10 -4 -5 6.6 0.45
 -10 4 5 6.13 0.23
 10 4 -5 6.04 0.21
 -10 4 5 6.24 0.59
 -10 4 5 5.88 0.22
 -9 -4 5 -0.03 0.11
 9 -4 -5 0.11 0.07
 -9 4 5 0.02 0.05
 -9 4 5 -0.03 0.04
 -9 4 5 0.08 0.06
 9 4 -5 0.05 0.05
 8 -4 -5 4.14 0.52
 -8 -4 5 4.6 0.29
 -8 4 5 4.73 0.18
 -8 4 5 4.65 0.18
 8 4 -5 4.33 0.16
 -8 4 5 4.4 0.17
 -7 -4 5 2.08 0.15
 7 -4 -5 2.27 0.32
 7 4 -5 2.52 0.12
 -7 4 5 2.05 0.12
 -7 4 5 2.26 0.09
 -7 4 5 2.12 0.11
 -7 4 5 2.22 0.17
 -7 4 5 2.32 0.12
 -6 -4 5 5.24 0.29
 6 -4 -5 5.48 0.29
 -6 4 5 5.57 0.19
 -6 4 5 5.7 0.22
 -6 4 5 5.09 0.17
 -6 4 5 4.97 0.15
 6 4 -5 5.44 0.16
 6 4 -5 5.35 0.22
 -6 4 5 5.42 0.16
 5 -4 -5 2.19 0.51
 -5 -4 5 2.06 0.15
 5 -4 -5 2.13 0.06
 5 4 -5 2.26 0.1
 -5 4 5 2.21 0.25
 5 4 -5 2.22 0.08
 -5 4 5 2.11 0.1
 -5 4 5 2.06 0.1
 -5 4 5 2.16 0.1
 5 4 -5 2.25 0.24
 -4 -4 5 2.17 0.07
 -4 -4 5 2.02 0.33
 4 -4 -5 2.23 0.06
 4 -4 -5 2.11 0.11
 -4 -4 5 2.15 0.11
 -4 4 5 2.34 0.14
 -4 4 5 2.14 0.12
 4 4 -5 2.17 0.09
 -4 4 5 2.21 0.09
 4 4 -5 2.04 0.41
 -4 4 5 2.43 0.09
 3 -4 -5 6.81 0.14
 -3 -4 5 6.44 0.75
 3 -4 -5 6.69 0.31
 -3 -4 5 6.58 0.53
 3 -4 -5 7.05 0.33
 -3 4 5 6.89 0.17
 3 4 -5 6.62 0.17
 -3 4 5 6.68 0.2
 -3 4 5 6.44 0.7
 -3 4 5 6.64 0.17
 3 4 -5 6.52 0.53
 -2 -4 5 7.27 0.21
 2 -4 -5 7.56 0.28
 2 -4 -5 7.19 0.15
 -2 -4 5 7.42 0.2
 2 -4 -5 7.15 0.36
 -2 4 5 7.21 0.2
 -2 4 5 7.24 0.31
 2 4 -5 6.96 0.4
 2 4 -5 7.26 0.17
 -2 4 5 7.16 0.17
 -2 4 5 7.27 0.18
 -2 4 5 7.27 0.16
 -2 4 5 7.26 0.48
 1 -4 -5 2.75 0.17
 1 -4 -5 2.78 0.07
 1 -4 -5 2.79 0.13
 1 -4 -5 2.58 0.41
 1 -4 -5 2.57 0.09
 -1 -4 5 2.35 0.34
 -1 -4 5 2.75 0.13
 -1 4 5 2.66 0.12
 1 4 -5 2.65 0.09
 -1 4 5 2.47 0.23
 -1 4 5 2.61 0.08
 1 4 -5 2.55 0.08
 -1 4 5 2.69 0.09
 -1 4 5 2.57 0.22
 1 4 -5 2.56 0.11
 -1 4 5 2.53 0.09
 0 -4 -5 15.25 0.28
 0 -4 -5 15.85 0.31
 0 -4 5 15.34 0.31
 0 -4 -5 15.24 0.68
 0 -4 -5 15.52 0.28
 0 -4 -5 15.05 0.25
 0 -4 5 15.67 0.28
 0 -4 -5 14.91 0.31
 0 -4 5 15.13 0.57
 0 4 -5 15.04 0.79
 0 4 5 15.4 0.29
 0 4 5 15.35 0.27
 0 4 -5 15.33 0.3
 0 4 5 15.52 0.29
 0 4 -5 15.5 0.31
 0 4 5 15.48 0.31
 0 4 5 14.97 0.49
 0 4 5 15.27 0.51
 1 -4 5 0.03 0.16
 -1 -4 -5 0.04 0.17
 1 -4 5 0.05 0.02
 1 -4 5 0.06 0.05
 -1 -4 -5 0.07 0.08
 1 -4 5 0.06 0.18
 1 4 5 0.01 0.03
 -1 4 -5 0.03 0.03
 1 4 5 0.05 0.05
 -1 4 -5 0.07 0.06
 -1 4 -5 0.04 0.03
 1 4 5 0.01 0.03
 1 4 5 0.07 0.03
 1 4 5 0.05 0.04
 1 4 5 0.05 0.03
 -1 4 -5 0.07 0.03
 2 -4 5 9.58 0.22
 2 -4 5 10.16 0.85
 2 -4 5 9.97 0.19
 -2 -4 -5 9.78 0.21
 -2 -4 -5 9.66 0.24
 -2 -4 -5 10.15 0.32
 -2 4 -5 9.65 0.25
 -2 4 -5 9.75 0.17
 -2 4 -5 9.51 0.33
 2 4 5 9.64 0.42
 2 4 5 9.72 0.35
 2 4 5 9.83 0.43
 2 4 5 9.94 0.38
 -2 4 -5 9.71 0.22
 2 4 5 9.67 0.24
 2 4 5 9.3 0.22
 -2 4 -5 9.74 0.23
 -3 -4 -5 1.61 0.11
 3 -4 5 1.88 0.24
 -3 -4 -5 1.61 0.07
 3 -4 5 1.58 0.13
 3 -4 5 1.57 0.06
 -3 4 -5 1.6 0.06
 3 4 5 1.57 0.19
 -3 4 -5 1.77 0.5
 3 4 5 1.54 0.1
 3 4 5 1.42 0.08
 -3 4 -5 1.4 0.08
 3 4 5 1.54 0.06
 -3 4 -5 1.65 0.2
 -3 4 -5 1.5 0.08
 4 -4 5 4.39 0.11
 -4 -4 -5 4.23 0.12
 4 -4 5 4.56 0.15
 -4 -4 -5 4.16 0.78
 4 4 5 4.19 0.1
 4 4 5 4.43 0.2
 -4 4 -5 3.97 0.14
 4 4 5 4.48 0.11
 -4 4 -5 4.23 0.15
 -4 4 -5 4.39 0.11
 4 4 5 4.44 0.14
 5 -4 5 5.59 0.13
 5 -4 5 5.55 0.11
 5 4 5 5.99 0.18
 -5 4 -5 5.56 0.21
 5 4 5 5.69 0.12
 -5 4 -5 5.58 0.18
 6 -4 5 1.89 0.07
 -6 4 -5 1.78 0.11
 6 4 5 1.86 0.11
 -6 4 -5 1.9 0.12
 7 -4 5 0.32 0.04
 -7 4 -5 0.29 0.07
 -7 4 -5 0.32 0.07
 7 4 5 0.36 0.06
 -8 4 -5 1.53 0.14
 -8 4 -5 1.81 0.13
 8 4 5 2 0.2
 9 -4 5 1.15 0.13
 -9 -4 -5 1.23 0.13
 -9 4 -5 1.43 0.13
 9 4 5 1.14 0.17
 -9 4 -5 1.33 0.13
 10 -4 5 2.63 0.16
 -10 4 -5 2.8 0.17
 10 4 5 2.9 0.23
 -10 4 -5 2.68 0.19
 11 -5 -5 2.38 0.71
 -11 -5 5 2.58 0.2
 -11 5 5 2.41 0.18
 -11 5 5 2.31 0.16
 11 5 -5 2.64 0.15
 10 -5 -5 0.09 0.45
 -10 -5 5 0.07 0.17
 -10 5 5 0.08 0.08
 -10 5 5 0.14 0.18
 -10 5 5 0.15 0.07
 10 5 -5 0.08 0.06
 -9 -5 5 -0.01 0.07
 9 -5 -5 -0.07 0.09
 -9 5 5 -0.04 0.06
 -9 5 5 0.02 0.05
 9 5 -5 0.08 0.06
 -9 5 5 0.07 0.06
 8 -5 -5 15.33 0.39
 -8 -5 5 15.57 0.36
 8 5 -5 15.85 0.36
 -8 5 5 15.78 0.38
 -8 5 5 15.73 0.39
 -8 5 5 15.54 0.36
 -8 5 5 14.75 0.34
 -7 -5 5 0.82 0.14
 7 -5 -5 0.84 0.12
 -7 5 5 0.88 0.09
 7 5 -5 0.7 0.08
 -7 5 5 0.82 0.14
 -7 5 5 0.87 0.09
 -7 5 5 0.93 0.13
 -7 5 5 0.92 0.09
 6 -5 -5 42.43 0.74
 -6 -5 5 40.83 0.57
 6 -5 -5 40.3 0.63
 -6 5 5 42.18 1.96
 -6 5 5 40.65 0.59
 -6 5 5 40.84 0.81
 -6 5 5 40.64 0.79
 6 5 -5 40.12 0.77
 -6 5 5 41.86 0.77
 5 -5 -5 6.17 0.21
 5 -5 -5 6.37 0.13
 -5 -5 5 6.11 0.43
 -5 5 5 6.19 0.22
 5 5 -5 6.18 0.24
 -5 5 5 5.61 0.17
 -5 5 5 6.02 0.18
 -5 5 5 6.15 0.09
 5 5 -5 6.01 0.17
 4 -5 -5 1.58 0.06
 4 -5 -5 1.52 0.11
 -4 -5 5 1.66 0.22
 -4 5 5 1.63 0.12
 -4 5 5 1.48 0.08
 -4 5 5 1.54 0.08
 -4 5 5 1.55 0.28
 4 5 -5 1.72 0.13
 4 5 -5 1.59 0.09
 -3 -5 5 48.47 0.66
 3 -5 -5 49.06 0.82
 3 -5 -5 47.7 0.64
 3 5 -5 49.42 1.95
 -3 5 5 48.2 0.9
 -3 5 5 48.37 0.87
 -3 5 5 49.24 0.53
 3 5 -5 49.14 0.87
 -3 5 5 49.6 0.67
 2 -5 -5 37.06 1.15
 2 -5 -5 37.63 0.64
 2 -5 -5 35.98 1.2
 -2 -5 5 38.38 1.65
 -2 -5 5 37.9 0.61
 -2 5 5 37.54 0.56
 -2 5 5 37.6 0.75
 2 5 -5 38.27 0.58
 -2 5 5 36.97 0.9
 -2 5 5 36.94 0.7
 -2 5 5 38.01 0.67
 -2 5 5 37.96 1.01
 2 5 -5 36.4 0.68
 -1 -5 5 16.22 0.52
 1 -5 -5 15.87 0.29
 1 -5 -5 16.37 0.33
 -1 -5 5 15.79 0.82
 1 -5 -5 15.66 0.28
 -1 -5 5 16.39 0.29
 1 -5 -5 16.78 0.34
 -1 5 5 15.95 0.27
 -1 5 5 16.06 0.33
 1 5 -5 15.98 0.97
 -1 5 5 16.24 0.76
 1 5 -5 15.36 0.32
 -1 5 5 16.73 0.39
 -1 5 5 16.04 0.33
 1 5 -5 16.31 0.32
 -1 5 5 16.04 0.32
 0 -5 -5 23.17 0.31
 0 -5 -5 23.46 0.45
 0 -5 -5 23.9 0.41
 0 -5 5 23.43 0.41
 0 -5 5 24.23 0.42
 0 -5 5 23.86 1.25
 0 -5 -5 23.73 0.25
 0 5 5 23.56 0.42
 0 5 5 22.77 0.28
 0 5 5 22.91 0.39
 0 5 5 23.93 1.09
 0 5 5 23.29 0.44
 0 5 -5 23.5 1.29
 0 5 5 23.26 0.46
 0 5 -5 23.65 0.46
 0 5 -5 23.43 0.45
 0 5 -5 23.38 0.43
 1 -5 5 41.37 0.48
 1 -5 5 42.44 0.71
 -1 -5 -5 41.65 1.61
 -1 -5 -5 42.57 0.51
 1 -5 5 41.68 0.62
 1 -5 5 41.85 0.61
 1 5 5 42.43 0.61
 1 5 5 41.25 0.95
 -1 5 -5 41.89 0.75
 1 5 5 41.27 0.93
 -1 5 -5 42.12 0.64
 1 5 5 42.49 0.56
 -1 5 -5 42.64 0.79
 1 5 5 41.83 0.56
 1 5 5 40.48 0.77
 -1 5 -5 40.79 0.74
 -2 -5 -5 1.48 0.08
 -2 -5 -5 1.63 0.09
 2 -5 5 1.53 0.06
 2 -5 5 1.55 0.07
 -2 -5 -5 1.45 0.11
 2 -5 5 1.63 0.13
 2 -5 5 1.48 0.08
 -2 5 -5 1.51 0.07
 2 5 5 1.55 0.09
 2 5 5 1.62 0.08
 2 5 5 1.62 0.08
 2 5 5 1.53 0.08
 -2 5 -5 1.55 0.08
 -2 5 -5 1.59 0.15
 -2 5 -5 1.56 0.08
 -2 5 -5 1.54 0.38
 2 5 5 1.5 0.4
 -3 -5 -5 1.78 0.13
 3 -5 5 1.88 0.07
 3 -5 5 1.9 0.24
 -3 -5 -5 1.9 0.09
 3 5 5 1.99 0.09
 -3 5 -5 1.91 0.09
 3 5 5 1.88 0.08
 3 5 5 1.92 0.57
 -3 5 -5 1.89 0.09
 -3 5 -5 1.75 0.09
 3 5 5 1.94 0.12
 -3 5 -5 2.06 0.07
 -3 5 -5 1.64 0.13
 -4 -5 -5 6.04 0.21
 4 -5 5 6.27 0.14
 4 -5 5 6.31 0.19
 -4 5 -5 6.12 0.19
 -4 5 -5 6.24 0.18
 4 5 5 6.65 0.16
 4 5 5 5.9 0.38
 -4 5 -5 6.08 0.23
 -4 5 -5 6.24 0.16
 5 -5 5 -0.02 0.05
 -5 -5 -5 0.06 0.06
 5 -5 5 0.06 0.03
 5 5 5 -0.01 0.04
 -5 5 -5 -0.01 0.04
 -5 5 -5 -0.07 0.04
 6 -5 5 1.02 0.06
 -6 -5 -5 0.83 0.11
 -6 5 -5 0.87 0.1
 -6 5 -5 0.73 0.1
 6 5 5 0.97 0.09
 6 5 5 0.82 0.05
 -7 -5 -5 2.56 0.15
 7 -5 5 2.45 0.09
 -7 5 -5 2.55 0.14
 7 5 5 2.51 0.13
 -7 5 -5 2.45 0.14
 8 -5 5 10.34 0.22
 -8 -5 -5 10.73 0.53
 -8 5 -5 10.89 0.32
 -8 5 -5 10.41 0.31
 8 5 5 10.99 0.29
 -9 -5 -5 3.8 0.12
 -9 5 -5 3.7 0.19
 9 5 5 3.85 0.18
 -9 5 -5 3.91 0.2
 10 -5 5 5.36 0.23
 10 5 5 5.22 0.21
 -10 5 -5 5.27 0.23
 -10 5 -5 5.35 0.24
 -11 -6 5 0.31 0.2
 11 -6 -5 0.4 0.14
 -11 6 5 0.5 0.1
 11 6 -5 0.28 0.08
 -11 6 5 0.31 0.09
 10 -6 -5 0.41 0.13
 -10 -6 5 0.44 0.23
 -10 6 5 0.57 0.1
 -10 6 5 0.23 0.08
 10 6 -5 0.49 0.08
 -10 6 5 0.5 0.11
 9 -6 -5 0.16 0.1
 -9 -6 5 0.33 0.2
 -9 6 5 0.21 0.33
 9 6 -5 0.27 0.07
 -9 6 5 0.27 0.07
 -9 6 5 0.16 0.08
 -9 6 5 0.35 0.08
 -8 -6 5 0.22 0.17
 8 -6 -5 0.17 0.09
 8 -6 -5 0.2 0.03
 -8 6 5 0.15 0.07
 -8 6 5 0.21 0.06
 -8 6 5 0.2 0.06
 8 6 -5 0.18 0.06
 -8 6 5 0.28 0.08
 7 -6 -5 0.06 0.09
 -7 -6 5 0.08 0.19
 7 -6 -5 0.13 0.03
 -7 6 5 0.09 0.13
 -7 6 5 0.06 0.06
 -7 6 5 0.21 0.06
 7 6 -5 0.1 0.05
 -7 6 5 0.18 0.06
 6 -6 -5 13.57 0.35
 -6 -6 5 13.77 0.31
 6 -6 -5 13.98 0.41
 -6 6 5 13.7 0.36
 6 6 -5 13.67 0.32
 -6 6 5 14.18 0.37
 -6 6 5 13.74 0.66
 -6 6 5 13.69 0.33
 -6 6 5 13.69 0.34
 -5 -6 5 0 0.05
 5 -6 -5 0 0.02
 5 -6 -5 0.07 0.07
 -5 6 5 0.02 0.04
 -5 6 5 -0.02 0.04
 -5 6 5 0.02 0.22
 -5 6 5 -0.02 0.03
 5 6 -5 0.08 0.05
 4 -6 -5 10.3 0.2
 4 -6 -5 9.97 0.27
 -4 -6 5 9.98 0.26
 -4 6 5 9.88 0.25
 4 6 -5 9.96 1.19
 -4 6 5 10.24 0.18
 4 6 -5 10.17 0.48
 -4 6 5 10.1 0.37
 -4 6 5 9.96 0.24
 -3 -6 5 11.96 0.29
 3 -6 -5 12.11 0.24
 3 -6 -5 11.57 0.28
 3 6 -5 12.23 0.95
 -3 6 5 12.65 1.19
 -3 6 5 12.3 0.27
 3 6 -5 12.19 0.27
 -3 6 5 12.03 0.15
 -3 6 5 12.3 0.28
 2 -6 -5 0.06 0.02
 -2 -6 5 0.02 0.05
 2 -6 -5 0.04 0.06
 2 -6 -5 0.01 0.05
 -2 6 5 0.02 0.03
 -2 6 5 0.02 0.05
 2 6 -5 0 0.22
 -2 6 5 0.03 0.04
 -2 6 5 0.04 0.07
 2 6 -5 0.11 0.04
 -2 6 5 0.05 0.03
 -2 6 5 0.03 0.05
 1 -6 -5 1.31 0.19
 1 -6 -5 1.5 0.07
 -1 -6 5 1.23 0.25
 1 -6 -5 1.17 0.36
 -1 -6 5 1.43 0.05
 -1 6 5 1.33 0.2
 -1 6 5 1.33 0.08
 -1 6 5 1.42 0.04
 1 6 -5 1.46 0.06
 -1 6 5 1.38 0.09
 1 6 -5 1.29 0.08
 -1 6 5 1.42 0.08
 1 6 -5 1.32 0.48
 -1 6 5 1.39 0.06
 0 -6 5 0.91 0.05
 0 -6 -5 0.93 0.06
 0 -6 -5 0.92 0.09
 0 -6 -5 0.95 0.05
 0 -6 5 1 0.16
 0 -6 -5 0.94 0.41
 0 6 5 1.01 0.07
 0 6 -5 0.85 0.1
 0 6 5 1.05 0.07
 0 6 5 0.89 0.09
 0 6 5 0.95 0.07
 0 6 -5 0.91 0.06
 0 6 5 0.94 0.38
 0 6 5 0.86 0.07
 0 6 -5 0.88 0.05
 0 6 -5 0.83 0.06
 1 -6 5 0.06 0.22
 -1 -6 -5 0.04 0.06
 1 -6 5 -0.02 0.02
 -1 -6 -5 -0.03 0.02
 1 -6 5 -0.01 0.06
 -1 -6 -5 0.03 0.05
 1 6 5 -0.02 0.17
 -1 6 -5 0.02 0.18
 -1 6 -5 0.06 0.03
 1 6 5 -0.02 0.14
 1 6 5 0.07 0.02
 -1 6 -5 0.01 0.03
 1 6 5 0.02 0.03
 1 6 5 0 0.04
 -1 6 -5 0.02 0.03
 1 6 5 -0.02 0.19
 -2 -6 -5 0.07 0.05
 2 -6 5 -0.01 0.03
 -2 -6 -5 -0.01 0.06
 2 -6 5 0.01 0.02
 -2 6 -5 0.06 0.04
 2 6 5 0.07 0.04
 -2 6 -5 -0.02 0.05
 -2 6 -5 0.15 0.04
 2 6 5 0.01 0.17
 -2 6 -5 0.03 0.04
 2 6 5 0.12 0.06
 2 6 5 0.02 0.04
 -2 6 -5 0.03 0.04
 -3 -6 -5 0.32 0.08
 3 -6 5 0.27 0.03
 3 -6 5 0.2 0.06
 -3 6 -5 0.39 0.07
 3 6 5 0.32 0.08
 -3 6 -5 0.29 0.05
 -3 6 -5 0.25 0.05
 3 6 5 0.26 0.17
 -3 6 -5 0.26 0.1
 3 6 5 0.29 0.04
 3 6 5 0.18 0.04
 -3 6 -5 0.33 0.16
 4 -6 5 8.11 0.5
 -4 -6 -5 7.87 0.25
 4 -6 5 8.02 0.18
 -4 6 -5 7.88 0.19
 4 6 5 8.63 0.2
 4 6 5 8.28 0.25
 -4 6 -5 8.26 0.28
 4 6 5 8.28 0.22
 -4 6 -5 8.14 0.22
 -4 6 -5 7.8 0.23
 5 -6 5 0.08 0.03
 5 -6 5 0.1 0.07
 -5 -6 -5 0.07 0.06
 -5 6 -5 0.01 0.05
 5 6 5 0.07 0.04
 -5 6 -5 0.15 0.06
 -6 -6 -5 2.65 0.16
 6 -6 5 2.51 0.09
 6 6 5 2.62 0.13
 -6 6 -5 2.69 0.15
 -6 6 -5 2.47 0.13
 -7 -6 -5 1.2 0.12
 7 -6 5 1.06 0.07
 -7 6 -5 1.16 0.12
 7 6 5 1.16 0.1
 -7 6 -5 1.14 0.12
 8 -6 5 0.62 0.06
 -8 -6 -5 0.44 0.11
 8 6 5 0.78 0.1
 -8 6 -5 0.63 0.23
 -8 6 -5 0.65 0.09
 9 -6 5 7.71 0.19
 -9 -6 -5 7.64 0.68
 -9 6 -5 7.69 0.29
 9 6 5 7.45 0.25
 -9 6 -5 7.5 0.27
 -10 -7 5 1.06 0.12
 10 -7 -5 0.98 0.44
 -10 7 5 0.86 0.12
 -10 7 5 0.93 0.14
 10 7 -5 0.9 0.27
 -10 7 5 0.89 0.11
 -10 7 5 1 0.13
 -9 -7 5 0.77 0.18
 9 -7 -5 0.62 0.14
 9 -7 -5 0.72 0.06
 9 7 -5 0.79 0.15
 -9 7 5 0.93 0.12
 -9 7 5 0.64 0.09
 -9 7 5 0.9 0.13
 -9 7 5 0.82 0.11
 8 -7 -5 13.72 0.4
 -8 -7 5 13.63 0.38
 8 -7 -5 13.38 0.26
 -8 7 5 13.12 0.35
 8 7 -5 13.39 0.44
 -8 7 5 13.41 0.36
 -8 7 5 13.18 0.3
 -8 7 5 13.37 0.34
 -7 -7 5 0.03 0.06
 7 -7 -5 0.06 0.09
 7 -7 -5 0.04 0.03
 -7 7 5 -0.02 0.05
 -7 7 5 0.21 0.08
 7 7 -5 0 0.13
 -7 7 5 0.13 0.06
 -7 7 5 0.09 0.05
 -6 -7 5 1.12 0.09
 6 -7 -5 1.11 0.06
 6 -7 -5 1.14 0.52
 6 7 -5 1 0.09
 -6 7 5 1.22 0.14
 -6 7 5 1.21 0.11
 -6 7 5 1.19 0.09
 -6 7 5 1.11 0.1
 5 -7 -5 0.02 0.03
 5 -7 -5 0.02 0.08
 -5 -7 5 0.1 0.06
 5 7 -5 0.01 0.05
 -5 7 5 0.02 0.05
 -5 7 5 0.08 0.3
 -5 7 5 0.04 0.05
 -5 7 5 0.08 0.16
 4 -7 -5 9.68 0.28
 4 -7 -5 9.89 0.21
 -4 -7 5 9.63 0.27
 -4 7 5 10.08 0.29
 -4 7 5 9.89 0.25
 4 7 -5 9.62 0.49
 -4 7 5 9.69 0.25
 -4 7 5 9.47 0.23
 -3 -7 5 0.09 0.06
 3 -7 -5 0.12 0.03
 3 -7 -5 0.19 0.07
 3 7 -5 0.12 0.05
 -3 7 5 0.1 0.07
 -3 7 5 0.15 0.28
 -3 7 5 0.09 0.06
 -3 7 5 0.12 0.08
 2 -7 -5 0.38 0.28
 -2 -7 5 0.46 0.09
 2 -7 -5 0.38 0.05
 -2 7 5 0.52 0.13
 2 7 -5 0.48 0.28
 2 7 -5 0.37 0.1
 -2 7 5 0.27 0.05
 -2 7 5 0.5 0.18
 -2 7 5 0.32 0.05
 1 -7 -5 13.95 0.29
 1 -7 -5 13 0.33
 1 -7 -5 13.52 0.93
 1 -7 -5 13.64 0.26
 -1 -7 5 13.69 0.34
 1 7 -5 13.21 0.46
 -1 7 5 13.52 0.3
 -1 7 5 13.33 0.31
 -1 7 5 13.79 0.87
 1 7 -5 13.36 1.12
 -1 7 5 13.36 0.22
 -1 7 5 13.68 0.33
 1 7 -5 13.9 0.28
 -1 7 5 13.28 0.43
 0 -7 5 8.45 0.18
 0 -7 -5 8.63 0.28
 0 -7 -5 8.3 0.18
 0 -7 -5 8.97 0.2
 0 -7 -5 8.65 0.23
 0 -7 5 8.67 0.28
 0 7 -5 8.48 0.21
 0 7 -5 8.57 0.21
 0 7 5 8.39 0.22
 0 7 5 8.5 0.68
 0 7 5 8.1 0.5
 0 7 5 8.83 0.21
 0 7 5 8.7 0.38
 0 7 -5 8.77 0.19
 0 7 -5 8.83 0.28
 0 7 5 8.44 0.47
 -1 -7 -5 7.73 0.44
 -1 -7 -5 8.1 0.27
 1 -7 5 6.72 0.64
 1 -7 5 7.73 0.25
 1 -7 5 7.55 0.17
 -1 7 -5 7.63 0.19
 1 7 5 7.45 0.19
 -1 7 -5 8.27 0.19
 1 7 5 8.02 0.24
 -1 7 -5 7.89 0.97
 1 7 5 8.24 0.4
 1 7 5 7.88 0.2
 -1 7 -5 7.91 0.2
 1 7 5 7.88 0.2
 -2 -7 -5 3.59 0.48
 -2 -7 -5 4.15 0.16
 2 -7 5 4.02 0.12
 2 -7 5 4.12 0.16
 2 7 5 3.75 0.47
 2 7 5 4.01 0.66
 -2 7 -5 4.22 0.13
 2 7 5 4.05 0.33
 -2 7 -5 4.03 0.2
 -2 7 -5 4.23 0.14
 2 7 5 4.02 0.14
 -2 7 -5 4.08 0.39
 -2 7 -5 3.95 0.47
 -3 -7 -5 0.03 0.07
 3 -7 5 0.02 0.03
 3 -7 5 0.08 0.24
 3 7 5 -0.04 0.04
 -3 7 -5 0.01 0.04
 3 7 5 0.06 0.07
 -3 7 -5 -0.06 0.04
 -3 7 -5 0 0.03
 -3 7 -5 0 0.24
 3 7 5 0.08 0.06
 4 -7 5 4.36 0.13
 -4 -7 -5 5.14 0.35
 4 -7 5 4.88 0.39
 -4 7 -5 4.57 0.17
 4 7 5 4.86 0.16
 -4 7 -5 4.69 0.31
 4 7 5 4.82 0.15
 4 7 5 4.69 0.21
 -4 7 -5 4.7 0.16
 5 -7 5 2.77 0.17
 -5 -7 -5 2.7 0.33
 5 -7 5 2.63 0.1
 -5 7 -5 2.46 0.13
 5 7 5 2.61 0.12
 -5 7 -5 2.72 0.13
 -6 -7 -5 0.74 0.12
 6 -7 5 0.77 0.07
 6 7 5 0.6 0.08
 -6 7 -5 0.89 0.1
 -6 7 -5 0.92 0.11
 -7 -7 -5 0.24 0.39
 7 -7 5 0.15 0.04
 7 7 5 0.15 0.06
 -7 7 -5 0.22 0.07
 -7 7 -5 0.1 0.07
 8 -7 5 1.6 0.09
 -8 -7 -5 1.31 0.15
 -8 7 -5 1.81 0.16
 -8 7 -5 1.87 0.14
 9 -7 5 0.31 0.05
 -9 7 -5 0.41 0.09
 -9 7 -5 0.48 0.11
 10 -8 -5 2.97 0.11
 -10 8 5 2.57 0.19
 -10 8 5 2.65 0.17
 -10 8 5 2.8 0.18
 10 8 -5 2.71 0.16
 9 -8 -5 0.63 0.07
 9 -8 -5 0.38 0.12
 -9 -8 5 0.45 0.35
 -9 8 5 0.29 0.08
 -9 8 5 0.28 0.35
 -9 8 5 0.5 0.09
 9 8 -5 0.29 0.08
 -9 8 5 0.26 0.09
 8 -8 -5 0.34 0.05
 -8 -8 5 0.44 0.31
 8 -8 -5 0.26 0.11
 8 8 -5 0.4 0.08
 -8 8 5 0.36 0.09
 -8 8 5 0.31 0.23
 -8 8 5 0.47 0.08
 -8 8 5 0.46 0.08
 -7 -8 5 1.12 0.12
 7 -8 -5 1.26 0.16
 7 -8 -5 1.25 0.08
 -7 8 5 0.85 0.09
 -7 8 5 1.09 0.11
 -7 8 5 1.02 0.12
 7 8 -5 1.15 0.11
 -7 8 5 1.25 0.14
 -6 -8 5 10.87 0.31
 6 -8 -5 10.72 0.34
 6 -8 -5 10.65 0.24
 -6 8 5 11.58 0.3
 -6 8 5 11.35 0.29
 6 8 -5 10.83 0.46
 5 -8 -5 0.43 0.05
 -5 -8 5 0.42 0.24
 5 -8 -5 0.35 0.1
 -5 8 5 0.36 0.07
 -5 8 5 0.4 0.07
 -5 8 5 0.44 0.07
 5 8 -5 0.61 0.08
 4 -8 -5 0.1 0.08
 -4 -8 5 0.21 0.17
 4 -8 -5 0.12 0.03
 -4 8 5 0.12 0.05
 -4 8 5 0.1 0.09
 -4 8 5 0.13 0.05
 4 8 -5 0.26 0.16
 3 -8 -5 2.61 0.67
 3 -8 -5 2.99 0.1
 -3 -8 5 2.83 0.16
 -3 8 5 2.82 0.13
 -3 8 5 2.98 0.12
 -3 8 5 2.89 0.28
 -3 8 5 2.92 0.13
 3 8 -5 3.13 0.18
 2 -8 -5 4.11 0.12
 -2 -8 5 4.02 0.2
 2 -8 -5 4.36 0.12
 -2 8 5 3.78 0.68
 -2 8 5 3.88 0.14
 -2 8 5 4.37 0.5
 2 8 -5 4.28 0.18
 -2 8 5 4.03 0.14
 1 -8 -5 0.48 0.09
 1 -8 -5 0.42 0.49
 1 -8 -5 0.44 0.06
 1 -8 -5 0.35 0.04
 -1 -8 5 0.38 0.32
 -1 8 5 0.49 0.49
 -1 8 5 0.43 0.06
 1 8 -5 0.39 0.06
 -1 8 5 0.41 0.06
 -1 8 5 0.41 0.1
 0 -8 5 28.51 0.5
 0 -8 -5 27.56 0.54
 0 -8 -5 27.57 0.47
 0 -8 5 29.55 1.68
 0 8 5 27.82 0.55
 0 8 5 27.85 0.56
 0 8 5 28.2 0.68
 0 8 -5 28.18 0.55
 0 8 5 28.94 1.37
 0 8 5 28.26 0.37
 0 8 -5 28.35 0.55
 1 -8 5 0.03 0.03
 -1 -8 -5 0.02 0.06
 -1 -8 -5 0.01 0.35
 1 -8 5 0.06 0.06
 1 8 5 0.02 0.05
 -1 8 -5 0.05 0.03
 1 8 5 -0.03 0.06
 -1 8 -5 -0.02 0.06
 1 8 5 0.06 0.04
 1 8 5 0.04 0.26
 -1 8 -5 -0.01 0.04
 -1 8 -5 0 0.04
 -2 -8 -5 0.01 0.26
 2 -8 5 0.05 0.03
 2 -8 5 0.15 0.05
 -2 -8 -5 0.03 0.08
 2 8 5 0.06 0.07
 2 8 5 -0.01 0.04
 2 8 5 0.07 0.26
 -2 8 -5 0.09 0.18
 -2 8 -5 0.07 0.06
 -2 8 -5 0.08 0.04
 -2 8 -5 0.05 0.04
 2 8 5 0.06 0.29
 3 -8 5 1.65 0.21
 -3 -8 -5 1.78 0.43
 3 -8 5 1.73 0.09
 -3 8 -5 1.81 0.11
 -3 8 -5 1.73 0.13
 -3 8 -5 1.81 0.12
 3 8 5 2.12 0.17
 3 8 5 1.86 0.14
 3 8 5 1.55 0.1
 -4 -8 -5 0.15 0.09
 4 -8 5 0.15 0.09
 4 -8 5 0.13 0.04
 -4 8 -5 0.17 0.05
 -4 8 -5 0.23 0.07
 -4 8 -5 0.26 0.06
 4 8 5 0.21 0.05
 4 8 5 0.21 0.05
 5 -8 5 0.01 0.03
 5 -8 5 -0.01 0.08
 -5 -8 -5 0.01 0.08
 -5 8 -5 0.25 0.07
 -5 8 -5 -0.02 0.05
 5 8 5 0.03 0.05
 -6 -8 -5 0.73 0.35
 6 -8 5 0.74 0.07
 6 -8 5 0.9 0.13
 6 8 5 0.65 0.09
 -6 8 -5 0.75 0.1
 -6 8 -5 0.82 0.11
 -7 -8 -5 0.1 0.13
 7 -8 5 0.07 0.04
 -7 8 -5 0.25 0.07
 -7 8 -5 0.2 0.13
 8 -8 5 3.6 0.13
 -8 -8 -5 3.55 0.79
 -8 8 -5 3.65 0.19
 -8 8 -5 3.48 0.19
 9 -9 -5 1.95 0.21
 9 -9 -5 2.16 0.1
 -9 9 5 2.3 0.39
 -9 9 5 2.11 0.15
 9 9 -5 2.24 0.15
 -9 9 5 2.13 0.15
 -8 -9 5 0.19 0.19
 8 -9 -5 0.31 0.13
 8 -9 -5 0.17 0.04
 -8 9 5 0.06 0.07
 8 9 -5 0.09 0.07
 -8 9 5 0.21 0.07
 -8 9 5 0.06 0.07
 -8 9 5 0.2 0.11
 7 -9 -5 3.97 0.13
 7 -9 -5 3.85 0.23
 -7 -9 5 4.21 0.16
 -7 9 5 3.75 0.17
 -7 9 5 4.26 0.21
 7 9 -5 3.96 0.18
 -7 9 5 3.94 0.18
 -6 -9 5 0.5 0.16
 6 -9 -5 0.39 0.05
 6 -9 -5 0.48 0.12
 -6 9 5 0.55 0.11
 6 9 -5 0.53 0.22
 -6 9 5 0.59 0.09
 -6 9 5 0.4 0.08
 -5 -9 5 4.18 0.53
 5 -9 -5 3.8 0.62
 5 -9 -5 4.05 0.13
 -5 9 5 4.2 0.17
 -5 9 5 4.69 0.25
 -5 9 5 4.12 0.17
 5 9 -5 4.36 0.17
 -4 -9 5 22.87 0.69
 4 -9 -5 22.25 0.35
 4 -9 -5 22.91 0.43
 -4 9 5 22.63 0.49
 -4 9 5 22.9 0.5
 4 9 -5 23.11 0.49
 -4 9 5 22.93 0.52
 3 -9 -5 6.1 0.16
 -3 -9 5 5.89 0.25
 3 -9 -5 5.8 0.16
 3 9 -5 6.5 0.23
 -3 9 5 5.89 0.17
 -3 9 5 6.05 0.2
 -3 9 5 6.32 0.46
 2 -9 -5 0.08 0.24
 -2 -9 5 -0.04 0.07
 2 -9 -5 0.04 0.03
 -2 9 5 0.02 0.05
 -2 9 5 -0.05 0.09
 2 9 -5 0.02 0.05
 -2 9 5 -0.01 0.09
 1 -9 -5 0.05 0.03
 1 -9 -5 0.15 0.28
 -1 -9 5 0.08 0.32
 1 9 -5 0.12 0.05
 -1 9 5 0.09 0.05
 -1 9 5 0.03 0.05
 0 -9 -5 2.8 0.2
 0 -9 -5 2.71 0.17
 0 9 -5 2.96 0.13
 0 9 5 2.81 0.12
 0 9 5 2.7 0.13
 1 -9 5 0.39 0.27
 -1 -9 -5 0.48 0.1
 1 -9 5 0.44 0.05
 -1 -9 -5 0.57 0.29
 1 9 5 0.35 0.17
 -1 9 -5 0.4 0.06
 1 9 5 0.4 0.06
 -1 9 -5 0.41 0.06
 -1 9 -5 0.47 0.09
 1 9 5 0.4 0.31
 -2 -9 -5 6.73 0.28
 2 -9 5 6.7 0.26
 -2 -9 -5 5.99 0.62
 2 -9 5 6.6 0.17
 -2 9 -5 6.5 0.2
 -2 9 -5 6.63 0.32
 -2 9 -5 7.23 0.47
 2 9 5 6.62 0.2
 -2 9 -5 6.86 0.19
 2 9 5 6.88 0.2
 3 -9 5 0.18 0.04
 -3 -9 -5 0.32 0.11
 3 -9 5 0.13 0.07
 3 9 5 0.02 0.05
 -3 9 -5 0.16 0.1
 -3 9 -5 0.11 0.08
 -3 9 -5 0.2 0.06
 3 9 5 0.21 0.06
 4 -9 5 0.04 0.26
 -4 -9 -5 0.08 0.1
 4 -9 5 0.08 0.04
 4 9 5 0.11 0.05
 -4 9 -5 0.04 0.05
 -4 9 -5 0.16 0.15
 4 9 5 0.03 0.08
 -4 9 -5 0.12 0.05
 5 -9 5 4.14 0.14
 -5 -9 -5 3.86 0.24
 5 -9 5 4.31 0.23
 -5 9 -5 4.17 0.17
 5 9 5 3.89 0.15
 -5 9 -5 4.2 0.18
 6 -9 5 2.27 0.11
 6 -9 5 2.62 0.38
 -6 -9 -5 2.17 0.2
 -6 9 -5 2.28 0.14
 -6 9 -5 2.06 0.29
 -7 -9 -5 0.83 0.31
 7 -9 5 0.65 0.08
 -7 9 -5 0.79 0.12
 -7 9 -5 0.95 0.12
 8 -9 5 0.06 0.05
 -8 9 -5 0.13 0.07
 -8 9 -5 -0.04 0.07
 9 -10 -5 0.42 0.06
 -9 10 5 0.51 0.1
 9 10 -5 0.46 0.1
 -9 10 5 0.49 0.1
 -8 -10 5 1.17 0.23
 8 -10 -5 1.09 0.77
 8 -10 -5 1.14 0.09
 -8 10 5 1.09 0.12
 -8 10 5 1.02 0.18
 8 10 -5 1.09 0.13
 -8 10 5 1.02 0.55
 7 -10 -5 0.11 0.05
 7 -10 -5 0.1 0.51
 -7 -10 5 0.15 0.07
 -7 10 5 0.13 0.07
 -7 10 5 0.12 0.11
 7 10 -5 0.15 0.19
 -7 10 5 0.02 0.07
 -6 -10 5 7.33 0.3
 6 -10 -5 7.51 0.44
 6 -10 -5 7.04 0.19
 -6 10 5 7.15 0.24
 6 10 -5 7.64 0.24
 -6 10 5 7.21 0.29
 -6 10 5 7.16 0.24
 5 -10 -5 0.79 0.14
 -5 -10 5 0.79 0.26
 5 -10 -5 0.75 0.08
 5 10 -5 0.76 0.1
 -5 10 5 0.9 0.11
 -5 10 5 0.87 0.1
 -5 10 5 0.83 0.09
 4 -10 -5 1.18 0.3
 4 -10 -5 1.1 0.08
 -4 -10 5 0.96 0.14
 -4 10 5 0.87 0.1
 4 10 -5 0.84 0.26
 -4 10 5 0.92 0.15
 -4 10 5 1.08 0.11
 -3 -10 5 0.33 0.11
 3 -10 -5 0.15 0.04
 3 -10 -5 0.28 0.37
 -3 10 5 0.22 0.06
 -3 10 5 0.15 0.06
 -3 10 5 0.33 0.12
 3 10 -5 0.3 0.07
 2 -10 -5 2.43 0.11
 -2 -10 5 2.21 0.2
 2 -10 -5 2.31 0.1
 -2 10 5 2.55 0.3
 2 10 -5 2.58 0.13
 -2 10 5 2.52 0.34
 1 -10 -5 0.72 0.11
 -1 10 5 0.97 0.1
 -1 10 5 0.93 0.09
 1 10 -5 0.81 0.1
 0 -10 -5 3.25 0.74
 0 10 5 2.85 0.14
 0 10 5 3.04 0.13
 0 10 -5 2.82 0.13
 -1 -10 -5 4.48 0.17
 -1 -10 -5 5.08 0.27
 1 -10 5 4.76 0.23
 1 -10 5 4.92 0.14
 -1 10 -5 4.39 0.17
 1 10 5 4.67 0.17
 1 10 5 4.86 0.18
 -2 -10 -5 0.21 0.11
 -2 -10 -5 0.21 0.3
 2 -10 5 0.1 0.42
 2 -10 5 0.13 0.04
 2 10 5 0.19 0.06
 -2 10 -5 0.11 0.05
 -2 10 -5 0.21 0.06
 2 10 5 0.27 0.07
 -3 -10 -5 0.18 0.48
 3 -10 5 0.01 0.04
 3 -10 5 0.05 0.06
 -3 10 -5 0.06 0.05
 -3 10 -5 0.08 0.09
 3 10 5 0.13 0.05
 3 10 5 -0.05 0.16
 -3 10 -5 0.07 0.06
 4 -10 5 0.42 0.52
 -4 -10 -5 0.44 0.49
 4 -10 5 0.39 0.06
 -4 10 -5 0.48 0.08
 4 10 5 0.41 0.07
 -4 10 -5 0.43 0.07
 -5 -10 -5 0.53 0.5
 5 -10 5 0.43 0.06
 5 -10 5 0.35 0.4
 -5 10 -5 0.52 0.09
 5 10 5 0.43 0.11
 -5 10 -5 0.47 0.08
 6 -10 5 0.4 0.06
 6 -10 5 0.55 0.13
 -6 -10 -5 0.69 0.61
 -6 10 -5 0.4 0.08
 -6 10 -5 0.55 0.1
 7 -10 5 2.7 0.13
 -7 10 -5 2.39 0.16
 -7 10 -5 2.73 0.18
 8 -11 -5 2.87 0.13
 -8 11 5 2.91 0.17
 -8 11 5 3.19 0.29
 8 11 -5 2.92 0.18
 7 -11 -5 1.03 0.1
 -7 -11 5 1.03 0.16
 7 -11 -5 1 0.13
 -7 11 5 1.42 0.2
 -7 11 5 1.17 0.13
 7 11 -5 1.11 0.14
 -7 11 5 1.23 0.12
 6 -11 -5 1.97 0.2
 -6 -11 5 1.57 0.16
 6 -11 -5 1.52 0.11
 6 11 -5 1.66 0.31
 -6 11 5 1.86 0.14
 -6 11 5 1.82 0.21
 -6 11 5 1.99 0.25
 5 -11 -5 3.35 0.13
 -5 -11 5 3.25 0.23
 5 -11 -5 3.48 0.16
 -5 11 5 3.47 0.17
 5 11 -5 3.76 0.18
 -5 11 5 3.38 0.17
 -5 11 5 3.28 0.18
 4 -11 -5 5.17 0.28
 4 -11 -5 4.99 0.16
 -4 -11 5 4.75 0.26
 -4 11 5 4.56 0.19
 4 11 -5 4.55 0.19
 -4 11 5 4.65 0.18
 3 -11 -5 6.34 0.25
 -3 -11 5 6.23 0.19
 3 -11 -5 6.24 0.18
 -3 11 5 6.12 0.22
 3 11 -5 6.62 0.22
 -3 11 5 6.03 0.21
 2 -11 -5 1.52 0.17
 2 -11 -5 1.31 0.09
 -2 -11 5 1.24 0.17
 2 11 -5 1.21 0.12
 -2 11 5 1.23 0.24
 -2 11 5 1.29 0.11
 1 -11 -5 3.12 0.36
 -1 11 5 3.18 0.14
 1 11 -5 3.17 0.15
 -1 11 5 2.94 0.15
 0 -11 -5 0.73 0.46
 0 11 -5 0.7 0.09
 0 11 5 0.75 0.09
 0 11 5 0.94 0.11
 -1 -11 -5 2.15 0.13
 1 11 5 1.82 0.12
 1 11 5 2.13 0.14
 -1 11 -5 2 0.13
 2 -11 5 4.45 0.48
 -2 -11 -5 4.57 0.38
 -2 -11 -5 4.63 0.23
 2 -11 5 4.68 0.15
 -2 11 -5 4.62 0.18
 2 11 5 4.68 0.19
 2 11 5 4.8 0.17
 3 -11 5 0.64 0.14
 3 -11 5 0.61 0.08
 -3 -11 -5 0.71 0.15
 -3 11 -5 0.63 0.09
 3 11 5 0.74 0.11
 -4 -11 -5 1.19 0.18
 4 -11 5 1.18 0.1
 4 -11 5 1.23 0.16
 -4 11 -5 1.05 0.12
 4 11 5 1.32 0.27
 5 -11 5 0.21 0.06
 5 -11 5 0.31 0.6
 -5 -11 -5 0.42 0.14
 -5 11 -5 0.33 0.07
 -5 11 -5 0.21 0.08
 6 -11 5 2.48 0.24
 -6 -11 -5 2.51 0.24
 6 -11 5 2.42 0.13
 -6 11 -5 2.67 0.16
 -6 11 -5 2.26 0.17
 7 -12 -5 -0.01 0.05
 -7 12 5 -0.01 0.07
 -7 12 5 0.13 0.49
 -7 12 5 -0.1 0.06
 7 12 -5 -0.06 0.07
 -6 -12 5 -0.1 0.09
 6 -12 -5 0.03 0.05
 -6 12 5 -0.02 0.07
 -6 12 5 -0.08 0.12
 -6 12 5 0 0.06
 6 12 -5 -0.02 0.07
 5 -12 -5 1.03 0.1
 -5 -12 5 1.07 0.1
 5 -12 -5 0.97 0.17
 -5 12 5 0.97 0.13
 5 12 -5 0.98 0.12
 -5 12 5 1.11 0.11
 4 -12 -5 18.16 0.38
 -4 -12 5 17.95 0.38
 4 -12 -5 18.3 0.33
 4 12 -5 17.63 0.44
 -4 12 5 18.89 0.45
 -4 12 5 17.9 0.44
 -3 -12 5 1.49 0.19
 3 -12 -5 1.86 0.21
 3 -12 -5 1.61 0.1
 3 12 -5 1.5 0.14
 -3 12 5 1.73 0.13
 -3 12 5 1.48 0.13
 2 -12 -5 2.06 0.19
 -2 12 5 2.14 0.21
 -2 12 5 2.35 0.14
 2 12 -5 2.13 0.14
 1 -12 -5 0.13 0.31
 1 12 -5 0.31 0.08
 -1 12 5 0.28 0.13
 -1 12 5 0.17 0.14
 0 -12 -5 0.91 0.6
 0 12 5 0.68 0.1
 0 12 5 0.75 0.1
 0 12 -5 0.81 0.11
 -1 -12 -5 0.29 0.36
 -1 12 -5 0.19 0.2
 1 12 5 0.15 0.13
 1 12 5 0.16 0.06
 2 -12 5 1.05 0.68
 2 12 5 1.28 0.17
 -2 12 -5 1.2 0.15
 -3 -12 -5 2.87 0.26
 3 -12 5 2.35 0.65
 3 -12 5 2.75 0.13
 -3 12 -5 2.35 0.14
 3 12 5 3.13 0.16
 -4 -12 -5 0.36 0.14
 4 -12 5 0.58 0.14
 4 -12 5 0.42 0.06
 4 12 5 0.55 0.09
 5 -12 5 3.05 0.19
 -5 -12 -5 2.65 0.25
 5 -12 5 2.73 0.13
 -5 12 -5 2.48 0.17
 5 -13 -5 0.27 0.06
 -5 -13 5 0.32 0.14
 5 13 -5 0.15 0.09
 -5 13 5 0.29 0.09
 -5 13 5 0.35 0.09
 4 -13 -5 0.21 0.06
 -4 -13 5 0.45 0.15
 4 -13 -5 0.29 0.15
 -4 13 5 0.39 0.09
 4 13 -5 0.38 0.09
 -4 13 5 0.32 0.09
 3 -13 -5 1.91 0.21
 3 13 -5 1.63 0.15
 -3 13 5 1.88 0.14
 -3 13 5 1.78 0.15
 2 -13 -5 -0.14 0.37
 2 13 -5 -0.02 0.07
 -2 13 5 0.03 0.06
 -2 13 5 -0.04 0.07
 1 -13 -5 4 0.55
 -1 13 5 4.56 0.51
 1 13 -5 4.2 0.2
 -1 13 5 3.99 0.23
 0 -13 -5 0.09 0.08
 0 13 5 0.02 0.06
 0 13 -5 -0.06 0.07
 -1 -13 -5 0.02 0.09
 1 13 5 0.11 0.07
 -1 13 -5 0.02 0.06
 -2 13 -5 0.67 0.1
 2 13 5 0.83 0.11
 3 -13 5 -0.08 0.12
 -3 13 -5 0.1 0.07
 3 13 5 0.11 0.16
 4 -13 5 0.14 0.06
 -4 -13 -5 0.42 0.36
 4 13 5 0.27 0.09
 3 14 -5 0.36 0.09
 -3 14 5 0.19 0.07
 -3 14 5 0.16 0.09
 -2 14 5 0.2 0.09
 -2 14 5 0.1 0.07
 2 14 -5 0.2 0.09
 1 -14 -5 1.5 0.13
 1 14 -5 1.61 0.21
 -1 14 5 1.54 0.15
 0 -14 -5 0.36 0.14
 0 14 5 0.52 0.1
 0 14 -5 0.32 0.26
 -1 -14 -5 0.39 0.14
 -1 14 -5 0.34 0.09
 1 14 5 0.29 0.09
 -2 14 -5 0.16 0.2
 2 14 5 0.08 0.12
 11 0 -6 0.03 0.1
 10 0 -6 -0.05 0.08
 -9 0 6 -0.01 0.03
 -9 0 6 0.05 0.1
 -8 0 6 11.67 0.28
 -8 0 6 11.5 0.19
 -8 0 6 12.04 0.76
 7 0 -6 0 0.16
 -7 0 6 -0.07 0.36
 -7 0 6 -0.01 0.03
 -7 0 6 0.02 0.03
 7 0 -6 -0.01 0.23
 6 0 -6 5.05 0.17
 -6 0 6 4.96 0.13
 -6 0 6 4.78 0.3
 -6 0 6 4.82 0.14
 6 0 -6 4.94 0.14
 -6 0 6 4.74 0.13
 5 0 -6 0.04 0.17
 -5 0 6 0 0.02
 -5 0 6 0.03 0.29
 -5 0 6 0 0.15
 -5 0 6 0 0.16
 -4 0 6 0.12 0.06
 -4 0 6 0.14 0.05
 4 0 -6 0.1 0.03
 -4 0 6 0.21 0.03
 -4 0 6 0.16 0.16
 4 0 -6 0.14 0.07
 -3 0 6 -0.01 0.11
 -3 0 6 -0.05 0.02
 -3 0 6 -0.03 0.05
 3 0 -6 0 0.03
 3 0 -6 -0.02 0.13
 3 0 -6 0.05 0.18
 -3 0 6 0.04 0.04
 -2 0 6 0.27 0.15
 -2 0 6 0.24 0.03
 2 0 -6 0.33 0.04
 2 0 -6 0.21 0.15
 -2 0 6 0.24 0.17
 -2 0 6 0.25 0.05
 2 0 -6 0.21 0.16
 1 0 -6 -0.02 0.02
 -1 0 6 -0.02 0.12
 1 0 -6 0.01 0.03
 1 0 -6 -0.02 0.03
 -1 0 6 -0.02 0.02
 -1 0 6 -0.03 0.09
 -1 0 6 -0.03 0.04
 0 0 -6 6.63 0.28
 0 0 6 6.81 0.18
 0 0 -6 6.76 0.16
 0 0 6 6.61 0.13
 0 0 6 6.77 0.18
 0 0 6 6.83 0.15
 0 0 -6 6.64 0.51
 0 0 -6 6.55 0.13
 1 0 6 0 0.04
 1 0 6 0.04 0.03
 -1 0 -6 0.03 0.03
 -1 0 -6 -0.04 0.03
 1 0 6 0.02 0.02
 -1 0 -6 0.01 0.07
 1 0 6 0 0.04
 1 0 6 0.01 0.03
 -2 0 -6 0.12 0.04
 2 0 6 0.13 0.04
 2 0 6 0.21 0.04
 2 0 6 0.2 0.06
 2 0 6 0.14 0.02
 -2 0 -6 0.06 0.18
 2 0 6 0.09 0.23
 3 0 6 -0.02 0.25
 -3 0 -6 -0.03 0.03
 -3 0 -6 0.06 0.03
 3 0 6 0.02 0.02
 3 0 6 -0.02 0.03
 4 0 6 7.8 0.15
 -4 0 -6 7.41 0.2
 -4 0 -6 7.62 0.2
 4 0 6 7.55 0.2
 -4 0 -6 7.67 0.41
 -5 0 -6 -0.08 0.03
 -5 0 -6 -0.02 0.04
 5 0 6 0.01 0.01
 5 0 6 0.06 0.04
 -6 0 -6 6.35 0.2
 6 0 6 6.45 0.2
 -6 0 -6 6.4 0.2
 7 0 6 0.06 0.05
 -7 0 -6 0 0.05
 -7 0 -6 0 0.04
 8 0 6 0.44 0.08
 -8 0 -6 0.23 0.07
 -8 0 -6 0.49 0.08
 -9 0 -6 -0.01 0.06
 9 0 6 0 0.06
 -9 0 -6 0.02 0.06
 -10 0 -6 0.4 0.09
 -10 0 -6 0.5 0.09
 10 0 6 0.43 0.09
 12 -1 -6 7.15 0.23
 11 -1 -6 3.65 0.24
 -11 1 6 3.49 0.17
 10 -1 -6 0.11 0.09
 -10 1 6 0.18 0.09
 -10 1 6 0.18 0.04
 -9 -1 6 8.12 0.16
 9 -1 -6 7.9 0.29
 -9 1 6 8.23 0.23
 -9 1 6 8.13 0.14
 -8 -1 6 1.52 0.2
 8 -1 -6 1.47 0.09
 -8 -1 6 1.48 0.08
 -8 1 6 1.68 0.1
 8 1 -6 1.61 0.35
 -8 1 6 1.41 0.55
 -8 1 6 1.51 0.07
 -7 -1 6 6.74 0.24
 -7 -1 6 6.22 0.15
 -7 -1 6 6.83 0.17
 -7 -1 6 7.01 0.17
 7 1 -6 6.59 0.37
 7 1 -6 7.75 0.92
 -7 1 6 6.98 0.99
 -7 1 6 6.25 0.18
 -7 1 6 6.53 0.31
 -6 -1 6 3.56 0.12
 -6 -1 6 3.88 0.11
 -6 -1 6 3.73 0.27
 -6 -1 6 3.13 0.54
 6 -1 -6 3.89 0.49
 6 -1 -6 3.67 0.13
 6 1 -6 3.43 0.25
 6 1 -6 4.13 0.64
 -6 1 6 3.53 0.17
 -6 1 6 3.56 0.12
 -6 1 6 3.45 0.12
 -5 -1 6 21.07 1.2
 -5 -1 6 20.26 0.31
 -5 -1 6 21.02 0.4
 5 -1 -6 21.39 0.69
 -5 -1 6 21.71 0.55
 5 -1 -6 20.94 0.76
 -5 1 6 21.13 0.41
 5 1 -6 20.77 1.02
 -5 1 6 21.25 0.54
 -5 1 6 22.04 0.53
 -5 1 6 20.42 0.32
 4 -1 -6 38.71 0.49
 -4 -1 6 38.23 1.51
 -4 -1 6 37.8 0.68
 -4 -1 6 39.88 0.41
 -4 -1 6 37.44 0.49
 -4 1 6 37.29 0.5
 4 1 -6 38.34 0.72
 4 1 -6 37.99 1.12
 -4 1 6 38.18 1.44
 -4 1 6 38.81 1
 -4 1 6 38.4 0.7
 3 -1 -6 1.65 0.17
 3 -1 -6 1.52 0.07
 -3 -1 6 1.44 0.11
 3 -1 -6 1.36 0.32
 -3 -1 6 1.48 0.12
 -3 -1 6 1.74 0.37
 3 1 -6 1.6 0.07
 3 1 -6 1.57 0.17
 -3 1 6 1.65 0.09
 -3 1 6 1.67 0.24
 -3 1 6 1.67 0.08
 -3 1 6 1.67 0.07
 -3 1 6 1.49 0.1
 3 1 -6 1.47 0.23
 -2 -1 6 0.99 0.26
 2 -1 -6 0.92 0.07
 2 -1 -6 1 0.08
 2 -1 -6 0.93 0.06
 -2 -1 6 1.01 0.08
 -2 -1 6 1.09 0.15
 2 1 -6 1.02 0.14
 2 1 -6 1.03 0.08
 -2 1 6 1.04 0.05
 -2 1 6 1.03 0.05
 -2 1 6 1.05 0.08
 -2 1 6 0.94 0.08
 -1 -1 6 56.11 1.26
 1 -1 -6 56.04 1.02
 1 -1 -6 55.39 0.63
 -1 -1 6 56.68 0.69
 -1 -1 6 56.47 1.46
 1 -1 -6 56.93 0.93
 1 -1 -6 56.32 1.35
 1 1 -6 56.56 1.02
 1 1 -6 55.65 0.75
 -1 1 6 56.18 0.96
 -1 1 6 56.26 0.69
 -1 1 6 54.66 1.44
 1 1 -6 55.22 0.63
 -1 1 6 56.21 0.99
 -1 1 6 57.02 0.66
 0 -1 6 42.4 0.7
 0 -1 -6 41.64 0.7
 0 -1 -6 41.8 0.46
 0 -1 -6 41.3 0.52
 0 -1 6 42.48 0.75
 0 -1 6 42.05 0.56
 0 -1 -6 42.6 0.77
 0 -1 6 42.65 1.48
 0 -1 6 41.29 1.03
 0 1 6 42.89 0.56
 0 1 -6 41.79 0.7
 0 1 -6 42.42 0.78
 0 1 6 42.52 0.72
 0 1 -6 40.5 0.51
 0 1 6 42.03 0.76
 0 1 -6 41.38 0.53
 0 1 6 41.32 0.87
 0 1 6 41.96 0.55
 -1 -1 -6 10.12 0.21
 -1 -1 -6 9.86 0.14
 1 -1 6 9.93 0.24
 1 -1 6 9.82 0.21
 -1 -1 -6 9.7 0.58
 -1 -1 -6 10.36 0.22
 1 -1 6 10.08 0.19
 1 -1 6 10.07 0.23
 1 1 6 9.64 0.58
 1 1 6 9.86 0.22
 -1 1 -6 9.98 0.23
 1 1 6 10.11 0.43
 1 1 6 9.82 0.18
 -1 1 -6 10 0.25
 -1 1 -6 9.8 0.18
 1 1 6 10.07 0.23
 -2 -1 -6 1.35 0.19
 -2 -1 -6 1.12 0.06
 2 -1 6 1.2 0.1
 2 -1 6 1.14 0.05
 2 -1 6 1.02 0.07
 -2 1 -6 1.13 0.07
 2 1 6 1.19 0.17
 2 1 6 1.21 0.1
 2 1 6 1.09 0.18
 -2 1 -6 1.04 0.07
 -2 1 -6 1.15 0.07
 2 1 6 1.17 0.05
 3 -1 6 -0.05 0.06
 -3 -1 -6 -0.03 0.04
 -3 -1 -6 0.01 0.03
 3 -1 6 -0.02 0.03
 3 -1 6 -0.02 0.02
 -3 1 -6 -0.05 0.03
 -3 1 -6 0.01 0.23
 3 1 6 -0.02 0.02
 3 1 6 -0.07 0.03
 3 1 6 -0.03 0.04
 -3 1 -6 0 0.03
 3 1 6 -0.03 0.04
 -4 -1 -6 10.95 0.93
 -4 -1 -6 10.76 0.26
 4 -1 6 11.24 0.21
 4 -1 6 11.11 0.26
 4 1 6 11.07 0.26
 -4 1 -6 11.36 0.26
 4 1 6 11.3 0.2
 -4 1 -6 11.65 0.31
 -4 1 -6 10.99 0.27
 4 1 6 11.2 0.21
 4 1 6 11.43 0.44
 5 -1 6 3.25 0.13
 -5 -1 -6 3.45 0.13
 5 -1 6 3.34 0.08
 5 1 6 3.41 0.07
 -5 1 -6 3.68 0.13
 5 1 6 3.41 0.13
 -5 1 -6 3.06 0.13
 6 -1 6 0.16 0.02
 -6 -1 -6 0.1 0.04
 6 -1 6 0.13 0.05
 -6 1 -6 0.13 0.05
 -6 1 -6 0.17 0.06
 6 1 6 0.13 0.05
 -7 -1 -6 3.12 0.14
 7 -1 6 2.76 0.14
 7 1 6 2.89 0.14
 -7 1 -6 2.86 0.14
 -7 1 -6 3.1 0.14
 8 -1 6 0.12 0.06
 -8 -1 -6 -0.1 0.05
 -8 1 -6 -0.04 0.06
 -8 1 -6 -0.08 0.05
 8 1 6 0.04 0.06
 -9 -1 -6 0.95 0.11
 9 -1 6 0.74 0.1
 -9 1 -6 0.94 0.12
 9 1 6 1.15 0.11
 -9 1 -6 0.86 0.12
 10 -1 6 0.15 0.08
 -10 1 -6 0.13 0.08
 10 1 6 0.09 0.07
 -10 1 -6 0.08 0.07
 12 -2 -6 3.02 0.2
 -12 2 6 3.13 0.17
 11 -2 -6 5.09 0.77
 -11 2 6 5.27 0.2
 11 2 -6 4.85 0.41
 -11 2 6 4.81 0.24
 10 -2 -6 2.65 0.16
 -10 2 6 2.77 0.1
 10 2 -6 2.7 0.14
 -10 2 6 2.9 0.15
 -9 -2 6 0.42 0.1
 9 -2 -6 0.31 0.1
 -9 2 6 0.33 0.06
 -9 2 6 0.44 0.11
 8 -2 -6 0.02 0.07
 -8 -2 6 0 0.04
 -8 2 6 0 0.04
 -8 2 6 0.03 0.04
 -8 2 6 0.02 0.08
 7 -2 -6 6.71 0.23
 -7 -2 6 7.25 0.36
 -7 2 6 7.3 0.15
 -7 2 6 7.48 0.2
 -7 2 6 7.47 0.26
 7 2 -6 7.6 0.5
 -6 -2 6 3.28 0.1
 -6 -2 6 3.33 0.61
 6 -2 -6 3.18 0.16
 -6 -2 6 3.36 0.1
 6 -2 -6 3.35 0.37
 6 2 -6 3.13 0.42
 -6 2 6 3.25 0.14
 -6 2 6 3.34 0.12
 -6 2 6 2.89 0.51
 -5 -2 6 8.05 0.17
 5 -2 -6 7.76 0.22
 -5 -2 6 7.93 0.18
 -5 -2 6 7.93 0.42
 5 -2 -6 7.95 0.24
 5 -2 -6 7.91 0.23
 5 2 -6 7.89 0.45
 -5 2 6 7.57 0.19
 5 2 -6 7.88 0.19
 -5 2 6 7.42 0.14
 -5 2 6 8.13 0.59
 -5 2 6 8 0.19
 -4 -2 6 5.43 0.64
 -4 -2 6 5.58 0.15
 4 -2 -6 5.37 0.17
 4 -2 -6 5.72 0.13
 4 -2 -6 5.53 0.1
 -4 2 6 5.52 0.25
 -4 2 6 5.52 0.68
 4 2 -6 5.4 0.18
 -4 2 6 5.43 0.15
 -4 2 6 5.17 0.14
 -4 2 6 5.22 0.12
 4 2 -6 5.49 0.14
 3 -2 -6 31.96 0.61
 3 -2 -6 31.39 0.44
 -3 -2 6 32.62 1.3
 3 -2 -6 31.98 0.34
 -3 -2 6 31.98 0.45
 -3 2 6 32.7 0.37
 -3 2 6 31.56 0.58
 -3 2 6 32.78 0.59
 3 2 -6 31.6 0.6
 -3 2 6 31.43 0.45
 -3 2 6 32.5 0.54
 3 2 -6 31.35 0.4
 3 2 -6 30.81 0.46
 -2 -2 6 2.93 0.35
 2 -2 -6 3.32 0.08
 2 -2 -6 3.42 0.11
 -2 -2 6 3.17 0.12
 2 -2 -6 3.46 0.18
 2 -2 -6 3.2 0.12
 2 -2 -6 3.26 0.1
 -2 2 6 3.53 0.1
 -2 2 6 3.42 0.1
 2 2 -6 3.39 0.1
 -2 2 6 3.16 0.13
 -2 2 6 3.29 0.2
 -2 2 6 3.19 0.22
 2 2 -6 3.37 0.12
 2 2 -6 3.35 0.12
 1 -2 -6 3 0.11
 -1 -2 6 3.01 0.13
 -1 -2 6 2.95 0.09
 1 -2 -6 2.95 0.35
 1 -2 -6 2.86 0.07
 1 -2 -6 2.93 0.09
 1 -2 -6 3.06 0.1
 -1 2 6 2.83 0.09
 1 2 -6 2.89 0.11
 1 2 -6 2.99 0.09
 1 2 -6 3.04 0.09
 -1 2 6 2.95 0.09
 -1 2 6 2.97 0.13
 -1 2 6 2.77 0.24
 1 2 -6 2.65 0.39
 -1 2 6 3.01 0.09
 0 -2 6 25.79 1.2
 0 -2 -6 25.08 0.38
 0 -2 -6 25.28 0.49
 0 -2 -6 25.52 0.48
 0 -2 6 25.95 0.44
 0 -2 -6 25.3 0.45
 0 -2 6 25.69 0.47
 0 -2 -6 24.76 0.43
 0 -2 6 25.11 0.35
 0 2 -6 24.83 0.84
 0 2 -6 25.44 0.84
 0 2 -6 25.57 0.49
 0 2 6 26.01 0.48
 0 2 6 24.77 0.58
 0 2 -6 25.88 0.45
 0 2 6 25.64 0.45
 0 2 6 25.63 0.39
 0 2 6 25.12 0.4
 -1 -2 -6 1.46 0.05
 -1 -2 -6 1.24 0.23
 1 -2 6 1.46 0.05
 -1 -2 -6 1.45 0.07
 1 -2 6 1.63 0.44
 1 -2 6 1.42 0.07
 -1 -2 -6 1.44 0.08
 -1 2 -6 1.28 0.07
 -1 2 -6 1.37 0.06
 -1 2 -6 1.4 0.06
 1 2 6 1.44 0.05
 1 2 6 1.45 0.08
 -1 2 -6 1.35 0.09
 1 2 6 1.4 0.1
 1 2 6 1.36 0.25
 -1 2 -6 1.19 0.1
 2 -2 6 24.58 0.48
 2 -2 6 24.96 1.03
 -2 -2 -6 24.81 0.49
 2 -2 6 25.86 0.47
 2 -2 6 25.4 0.43
 -2 2 -6 24.61 0.45
 2 2 6 24.23 0.48
 2 2 6 25.14 0.43
 2 2 6 25.28 0.38
 2 2 6 25.17 0.39
 -2 2 -6 24.4 0.48
 2 2 6 25.79 0.43
 2 2 6 25.28 0.35
 -2 2 -6 25.21 0.5
 3 -2 6 55.65 0.6
 3 -2 6 54.84 0.91
 3 -2 6 53.24 0.99
 -3 -2 -6 55.48 2.11
 3 -2 6 56.53 0.58
 -3 -2 -6 55.76 1.01
 3 2 6 56.95 0.92
 -3 2 -6 54.62 2.04
 -3 2 -6 53.1 1.02
 -3 2 -6 52.14 0.99
 3 2 6 55.39 0.58
 3 2 6 55.09 1
 3 2 6 54.85 0.91
 4 -2 6 1.47 0.05
 4 -2 6 1.59 0.09
 -4 -2 -6 1.47 0.08
 4 -2 6 1.63 0.15
 -4 -2 -6 1.52 0.52
 4 2 6 1.56 0.08
 -4 2 -6 1.57 0.09
 -4 2 -6 1.62 0.09
 -4 2 -6 1.47 0.09
 4 2 6 1.52 0.05
 4 2 6 1.54 0.09
 -5 -2 -6 0.21 0.05
 5 -2 6 0.19 0.05
 5 -2 6 0.24 0.03
 5 2 6 0.19 0.05
 -5 2 -6 0.21 0.05
 -5 2 -6 0.18 0.05
 5 2 6 0.22 0.03
 -6 -2 -6 0.54 0.07
 6 -2 6 0.57 0.04
 6 -2 6 0.42 0.06
 -6 2 -6 0.57 0.08
 6 2 6 0.49 0.07
 -6 2 -6 0.48 0.07
 -7 -2 -6 -0.1 0.04
 7 -2 6 0.04 0.05
 7 2 6 -0.01 0.04
 -7 2 -6 0.05 0.05
 -7 2 -6 0.01 0.05
 8 -2 6 0.05 0.06
 -8 2 -6 -0.03 0.06
 -8 2 -6 -0.03 0.06
 8 2 6 0.08 0.06
 9 -2 6 0.2 0.08
 -9 2 -6 0.06 0.07
 -9 2 -6 -0.01 0.06
 9 2 6 -0.04 0.06
 10 -2 6 1.68 0.15
 -10 2 -6 1.49 0.15
 10 2 6 1.37 0.14
 -10 2 -6 1.75 0.15
 12 -3 -6 3.01 0.19
 -12 3 6 2.9 0.17
 11 -3 -6 0.52 0.49
 -11 3 6 0.52 0.07
 -11 3 6 0.31 0.11
 11 3 -6 0.46 0.08
 -10 -3 6 8.97 0.26
 10 -3 -6 9.32 0.2
 10 3 -6 8.98 0.26
 -10 3 6 8.55 0.18
 -10 3 6 8.72 0.27
 9 -3 -6 3.83 0.8
 -9 -3 6 4.17 0.17
 -9 3 6 4.26 0.17
 -9 3 6 3.89 0.31
 9 3 -6 3.88 0.16
 8 -3 -6 2.54 0.11
 -8 -3 6 2.72 0.11
 -8 3 6 2.54 0.12
 8 3 -6 2.74 0.33
 -8 3 6 2.68 0.06
 7 -3 -6 18.62 0.32
 -7 -3 6 19.26 0.34
 -7 3 6 19.45 0.42
 -7 3 6 19.87 0.43
 -7 3 6 19.15 0.34
 7 3 -6 19.63 0.41
 7 3 -6 18.9 0.43
 7 3 -6 19.63 0.51
 -6 -3 6 0.01 0.15
 6 -3 -6 -0.05 0.17
 -6 3 6 0 0.07
 -6 3 6 -0.02 0.03
 -6 3 6 0.04 0.04
 6 3 -6 0.06 0.03
 6 3 -6 0.02 0.2
 6 3 -6 0.01 0.04
 -6 3 6 0.07 0.04
 -5 -3 6 21.55 0.35
 5 -3 -6 20.57 0.86
 -5 -3 6 22.51 0.63
 5 3 -6 22.02 0.43
 5 3 -6 20.94 0.52
 -5 3 6 21.27 0.41
 -5 3 6 21.28 0.43
 -5 3 6 21.64 0.43
 5 3 -6 22.08 1.33
 -5 3 6 21.21 0.36
 4 -3 -6 1.1 0.09
 -4 -3 6 0.91 0.26
 -4 -3 6 1.01 0.08
 -4 3 6 1.13 0.08
 -4 3 6 1.07 0.07
 4 3 -6 1.09 0.11
 -4 3 6 1.07 0.07
 -4 3 6 0.94 0.32
 4 3 -6 1.08 0.06
 4 3 -6 1.01 0.11
 -3 -3 6 1.2 0.09
 -3 -3 6 1.15 0.1
 3 -3 -6 1.16 0.07
 3 -3 -6 1.24 0.05
 3 -3 -6 1.2 0.07
 -3 3 6 1.23 0.07
 -3 3 6 1.22 0.19
 -3 3 6 1.01 0.25
 3 3 -6 1.18 0.07
 3 3 -6 1.24 0.06
 3 3 -6 1.22 0.09
 -3 3 6 1.04 0.21
 2 -3 -6 31.18 0.39
 -2 -3 6 31.84 0.43
 2 -3 -6 32.22 0.61
 2 -3 -6 32.08 0.54
 2 -3 -6 31.77 0.54
 2 -3 -6 32.73 0.48
 -2 -3 6 32.36 0.89
 2 -3 -6 31.16 0.46
 -2 3 6 31.45 0.59
 -2 3 6 31.86 0.57
 2 3 -6 31.42 0.57
 -2 3 6 31.91 0.38
 -2 3 6 31 0.72
 2 3 -6 30.93 0.6
 2 3 -6 32.64 1.27
 -2 3 6 32.15 1.12
 2 3 -6 32.25 0.6
 1 -3 -6 2.91 0.07
 -1 -3 6 2.94 0.13
 1 -3 -6 2.84 0.08
 1 -3 -6 2.59 0.19
 -1 -3 6 2.53 0.44
 1 -3 -6 3.14 0.23
 1 -3 -6 2.95 0.1
 -1 3 6 2.52 0.26
 1 3 -6 2.8 0.11
 1 3 -6 2.74 0.42
 -1 3 6 2.85 0.09
 1 3 -6 2.79 0.09
 -1 3 6 2.92 0.2
 1 3 -6 2.83 0.09
 -1 3 6 2.92 0.08
 0 -3 6 5.42 0.12
 0 -3 6 5.49 0.25
 0 -3 -6 5.06 0.12
 0 -3 -6 5.4 0.12
 0 -3 -6 5.22 0.14
 0 -3 6 4.99 0.17
 0 -3 -6 5.31 0.14
 0 -3 -6 5.45 0.13
 0 3 -6 5.25 0.12
 0 3 -6 5.01 0.12
 0 3 6 5.42 0.14
 0 3 6 5.13 0.13
 0 3 -6 5.26 0.14
 0 3 -6 5.37 0.18
 0 3 6 5.29 0.11
 0 3 -6 5.18 0.29
 0 3 6 5.45 0.27
 0 3 6 5.16 0.53
 1 -3 6 1.02 0.1
 1 -3 6 1.21 0.24
 -1 -3 -6 1.08 0.06
 -1 -3 -6 1 0.26
 1 -3 6 1.21 0.06
 -1 -3 -6 1.1 0.05
 1 -3 6 1.08 0.05
 1 3 6 1.12 0.17
 1 3 6 0.97 0.07
 -1 3 -6 0.99 0.06
 -1 3 -6 1.15 0.07
 -1 3 -6 1.09 0.06
 1 3 6 1.14 0.07
 -1 3 -6 1.27 0.06
 1 3 6 1.02 0.07
 1 3 6 1.18 0.05
 2 -3 6 -0.02 0.04
 -2 -3 -6 -0.01 0.08
 2 -3 6 0.02 0.34
 2 -3 6 -0.05 0.07
 2 -3 6 0 0.03
 -2 -3 -6 0.05 0.03
 -2 -3 -6 -0.04 0.04
 2 -3 6 0.11 0.03
 -2 3 -6 0.01 0.02
 -2 3 -6 -0.03 0.02
 -2 3 -6 0 0.03
 -2 3 -6 0.01 0.15
 2 3 6 -0.02 0.03
 2 3 6 -0.09 0.22
 -2 3 -6 0.01 0.03
 2 3 6 0.02 0.02
 2 3 6 0.03 0.04
 2 3 6 0 0.07
 3 -3 6 0.82 0.05
 3 -3 6 0.84 0.05
 -3 -3 -6 0.75 0.06
 3 -3 6 0.79 0.07
 -3 -3 -6 0.85 0.06
 3 3 6 0.77 0.27
 -3 3 -6 0.81 0.07
 -3 3 -6 0.76 0.07
 -3 3 -6 0.79 0.09
 -3 3 -6 0.84 0.04
 3 3 6 0.92 0.04
 3 3 6 0.83 0.04
 -3 3 -6 0.78 0.38
 3 3 6 0.86 0.07
 4 -3 6 0.08 0.16
 4 -3 6 0.05 0.02
 4 -3 6 0.07 0.04
 -4 -3 -6 0.01 0.03
 -4 -3 -6 0.05 0.06
 -4 3 -6 0.12 0.04
 4 3 6 0.05 0.02
 4 3 6 0.08 0.04
 -4 3 -6 0.05 0.05
 -4 3 -6 0.1 0.04
 4 3 6 0.08 0.04
 5 -3 6 5.62 0.18
 -5 -3 -6 5.76 0.17
 5 -3 6 6.01 0.13
 5 3 6 5.52 0.18
 -5 3 -6 5.68 0.19
 5 3 6 5.78 0.12
 -5 3 -6 5.8 0.18
 -6 -3 -6 0.05 0.04
 6 -3 6 0.11 0.05
 6 -3 6 0.11 0.03
 -6 3 -6 0.13 0.06
 -6 3 -6 0.07 0.05
 6 3 6 0.12 0.05
 7 -3 6 0.11 0.03
 7 -3 6 0.16 0.06
 -7 3 -6 0.07 0.06
 7 3 6 0.15 0.06
 -7 3 -6 0 0.06
 8 -3 6 0.77 0.11
 -8 3 -6 0.84 0.1
 -8 3 -6 0.8 0.1
 8 3 6 0.7 0.1
 9 -3 6 0.06 0.06
 -9 3 -6 -0.02 0.06
 9 3 6 0.02 0.06
 -9 3 -6 0 0.07
 10 -3 6 1.54 0.15
 10 3 6 1.6 0.14
 -10 3 -6 1.75 0.16
 -10 3 -6 2 0.16
 11 -4 -6 0.94 0.32
 -11 4 6 0.72 0.1
 11 4 -6 0.72 0.09
 -11 4 6 0.94 0.12
 -10 -4 6 0.91 0.13
 10 -4 -6 0.83 0.12
 -10 4 6 0.59 0.09
 10 4 -6 0.93 0.11
 -10 4 6 0.86 0.07
 -9 -4 6 2.58 0.12
 9 -4 -6 2.46 0.63
 9 4 -6 2.41 0.13
 -9 4 6 2.63 0.18
 -9 4 6 2.56 0.14
 -8 -4 6 2.86 0.38
 8 -4 -6 2.6 0.37
 8 4 -6 2.87 0.14
 -8 4 6 2.7 0.11
 -8 4 6 2.95 0.13
 7 -4 -6 6.79 0.23
 -7 -4 6 7.05 0.19
 -7 4 6 6.98 0.21
 7 4 -6 7.14 0.21
 -7 4 6 6.89 0.11
 -7 4 6 7.29 0.21
 -7 4 6 7.19 0.27
 -6 -4 6 5.73 0.17
 6 -4 -6 5.87 0.15
 6 4 -6 6.2 0.16
 -6 4 6 6.15 0.23
 -6 4 6 5.45 0.19
 6 4 -6 5.75 0.17
 6 4 -6 5.8 0.24
 -6 4 6 5.88 0.18
 -6 4 6 5.61 0.17
 -5 -4 6 0.5 0.07
 5 -4 -6 0.55 0.06
 5 -4 -6 0.58 0.03
 -5 4 6 0.59 0.07
 5 4 -6 0.53 0.06
 -5 4 6 0.7 0.07
 5 4 -6 0.62 0.31
 -5 4 6 0.49 0.32
 -5 4 6 0.65 0.08
 5 4 -6 0.72 0.05
 4 -4 -6 0.21 0.19
 -4 -4 6 0.25 0.31
 -4 -4 6 0.27 0.06
 4 -4 -6 0.17 0.02
 -4 4 6 0.22 0.06
 4 4 -6 0.33 0.04
 -4 4 6 0.25 0.05
 4 4 -6 0.26 0.14
 4 4 -6 0.24 0.04
 -4 4 6 0.18 0.04
 -4 4 6 0.23 0.15
 3 -4 -6 7.75 0.15
 -3 -4 6 7.19 0.85
 3 -4 -6 6.72 0.64
 -3 -4 6 7.72 0.21
 3 -4 -6 7.66 0.5
 -3 4 6 7.59 0.39
 3 4 -6 7.31 0.18
 -3 4 6 7.14 0.18
 3 4 -6 7.23 0.26
 -3 4 6 7.23 0.18
 3 4 -6 7.59 0.17
 -3 4 6 7.57 0.19
 -2 -4 6 5.64 0.18
 -2 -4 6 5.05 0.53
 2 -4 -6 5.73 0.18
 2 -4 -6 5.68 0.17
 2 -4 -6 5.74 0.15
 2 -4 -6 5.89 0.13
 2 4 -6 5.55 0.15
 -2 4 6 5.65 0.18
 -2 4 6 5.68 0.31
 -2 4 6 5.75 0.15
 -2 4 6 5.67 0.15
 2 4 -6 5.69 0.15
 -2 4 6 5.78 0.19
 2 4 -6 5.77 0.14
 -1 -4 6 16.4 0.5
 1 -4 -6 16.86 0.33
 1 -4 -6 16.73 0.34
 1 -4 -6 16.28 0.28
 -1 -4 6 17.11 0.3
 -1 -4 6 16.06 0.32
 1 -4 -6 16.78 0.3
 1 -4 -6 16.48 0.3
 -1 4 6 16.91 0.67
 1 4 -6 16.57 0.35
 1 4 -6 16.82 0.34
 1 4 -6 16.05 0.42
 -1 4 6 16.7 0.33
 -1 4 6 16.13 0.53
 -1 4 6 16.28 0.93
 -1 4 6 16.87 0.34
 -1 4 6 16.33 0.34
 0 -4 6 19.83 0.38
 0 -4 -6 20.51 0.4
 0 -4 6 20.29 0.38
 0 -4 -6 19.6 0.37
 0 -4 -6 20.34 0.3
 0 -4 -6 20.4 0.36
 0 -4 -6 20.48 0.35
 0 -4 6 20.79 0.36
 0 -4 6 20.77 0.38
 0 4 -6 20.55 0.38
 0 4 6 20.44 0.38
 0 4 -6 20.18 0.39
 0 4 6 19.75 0.32
 0 4 -6 19.93 0.4
 0 4 6 19.35 0.4
 0 4 6 20.06 0.42
 0 4 6 20.41 0.41
 0 4 -6 19.54 0.37
 0 4 6 20.14 0.38
 1 -4 6 3.54 0.09
 -1 -4 -6 3.46 0.16
 1 -4 6 3.27 0.09
 1 -4 6 3.33 0.15
 -1 -4 -6 3.37 0.1
 -1 -4 -6 3.45 0.15
 1 4 6 3.43 0.1
 1 4 6 3.42 0.15
 1 4 6 3.47 0.25
 -1 4 -6 3.45 0.1
 -1 4 -6 3.38 0.1
 1 4 6 3.38 0.11
 1 4 6 3.43 0.1
 1 4 6 3.61 0.13
 -1 4 -6 3.58 0.24
 -1 4 -6 3.34 0.11
 2 -4 6 0.34 0.07
 -2 -4 -6 0.26 0.03
 2 -4 6 0.31 0.04
 2 -4 6 0.23 0.17
 -2 -4 -6 0.22 0.06
 2 -4 6 0.3 0.25
 -2 -4 -6 0.24 0.04
 2 4 6 0.27 0.04
 -2 4 -6 0.3 0.05
 2 4 6 0.35 0.04
 2 4 6 0.3 0.05
 -2 4 -6 0.29 0.04
 2 4 6 0.29 0.19
 -2 4 -6 0.29 0.04
 2 4 6 0.21 0.04
 2 4 6 0.34 0.04
 -2 4 -6 0.27 0.04
 -2 4 -6 0.29 0.07
 3 -4 6 8.23 0.17
 3 -4 6 8.21 0.23
 -3 -4 -6 7.63 0.19
 -3 -4 -6 8.59 1.06
 3 4 6 8.01 0.6
 -3 4 -6 7.84 0.21
 -3 4 -6 8.13 0.17
 3 4 6 8.02 0.15
 -3 4 -6 7.94 0.32
 3 4 6 8.2 0.23
 -3 4 -6 8.1 0.2
 -3 4 -6 8.18 0.26
 3 4 6 8.19 0.2
 4 -4 6 2.18 0.07
 -4 -4 -6 2.09 0.09
 4 -4 6 2.29 0.2
 -4 4 -6 2.21 0.12
 4 4 6 2.02 0.1
 -4 4 -6 2.18 0.11
 -4 4 -6 1.97 0.24
 4 4 6 2.09 0.12
 5 -4 6 9.97 0.2
 5 4 6 10.16 0.19
 -5 4 -6 9.72 0.26
 5 4 6 9.65 0.25
 -5 4 -6 9.81 0.27
 6 -4 6 8.33 0.18
 6 4 6 7.76 0.23
 6 4 6 8.27 0.16
 -6 4 -6 7.82 0.24
 -6 4 -6 8.24 0.25
 7 -4 6 3.69 0.17
 7 -4 6 3.75 0.11
 -7 4 -6 3.87 0.17
 -7 4 -6 3.8 0.17
 7 4 6 3.75 0.16
 8 -4 6 0.31 0.08
 8 -4 6 0.31 0.04
 -8 4 -6 0.19 0.08
 8 4 6 0.32 0.07
 -8 4 -6 0.16 0.07
 9 -4 6 7.13 0.26
 -9 4 -6 7.23 0.26
 -9 4 -6 7.66 0.27
 9 4 6 7.66 0.25
 10 -4 6 0.25 0.09
 10 4 6 0.14 0.08
 -10 4 -6 0.19 0.09
 -10 4 -6 0.11 0.09
 -11 -5 6 3.83 0.28
 11 -5 -6 3.51 1
 -11 5 6 3.52 0.19
 11 5 -6 3.49 0.18
 10 -5 -6 2.26 0.22
 -10 -5 6 2.26 0.12
 10 5 -6 2.07 0.14
 -10 5 6 2.01 0.14
 -10 5 6 1.99 0.29
 -9 -5 6 2.51 0.18
 9 -5 -6 2.57 0.13
 -9 5 6 2.44 0.13
 9 5 -6 2.2 0.14
 -8 -5 6 7.94 0.39
 8 -5 -6 8.05 1.15
 -8 5 6 7.37 0.33
 -8 5 6 7.9 0.23
 -8 5 6 7.9 0.24
 8 5 -6 7.72 0.23
 7 -5 -6 2.26 0.46
 7 -5 -6 2.7 0.07
 -7 -5 6 2.7 0.14
 -7 5 6 2.52 0.3
 7 5 -6 2.5 0.13
 -7 5 6 2.55 0.13
 -7 5 6 2.73 0.13
 6 -5 -6 0.33 0.36
 -6 -5 6 0.36 0.24
 6 -5 -6 0.44 0.05
 -6 5 6 0.4 0.06
 -6 5 6 0.39 0.07
 -6 5 6 0.54 0.25
 -6 5 6 0.36 0.06
 6 5 -6 0.28 0.05
 5 -5 -6 6.24 0.14
 5 -5 -6 5.92 0.12
 -5 -5 6 6.17 0.15
 5 5 -6 6.44 0.18
 -5 5 6 6.12 0.42
 -5 5 6 6.56 0.18
 -5 5 6 6.55 0.5
 5 5 -6 6.28 0.24
 -5 5 6 6.45 0.21
 -4 -5 6 0.03 0.04
 4 -5 -6 0.01 0.02
 4 -5 -6 0.02 0.16
 4 5 -6 -0.02 0.04
 4 5 -6 -0.04 0.22
 -4 5 6 0 0.03
 -4 5 6 0.03 0.17
 -4 5 6 -0.02 0.04
 4 5 -6 -0.02 0.02
 -4 5 6 -0.02 0.05
 3 -5 -6 2.04 0.07
 -3 -5 6 2.14 0.22
 3 5 -6 2.16 0.08
 -3 5 6 2.04 0.09
 -3 5 6 2.16 0.08
 -3 5 6 2 0.1
 3 5 -6 2.1 0.09
 3 5 -6 2.19 0.08
 -3 5 6 2.11 0.13
 -2 -5 6 5.58 0.19
 2 -5 -6 5.61 0.2
 2 -5 -6 5.56 0.13
 2 -5 -6 5.79 0.33
 2 -5 -6 5.54 0.18
 -2 5 6 5.58 0.37
 2 5 -6 5.8 0.14
 -2 5 6 5.46 0.2
 2 5 -6 5.86 0.18
 2 5 -6 5.36 0.17
 -2 5 6 5.64 0.16
 -2 5 6 5.54 0.18
 -2 5 6 5.53 0.13
 -2 5 6 5.36 0.15
 -1 -5 6 1.72 0.06
 1 -5 -6 1.69 0.08
 1 -5 -6 1.63 0.1
 -1 -5 6 1.7 0.45
 -1 -5 6 1.61 0.12
 1 -5 -6 1.63 0.06
 1 -5 -6 1.68 0.09
 -1 5 6 1.56 0.08
 -1 5 6 1.64 0.26
 -1 5 6 1.83 0.08
 1 5 -6 1.69 0.11
 1 5 -6 1.73 0.07
 -1 5 6 1.72 0.13
 -1 5 6 1.67 0.29
 1 5 -6 1.61 0.08
 0 -5 -6 13.37 0.29
 0 -5 -6 13.87 0.25
 0 -5 6 13.71 0.27
 0 -5 -6 13.1 0.18
 0 -5 6 13.27 0.98
 0 -5 6 13.64 0.26
 0 -5 -6 13.79 0.29
 0 -5 -6 13.64 0.23
 0 5 6 13.7 0.31
 0 5 6 12.87 0.4
 0 5 6 13.49 0.29
 0 5 -6 13.65 0.23
 0 5 6 13.57 0.34
 0 5 6 13.69 0.3
 0 5 6 13.77 0.18
 0 5 -6 13.31 0.29
 0 5 -6 13.45 0.28
 0 5 -6 14.01 0.27
 -1 -5 -6 10.56 0.23
 1 -5 6 10.42 0.21
 -1 -5 -6 10.45 0.45
 -1 -5 -6 10.51 0.28
 -1 -5 -6 10.66 0.28
 1 -5 6 9.89 0.27
 -1 5 -6 10.7 0.44
 -1 5 -6 10.18 0.24
 -1 5 -6 10.33 0.22
 1 5 6 10.23 0.49
 -1 5 -6 10.28 0.22
 1 5 6 10.5 0.24
 1 5 6 10.46 0.49
 1 5 6 10.28 0.27
 1 5 6 10.38 0.75
 1 5 6 10.6 0.23
 2 -5 6 0.48 0.25
 -2 -5 -6 0.51 0.08
 -2 -5 -6 0.51 0.04
 -2 -5 -6 0.63 0.05
 -2 -5 -6 0.53 0.09
 2 -5 6 0.54 0.05
 2 5 6 0.43 0.15
 -2 5 -6 0.61 0.06
 2 5 6 0.51 0.06
 2 5 6 0.42 0.23
 -2 5 -6 0.57 0.06
 -2 5 -6 0.61 0.05
 2 5 6 0.55 0.11
 -2 5 -6 0.59 0.07
 -2 5 -6 0.71 0.1
 2 5 6 0.46 0.25
 3 -5 6 4.48 0.12
 -3 -5 -6 4.76 0.13
 3 -5 6 4.71 0.23
 -3 -5 -6 4.45 0.17
 3 5 6 4.45 0.14
 -3 5 -6 4.56 0.14
 3 5 6 4.65 0.29
 -3 5 -6 4.67 0.13
 3 5 6 4.47 0.45
 -3 5 -6 4.66 0.37
 -3 5 -6 4.44 0.15
 3 5 6 4.71 0.34
 4 -5 6 0.21 0.06
 4 -5 6 0.2 0.03
 4 5 6 0.2 0.07
 -4 5 -6 0.19 0.05
 -4 5 -6 0.22 0.06
 4 5 6 0.18 0.05
 5 -5 6 5.2 0.13
 -5 5 -6 5.37 0.18
 -5 5 -6 5.11 0.19
 5 5 6 5.08 0.17
 6 -5 6 0.71 0.06
 -6 5 -6 0.71 0.1
 -6 5 -6 0.91 0.1
 6 5 6 0.82 0.09
 7 -5 6 0.51 0.06
 -7 -5 -6 0.53 0.1
 7 5 6 0.5 0.07
 -7 5 -6 0.55 0.09
 -7 5 -6 0.72 0.1
 8 -5 6 0.03 0.03
 -8 -5 -6 0 0.07
 -8 5 -6 -0.04 0.06
 -8 5 -6 -0.04 0.06
 8 5 6 -0.09 0.05
 9 -5 6 0.71 0.07
 -9 -5 -6 0.82 0.43
 9 -5 6 0.81 0.11
 -9 5 -6 0.63 0.28
 -9 5 -6 0.87 0.13
 9 5 6 0.64 0.09
 11 6 -6 4.89 0.21
 -11 6 6 4.58 0.22
 10 -6 -6 11.37 0.4
 -10 -6 6 12.15 0.6
 -10 6 6 11.83 0.34
 10 6 -6 12.22 0.33
 -10 6 6 11.98 0.34
 -9 -6 6 9.44 0.38
 9 -6 -6 9.09 1.25
 9 6 -6 9.02 0.27
 -9 6 6 9.38 0.28
 -9 6 6 9.39 0.28
 -9 6 6 9.47 0.2
 8 -6 -6 0.17 0.03
 -8 -6 6 0.17 0.08
 8 -6 -6 0.3 0.37
 -8 6 6 0.26 0.14
 -8 6 6 0.19 0.06
 8 6 -6 0.31 0.07
 -8 6 6 0.27 0.07
 7 -6 -6 4.92 0.62
 -7 -6 6 5.73 0.24
 7 -6 -6 6.04 0.14
 -7 6 6 5.95 0.27
 -7 6 6 6.15 0.2
 -7 6 6 6.58 0.96
 7 6 -6 5.33 0.19
 -6 -6 6 0.06 0.11
 6 -6 -6 0.05 0.24
 6 -6 -6 0.02 0.02
 -6 6 6 0.02 0.04
 -6 6 6 -0.01 0.04
 6 6 -6 0 0.04
 -6 6 6 -0.02 0.16
 -6 6 6 -0.07 0.06
 -5 -6 6 13.15 0.31
 5 -6 -6 12.94 0.33
 5 -6 -6 13.43 0.26
 -5 6 6 13.04 0.16
 -5 6 6 13.33 0.31
 -5 6 6 13.09 0.31
 5 6 -6 13.62 0.31
 -5 6 6 13.37 1.36
 4 -6 -6 0.75 0.1
 -4 -6 6 0.5 0.08
 4 -6 -6 0.65 0.05
 -4 6 6 0.64 0.4
 -4 6 6 0.65 0.07
 -4 6 6 0.57 0.07
 4 6 -6 0.56 0.07
 -4 6 6 0.5 0.06
 3 -6 -6 15.54 0.29
 3 -6 -6 14.79 0.98
 -3 -6 6 14.99 0.34
 3 6 -6 15.71 0.31
 3 6 -6 15.3 0.33
 3 6 -6 15.17 0.35
 -3 6 6 15.17 0.35
 -3 6 6 14.95 0.35
 -3 6 6 15.18 0.34
 2 -6 -6 5.39 0.13
 2 -6 -6 5.82 0.16
 2 -6 -6 5.51 0.19
 2 -6 -6 6.22 0.88
 -2 -6 6 5.58 0.21
 -2 6 6 5.48 0.16
 -2 6 6 5.41 0.2
 -2 6 6 5.85 0.34
 2 6 -6 5.32 0.16
 -2 6 6 5.45 0.16
 -2 6 6 5.61 0.21
 2 6 -6 6.09 0.14
 2 6 -6 5.45 0.12
 -2 6 6 5.78 0.37
 1 -6 -6 23.04 0.99
 1 -6 -6 23.57 0.46
 -1 -6 6 23.39 1.07
 -1 -6 6 24.05 0.41
 1 -6 -6 23.9 1.32
 1 -6 -6 23.57 0.42
 -1 6 6 23.09 0.46
 1 6 -6 23.69 0.46
 1 6 -6 23.19 0.49
 -1 6 6 23.6 0.65
 1 6 -6 23.3 0.55
 -1 6 6 23.26 1.24
 -1 6 6 22.96 0.47
 -1 6 6 23.44 0.9
 -1 6 6 23.38 0.31
 0 -6 6 11.99 0.31
 0 -6 -6 12.07 0.25
 0 -6 -6 12.25 0.23
 0 -6 6 12.17 0.24
 0 -6 -6 12.94 0.18
 0 -6 -6 12.4 0.26
 0 6 6 12.12 0.27
 0 6 6 12.42 0.38
 0 6 -6 12.32 0.27
 0 6 -6 11.81 0.26
 0 6 -6 11.88 0.78
 0 6 6 12.2 0.41
 0 6 6 11.66 0.58
 0 6 6 11.78 0.28
 0 6 -6 12.1 0.25
 0 6 6 12.2 0.3
 1 -6 6 21.05 0.39
 -1 -6 -6 21.59 0.26
 -1 -6 -6 20.77 0.34
 1 -6 6 21.13 1.22
 -1 -6 -6 21.32 0.41
 1 6 6 20.35 0.41
 -1 6 -6 21.3 0.41
 -1 6 -6 21.13 0.44
 -1 6 -6 21.1 0.44
 1 6 6 21.23 0.44
 1 6 6 21.62 0.58
 1 6 6 21.35 1.24
 -1 6 -6 21.19 0.41
 1 6 6 20.91 0.43
 2 -6 6 2.04 0.46
 2 -6 6 1.97 0.08
 -2 -6 -6 2.18 0.09
 -2 -6 -6 1.8 0.12
 2 6 6 2.34 0.33
 2 6 6 2.17 0.09
 -2 6 -6 1.92 0.1
 -2 6 -6 1.98 0.09
 2 6 6 2 0.34
 -2 6 -6 2.09 0.09
 -2 6 -6 2.29 0.24
 -2 6 -6 2.15 0.11
 2 6 6 1.9 0.1
 -3 -6 -6 4.76 0.09
 3 -6 6 4.94 0.16
 3 -6 6 4.77 0.13
 -3 6 -6 4.42 0.16
 3 6 6 4.45 0.6
 3 6 6 5.01 0.33
 -3 6 -6 4.77 0.15
 3 6 6 4.68 0.15
 -3 6 -6 4.82 0.14
 4 -6 6 0.99 0.07
 -4 -6 -6 1.13 0.12
 4 -6 6 1.02 0.25
 4 6 6 0.94 0.08
 -4 6 -6 1.08 0.1
 4 6 6 1.11 0.13
 -4 6 -6 1.05 0.09
 4 6 6 1.18 0.12
 5 -6 6 1.62 0.25
 5 -6 6 1.61 0.08
 -5 -6 -6 1.5 0.12
 -5 6 -6 1.5 0.12
 -5 6 -6 1.74 0.11
 5 6 6 1.74 0.11
 -6 -6 -6 0.2 0.19
 6 -6 6 0.12 0.04
 6 6 6 0.15 0.14
 -6 6 -6 0.15 0.05
 -6 6 -6 0.06 0.06
 -7 -6 -6 0.25 0.1
 7 -6 6 0.14 0.04
 -7 6 -6 0.13 0.07
 -7 6 -6 0.2 0.07
 7 6 6 0.16 0.06
 8 -6 6 1.12 0.08
 -8 -6 -6 0.89 0.06
 -8 6 -6 0.85 0.12
 8 6 6 1.06 0.11
 -8 6 -6 1.02 0.12
 9 -6 6 4.59 0.14
 9 -6 6 4.23 0.2
 -9 6 -6 4.31 0.2
 -9 6 -6 4.8 0.22
 9 6 6 4.3 0.19
 10 -7 -6 0.17 0.12
 -10 -7 6 0.31 0.22
 10 7 -6 0.14 0.08
 -10 7 6 0.34 0.11
 -10 7 6 0.06 0.07
 -10 7 6 0.09 0.07
 -9 -7 6 5.23 0.21
 9 -7 -6 5.35 0.14
 9 -7 -6 5.11 0.27
 -9 7 6 5.1 0.21
 -9 7 6 5.11 0.2
 9 7 -6 5.12 0.2
 -9 7 6 5.42 0.19
 -8 -7 6 3.43 0.25
 8 -7 -6 3.38 0.23
 8 -7 -6 3.7 0.11
 -8 7 6 3.69 0.17
 -8 7 6 3.93 0.17
 -8 7 6 3.92 0.2
 8 7 -6 3.81 0.17
 7 -7 -6 0.73 0.06
 7 -7 -6 0.73 0.12
 -7 -7 6 0.57 0.1
 7 7 -6 0.68 0.1
 -7 7 6 0.58 0.21
 -7 7 6 0.46 0.07
 -7 7 6 0.62 0.11
 6 -7 -6 1.3 0.07
 -6 -7 6 1.14 0.34
 6 -7 -6 1.08 0.13
 -6 7 6 1.12 0.1
 6 7 -6 1 0.17
 -6 7 6 1.37 0.11
 -6 7 6 1.44 0.54
 -5 -7 6 3.28 0.16
 5 -7 -6 3.2 0.1
 5 -7 -6 3.09 0.65
 -5 7 6 3.17 0.13
 -5 7 6 3.2 0.17
 5 7 -6 3.04 0.14
 -5 7 6 3.2 0.14
 -4 -7 6 13.33 0.29
 4 -7 -6 13.8 0.27
 4 -7 -6 13.53 0.34
 -4 7 6 14.08 0.43
 -4 7 6 13.9 0.32
 -4 7 6 14.11 0.34
 -4 7 6 14.67 1.46
 4 7 -6 13.5 0.31
 3 -7 -6 12.63 0.26
 3 -7 -6 13.07 0.32
 -3 -7 6 12.81 1.01
 -3 7 6 13.27 0.31
 3 7 -6 12.88 0.3
 -3 7 6 13.21 0.58
 -3 7 6 12.68 0.27
 -3 7 6 13.08 0.3
 -2 -7 6 6.44 0.24
 2 -7 -6 6.4 0.83
 2 -7 -6 5.95 0.17
 2 -7 -6 6.08 0.15
 -2 7 6 5.96 0.18
 -2 7 6 5.76 0.43
 2 7 -6 5.97 0.17
 -2 7 6 5.9 0.1
 -2 7 6 5.73 0.17
 1 -7 -6 0.29 0.04
 1 -7 -6 0.26 0.05
 1 -7 -6 0.2 0.08
 -1 -7 6 0.23 0.08
 1 -7 -6 0.24 0.03
 -1 7 6 0.23 0.31
 -1 7 6 0.16 0.05
 -1 7 6 0.29 0.08
 1 7 -6 0.26 0.04
 -1 7 6 0.24 0.1
 1 7 -6 0.18 0.35
 1 7 -6 0.28 0.05
 -1 7 6 0.31 0.16
 0 -7 -6 1.54 0.07
 0 -7 6 1.41 0.07
 0 -7 -6 1.35 0.06
 0 -7 -6 1.49 0.17
 0 -7 6 1.45 0.2
 0 -7 -6 1.26 0.13
 0 7 6 1.32 0.32
 0 7 6 1.37 0.08
 0 7 6 1.42 0.34
 0 7 6 1.32 0.09
 0 7 6 1.28 0.38
 0 7 -6 1.37 0.08
 0 7 -6 1.37 0.33
 0 7 -6 1.33 0.08
 -1 -7 -6 0.03 0.07
 1 -7 6 0 0.02
 -1 -7 -6 0.01 0.22
 1 7 6 -0.02 0.07
 -1 7 -6 0.01 0.03
 -1 7 -6 -0.06 0.03
 1 7 6 0.01 0.04
 -1 7 -6 -0.01 0.04
 -1 7 -6 0 0.41
 1 7 6 -0.04 0.04
 1 7 6 0.02 0.3
 -2 -7 -6 0.95 0.18
 2 -7 6 1.01 0.37
 -2 -7 -6 1.2 0.1
 2 -7 6 1.1 0.07
 2 7 6 1.03 0.08
 -2 7 -6 1.19 0.09
 -2 7 -6 1.18 0.08
 2 7 6 1.18 0.08
 2 7 6 1.01 0.35
 -2 7 -6 1.1 0.1
 -2 7 -6 1.06 0.13
 2 7 6 1.08 0.39
 3 -7 6 0.13 0.04
 -3 -7 -6 0.23 0.08
 3 -7 6 0.18 0.06
 3 7 6 0.2 0.05
 3 7 6 0.11 0.11
 -3 7 -6 0.15 0.05
 -3 7 -6 0.24 0.06
 -3 7 -6 0.14 0.04
 3 7 6 0.28 0.25
 -4 -7 -6 2.7 0.18
 4 -7 6 3.02 0.17
 4 -7 6 2.61 0.1
 -4 7 -6 2.67 0.13
 4 7 6 2.93 0.13
 4 7 6 3.01 0.18
 4 7 6 3.13 0.14
 -4 7 -6 2.98 0.14
 -5 -7 -6 1.68 0.16
 5 -7 6 1.75 0.09
 5 -7 6 1.47 0.14
 -5 7 -6 1.46 0.12
 -5 7 -6 1.58 0.11
 5 7 6 1.62 0.1
 -6 -7 -6 0.34 0.08
 6 -7 6 0.33 0.05
 -6 7 -6 0.43 0.09
 6 7 6 0.45 0.07
 -6 7 -6 0.35 0.08
 7 -7 6 0.07 0.04
 -7 -7 -6 0.17 0.31
 -7 7 -6 0.19 0.07
 -7 7 -6 0.1 0.07
 7 7 6 0.07 0.06
 -8 -7 -6 2.59 0.33
 8 -7 6 2.87 0.12
 8 7 6 2.88 0.15
 -8 7 -6 2.89 0.17
 -8 7 -6 2.97 0.27
 9 -7 6 2.55 0.12
 -9 7 -6 3.15 0.19
 -9 7 -6 2.9 0.19
 10 -8 -6 1.47 0.09
 -10 8 6 1.15 0.14
 10 8 -6 1.38 0.14
 -10 8 6 1.73 0.15
 9 -8 -6 0 0.03
 9 -8 -6 -0.11 0.1
 -9 -8 6 0.02 0.24
 9 8 -6 -0.03 0.07
 -9 8 6 0.06 0.07
 -9 8 6 -0.14 0.06
 -9 8 6 0.03 0.38
 8 -8 -6 0.07 0.04
 -8 -8 6 -0.01 0.15
 8 -8 -6 -0.08 0.1
 -8 8 6 -0.02 0.06
 -8 8 6 0.03 0.06
 -8 8 6 -0.01 0.06
 8 8 -6 -0.01 0.06
 7 -8 -6 1.41 0.17
 -7 -8 6 1.38 0.41
 7 -8 -6 1.28 0.08
 7 8 -6 1.22 0.12
 -7 8 6 1.13 0.28
 -7 8 6 1.65 0.17
 -7 8 6 1.43 0.32
 -6 -8 6 0.09 0.08
 6 -8 -6 0.18 0.09
 6 -8 -6 0.11 0.04
 6 8 -6 0.18 0.06
 -6 8 6 0.09 0.06
 -6 8 6 0.21 0.1
 -6 8 6 0.14 0.06
 -5 -8 6 -0.03 0.13
 5 -8 -6 -0.03 0.08
 5 -8 -6 0 0.03
 5 8 -6 -0.01 0.04
 -5 8 6 -0.04 0.05
 -5 8 6 0.07 0.05
 -5 8 6 -0.1 0.05
 -4 -8 6 0.48 0.11
 4 -8 -6 0.55 0.11
 4 -8 -6 0.43 0.06
 4 8 -6 0.56 0.07
 -4 8 6 0.59 0.08
 -4 8 6 0.28 0.06
 -4 8 6 0.51 0.31
 3 -8 -6 3.53 0.37
 -3 -8 6 3.53 0.19
 3 -8 -6 3.12 0.11
 -3 8 6 3.3 0.14
 3 8 -6 3.24 0.14
 -3 8 6 3.16 0.12
 -3 8 6 3.23 0.14
 -2 -8 6 13.08 0.96
 2 -8 -6 12.88 0.3
 2 -8 -6 13.34 0.31
 2 -8 -6 13.58 0.27
 -2 8 6 13.88 0.24
 -2 8 6 14.04 0.32
 -2 8 6 13.42 0.35
 2 8 -6 13.43 0.31
 -2 8 6 13.79 0.32
 1 -8 -6 4.43 0.12
 -1 -8 6 4.38 0.22
 1 -8 -6 4.65 0.14
 1 -8 -6 3.95 0.47
 -1 8 6 4.33 0.15
 -1 8 6 4.48 0.75
 -1 8 6 4.41 0.2
 1 8 -6 4.52 0.15
 0 -8 -6 0 0.35
 0 -8 6 -0.01 0.03
 0 -8 6 0.03 0.06
 0 -8 -6 0.05 0.06
 0 8 -6 -0.02 0.06
 0 8 6 -0.04 0.31
 0 8 6 -0.02 0.04
 0 8 -6 0.04 0.04
 0 8 6 0.03 0.28
 0 8 6 0.03 0.04
 -1 -8 -6 33.19 0.52
 -1 -8 -6 32.7 1.05
 1 -8 6 33.18 0.58
 -1 8 -6 32.93 0.65
 -1 8 -6 32.6 0.62
 1 8 6 32.7 0.42
 1 8 6 33.05 1.17
 1 8 6 32.52 0.85
 1 8 6 31.96 0.64
 -2 -8 -6 3.84 0.28
 2 -8 6 3.35 0.63
 2 -8 6 3.41 0.11
 -2 -8 -6 3.37 0.2
 2 8 6 3.65 0.56
 -2 8 -6 3.43 0.13
 2 8 6 3.35 0.14
 2 8 6 3.94 0.16
 -2 8 -6 3.62 0.13
 -2 8 -6 3.72 0.14
 3 -8 6 16.61 0.34
 3 -8 6 17.06 0.36
 -3 -8 -6 17.24 0.43
 -3 8 -6 17.03 0.36
 -3 8 -6 16.45 0.39
 3 8 6 16.57 0.38
 3 8 6 17.08 0.36
 -3 8 -6 17.33 0.38
 3 8 6 17.48 1.22
 4 -8 6 0.17 0.04
 4 -8 6 0.08 0.38
 -4 -8 -6 0.14 0.27
 -4 8 -6 0.13 0.06
 4 8 6 0.25 0.06
 4 8 6 0.29 0.06
 -4 8 -6 0.15 0.06
 5 -8 6 0.17 0.04
 5 -8 6 0.22 0.42
 -5 -8 -6 0.08 0.26
 -5 8 -6 0.09 0.06
 -5 8 -6 0.13 0.07
 5 8 6 0.08 0.05
 6 -8 6 0.11 0.04
 -6 -8 -6 0.11 0.09
 -6 8 -6 -0.02 0.05
 -6 8 -6 0.17 0.08
 6 8 6 0.06 0.06
 7 -8 6 0.96 0.08
 -7 -8 -6 1.03 0.15
 -7 8 -6 0.92 0.11
 -7 8 -6 0.86 0.13
 7 8 6 1.11 0.11
 8 -8 6 1.09 0.09
 -8 8 -6 1.01 0.13
 -8 8 -6 0.98 0.15
 9 -9 -6 1.02 0.08
 -9 9 6 1.02 0.12
 9 9 -6 0.93 0.12
 -9 9 6 1.09 0.13
 -8 -9 6 0.75 0.17
 8 -9 -6 0.95 0.08
 8 -9 -6 0.84 0.16
 -8 9 6 0.93 0.14
 -8 9 6 0.98 0.12
 8 9 -6 0.81 0.12
 -8 9 6 1.01 0.13
 -7 -9 6 0.44 0.1
 7 -9 -6 0.59 0.07
 7 -9 -6 0.52 0.14
 7 9 -6 0.34 0.08
 -7 9 6 0.49 0.09
 -7 9 6 0.4 0.13
 -7 9 6 0.36 0.09
 6 -9 -6 0.46 0.05
 6 -9 -6 0.46 0.12
 -6 -9 6 0.46 0.22
 6 9 -6 0.6 0.09
 -6 9 6 0.48 0.08
 -6 9 6 0.55 0.1
 -6 9 6 0.36 0.08
 5 -9 -6 2.56 0.11
 -5 -9 6 2.86 0.67
 5 -9 -6 2.83 0.19
 5 9 -6 2.98 0.23
 -5 9 6 2.95 0.17
 -5 9 6 3.05 0.15
 -5 9 6 2.98 0.15
 4 -9 -6 0.08 0.33
 -4 -9 6 0 0.31
 4 -9 -6 -0.05 0.03
 -4 9 6 0.03 0.05
 4 9 -6 0.03 0.14
 -4 9 6 -0.02 0.05
 -4 9 6 0.11 0.09
 -3 -9 6 7.73 0.3
 3 -9 -6 7.57 0.23
 3 -9 -6 7.82 0.19
 3 9 -6 7.82 0.23
 -3 9 6 7.91 1.08
 -3 9 6 7.52 0.45
 -3 9 6 7.71 0.23
 2 -9 -6 4.38 0.2
 2 -9 -6 4.34 0.33
 -2 -9 6 4.42 0.25
 2 -9 -6 4.46 0.13
 2 9 -6 4.29 0.16
 -2 9 6 4.19 0.16
 -2 9 6 4.02 0.16
 1 -9 -6 0.25 0.04
 -1 -9 6 0.31 0.1
 1 -9 -6 0.25 0.06
 -1 9 6 0.41 0.07
 1 9 -6 0.24 0.06
 -1 9 6 0.4 0.07
 0 -9 -6 4.24 0.2
 0 9 6 4.15 0.15
 0 9 6 4.04 0.16
 0 9 -6 3.91 0.15
 -1 -9 -6 0.18 0.26
 1 -9 6 0.2 0.04
 -1 -9 -6 0.04 0.09
 -1 9 -6 0.16 0.05
 1 9 6 0.21 0.09
 1 9 6 0.15 0.05
 -1 9 -6 0.14 0.08
 -1 9 -6 0.11 0.05
 2 -9 6 -0.02 0.03
 -2 -9 -6 0.05 0.37
 -2 -9 -6 0.05 0.31
 2 -9 6 0.1 0.08
 2 9 6 0.09 0.12
 -2 9 -6 0.01 0.04
 2 9 6 0.03 0.05
 -2 9 -6 0.03 0.1
 3 -9 6 0.94 0.13
 3 -9 6 0.85 0.07
 -3 -9 -6 0.89 0.3
 -3 9 -6 0.82 0.09
 3 9 6 1.03 0.1
 -3 9 -6 0.93 0.09
 -3 9 -6 0.68 0.08
 3 9 6 0.89 0.09
 4 -9 6 0.09 0.06
 -4 -9 -6 0.04 0.09
 4 -9 6 0.01 0.04
 4 9 6 -0.02 0.14
 -4 9 -6 0.02 0.05
 -4 9 -6 -0.03 0.05
 4 9 6 -0.03 0.05
 5 -9 6 0.17 0.26
 -5 -9 -6 0.13 0.1
 5 -9 6 -0.01 0.04
 -5 9 -6 0.03 0.06
 5 9 6 0.09 0.05
 -5 9 -6 0.01 0.06
 6 -9 6 1.29 0.09
 -6 -9 -6 1.14 0.53
 -6 9 -6 1.38 0.14
 -6 9 -6 1.32 0.12
 7 -9 6 0.38 0.06
 -7 -9 -6 0.5 0.58
 -7 9 -6 0.3 0.12
 -7 9 -6 0.39 0.09
 8 -9 6 1.12 0.1
 -8 9 -6 0.92 0.13
 -8 9 -6 0.88 0.13
 9 -10 -6 0.04 0.05
 9 10 -6 0 0.18
 -9 10 6 0.02 0.07
 -9 10 6 0.07 0.07
 8 -10 -6 0.15 0.05
 -8 -10 6 0.02 0.34
 8 -10 -6 0.06 0.47
 -8 10 6 0.05 0.31
 -8 10 6 0.21 0.08
 -8 10 6 0.09 0.07
 8 10 -6 0.12 0.12
 7 -10 -6 0.29 0.05
 7 -10 -6 0.46 0.45
 -7 -10 6 0.71 0.13
 7 10 -6 0.48 0.09
 -7 10 6 0.43 0.08
 -7 10 6 0.58 0.1
 -7 10 6 0.44 0.09
 -6 -10 6 -0.08 0.3
 6 -10 -6 0.05 0.04
 6 -10 -6 -0.01 0.39
 -6 10 6 0.09 0.07
 -6 10 6 0 0.06
 6 10 -6 0.07 0.14
 -6 10 6 0.04 0.06
 -5 -10 6 14.56 1.62
 5 -10 -6 13.79 0.3
 5 -10 -6 14.32 0.24
 -5 10 6 13.9 0.35
 -5 10 6 13.74 0.36
 5 10 -6 13.5 0.35
 -5 10 6 14.42 0.44
 4 -10 -6 1.01 0.08
 -4 -10 6 0.91 0.52
 4 -10 -6 1.06 0.14
 -4 10 6 0.99 0.11
 -4 10 6 1.23 0.18
 4 10 -6 1.07 0.12
 -4 10 6 0.88 0.1
 3 -10 -6 5.85 0.24
 -3 -10 6 6.25 0.29
 3 -10 -6 6.03 0.17
 -3 10 6 6.14 0.21
 -3 10 6 6.18 0.21
 3 10 -6 6.28 0.21
 2 -10 -6 9.79 0.22
 2 -10 -6 10.29 1.26
 -2 -10 6 9.71 0.31
 -2 10 6 9.7 0.27
 2 10 -6 9.55 0.27
 -2 10 6 9.46 0.27
 1 -10 -6 2.5 0.18
 -1 10 6 2.8 0.13
 1 10 -6 2.73 0.14
 -1 10 6 2.51 0.14
 0 -10 -6 0.78 0.13
 0 10 6 0.7 0.1
 0 10 -6 0.83 0.1
 0 10 6 0.69 0.09
 -1 -10 -6 1.74 0.43
 1 -10 6 1.87 0.09
 1 10 6 2.09 0.13
 1 10 6 2.28 0.12
 -1 10 -6 1.93 0.12
 2 -10 6 0.34 0.05
 -2 -10 -6 0.53 0.31
 2 -10 6 0.39 0.43
 2 10 6 0.38 0.07
 2 10 6 0.38 0.07
 -2 10 -6 0.54 0.08
 -2 10 -6 0.46 0.07
 3 -10 6 2.06 0.57
 -3 -10 -6 2.3 0.44
 3 -10 6 2.17 0.1
 3 10 6 2.19 0.13
 -3 10 -6 2.18 0.13
 -3 10 -6 2.08 0.24
 3 10 6 2.05 0.13
 4 -10 6 0.79 0.11
 4 -10 6 0.74 0.08
 -4 -10 -6 0.72 0.15
 -4 10 -6 0.65 0.1
 4 10 6 0.78 0.1
 4 10 6 0.98 0.1
 -4 10 -6 0.77 0.11
 5 -10 6 0.18 0.05
 5 -10 6 0.1 0.07
 -5 -10 -6 0.23 0.23
 -5 10 -6 0.08 0.07
 -5 10 -6 0.08 0.06
 -6 -10 -6 0.32 0.56
 6 -10 6 0.3 0.06
 -6 10 -6 0.24 0.07
 -6 10 -6 0.29 0.12
 7 -10 6 -0.14 0.04
 -7 10 -6 0.17 0.09
 -7 10 -6 0.11 0.07
 8 -11 -6 0.04 0.05
 -8 11 6 -0.05 0.07
 8 11 -6 -0.05 0.08
 -8 11 6 0.06 0.23
 7 -11 -6 1.52 0.11
 -7 -11 6 1.26 0.17
 7 -11 -6 1.31 0.14
 7 11 -6 1.28 0.14
 -7 11 6 1.49 0.71
 -7 11 6 1.39 0.13
 -7 11 6 1.16 0.14
 6 -11 -6 4.9 0.16
 6 -11 -6 4.92 0.2
 -6 -11 6 4.41 0.36
 -6 11 6 4.71 0.21
 6 11 -6 5.19 0.21
 -6 11 6 4.73 0.2
 -6 11 6 5.06 0.21
 -5 -11 6 0.03 0.42
 5 -11 -6 0.15 0.05
 5 -11 -6 0.21 0.42
 -5 11 6 0.25 0.08
 5 11 -6 0.11 0.22
 -5 11 6 0.17 0.08
 -5 11 6 0.11 0.06
 4 -11 -6 0.43 0.06
 -4 -11 6 0.55 0.41
 4 -11 -6 0.58 0.43
 -4 11 6 0.54 0.09
 4 11 -6 0.45 0.09
 -4 11 6 0.47 0.08
 3 -11 -6 2.11 0.63
 -3 -11 6 2.35 0.22
 3 -11 -6 2.14 0.11
 -3 11 6 2.21 0.13
 -3 11 6 2.34 0.15
 3 11 -6 2.46 0.15
 2 -11 -6 0.55 0.12
 2 11 -6 0.46 0.08
 -2 11 6 0.57 0.2
 -2 11 6 0.76 0.11
 1 -11 -6 0.52 0.12
 -1 11 6 0.44 0.08
 1 11 -6 0.6 0.08
 -1 11 6 0.45 0.07
 0 -11 -6 0.9 0.14
 0 11 -6 1.19 0.11
 0 11 6 0.86 0.1
 0 11 6 0.96 0.11
 -1 -11 -6 16.16 0.26
 1 11 6 16.56 0.39
 -1 11 -6 16.71 0.45
 1 11 6 16.57 0.39
 2 -11 6 0.53 0.07
 2 -11 6 0.41 0.13
 2 11 6 0.5 0.08
 -2 11 -6 0.6 0.08
 2 11 6 0.41 0.07
 -3 -11 -6 1.83 0.21
 3 -11 6 1.9 0.11
 3 -11 6 1.64 0.56
 3 11 6 1.68 0.19
 3 11 6 1.93 0.13
 -3 11 -6 1.73 0.16
 -3 11 -6 2.05 0.13
 4 -11 6 1.3 0.17
 4 -11 6 1.21 0.1
 -4 -11 -6 1.13 0.18
 4 11 6 1.29 0.13
 -4 11 -6 1.41 0.21
 5 -11 6 0.07 0.05
 -5 -11 -6 0.02 0.12
 5 -11 6 -0.01 0.09
 -5 11 -6 0.05 0.06
 -5 11 -6 0.09 0.08
 6 -11 6 0.09 0.05
 -6 11 -6 0.16 0.09
 -6 11 -6 0.12 0.07
 7 -12 -6 0.34 0.07
 -7 12 6 0.45 0.09
 -7 12 6 0.65 0.18
 7 12 -6 0.34 0.17
 -7 12 6 0.17 0.07
 6 -12 -6 0.06 0.05
 -6 -12 6 0 0.11
 -6 12 6 0.07 0.06
 -6 12 6 0.08 0.08
 6 12 -6 0.03 0.07
 -5 -12 6 1.98 0.22
 5 -12 -6 2.3 0.24
 5 -12 -6 2.43 0.13
 5 12 -6 2.43 0.17
 -5 12 6 2.38 0.16
 -5 12 6 2.44 0.16
 4 -12 -6 0.75 0.09
 4 -12 -6 1.06 0.44
 -4 -12 6 0.88 0.17
 4 12 -6 0.71 0.11
 -4 12 6 1.02 0.12
 -4 12 6 1.02 0.13
 3 -12 -6 1.28 0.41
 3 -12 -6 1.66 0.1
 3 12 -6 1.17 0.13
 -3 12 6 1.7 0.14
 -3 12 6 1.24 0.12
 2 -12 -6 0.12 0.11
 -2 12 6 0.09 0.06
 2 12 -6 0.03 0.07
 -2 12 6 -0.05 0.06
 1 -12 -6 0.24 0.36
 -1 12 6 0.48 0.13
 1 12 -6 0.45 0.08
 -1 12 6 0.5 0.08
 0 -12 -6 2.96 0.22
 0 12 -6 2.67 0.15
 0 12 6 2.8 0.16
 0 12 6 2.58 0.15
 -1 -12 -6 1.69 0.18
 1 12 6 1.57 0.12
 1 12 6 1.53 0.13
 -1 12 -6 1.59 0.17
 -2 12 -6 1.09 0.12
 2 12 6 1.05 0.24
 3 -12 6 0.7 0.09
 3 -12 6 0.68 0.62
 -3 12 -6 0.66 0.09
 3 12 6 0.83 0.1
 4 -12 6 1.95 0.12
 -4 -12 -6 1.75 0.32
 4 -12 6 1.81 0.61
 4 12 6 1.81 0.14
 5 -12 6 0.6 0.07
 -5 -12 -6 0.48 0.43
 5 -12 6 0.91 0.17
 -5 12 -6 0.86 0.11
 -5 -13 6 7.95 0.38
 5 -13 -6 8.2 0.23
 -5 13 6 8.11 0.29
 -5 13 6 8.87 0.29
 5 13 -6 8.55 0.29
 4 -13 -6 5.52 0.18
 4 13 -6 5.5 0.23
 -4 13 6 5.35 0.22
 -4 13 6 5.67 0.23
 3 -13 -6 6.68 0.33
 -3 13 6 6.18 0.24
 3 13 -6 6.64 0.25
 -3 13 6 6.69 0.24
 2 -13 -6 2.31 0.52
 -2 13 6 2.25 0.15
 -2 13 6 2.24 0.16
 2 13 -6 2.27 0.16
 1 -13 -6 1.53 0.47
 -1 13 6 1.26 0.12
 1 13 -6 1.47 0.14
 -1 13 6 1.06 0.32
 0 -13 -6 0.69 0.1
 0 13 6 0.76 0.15
 0 13 -6 0.7 0.24
 0 13 6 0.78 0.11
 1 13 6 0.33 0.09
 -1 13 -6 0.44 0.09
 -2 13 -6 10.37 0.36
 2 13 6 10.97 0.32
 3 13 6 0 0.12
 -3 14 6 14.18 0.44
 3 14 -6 13.49 0.39
 -3 14 6 12.78 0.37
 -2 14 6 0.41 0.1
 -2 14 6 0.23 0.08
 2 14 -6 0.2 0.08
 1 -14 -6 0.54 0.71
 -1 14 6 0.24 0.12
 1 14 -6 0.21 0.08
 0 -14 -6 0 0.12
 0 14 6 -0.06 0.21
 0 14 -6 0.03 0.07
 1 14 6 8.23 0.28
 -1 14 -6 8.15 0.28
 12 0 -7 0.18 0.12
 11 0 -7 0.29 0.13
 -10 0 7 0.02 0.03
 -9 0 7 12.38 0.3
 -9 0 7 12.08 0.22
 -8 0 7 -0.03 0.04
 -8 0 7 -0.02 0.04
 -7 0 7 17.73 0.36
 7 0 -7 16.94 0.45
 -7 0 7 16.85 0.29
 -7 0 7 17.57 0.54
 -6 0 7 -0.02 0.06
 -6 0 7 -0.05 0.22
 -6 0 7 0.03 0.15
 6 0 -7 0.01 0.2
 6 0 -7 0.01 0.13
 -6 0 7 -0.01 0.03
 -5 0 7 16.77 1.05
 -5 0 7 15.41 0.7
 5 0 -7 15.76 0.36
 5 0 -7 15.67 0.34
 -5 0 7 16.23 0.52
 -5 0 7 16.18 0.32
 -4 0 7 0.04 0.04
 4 0 -7 -0.02 0.03
 -4 0 7 -0.02 0.02
 4 0 -7 -0.02 0.03
 -4 0 7 -0.03 0.06
 -4 0 7 0 0.09
 3 0 -7 0.14 0.03
 3 0 -7 0.17 0.17
 -3 0 7 0.18 0.06
 -3 0 7 0.2 0.03
 3 0 -7 0.19 0.16
 -3 0 7 0.14 0.12
 -3 0 7 0.1 0.05
 2 0 -7 -0.04 0.12
 -2 0 7 0 0.05
 -2 0 7 -0.01 0.02
 2 0 -7 0 0.03
 -2 0 7 -0.03 0.12
 2 0 -7 -0.01 0.18
 -2 0 7 0.01 0.11
 -1 0 7 0.08 0.05
 -1 0 7 0.07 0.04
 -1 0 7 0.04 0.11
 1 0 -7 0.09 0.03
 1 0 -7 0.08 0.02
 1 0 -7 0.04 0.03
 1 0 -7 0.07 0.11
 -1 0 7 0.03 0.03
 0 0 7 0.02 0.18
 0 0 7 0.01 0.1
 0 0 7 0.05 0.05
 0 0 -7 -0.01 0.02
 0 0 7 0.04 0.03
 0 0 -7 -0.02 0.03
 0 0 -7 0.02 0.07
 0 0 -7 0 0.13
 1 0 7 4.53 0.62
 1 0 7 4.72 0.11
 1 0 7 4.79 0.2
 -1 0 -7 4.46 0.16
 1 0 7 4.72 0.13
 -1 0 -7 4.57 0.13
 1 0 7 4.81 0.16
 -1 0 -7 4.58 0.28
 -2 0 -7 -0.02 0.19
 2 0 7 0.02 0.05
 2 0 7 0.05 0.02
 2 0 7 0.02 0.03
 2 0 7 -0.03 0.05
 2 0 7 0.01 0.05
 -2 0 -7 0.04 0.04
 -3 0 -7 1.82 0.09
 3 0 7 1.72 0.09
 3 0 7 1.88 0.06
 -3 0 -7 1.83 0.08
 -4 0 -7 0.04 0.04
 4 0 7 0.08 0.04
 4 0 7 -0.03 0.02
 -4 0 -7 0.04 0.34
 -5 0 -7 21.26 0.46
 -5 0 -7 21.59 0.46
 5 0 7 21.93 0.46
 5 0 7 21.84 0.38
 -6 0 -7 -0.04 0.04
 -6 0 -7 0.14 0.06
 6 0 7 0.01 0.02
 6 0 7 -0.05 0.05
 -7 0 -7 4.41 0.17
 7 0 7 4.47 0.18
 -7 0 -7 4.49 0.18
 -8 0 -7 -0.08 0.05
 -8 0 -7 0.02 0.05
 8 0 7 0.02 0.06
 -9 0 -7 0.17 0.07
 9 0 7 0.17 0.07
 -10 0 -7 -0.02 0.12
 10 0 7 0.11 0.08
 12 -1 -7 4.25 0.23
 12 1 -7 3.89 0.27
 11 -1 -7 0.28 0.12
 -11 1 7 0.28 0.11
 -10 -1 7 5.2 0.14
 10 -1 -7 5.2 0.26
 -10 1 7 5.23 0.19
 -10 1 7 5.02 0.31
 -9 -1 7 2.38 0.1
 9 -1 -7 2.35 0.18
 -9 1 7 2.26 0.12
 -9 1 7 2.27 0.11
 -8 -1 7 0.6 0.08
 -8 1 7 0.62 0.07
 -8 1 7 0.53 0.07
 -7 -1 7 0.94 0.28
 -7 -1 7 0.77 0.07
 -7 -1 7 0.8 0.39
 -7 -1 7 0.74 0.07
 -7 1 7 0.87 0.06
 7 1 -7 0.88 0.19
 -7 1 7 0.75 0.37
 -7 1 7 0.72 0.07
 7 1 -7 0.88 0.23
 -6 -1 7 0.91 0.39
 -6 -1 7 0.76 0.24
 6 -1 -7 0.87 0.24
 6 -1 -7 0.83 0.14
 -6 -1 7 0.8 0.07
 -6 -1 7 0.65 0.05
 6 1 -7 0.91 0.26
 -6 1 7 0.79 0.24
 -6 1 7 0.66 0.07
 -6 1 7 0.73 0.06
 -6 1 7 0.75 0.06
 -5 -1 7 30.95 0.57
 -5 -1 7 31.24 0.61
 -5 -1 7 31.21 0.44
 -5 -1 7 32.04 0.91
 5 -1 -7 31.21 0.41
 -5 1 7 31.73 0.59
 -5 1 7 31.82 0.62
 5 1 -7 31.1 0.61
 -5 1 7 30.43 0.45
 -5 1 7 32.11 0.9
 5 1 -7 31.04 0.96
 4 -1 -7 5.96 0.22
 -4 -1 7 6.1 0.17
 -4 -1 7 6.43 0.33
 -4 -1 7 6.02 0.2
 -4 -1 7 6.28 0.14
 4 1 -7 6.57 0.17
 4 1 -7 6.07 0.44
 -4 1 7 6.4 0.17
 -4 1 7 6.6 0.32
 -4 1 7 6.26 0.38
 -4 1 7 6.07 0.17
 3 -1 -7 34.31 0.66
 -3 -1 7 33.86 0.62
 -3 -1 7 35.48 1.27
 -3 -1 7 35.34 0.62
 3 -1 -7 34.04 0.48
 -3 -1 7 34.57 0.49
 3 1 -7 35.41 0.66
 -3 1 7 34.84 0.41
 -3 1 7 33.96 1.13
 3 1 -7 34.83 0.48
 -3 1 7 35.33 0.64
 -3 1 7 33.88 0.49
 -2 -1 7 25.67 0.4
 2 -1 -7 25.33 0.34
 2 -1 -7 26 0.5
 -2 -1 7 25.92 0.99
 -2 -1 7 25.41 0.85
 -2 -1 7 25.82 0.47
 2 -1 -7 25.57 0.54
 2 1 -7 24.82 0.38
 -2 1 7 24.76 0.47
 -2 1 7 25.73 0.61
 2 1 -7 26.02 0.5
 -2 1 7 25.49 0.48
 -2 1 7 25.31 0.3
 -2 1 7 25.6 0.4
 2 1 -7 25.1 0.38
 1 -1 -7 8.07 0.19
 1 -1 -7 8.14 0.16
 1 -1 -7 7.94 0.18
 -1 -1 7 8.26 0.17
 -1 -1 7 8.45 0.21
 -1 -1 7 8 0.2
 -1 -1 7 7.83 0.29
 1 -1 -7 7.89 0.19
 1 1 -7 7.88 0.19
 -1 1 7 7.81 0.28
 -1 1 7 7.99 0.17
 -1 1 7 8.29 0.18
 1 1 -7 7.88 0.51
 -1 1 7 8.11 0.21
 1 1 -7 7.89 0.17
 -1 1 7 8.17 0.56
 0 -1 7 5.59 0.2
 0 -1 -7 5.67 0.12
 0 -1 -7 5.58 0.1
 0 -1 -7 5.74 0.15
 0 -1 -7 5.68 0.12
 0 -1 7 5.52 0.14
 0 -1 7 6.29 0.76
 0 -1 7 5.62 0.18
 0 1 -7 5.53 0.1
 0 1 -7 5.82 0.12
 0 1 7 5.53 0.11
 0 1 7 5.87 0.18
 0 1 7 5.54 0.12
 0 1 7 5.82 0.16
 0 1 -7 5.51 0.26
 1 -1 7 12.79 0.28
 1 -1 7 12.7 0.5
 -1 -1 -7 12.92 0.27
 1 -1 7 12.78 0.27
 -1 -1 -7 12.21 0.28
 -1 -1 -7 12.59 0.2
 1 -1 7 12.63 0.24
 -1 -1 -7 12.32 0.27
 1 1 7 12.95 0.27
 1 1 7 12.47 0.23
 -1 1 -7 12.64 0.37
 1 1 7 13.03 0.37
 -1 1 -7 12.79 0.23
 1 1 7 12.6 0.24
 1 1 7 12.56 0.27
 -1 1 -7 12.13 0.73
 2 -1 7 0.16 0.02
 2 -1 7 0.21 0.07
 -2 -1 -7 0.17 0.05
 2 -1 7 0.22 0.06
 -2 -1 -7 0.23 0.04
 2 -1 7 0.19 0.04
 -2 1 -7 0.22 0.04
 2 1 7 0.17 0.02
 2 1 7 0.22 0.06
 2 1 7 0.17 0.04
 -2 1 -7 0.25 0.07
 2 1 7 0.21 0.09
 2 1 7 0.23 0.15
 -3 -1 -7 23.2 0.47
 -3 -1 -7 22.57 0.39
 3 -1 7 23.37 0.46
 3 -1 7 23.16 0.4
 3 1 7 23.15 0.4
 3 1 7 22.93 0.46
 -3 1 -7 23.33 0.69
 -3 1 -7 22.5 0.47
 -3 1 -7 23.11 0.46
 3 1 7 23.21 0.58
 4 -1 7 2.65 0.11
 -4 -1 -7 2.46 0.53
 -4 -1 -7 2.62 0.11
 4 -1 7 2.7 0.08
 -4 1 -7 2.45 0.11
 -4 1 -7 2.57 0.11
 4 1 7 2.46 0.07
 -4 1 -7 2.77 0.1
 4 1 7 2.61 0.12
 -5 -1 -7 0.17 0.05
 5 -1 7 0.15 0.02
 5 -1 7 0.09 0.04
 5 1 7 0.11 0.05
 -5 1 -7 0.1 0.05
 5 1 7 0.15 0.02
 -5 1 -7 0.13 0.05
 6 -1 7 2.35 0.07
 -6 -1 -7 2.32 0.12
 6 -1 7 2.31 0.13
 6 1 7 2.23 0.12
 6 1 7 2.47 0.07
 -6 1 -7 2.18 0.12
 -6 1 -7 2.24 0.13
 -7 -1 -7 4.7 0.17
 7 -1 7 4.15 0.17
 7 -1 7 4.4 0.11
 -7 1 -7 4.41 0.18
 -7 1 -7 4.1 0.17
 7 1 7 4.42 0.18
 -8 -1 -7 4.26 0.17
 8 -1 7 3.85 0.18
 8 1 7 4.16 0.18
 -8 1 -7 4.34 0.19
 -8 1 -7 4.01 0.18
 9 -1 7 -0.05 0.06
 -9 -1 -7 -0.02 0.06
 -9 1 -7 0.02 0.07
 9 1 7 0.07 0.07
 -9 1 -7 0.2 0.08
 10 -1 7 0.09 0.08
 10 1 7 0.36 0.09
 -10 1 -7 0.06 0.07
 -10 1 -7 0.12 0.12
 12 -2 -7 0.87 0.11
 12 2 -7 0.47 0.09
 -12 2 7 0.64 0.06
 11 -2 -7 0.26 0.09
 -11 2 7 0.18 0.13
 -11 2 7 0.3 0.12
 11 2 -7 0.21 0.11
 10 -2 -7 5.61 0.93
 -10 -2 7 5.49 0.13
 -10 2 7 5.91 0.55
 -10 2 7 5.43 0.2
 -9 -2 7 0.01 0.12
 9 -2 -7 -0.06 0.08
 -9 2 7 -0.01 0.05
 -9 2 7 0.02 0.05
 8 -2 -7 5.66 0.24
 -8 -2 7 5.48 0.15
 -8 2 7 5.81 0.18
 -8 2 7 5.57 0.17
 7 -2 -7 0.61 0.1
 -7 -2 7 0.51 0.09
 7 2 -7 0.59 0.1
 -7 2 7 0.51 0.1
 -7 2 7 0.56 0.09
 7 2 -7 0.51 0.07
 -7 2 7 0.62 0.07
 6 -2 -7 2.56 0.15
 -6 -2 7 2.71 0.24
 -6 -2 7 2.52 0.17
 -6 2 7 2.35 0.1
 6 2 -7 2.38 0.1
 -6 2 7 2.58 0.38
 -6 2 7 2.25 0.48
 6 2 -7 2.55 0.34
 -5 -2 7 44.88 0.53
 5 -2 -7 44.78 0.63
 -5 -2 7 47.69 0.68
 -5 -2 7 46.21 0.73
 -5 -2 7 46.45 0.81
 5 -2 -7 45.6 0.88
 5 -2 -7 47.55 0.89
 -5 2 7 46.58 0.67
 -5 2 7 46.26 0.83
 5 2 -7 46.22 0.71
 5 2 -7 46.89 0.86
 -5 2 7 45.29 0.58
 -5 2 7 46.36 0.5
 -5 2 7 44.82 0.84
 4 -2 -7 2.36 0.09
 -4 -2 7 2.18 0.1
 -4 -2 7 2.45 0.5
 -4 -2 7 2.33 0.49
 4 -2 -7 2.36 0.16
 4 2 -7 2.47 0.09
 -4 2 7 2.34 0.13
 -4 2 7 2.47 0.14
 -4 2 7 2.37 0.09
 4 2 -7 2.37 0.11
 -4 2 7 2.41 0.12
 -3 -2 7 1.57 0.4
 -3 -2 7 1.42 0.1
 3 -2 -7 1.36 0.07
 3 -2 -7 1.51 0.16
 3 -2 -7 1.33 0.1
 -3 -2 7 1.32 0.33
 -3 2 7 1.28 0.07
 3 2 -7 1.36 0.26
 -3 2 7 1.41 0.15
 -3 2 7 1.42 0.18
 3 2 -7 1.5 0.07
 -3 2 7 1.36 0.1
 -3 2 7 1.45 0.07
 2 -2 -7 6.19 0.16
 2 -2 -7 6.05 0.13
 2 -2 -7 6.22 0.16
 2 -2 -7 5.72 0.56
 -2 -2 7 6.2 0.12
 -2 -2 7 6.15 0.39
 2 -2 -7 5.93 0.11
 2 2 -7 5.78 0.28
 -2 2 7 6.27 0.17
 -2 2 7 6.22 0.19
 -2 2 7 6 0.16
 2 2 -7 6.02 0.26
 -2 2 7 5.97 0.15
 -2 2 7 5.96 0.15
 2 2 -7 6.23 0.16
 -1 -2 7 9.31 0.5
 1 -2 -7 9.65 0.19
 1 -2 -7 9.61 0.19
 -1 -2 7 9.94 0.2
 1 -2 -7 9.94 0.22
 1 -2 -7 9.54 0.3
 -1 -2 7 9.8 0.24
 1 -2 -7 9.69 0.16
 -1 2 7 10.28 0.22
 1 2 -7 9.89 0.2
 1 2 -7 9.65 0.24
 -1 2 7 9.51 0.33
 1 2 -7 9.78 0.22
 -1 2 7 9.71 0.27
 1 2 -7 9.31 0.78
 -1 2 7 9.67 0.2
 -1 2 7 9.73 0.24
 0 -2 -7 33.99 0.47
 0 -2 -7 34.9 0.34
 0 -2 7 34.65 0.58
 0 -2 7 32.6 0.5
 0 -2 7 34.46 0.62
 0 -2 -7 33.56 0.65
 0 -2 7 33.78 0.71
 0 -2 -7 34.7 0.58
 0 -2 -7 33.08 0.45
 0 2 -7 32.72 1.09
 0 2 7 33.94 0.51
 0 2 7 33.43 0.97
 0 2 7 34.16 0.63
 0 2 -7 33.5 0.65
 0 2 7 34.51 0.6
 0 2 7 34.65 0.62
 0 2 -7 33.77 0.64
 0 2 -7 35.01 0.6
 -1 -2 -7 3.35 0.11
 1 -2 7 3.32 0.15
 -1 -2 -7 3.35 0.13
 1 -2 7 3.39 0.1
 -1 -2 -7 3.47 0.59
 -1 -2 -7 3.27 0.11
 1 -2 7 3.39 0.09
 1 -2 7 3.05 0.59
 1 2 7 3.03 0.32
 1 2 7 3.21 0.11
 -1 2 -7 3.43 0.09
 1 2 7 3.14 0.44
 -1 2 -7 3.34 0.11
 1 2 7 3.22 0.15
 -1 2 -7 3.09 0.15
 1 2 7 3.32 0.08
 -1 2 -7 3.25 0.11
 2 -2 7 0.06 0.05
 2 -2 7 0.08 0.03
 -2 -2 -7 0.01 0.04
 2 -2 7 0.05 0.22
 -2 -2 -7 0.05 0.03
 2 -2 7 -0.01 0.02
 2 2 7 0.01 0.02
 2 2 7 0.03 0.08
 2 2 7 0.03 0.03
 2 2 7 0.04 0.04
 -2 2 -7 -0.05 0.06
 2 2 7 0.01 0.04
 -2 2 -7 0.02 0.03
 -2 2 -7 0.01 0.03
 3 -2 7 10.72 0.21
 -3 -2 -7 10.69 0.91
 3 -2 7 10.55 0.25
 -3 -2 -7 10.84 0.25
 -3 2 -7 10.64 0.26
 -3 2 -7 10.17 0.25
 3 2 7 10.61 0.2
 3 2 7 10.88 0.15
 3 2 7 10.82 0.25
 -3 2 -7 10.63 0.64
 4 -2 7 21.81 0.39
 4 -2 7 21.12 0.45
 -4 -2 -7 21.5 0.45
 -4 2 -7 22.12 0.47
 4 2 7 22.26 0.55
 -4 2 -7 20.76 0.45
 4 2 7 22.32 0.38
 5 -2 7 1.69 0.06
 -5 -2 -7 1.8 0.1
 5 -2 7 1.83 0.1
 5 2 7 1.71 0.11
 -5 2 -7 1.89 0.1
 -5 2 -7 1.76 0.11
 5 2 7 1.79 0.06
 6 -2 7 7.36 0.15
 6 -2 7 6.78 0.22
 -6 -2 -7 7.44 0.28
 6 2 7 7.44 0.15
 6 2 7 6.9 0.22
 -6 2 -7 7.24 0.22
 -6 2 -7 7.13 0.23
 7 -2 7 0.03 0.06
 -7 -2 -7 0.13 0.06
 7 -2 7 0.11 0.03
 7 2 7 0.2 0.06
 -7 2 -7 0.14 0.06
 -7 2 -7 0.06 0.06
 8 -2 7 1 0.12
 -8 2 -7 0.83 0.11
 -8 2 -7 1.25 0.12
 8 2 7 1.14 0.12
 9 -2 7 0.4 0.08
 9 2 7 0.38 0.08
 -9 2 -7 0.36 0.08
 -9 2 -7 0.52 0.1
 10 -2 7 2.92 0.17
 -10 2 -7 2.82 0.17
 -10 2 -7 3.11 0.35
 10 2 7 2.75 0.17
 -12 3 7 4.16 0.2
 12 3 -7 4.44 0.2
 11 -3 -7 9.77 0.26
 11 3 -7 9.91 0.29
 -11 3 7 9.68 0.48
 -11 3 7 9.75 0.29
 10 -3 -7 12.77 0.57
 -10 -3 7 12.3 0.48
 -10 3 7 12.77 0.32
 -10 3 7 12.29 0.33
 10 3 -7 13.1 0.34
 9 -3 -7 3.76 0.16
 -9 -3 7 3.7 0.13
 9 3 -7 3.39 0.29
 -9 3 7 3.63 0.16
 -9 3 7 3.58 0.12
 -8 -3 7 1.04 0.22
 8 -3 -7 0.73 0.1
 8 3 -7 0.99 0.11
 8 3 -7 1.11 0.11
 -8 3 7 0.84 0.09
 -8 3 7 0.99 0.1
 7 -3 -7 16.07 1.18
 -7 -3 7 15.42 0.29
 7 3 -7 15.98 0.35
 -7 3 7 15.89 0.36
 7 3 -7 15.81 0.36
 -7 3 7 15.27 0.31
 -7 3 7 16.3 0.39
 7 3 -7 16.84 0.59
 -6 -3 7 8.87 0.21
 6 -3 -7 8.89 0.26
 6 3 -7 9.14 0.22
 -6 3 7 9.24 0.23
 -6 3 7 8.63 0.23
 -6 3 7 8.96 0.28
 6 3 -7 8.68 0.23
 6 3 -7 9.47 1.03
 -6 3 7 8.76 0.23
 -5 -3 7 0.9 0.13
 -5 -3 7 0.84 0.25
 5 -3 -7 0.89 0.1
 5 3 -7 0.81 0.1
 5 3 -7 0.83 0.07
 -5 3 7 1.09 0.07
 5 3 -7 1.09 0.07
 -5 3 7 1.02 0.12
 -5 3 7 0.93 0.09
 -5 3 7 0.88 0.07
 4 -3 -7 8.41 0.17
 -4 -3 7 8.9 0.45
 4 -3 -7 8.41 0.33
 -4 -3 7 8.55 0.54
 4 3 -7 8.53 0.53
 -4 3 7 8.45 0.68
 4 3 -7 8.71 0.45
 4 3 -7 8.72 0.2
 -4 3 7 8.66 0.24
 -4 3 7 8.51 0.21
 -4 3 7 8.67 0.21
 -3 -3 7 13.48 0.82
 3 -3 -7 14.07 0.25
 3 -3 -7 13.56 0.21
 3 -3 -7 13.17 0.3
 -3 -3 7 13.98 0.31
 3 -3 -7 13.34 0.24
 3 -3 -7 13.92 0.22
 -3 3 7 13.05 0.28
 3 3 -7 13.93 0.23
 3 3 -7 13.2 0.28
 -3 3 7 13.89 0.32
 -3 3 7 13.92 0.19
 3 3 -7 13.35 0.29
 -3 3 7 13.99 0.29
 -3 3 7 13.72 0.3
 -2 -3 7 1.72 0.38
 2 -3 -7 1.92 0.06
 2 -3 -7 1.83 0.15
 2 -3 -7 1.87 0.09
 -2 -3 7 1.73 0.11
 -2 3 7 1.86 0.08
 2 3 -7 1.74 0.08
 -2 3 7 1.85 0.08
 -2 3 7 1.84 0.23
 -2 3 7 1.73 0.08
 2 3 -7 1.8 0.08
 -2 3 7 1.88 0.11
 2 3 -7 1.73 0.1
 2 3 -7 1.89 0.2
 1 -3 -7 17.68 0.32
 1 -3 -7 17.76 0.36
 1 -3 -7 17.66 0.58
 1 -3 -7 18.05 0.19
 -1 -3 7 18.03 0.35
 1 -3 -7 17.35 0.67
 -1 -3 7 17.67 0.34
 -1 3 7 17.46 0.32
 1 3 -7 17.48 0.23
 1 3 -7 17.94 0.53
 -1 3 7 17.5 0.28
 1 3 -7 17.76 0.34
 -1 3 7 17.42 0.34
 -1 3 7 18.08 0.36
 1 3 -7 18.16 0.36
 -1 3 7 18.1 0.36
 0 -3 7 2.31 0.13
 0 -3 -7 2.07 0.09
 0 -3 -7 2.08 0.07
 0 -3 -7 1.91 0.32
 0 -3 7 2.1 0.07
 0 -3 7 2.2 0.08
 0 -3 -7 2.17 0.09
 0 -3 -7 2.22 0.4
 0 -3 7 2.27 0.08
 0 3 -7 2.2 0.33
 0 3 -7 2.1 0.13
 0 3 7 2.11 0.11
 0 3 7 1.94 0.28
 0 3 7 2.09 0.24
 0 3 -7 2.18 0.16
 0 3 7 2.26 0.08
 0 3 7 2.12 0.09
 0 3 -7 2.3 0.09
 -1 -3 -7 0 0.13
 -1 -3 -7 -0.03 0.04
 -1 -3 -7 0.02 0.22
 1 -3 7 -0.02 0.24
 1 -3 7 0.01 0.02
 1 -3 7 -0.01 0.03
 1 -3 7 -0.02 0.04
 -1 -3 -7 0.02 0.03
 1 3 7 0.02 0.03
 -1 3 -7 0.01 0.15
 1 3 7 0.03 0.02
 -1 3 -7 0 0.02
 1 3 7 -0.06 0.03
 -1 3 -7 -0.02 0.03
 1 3 7 0 0.22
 -1 3 -7 -0.01 0.03
 -1 3 -7 -0.04 0.02
 1 3 7 -0.04 0.04
 -1 3 -7 -0.02 0.1
 -2 -3 -7 4.49 0.17
 2 -3 7 4.41 0.11
 -2 -3 -7 4.64 0.12
 2 -3 7 4.57 0.13
 -2 -3 -7 4.37 0.13
 2 3 7 4.48 0.09
 -2 3 -7 5.01 0.81
 2 3 7 4.54 0.13
 2 3 7 4.43 0.26
 -2 3 -7 4.41 0.12
 2 3 7 4.29 0.52
 2 3 7 4.57 0.11
 -2 3 -7 4.62 0.1
 -2 3 -7 4.4 0.14
 -2 3 -7 4.52 0.13
 -3 -3 -7 1.45 0.08
 3 -3 7 1.36 0.06
 -3 -3 -7 1.45 0.11
 3 -3 7 1.33 0.08
 3 3 7 1.52 0.24
 -3 3 -7 1.35 0.08
 3 3 7 1.52 0.09
 -3 3 -7 1.38 0.26
 -3 3 -7 1.48 0.09
 -4 -3 -7 7.81 0.2
 4 -3 7 7.85 0.21
 4 -3 7 7.79 0.17
 -4 3 -7 7.91 0.21
 4 3 7 7.89 0.21
 -4 3 -7 7.89 0.22
 4 3 7 7.63 0.16
 -5 -3 -7 2.11 0.1
 5 -3 7 2.08 0.12
 5 -3 7 2.1 0.07
 -5 3 -7 2.16 0.16
 -5 3 -7 2.11 0.12
 5 3 7 2.09 0.12
 5 3 7 2.19 0.07
 6 -3 7 4.75 0.12
 -6 -3 -7 4.69 0.21
 6 -3 7 5.08 0.18
 6 3 7 4.75 0.11
 -6 3 -7 4.64 0.18
 -6 3 -7 4.71 0.18
 6 3 7 5.13 0.18
 7 -3 7 3.86 0.17
 7 -3 7 3.74 0.11
 -7 3 -7 3.87 0.17
 -7 3 -7 3.59 0.17
 7 3 7 3.86 0.4
 8 -3 7 2.64 0.16
 8 -3 7 2.94 0.09
 -8 3 -7 3.05 0.17
 -8 3 -7 2.63 0.16
 8 3 7 2.68 0.27
 9 -3 7 1.09 0.13
 -9 3 -7 1.06 0.13
 -9 3 -7 1.64 0.15
 9 3 7 1.3 0.25
 -11 -4 7 0.29 0.17
 11 -4 -7 0.28 0.09
 11 4 -7 0.02 0.07
 -11 4 7 0.28 0.08
 -11 4 7 0.32 0.19
 10 -4 -7 2.18 0.76
 -10 -4 7 1.92 0.16
 -10 4 7 1.92 0.14
 -10 4 7 1.95 0.21
 10 4 -7 1.97 0.14
 -9 -4 7 -0.05 0.04
 9 -4 -7 0.07 0.25
 -9 4 7 0.09 0.06
 9 4 -7 -0.02 0.05
 -9 4 7 0.01 0.05
 -8 -4 7 -0.01 0.05
 8 -4 -7 0 0.06
 8 4 -7 -0.05 0.05
 -8 4 7 0.08 0.05
 -8 4 7 0.01 0.04
 -7 -4 7 2.29 0.18
 7 -4 -7 2.57 0.11
 -7 4 7 2.82 0.21
 7 4 -7 2.18 0.12
 -7 4 7 2.22 0.14
 -7 4 7 2.58 0.12
 -7 4 7 2.46 0.12
 -6 -4 7 2.34 0.16
 6 -4 -7 2.34 0.11
 -6 4 7 2.39 0.11
 6 4 -7 2.55 0.17
 -6 4 7 2.36 0.14
 -6 4 7 2.61 0.17
 -6 4 7 2.46 0.11
 6 4 -7 2.41 0.12
 6 4 -7 2.54 0.1
 -5 -4 7 2.84 0.14
 5 -4 -7 2.69 0.11
 5 -4 -7 2.85 0.08
 -5 4 7 2.87 0.12
 -5 4 7 2.76 0.11
 -5 4 7 2.89 0.1
 5 4 -7 2.93 0.1
 5 4 -7 2.97 0.12
 -5 4 7 2.9 0.32
 5 4 -7 3.26 0.28
 4 -4 -7 7.42 0.21
 4 -4 -7 7.37 0.16
 -4 -4 7 7.49 0.21
 4 4 -7 7.63 0.54
 4 4 -7 7.98 0.18
 -4 4 7 7.6 0.24
 -4 4 7 7.35 0.19
 -4 4 7 7.37 0.19
 -4 4 7 7.23 0.22
 4 4 -7 7.55 0.19
 3 -4 -7 3.03 0.23
 -3 -4 7 3 0.15
 3 -4 -7 3.17 0.15
 -3 -4 7 3.01 0.16
 3 -4 -7 3.36 0.09
 3 -4 -7 3.12 0.24
 -3 4 7 3.05 0.11
 -3 4 7 3.19 0.26
 3 4 -7 3.15 0.1
 3 4 -7 2.93 0.11
 -3 4 7 3.04 0.15
 3 4 -7 3.03 0.15
 -3 4 7 3.23 0.11
 2 -4 -7 3.16 0.09
 -2 -4 7 2.95 0.14
 2 -4 -7 3.06 0.09
 2 -4 -7 3.23 0.11
 -2 -4 7 3.16 0.15
 2 -4 -7 3.25 0.08
 2 -4 -7 3.01 0.23
 -2 4 7 3.18 0.11
 -2 4 7 3.04 0.13
 2 4 -7 3.1 0.1
 -2 4 7 3 0.1
 -2 4 7 3.05 0.23
 -2 4 7 3.2 0.09
 2 4 -7 2.87 0.11
 -2 4 7 3.03 0.09
 2 4 -7 3.08 0.1
 1 -4 -7 2.16 0.11
 1 -4 -7 1.92 0.08
 -1 -4 7 2.08 0.06
 -1 -4 7 2.04 0.09
 -1 -4 7 1.93 0.45
 1 -4 -7 1.87 0.13
 1 -4 -7 1.9 0.09
 1 -4 -7 2.08 0.07
 1 4 -7 1.96 0.08
 -1 4 7 1.91 0.11
 1 4 -7 2.32 0.54
 -1 4 7 1.9 0.08
 1 4 -7 2.05 0.08
 -1 4 7 1.92 0.08
 1 4 -7 1.85 0.11
 -1 4 7 2 0.46
 -1 4 7 2.03 0.08
 0 -4 -7 0.45 0.05
 0 -4 7 0.57 0.05
 0 -4 7 0.53 0.04
 0 -4 -7 0.45 0.04
 0 -4 -7 0.55 0.06
 0 -4 7 0.53 0.34
 0 -4 -7 0.43 0.04
 0 -4 7 0.56 0.19
 0 4 7 0.4 0.19
 0 4 -7 0.56 0.04
 0 4 -7 0.47 0.09
 0 4 -7 0.58 0.06
 0 4 7 0.45 0.05
 0 4 7 0.43 0.05
 0 4 7 0.51 0.21
 0 4 -7 0.54 0.05
 0 4 7 0.45 0.22
 -1 -4 -7 2.83 0.1
 1 -4 7 2.79 0.1
 -1 -4 -7 2.7 0.17
 -1 -4 -7 2.74 0.09
 1 -4 7 2.74 0.08
 1 -4 7 2.63 0.14
 -1 4 -7 2.73 0.09
 1 4 7 2.73 0.09
 -1 4 -7 2.89 0.22
 1 4 7 2.84 0.15
 -1 4 -7 2.81 0.08
 1 4 7 2.56 0.32
 1 4 7 2.76 0.13
 1 4 7 2.68 0.11
 -1 4 -7 2.73 0.11
 -2 -4 -7 8.52 0.2
 2 -4 7 8.47 0.21
 2 -4 7 8.21 0.18
 -2 -4 -7 8.46 0.22
 -2 -4 -7 8.82 0.14
 2 4 7 8.66 0.21
 2 4 7 8.85 0.21
 -2 4 -7 8.4 0.18
 -2 4 -7 8.21 0.26
 -2 4 -7 8.61 0.16
 2 4 7 8.76 0.2
 -2 4 -7 8.46 0.22
 -2 4 -7 8.64 0.2
 3 -4 7 4.26 0.25
 3 -4 7 4.17 0.11
 3 -4 7 4.29 0.14
 -3 -4 -7 4.52 0.13
 -3 -4 -7 4.46 0.21
 -3 4 -7 4.1 0.15
 3 4 7 4.26 0.09
 3 4 7 4.33 0.18
 -3 4 -7 4.3 0.14
 3 4 7 4.4 0.12
 -3 4 -7 4.11 0.69
 4 -4 7 8.96 0.19
 4 -4 7 9.35 0.24
 -4 -4 -7 8.74 0.22
 4 -4 7 8.98 0.17
 -4 4 -7 8.68 0.23
 4 4 7 9.02 0.24
 -4 4 -7 8.29 0.24
 5 -4 7 0.24 0.06
 5 -4 7 0.28 0.04
 -5 4 -7 0.23 0.06
 5 4 7 0.24 0.03
 5 4 7 0.19 0.06
 -5 4 -7 0.2 0.05
 6 -4 7 9.9 0.21
 6 -4 7 9.36 0.27
 -6 4 -7 9.97 0.28
 -6 4 -7 9.73 0.28
 6 4 7 9.88 0.27
 6 4 7 9.77 0.2
 7 -4 7 1.54 0.07
 7 -4 7 1.54 0.12
 7 4 7 1.29 0.11
 -7 4 -7 1.33 0.12
 -7 4 -7 1.27 0.11
 7 4 7 1.46 0.06
 8 -4 7 0.19 0.04
 8 -4 7 0.29 0.07
 -8 4 -7 0.23 0.07
 8 4 7 0.2 0.07
 -8 4 -7 0.21 0.08
 9 -4 7 0.28 0.04
 9 -4 7 0.13 0.08
 9 4 7 0.29 0.08
 -9 4 -7 0.16 0.09
 -9 4 -7 0.32 0.09
 -11 -5 7 0.13 0.06
 11 -5 -7 0.08 0.13
 -11 5 7 0.06 0.07
 11 5 -7 -0.02 0.06
 10 -5 -7 0.51 0.34
 -10 -5 7 0.56 0.08
 10 5 -7 0.43 0.08
 -10 5 7 0.64 0.1
 -10 5 7 0.47 0.08
 -9 -5 7 5.53 0.39
 9 -5 -7 5.36 0.3
 -9 5 7 5.71 0.21
 -9 5 7 5.23 0.67
 9 5 -7 5.3 0.2
 -8 -5 7 7.29 0.36
 8 -5 -7 7.05 1.07
 -8 5 7 6.47 0.22
 -8 5 7 7.06 0.32
 8 5 -7 6.88 0.22
 -8 5 7 7.3 0.22
 -7 -5 7 3.81 0.17
 7 -5 -7 4.01 0.1
 7 -5 -7 3.53 0.63
 -7 5 7 4.07 0.16
 -7 5 7 4.2 0.12
 -7 5 7 4.09 0.16
 7 5 -7 3.95 0.16
 6 -5 -7 13.84 0.26
 6 -5 -7 14.02 1.33
 -6 -5 7 13.72 0.5
 -6 5 7 13.96 0.32
 -6 5 7 13.61 0.33
 -6 5 7 13.36 0.2
 -6 5 7 14.15 0.89
 6 5 -7 14.17 0.32
 5 -5 -7 0.03 0.02
 5 -5 -7 0.07 0.19
 -5 -5 7 0.03 0.05
 -5 5 7 -0.04 0.07
 -5 5 7 0 0.06
 -5 5 7 0.02 0.04
 5 5 -7 0.08 0.04
 -5 5 7 -0.02 0.04
 4 -5 -7 17.61 0.33
 4 -5 -7 18.13 0.33
 -4 -5 7 17.93 0.37
 -4 5 7 18.07 0.38
 -4 5 7 18.16 0.38
 -4 5 7 18.46 0.39
 4 5 -7 19.03 0.37
 4 5 -7 18.36 0.65
 4 5 -7 17.62 0.38
 -4 5 7 18.55 1.29
 3 -5 -7 26.98 0.48
 3 -5 -7 27.13 0.54
 -3 -5 7 26.57 0.47
 3 -5 -7 27.04 0.44
 3 5 -7 27.01 0.52
 3 5 -7 26.49 0.63
 3 5 -7 27.65 0.52
 -3 5 7 27.06 1.23
 -3 5 7 26.84 0.53
 -3 5 7 27.03 0.52
 -3 5 7 26.85 0.48
 2 -5 -7 4.08 0.16
 2 -5 -7 3.95 0.17
 -2 -5 7 3.62 0.48
 2 -5 -7 3.85 0.1
 2 -5 -7 4.03 0.13
 -2 5 7 3.99 0.13
 -2 5 7 4.12 0.12
 -2 5 7 3.96 0.38
 -2 5 7 3.82 0.17
 -2 5 7 3.85 0.31
 2 5 -7 3.92 0.17
 2 5 -7 3.99 0.12
 -2 5 7 3.73 0.13
 2 5 -7 3.89 0.12
 -1 -5 7 0.03 0.02
 -1 -5 7 -0.06 0.05
 1 -5 -7 0.05 0.05
 1 -5 -7 0.05 0.02
 1 -5 -7 -0.02 0.02
 1 -5 -7 0.08 0.25
 1 -5 -7 0.03 0.03
 1 5 -7 0.03 0.07
 -1 5 7 0 0.03
 -1 5 7 -0.03 0.15
 -1 5 7 0 0.04
 1 5 -7 0.01 0.03
 1 5 -7 0.02 0.24
 -1 5 7 -0.01 0.1
 -1 5 7 -0.02 0.08
 -1 5 7 0.03 0.03
 0 -5 -7 8.66 0.6
 0 -5 7 9.33 0.2
 0 -5 7 8.92 0.26
 0 -5 7 9.17 0.19
 0 -5 -7 9.13 0.18
 0 -5 -7 8.93 0.18
 0 -5 -7 8.92 0.21
 0 -5 -7 9.34 0.27
 0 5 7 9.41 0.24
 0 5 7 8.96 0.68
 0 5 -7 9.02 0.22
 0 5 7 8.8 0.2
 0 5 7 9.2 0.22
 0 5 -7 9.48 0.41
 0 5 7 9.1 0.38
 0 5 7 8.79 0.6
 0 5 -7 8.79 0.2
 0 5 -7 9.17 0.2
 1 -5 7 1.9 0.08
 1 -5 7 1.88 0.07
 -1 -5 -7 1.87 0.07
 -1 -5 -7 1.83 0.14
 1 -5 7 1.96 0.14
 -1 -5 -7 1.78 0.08
 -1 -5 -7 2.07 0.2
 1 5 7 2.08 0.13
 -1 5 -7 1.89 0.08
 -1 5 -7 1.98 0.09
 1 5 7 2.02 0.1
 -1 5 -7 2.12 0.58
 1 5 7 1.79 0.09
 1 5 7 2.02 0.1
 1 5 7 1.96 0.27
 -1 5 -7 1.86 0.08
 -2 -5 -7 6.49 0.16
 2 -5 7 6.25 0.15
 -2 -5 -7 6.52 0.11
 -2 -5 -7 6.75 0.9
 -2 5 -7 6.46 0.17
 2 5 7 6.29 0.18
 -2 5 -7 6.56 0.22
 2 5 7 6.27 0.22
 -2 5 -7 6.57 0.16
 2 5 7 6.26 0.16
 2 5 7 5.96 0.6
 -2 5 -7 5.96 0.18
 -2 5 -7 6.65 0.15
 3 -5 7 0.86 0.24
 3 -5 7 0.77 0.06
 -3 -5 -7 0.82 0.06
 3 5 7 0.85 0.09
 3 5 7 0.8 0.07
 -3 5 -7 0.81 0.08
 3 5 7 0.8 0.11
 3 5 7 0.91 0.06
 -3 5 -7 0.63 0.07
 4 -5 7 9.34 0.2
 4 -5 7 9.56 0.22
 4 5 7 8.93 0.24
 4 5 7 10.46 1.01
 -4 5 -7 9.36 0.29
 -4 5 -7 9.68 0.25
 5 -5 7 2.45 0.09
 -5 5 -7 2.22 0.13
 -5 5 -7 2.35 0.13
 5 5 7 2.42 0.12
 6 -5 7 0.52 0.06
 6 5 7 0.33 0.06
 -6 5 -7 0.26 0.06
 -6 5 -7 0.52 0.08
 7 -5 7 0.02 0.06
 7 -5 7 -0.05 0.03
 -7 5 -7 0.05 0.06
 7 5 7 0.02 0.06
 -7 5 -7 0.09 0.06
 8 -5 7 1.51 0.08
 -8 -5 -7 1.79 0.17
 8 -5 7 1.63 0.14
 -8 5 -7 1.28 0.13
 -8 5 -7 1.56 0.15
 8 5 7 1.65 0.13
 9 -5 7 1.69 0.15
 9 -5 7 1.65 0.09
 -9 5 -7 1.29 0.14
 9 5 7 1.51 0.15
 -9 5 -7 1.74 0.16
 11 6 -7 1.2 0.14
 -11 6 7 1.02 0.13
 10 -6 -7 1.54 0.45
 -10 -6 7 1.62 0.28
 -10 6 7 1.6 0.13
 10 6 -7 1.67 0.14
 -10 6 7 1.67 0.14
 -9 -6 7 35.58 0.58
 9 -6 -7 33.07 0.66
 -9 6 7 35.26 0.71
 -9 6 7 33.58 0.73
 9 6 -7 35.24 0.71
 -9 6 7 34.6 1.49
 -8 -6 7 0.07 0.23
 8 -6 -7 0.03 0.38
 8 -6 -7 0.01 0.03
 8 6 -7 0.03 0.06
 -8 6 7 0.07 0.06
 -8 6 7 0.04 0.36
 -8 6 7 0.2 0.06
 7 -6 -7 0.61 0.05
 7 -6 -7 0.56 0.39
 -7 -6 7 0.52 0.09
 -7 6 7 0.49 0.35
 7 6 -7 0.68 0.1
 -7 6 7 0.54 0.08
 -7 6 7 0.62 0.09
 -6 -6 7 7.16 0.24
 6 -6 -7 7.42 0.26
 6 -6 -7 7.52 0.17
 -6 6 7 7.84 0.23
 -6 6 7 7.56 0.22
 -6 6 7 7.53 0.12
 6 6 -7 7.81 0.22
 5 -6 -7 13.91 0.27
 5 -6 -7 13.42 0.95
 -5 -6 7 13.6 0.33
 -5 6 7 13.65 0.36
 -5 6 7 13.96 0.33
 -5 6 7 13.42 0.32
 -5 6 7 13.98 0.35
 5 6 -7 14.61 0.32
 -4 -6 7 5.09 0.2
 4 -6 -7 4.84 0.2
 4 -6 -7 5.02 0.13
 -4 6 7 5.04 0.16
 -4 6 7 5.58 0.89
 -4 6 7 5.14 0.16
 4 6 -7 5.29 0.17
 -4 6 7 5.35 0.4
 3 -6 -7 10.56 0.27
 -3 -6 7 10.68 0.29
 3 -6 -7 10.39 0.22
 3 6 -7 10.44 0.25
 -3 6 7 10.35 0.25
 -3 6 7 10.33 0.3
 -3 6 7 10.9 0.3
 3 6 -7 10.61 0.23
 -3 6 7 10.92 0.26
 2 -6 -7 0.1 0.03
 2 -6 -7 0.21 0.04
 -2 -6 7 0.17 0.08
 2 -6 -7 0.24 0.07
 2 6 -7 0.14 0.07
 -2 6 7 0.08 0.07
 -2 6 7 0.14 0.04
 2 6 -7 0.13 0.06
 -2 6 7 0.17 0.05
 -2 6 7 0.13 0.04
 2 6 -7 0.24 0.04
 1 -6 -7 3.68 0.12
 -1 -6 7 3.99 0.1
 1 -6 -7 3.97 0.11
 -1 -6 7 3.99 0.19
 1 -6 -7 3.9 0.16
 1 -6 -7 3.97 0.11
 1 6 -7 3.95 0.19
 1 6 -7 3.92 0.13
 -1 6 7 3.86 0.2
 -1 6 7 3.68 0.13
 -1 6 7 3.83 0.1
 -1 6 7 3.81 0.19
 1 6 -7 3.86 0.12
 -1 6 7 3.78 0.13
 -1 6 7 3.86 0.54
 0 -6 -7 4.9 0.14
 0 -6 7 5.05 0.12
 0 -6 7 4.8 0.12
 0 -6 -7 4.59 0.12
 0 -6 7 4.82 0.21
 0 -6 -7 4.59 0.2
 0 -6 -7 4.62 0.44
 0 6 7 4.49 0.4
 0 6 7 5.2 0.37
 0 6 7 4.77 0.15
 0 6 7 4.38 0.37
 0 6 -7 4.56 0.14
 0 6 -7 4.42 0.3
 0 6 7 4.63 0.21
 0 6 7 4.85 0.14
 0 6 -7 4.66 0.12
 0 6 -7 4.78 0.32
 -1 -6 -7 8.2 0.67
 -1 -6 -7 8.82 0.2
 -1 -6 -7 8.84 0.21
 1 -6 7 8.63 0.19
 1 6 7 8.61 0.98
 1 6 7 8.64 0.41
 -1 6 -7 8.62 0.22
 1 6 7 8.72 0.22
 1 6 7 8.76 0.21
 -1 6 -7 8.75 0.2
 -1 6 -7 8.52 0.28
 1 6 7 8.83 0.67
 -1 6 -7 8.46 0.2
 2 -6 7 18.48 0.35
 -2 -6 -7 18.08 0.22
 -2 -6 -7 18.42 0.3
 -2 6 -7 19.09 0.39
 -2 6 -7 18.06 0.41
 2 6 7 18.77 0.37
 2 6 7 18.81 0.23
 -2 6 -7 18.65 0.36
 2 6 7 18.13 0.32
 2 6 7 18.62 0.4
 3 -6 7 1.42 0.42
 -3 -6 -7 1.36 0.14
 3 -6 7 1.38 0.07
 3 6 7 1.41 0.17
 3 6 7 1.56 0.1
 -3 6 -7 1.26 0.09
 -3 6 -7 1.29 0.1
 3 6 7 1.33 0.29
 4 -6 7 9.69 0.22
 4 -6 7 9.72 0.18
 -4 -6 -7 9.85 0.31
 -4 6 -7 9.7 0.26
 4 6 7 9.85 0.26
 -4 6 -7 9.77 0.27
 4 6 7 10.64 1.09
 -5 -6 -7 0.31 0.1
 5 -6 7 0.25 0.04
 -5 6 -7 0.21 0.06
 5 6 7 0.18 0.06
 -5 6 -7 0.29 0.06
 -6 -6 -7 0.03 0.08
 6 -6 7 0.09 0.03
 -6 6 -7 0.1 0.06
 6 6 7 0.07 0.05
 -6 6 -7 0.08 0.06
 7 -6 7 6.96 0.18
 -7 -6 -7 6.94 0.23
 7 6 7 6.76 0.23
 -7 6 -7 7.31 0.25
 -7 6 -7 7.17 0.24
 8 -6 7 0.54 0.07
 -8 -6 -7 0.61 0.16
 8 -6 7 0.49 0.09
 -8 6 -7 0.73 0.11
 -8 6 -7 0.55 0.09
 8 6 7 0.5 0.09
 9 -6 7 0 0.06
 9 -6 7 0.07 0.04
 -9 6 -7 -0.07 0.06
 9 6 7 0.11 0.07
 -9 6 -7 0.15 0.16
 -10 -7 7 0.77 0.27
 10 -7 -7 0.8 0.17
 -10 7 7 0.62 0.1
 -10 7 7 0.81 0.11
 10 7 -7 0.74 0.1
 9 -7 -7 0.93 0.1
 9 -7 -7 1.07 0.16
 -9 -7 7 1.06 0.3
 -9 7 7 1.19 0.15
 9 7 -7 1.02 0.11
 -9 7 7 0.88 0.11
 -9 7 7 1.14 0.13
 8 -7 -7 14.15 0.42
 8 -7 -7 13.44 0.27
 -8 -7 7 13.54 0.34
 -8 7 7 13.9 0.36
 -8 7 7 13.35 0.34
 -8 7 7 13.72 0.38
 8 7 -7 13.25 0.34
 7 -7 -7 10.63 0.23
 -7 -7 7 10.66 0.36
 7 -7 -7 10.9 0.35
 -7 7 7 10.59 0.29
 -7 7 7 11.29 0.3
 7 7 -7 11.2 0.29
 -7 7 7 10.76 1.3
 6 -7 -7 3.01 0.19
 -6 -7 7 3.09 0.26
 6 -7 -7 3.18 0.1
 -6 7 7 3.21 0.17
 6 7 -7 3.46 0.15
 -6 7 7 3.42 0.22
 -6 7 7 3.22 0.15
 5 -7 -7 6.34 0.25
 -5 -7 7 6.28 0.16
 5 -7 -7 6.62 0.16
 -5 7 7 6.39 0.2
 -5 7 7 6.31 0.23
 5 7 -7 6.75 0.39
 -5 7 7 6.63 0.21
 4 -7 -7 0.85 0.06
 4 -7 -7 0.73 0.11
 -4 -7 7 0.8 0.08
 -4 7 7 0.89 0.08
 4 7 -7 0.96 0.09
 -4 7 7 0.84 0.11
 -4 7 7 0.85 0.09
 -4 7 7 0.67 0.08
 -3 -7 7 0.85 0.21
 3 -7 -7 0.8 0.06
 3 -7 -7 0.81 0.1
 -3 7 7 0.7 0.3
 -3 7 7 0.72 0.08
 -3 7 7 0.62 0.07
 -3 7 7 0.77 0.11
 3 7 -7 0.82 0.09
 -2 -7 7 0.36 0.09
 2 -7 -7 0.28 0.04
 2 -7 -7 0.38 0.05
 2 -7 -7 0.46 0.09
 -2 7 7 0.21 0.05
 2 7 -7 0.27 0.12
 -2 7 7 0.29 0.32
 2 7 -7 0.36 0.05
 -2 7 7 0.41 0.06
 -2 7 7 0.41 0.1
 1 -7 -7 30.71 0.36
 -1 -7 7 32.14 0.58
 1 -7 -7 32.04 0.61
 1 -7 -7 32.12 0.58
 1 -7 -7 31.75 0.55
 -1 7 7 31.86 0.7
 -1 7 7 32.08 0.58
 -1 7 7 31.16 0.62
 -1 7 7 30.08 0.6
 1 7 -7 30.48 0.6
 1 7 -7 32.2 0.61
 0 -7 -7 1.97 0.09
 0 -7 7 1.89 0.08
 0 -7 7 1.98 0.17
 0 -7 -7 1.96 0.07
 0 -7 -7 1.95 0.13
 0 -7 -7 1.98 0.16
 0 7 -7 1.83 0.09
 0 7 7 2 0.12
 0 7 7 2 0.14
 0 7 -7 1.97 0.09
 0 7 7 1.9 0.1
 0 7 7 1.96 0.13
 0 7 7 1.98 0.13
 -1 -7 -7 6.63 0.19
 1 -7 7 6.95 0.16
 -1 -7 -7 7.07 0.2
 1 7 7 7 0.19
 1 7 7 6.81 0.24
 -1 7 -7 7.14 0.2
 -1 7 -7 6.73 0.17
 -1 7 -7 6.68 0.18
 1 7 7 6.71 0.34
 1 7 7 6.45 0.19
 -2 -7 -7 2.54 0.17
 2 -7 7 2.13 0.09
 2 7 7 2.16 0.28
 -2 7 -7 2.18 0.12
 -2 7 -7 1.9 0.1
 -2 7 -7 2.12 0.1
 2 7 7 2.42 0.14
 2 7 7 2.43 0.14
 2 7 7 2.26 0.11
 -3 -7 -7 0.04 0.06
 3 -7 7 0.07 0.28
 3 -7 7 0.01 0.03
 -3 7 -7 0 0.04
 3 7 7 0.02 0.28
 3 7 7 0.01 0.04
 -3 7 -7 0.05 0.04
 3 7 7 0 0.09
 -4 -7 -7 11.26 0.34
 4 -7 7 12.07 0.29
 4 -7 7 11.1 0.25
 -4 7 -7 11.49 0.29
 4 7 7 11.16 0.29
 -4 7 -7 11.17 0.3
 4 7 7 11.91 1.28
 -5 -7 -7 1.92 0.18
 5 -7 7 1.99 0.09
 5 7 7 1.87 0.12
 -5 7 -7 1.93 0.13
 -5 7 -7 2.03 0.12
 6 -7 7 1.47 0.09
 -6 -7 -7 1.59 0.1
 -6 7 -7 1.38 0.12
 6 7 7 1.47 0.12
 -6 7 -7 1.58 0.13
 -7 -7 -7 2.74 0.21
 7 -7 7 2.49 0.11
 -7 7 -7 2.8 0.16
 7 7 7 2.48 0.14
 -7 7 -7 2.81 0.17
 8 -7 7 1.47 0.1
 8 7 7 1.72 0.14
 -8 7 -7 1.9 0.16
 -8 7 -7 1.48 0.14
 10 -8 -7 16.67 0.34
 -10 8 7 17.43 0.44
 -10 8 7 17.31 0.46
 10 8 -7 16.78 0.43
 9 -8 -7 0.23 0.53
 9 -8 -7 0.27 0.05
 -9 -8 7 0.13 0.09
 -9 8 7 0.25 0.08
 9 8 -7 0.17 0.07
 -9 8 7 0.13 0.07
 -9 8 7 0.14 0.07
 8 -8 -7 3.69 0.12
 -8 -8 7 3.9 0.21
 8 -8 -7 3.62 0.8
 -8 8 7 4.08 0.18
 8 8 -7 3.82 0.18
 -8 8 7 3.7 0.17
 -8 8 7 3.82 0.22
 7 -8 -7 2.66 0.2
 -7 -8 7 2.66 0.16
 7 -8 -7 2.35 0.1
 7 8 -7 2.62 0.14
 -7 8 7 2.49 0.15
 -7 8 7 2.63 0.2
 -7 8 7 2.71 0.15
 6 -8 -7 8.31 0.2
 6 -8 -7 8.68 0.31
 -6 -8 7 8.42 0.55
 -6 8 7 8.67 0.26
 -6 8 7 8.83 0.25
 -6 8 7 8.84 0.69
 6 8 -7 8.35 0.25
 5 -8 -7 0.3 0.1
 -5 -8 7 0.28 0.37
 5 -8 -7 0.23 0.1
 -5 8 7 0.21 0.07
 -5 8 7 0.21 0.06
 5 8 -7 0.2 0.08
 -5 8 7 0.3 0.07
 4 -8 -7 35.47 0.61
 4 -8 -7 36.09 0.64
 -4 -8 7 35.11 1.77
 -4 8 7 35.59 0.71
 -4 8 7 34.72 0.6
 -4 8 7 35.46 0.7
 4 8 -7 36.1 0.7
 -3 -8 7 3.53 0.2
 3 -8 -7 3.65 0.12
 3 -8 -7 3.59 0.19
 3 8 -7 3.58 0.18
 -3 8 7 3.29 0.48
 -3 8 7 3.96 0.15
 -3 8 7 3.77 0.15
 2 -8 -7 17.43 0.26
 2 -8 -7 18.55 0.4
 -2 -8 7 18.08 0.43
 2 -8 -7 18.26 0.35
 -2 8 7 18.54 0.31
 -2 8 7 18.52 0.41
 2 8 -7 18.52 0.4
 -2 8 7 18.53 0.4
 1 -8 -7 11.02 0.27
 1 -8 -7 11.16 0.23
 1 -8 -7 10.87 0.26
 -1 -8 7 11.85 0.35
 -1 8 7 11.2 0.27
 1 8 -7 10.82 0.27
 -1 8 7 10.83 0.27
 -1 8 7 11.21 0.83
 0 -8 7 17.36 0.33
 0 -8 -7 17.08 1.04
 0 -8 -7 17.47 0.44
 0 8 7 17.19 0.38
 0 8 -7 16.96 0.37
 0 8 7 17.4 0.48
 0 8 7 17.6 0.39
 0 8 -7 16.95 0.37
 -1 -8 -7 1.54 0.38
 -1 -8 -7 1.51 0.16
 1 -8 7 1.69 0.08
 -1 8 -7 1.35 0.09
 1 8 7 1.53 0.1
 1 8 7 1.45 0.14
 -1 8 -7 1.59 0.13
 1 8 7 1.52 0.15
 1 8 7 1.71 0.1
 2 -8 7 1.37 0.08
 -2 -8 -7 1.5 0.26
 2 8 7 1.63 0.15
 -2 8 -7 1.56 0.1
 2 8 7 1.69 0.16
 -2 8 -7 1.56 0.11
 -2 8 -7 1.5 0.09
 2 8 7 1.4 0.1
 3 -8 7 0.46 0.07
 -3 -8 -7 0.52 0.12
 3 -8 7 0.46 0.41
 3 8 7 0.49 0.16
 -3 8 -7 0.59 0.08
 3 8 7 0.49 0.07
 -3 8 -7 0.4 0.06
 -4 -8 -7 3.29 0.51
 4 -8 7 3.95 0.2
 4 -8 7 3.41 0.12
 -4 8 -7 3.27 0.14
 4 8 7 3.4 0.15
 -4 8 -7 3.21 0.16
 -5 -8 -7 3.82 0.42
 5 -8 7 3.97 0.13
 5 8 7 3.31 0.15
 -5 8 -7 3.6 0.16
 -5 8 -7 3.62 0.18
 6 -8 7 4.48 0.15
 -6 -8 -7 4.68 0.26
 -6 8 -7 4.79 0.19
 6 8 7 4.73 0.19
 -6 8 -7 5.02 0.21
 -7 -8 -7 0.19 0.48
 7 -8 7 0.15 0.05
 7 8 7 0.06 0.06
 -7 8 -7 0.13 0.07
 -7 8 -7 0.09 0.09
 8 -8 7 0.03 0.04
 -8 8 -7 0.01 0.07
 -8 8 -7 0.14 0.17
 9 -9 -7 0.22 0.12
 -9 9 7 0.24 0.08
 -9 9 7 0.45 0.09
 9 9 -7 0.16 0.14
 8 -9 -7 0 0.05
 -8 -9 7 -0.03 0.31
 8 -9 -7 0.16 0.13
 8 9 -7 0.09 0.18
 -8 9 7 0.02 0.07
 -8 9 7 0.13 0.08
 -8 9 7 0.07 0.07
 -7 -9 7 6.46 0.5
 7 -9 -7 6.72 0.3
 7 -9 -7 6.68 0.18
 -7 9 7 6.51 0.42
 7 9 -7 6.6 0.23
 -7 9 7 6.18 0.23
 -7 9 7 7.5 0.32
 6 -9 -7 6.93 0.3
 -6 -9 7 7.16 0.51
 6 -9 -7 6.75 0.18
 -6 9 7 6.91 0.3
 6 9 -7 6.55 0.22
 -6 9 7 6.9 0.23
 -6 9 7 6.69 0.23
 5 -9 -7 4.56 0.14
 -5 -9 7 4.57 0.24
 5 -9 -7 4.5 0.23
 -5 9 7 4.39 0.17
 5 9 -7 4.38 0.18
 -5 9 7 4.13 0.82
 -5 9 7 4.12 0.18
 4 -9 -7 1.56 0.42
 4 -9 -7 1.51 0.09
 -4 -9 7 1.6 0.17
 -4 9 7 1.64 0.74
 4 9 -7 1.57 0.12
 -4 9 7 1.45 0.11
 -4 9 7 1.47 0.21
 3 -9 -7 5.85 0.21
 -3 -9 7 5.29 0.63
 3 -9 -7 5.77 0.16
 3 -9 -7 5.87 0.18
 -3 9 7 5.97 0.2
 3 9 -7 5.58 0.19
 -3 9 7 5.37 0.18
 -3 9 7 5.58 0.19
 -2 -9 7 0.72 0.13
 2 -9 -7 0.75 0.39
 2 -9 -7 0.73 0.07
 2 9 -7 0.8 0.12
 -2 9 7 0.85 0.09
 -2 9 7 0.82 0.09
 1 -9 -7 0.04 0.31
 -1 -9 7 0.02 0.39
 1 -9 -7 -0.01 0.03
 -1 9 7 0 0.05
 1 9 -7 -0.03 0.05
 -1 9 7 0.02 0.05
 0 -9 -7 1.3 0.13
 0 9 -7 1.28 0.1
 0 9 7 1.49 0.11
 0 9 7 1.35 0.28
 1 -9 7 0.68 0.07
 -1 -9 -7 0.51 0.24
 -1 -9 -7 0.44 0.24
 -1 9 -7 0.56 0.08
 1 9 7 0.69 0.09
 1 9 7 0.38 0.07
 -1 9 -7 0.63 0.08
 2 -9 7 6.51 0.18
 -2 -9 -7 6.51 1.06
 2 9 7 7.27 0.24
 -2 9 -7 7.2 0.2
 -2 9 -7 6.92 0.21
 2 9 7 6.77 0.21
 3 -9 7 0.79 0.13
 -3 -9 -7 0.61 0.13
 3 -9 7 0.65 0.07
 -3 9 -7 0.86 0.09
 3 9 7 0.58 0.1
 3 9 7 0.73 0.09
 -3 9 -7 0.68 0.09
 -4 -9 -7 -0.01 0.1
 4 -9 7 0.06 0.08
 4 -9 7 0.06 0.04
 4 9 7 -0.02 0.05
 -4 9 -7 0.03 0.06
 -4 9 -7 0.05 0.05
 -5 -9 -7 0.03 0.1
 5 -9 7 0.03 0.04
 -5 9 -7 0.01 0.07
 5 9 7 0.02 0.05
 -5 9 -7 0.05 0.06
 -6 -9 -7 0.18 0.27
 6 -9 7 0.16 0.05
 -6 9 -7 0.24 0.09
 6 9 7 0.2 0.07
 -6 9 -7 0.37 0.08
 7 -9 7 2.13 0.12
 -7 9 -7 1.92 0.15
 -7 9 -7 2.1 0.16
 9 -10 -7 0.76 0.09
 -9 10 7 0.57 0.11
 9 10 -7 1.05 0.14
 -9 10 7 0.57 0.11
 8 -10 -7 10.25 0.26
 8 10 -7 11.03 0.37
 -8 10 7 10.64 0.33
 -8 10 7 11.23 0.33
 -8 10 7 10.47 0.29
 7 -10 -7 3.53 0.27
 -7 -10 7 3.61 0.85
 7 -10 -7 3.71 0.14
 -7 10 7 3.65 0.19
 -7 10 7 3.64 0.23
 7 10 -7 3.56 0.39
 -7 10 7 3.58 0.18
 6 -10 -7 3.23 0.61
 6 -10 -7 3.31 0.13
 -6 -10 7 3.39 0.24
 6 10 -7 3.01 0.17
 -6 10 7 3.58 0.18
 -6 10 7 3.43 0.17
 -5 -10 7 0.77 0.14
 5 -10 -7 0.74 0.08
 5 -10 -7 0.52 0.65
 -5 10 7 0.78 0.11
 -5 10 7 0.72 0.42
 5 10 -7 0.64 0.12
 -5 10 7 0.59 0.09
 -4 -10 7 2.89 0.22
 4 -10 -7 2.86 0.12
 4 -10 -7 2.56 0.17
 -4 10 7 2.67 0.15
 -4 10 7 2.6 0.14
 -4 10 7 2.79 0.23
 4 10 -7 2.65 0.15
 -3 -10 7 1.15 0.16
 3 -10 -7 1.13 0.51
 3 -10 -7 1.12 0.08
 -3 10 7 1.29 0.11
 3 10 -7 1.15 0.15
 -3 10 7 1.11 0.15
 2 -10 -7 5.42 0.16
 2 -10 -7 5.78 0.25
 -2 -10 7 5 0.61
 2 10 -7 6.07 0.2
 -2 10 7 5.73 0.2
 -2 10 7 5.63 0.2
 1 -10 -7 3.49 0.2
 1 10 -7 3.5 0.15
 -1 10 7 3.44 0.16
 -1 10 7 3.63 0.16
 0 -10 -7 3.91 0.8
 0 10 7 3.47 0.41
 0 10 7 3.51 0.15
 0 10 -7 3.59 0.15
 -1 -10 -7 1.98 0.33
 1 10 7 1.89 0.12
 1 10 7 2.08 0.12
 -1 10 -7 1.85 0.12
 2 -10 7 11.91 0.27
 -2 -10 -7 12.08 0.41
 -2 10 -7 12.01 0.54
 2 10 7 12.46 0.31
 -2 10 -7 12.15 0.31
 2 10 7 12.45 0.32
 3 -10 7 0.73 0.55
 3 -10 7 0.77 0.08
 -3 -10 -7 0.82 0.38
 -3 10 -7 0.71 0.11
 3 10 7 0.66 0.09
 3 10 7 0.72 0.09
 4 -10 7 0.81 0.48
 4 -10 7 0.78 0.08
 -4 -10 -7 0.68 0.63
 -4 10 -7 0.61 0.09
 4 10 7 0.7 0.09
 5 -10 7 0.14 0.05
 -5 -10 -7 0.19 0.51
 -5 10 -7 0.13 0.07
 -5 10 -7 0.29 0.08
 5 10 7 0.24 0.07
 6 -10 7 0.25 0.06
 -6 -10 -7 0.24 0.13
 -6 10 -7 0.23 0.09
 -6 10 -7 0.48 0.09
 8 -11 -7 4.58 0.17
 -8 11 7 4.95 0.22
 8 11 -7 4.86 0.39
 -8 11 7 4.7 0.23
 -7 -11 7 5.57 0.82
 7 -11 -7 6.29 0.19
 7 11 -7 5.87 0.24
 -7 11 7 5.99 0.24
 -7 11 7 6.43 0.3
 -7 11 7 6.07 0.26
 -6 -11 7 4.06 0.27
 6 -11 -7 4.49 0.18
 6 -11 -7 4.14 0.15
 -6 11 7 4.33 0.21
 6 11 -7 4.65 0.2
 -6 11 7 3.98 0.2
 -6 11 7 4.35 0.2
 5 -11 -7 7.2 0.2
 -5 -11 7 7.13 0.33
 5 -11 -7 7.2 0.19
 -5 11 7 7.13 0.25
 -5 11 7 6.9 0.25
 -5 11 7 7.83 0.37
 5 11 -7 7.5 0.25
 4 -11 -7 2.56 0.15
 -4 -11 7 2.3 0.22
 4 -11 -7 2.5 0.12
 4 11 -7 2.38 0.15
 -4 11 7 2.52 0.15
 -4 11 7 3.07 0.17
 3 -11 -7 2.87 0.21
 -3 -11 7 3.43 0.25
 3 -11 -7 3.25 0.13
 -3 11 7 3.1 0.16
 -3 11 7 3.36 0.16
 3 11 -7 3.47 0.17
 2 -11 -7 0.59 0.41
 -2 11 7 0.55 0.09
 -2 11 7 0.66 0.1
 2 11 -7 0.69 0.09
 1 -11 -7 2.79 0.2
 -1 11 7 2.51 0.14
 -1 11 7 2.51 0.15
 1 11 -7 2.99 0.15
 0 -11 -7 2.89 0.2
 0 11 7 2.6 0.14
 0 11 7 2.98 0.39
 0 11 -7 3.02 0.15
 1 11 7 1.01 0.11
 1 11 7 0.82 0.11
 -1 11 -7 0.8 0.17
 2 -11 7 0.16 0.05
 2 11 7 0.06 0.06
 -2 11 -7 0.21 0.07
 2 11 7 0.11 0.07
 -3 -11 -7 7.4 1.09
 3 -11 7 7.3 0.31
 3 -11 7 7.48 0.2
 3 11 7 7.54 0.41
 -3 11 -7 7.6 0.25
 3 11 7 7.37 0.24
 4 -11 7 1.49 0.19
 -4 -11 -7 1.56 0.45
 4 -11 7 1.03 0.1
 -4 11 -7 1.69 0.14
 -5 -11 -7 0.24 0.52
 5 -11 7 0.13 0.05
 -5 11 -7 0.15 0.11
 6 -11 7 0.97 0.1
 -6 11 -7 1.17 0.13
 -6 11 -7 1.34 0.15
 -7 12 7 0.71 0.12
 -6 -12 7 2.79 0.26
 6 -12 -7 2.89 0.14
 6 12 -7 2.6 0.25
 -6 12 7 3.06 0.18
 -6 12 7 3.07 0.18
 -5 -12 7 0.75 0.17
 5 -12 -7 0.7 0.67
 5 -12 -7 0.71 0.09
 -5 12 7 0.83 0.12
 5 12 -7 0.78 0.11
 -5 12 7 0.64 0.1
 4 -12 -7 2.48 0.12
 -4 -12 7 2.21 0.24
 4 -12 -7 2.29 0.37
 -4 12 7 2.12 0.16
 4 12 -7 2.31 0.16
 -4 12 7 2.15 0.15
 3 -12 -7 0.35 0.36
 3 12 -7 0.23 0.08
 -3 12 7 0.19 0.07
 -3 12 7 0.19 0.12
 2 -12 -7 1.36 0.17
 -2 12 7 1.75 0.14
 -2 12 7 1.48 0.26
 2 12 -7 1.62 0.14
 1 -12 -7 0.01 0.09
 -1 12 7 -0.06 0.07
 1 12 -7 0.07 0.07
 -1 12 7 0.04 0.06
 0 -12 -7 0.11 0.11
 0 12 -7 -0.01 0.06
 0 12 7 0.12 0.1
 0 12 7 0.17 0.06
 1 12 7 1.46 0.13
 1 12 7 1.42 0.12
 -1 12 -7 1.27 0.12
 2 12 7 0.82 0.11
 -2 12 -7 0.79 0.11
 2 12 7 0.8 0.12
 3 -12 7 0.08 0.05
 3 12 7 0.08 0.07
 4 -12 7 1.92 0.47
 4 -12 7 1.66 0.12
 -4 -12 -7 1.98 0.25
 5 -13 -7 1.1 0.11
 -5 -13 7 0.89 0.19
 -5 13 7 1.4 0.15
 -5 13 7 0.92 0.13
 5 13 -7 0.69 0.11
 4 -13 -7 7 0.22
 -4 13 7 7.01 0.26
 -4 13 7 7.14 0.26
 4 13 -7 6.38 0.26
 3 -13 -7 2.28 0.24
 -3 13 7 2.04 0.15
 3 13 -7 1.93 0.16
 -3 13 7 2.06 0.15
 2 -13 -7 0.76 0.49
 -2 13 7 0.66 0.1
 -2 13 7 0.77 0.11
 2 13 -7 0.61 0.1
 1 -13 -7 1.34 0.18
 -1 13 7 1.49 0.13
 -1 13 7 1.62 0.15
 1 13 -7 1.25 0.14
 0 -13 -7 15.65 0.37
 0 13 7 15.13 0.46
 0 13 7 15.07 0.39
 0 13 -7 15.51 0.45
 -1 13 -7 3.53 0.33
 1 13 7 3.49 0.24
 2 13 7 3.41 0.18
 -2 13 -7 3.35 0.37
 3 13 7 -0.02 0.07
 -2 14 7 0.08 0.07
 -2 14 7 -0.01 0.07
 2 14 -7 0.07 0.07
 1 14 -7 -0.04 0.08
 -1 14 7 0.05 0.07
 -1 14 7 0.04 0.07
 0 14 -7 2.98 0.18
 0 14 7 3.11 0.52
 12 0 -8 23.18 0.58
 11 0 -8 0.02 0.11
 -11 0 8 -0.02 0.14
 -10 0 8 0.82 0.06
 -9 0 8 0.01 0.04
 -8 0 8 4.51 0.15
 -8 0 8 4.42 0.15
 -7 0 8 0 0.37
 -7 0 8 0.03 0.03
 -7 0 8 0.01 0.05
 6 0 -8 73.56 1.16
 -6 0 8 75.03 1.64
 -6 0 8 73.06 1.3
 -6 0 8 76.08 0.98
 -6 0 8 70.88 1.03
 6 0 -8 72.73 1.36
 -5 0 8 -0.03 0.22
 -5 0 8 0 0.03
 5 0 -8 -0.02 0.03
 -5 0 8 -0.02 0.08
 -5 0 8 -0.07 0.22
 5 0 -8 -0.01 0.11
 -4 0 8 28.73 0.47
 -4 0 8 29.19 0.53
 -4 0 8 27.65 0.44
 -4 0 8 29.55 0.5
 4 0 -8 28.27 0.39
 4 0 -8 28.25 0.56
 -3 0 8 0.01 0.15
 -3 0 8 -0.01 0.05
 3 0 -8 0.02 0.03
 -3 0 8 0.01 0.15
 -3 0 8 -0.02 0.02
 3 0 -8 -0.02 0.14
 2 0 -8 156.33 2.76
 2 0 -8 153.93 1.42
 -2 0 8 154.5 1.54
 -2 0 8 153.19 2.73
 -2 0 8 160.37 2.68
 -2 0 8 154.6 1.66
 2 0 -8 154.14 1.67
 -1 0 8 -0.01 0.03
 1 0 -8 0 0.02
 -1 0 8 0.01 0.03
 -1 0 8 0.01 0.12
 1 0 -8 0.01 0.11
 1 0 -8 0.06 0.03
 1 0 -8 -0.01 0.04
 -1 0 8 0.02 0.06
 0 0 8 407.23 3.89
 0 0 -8 390.2 3.62
 0 0 8 398.31 4.23
 0 0 -8 391.76 7.23
 0 0 8 385.13 7.05
 0 0 8 400.14 4.05
 0 0 -8 389.67 6.52
 0 0 -8 388.54 4
 1 0 8 0.07 0.03
 1 0 8 0.03 0.2
 -1 0 -8 0.02 0.1
 -1 0 -8 0.05 0.04
 1 0 8 0.04 0.05
 1 0 8 0.05 0.09
 -1 0 -8 0.02 0.13
 2 0 8 21.37 1.03
 -2 0 -8 21.44 0.44
 2 0 8 20.91 0.26
 2 0 8 21.4 0.74
 2 0 8 21.33 0.38
 -2 0 -8 22.16 0.67
 -3 0 -8 0.01 0.19
 -3 0 -8 -0.01 0.04
 3 0 8 -0.02 0.04
 3 0 8 0.01 0.02
 4 0 8 32.07 0.65
 4 0 8 34.21 0.57
 -4 0 -8 32.54 0.66
 -5 0 -8 -0.03 0.04
 5 0 8 0.02 0.02
 5 0 8 -0.04 0.04
 -6 0 -8 0.55 0.11
 6 0 8 0.35 0.07
 6 0 8 0.45 0.05
 -7 0 -8 0 0.05
 7 0 8 0.01 0.03
 7 0 8 -0.07 0.05
 8 0 8 0.07 0.07
 -8 0 -8 0.15 0.07
 9 0 8 0.03 0.07
 -9 0 -8 -0.08 0.07
 12 1 -8 0.4 0.14
 -11 -1 8 3.07 0.08
 11 -1 -8 2.56 0.22
 -11 1 8 3.3 0.33
 10 -1 -8 1.79 0.19
 -10 -1 8 1.88 0.14
 -10 1 8 1.7 0.11
 -10 1 8 1.77 0.13
 9 -1 -8 11 0.34
 -9 -1 8 11.24 0.23
 -9 1 8 11.36 0.28
 -9 1 8 11.72 0.29
 -8 -1 8 0.35 0.2
 -8 1 8 0.29 0.06
 -8 1 8 0.28 0.09
 -7 -1 8 1.36 0.1
 -7 -1 8 0.93 0.12
 -7 1 8 1.24 0.24
 7 1 -8 1.38 0.13
 -7 1 8 1.3 0.08
 7 1 -8 1.28 0.32
 -7 1 8 1.17 0.1
 -6 -1 8 0.15 0.21
 -6 -1 8 0.16 0.43
 -6 -1 8 0.09 0.05
 -6 -1 8 0.12 0.03
 -6 1 8 0.08 0.04
 6 1 -8 0.15 0.22
 -6 1 8 0.13 0.27
 -6 1 8 0.12 0.05
 6 1 -8 0.07 0.04
 -5 -1 8 87.15 2.65
 -5 -1 8 88.43 1.02
 -5 -1 8 83.24 0.98
 -5 -1 8 86.07 1.48
 5 -1 -8 81.86 1.55
 5 -1 -8 85.19 0.97
 -5 1 8 86.36 1.95
 5 1 -8 85.52 0.88
 -5 1 8 83.53 0.99
 5 1 -8 83.44 1.54
 -5 1 8 85.93 1.91
 -5 1 8 84.86 1.5
 -4 -1 8 60.49 1.07
 -4 -1 8 59.84 0.76
 -4 -1 8 60.93 1.48
 4 -1 -8 61.32 1.22
 -4 -1 8 60.96 0.81
 4 -1 -8 61.05 1.13
 -4 1 8 59.27 0.76
 4 1 -8 59.51 1.12
 -4 1 8 60.91 0.79
 -4 1 8 63.12 0.82
 4 1 -8 58.67 1.52
 -4 1 8 61.93 1.08
 -3 -1 8 79.37 1.34
 3 -1 -8 76.44 1.4
 -3 -1 8 76.59 0.93
 -3 -1 8 75.29 0.92
 3 -1 -8 75.39 0.84
 -3 -1 8 78.08 2.02
 -3 1 8 76.66 1.62
 -3 1 8 76.35 1.36
 -3 1 8 79 0.92
 -3 1 8 76.76 0.92
 3 1 -8 77.37 1.94
 3 1 -8 77.58 1.4
 2 -1 -8 23.75 0.55
 2 -1 -8 23.03 0.47
 -2 -1 8 24.09 0.44
 -2 -1 8 24.13 0.4
 2 -1 -8 23.1 0.36
 -2 -1 8 23.34 0.81
 2 -1 -8 23.75 0.41
 -2 -1 8 23.08 0.35
 2 1 -8 22.95 0.41
 -2 1 8 23.49 0.45
 2 1 -8 23.6 1.1
 2 1 -8 23.74 0.47
 -2 1 8 23.45 0.36
 -2 1 8 23.32 0.38
 -2 1 8 23.94 0.4
 1 -1 -8 1.19 0.09
 -1 -1 8 1.26 0.17
 1 -1 -8 1.25 0.07
 -1 -1 8 0.9 0.09
 -1 -1 8 1.23 0.06
 1 -1 -8 1.16 0.28
 -1 -1 8 1.13 0.1
 1 -1 -8 1.17 0.05
 -1 1 8 1.2 0.11
 -1 1 8 1.16 0.09
 -1 1 8 1.01 0.33
 1 1 -8 1.21 0.07
 1 1 -8 1.09 0.26
 1 1 -8 1.09 0.26
 -1 1 8 1.18 0.07
 0 -1 -8 2.6 0.17
 0 -1 8 2.57 0.19
 0 -1 8 2.66 0.14
 0 -1 -8 2.52 0.1
 0 -1 8 2.69 0.26
 0 -1 8 2.48 0.09
 0 -1 -8 2.56 0.07
 0 -1 -8 2.62 0.09
 0 1 -8 2.69 0.1
 0 1 8 2.7 0.37
 0 1 -8 2.67 0.14
 0 1 -8 2.65 0.08
 0 1 8 2.62 0.13
 0 1 -8 2.52 0.12
 0 1 8 2.47 0.09
 0 1 8 2.66 0.14
 -1 -1 -8 0.31 0.03
 -1 -1 -8 0.26 0.04
 1 -1 8 0.32 0.31
 1 -1 8 0.32 0.04
 -1 -1 -8 0.36 0.04
 1 -1 8 0.32 0.07
 1 -1 8 0.4 0.08
 -1 -1 -8 0.25 0.05
 1 1 8 0.18 0.04
 1 1 8 0.35 0.08
 -1 1 -8 0.23 0.04
 -1 1 -8 0.33 0.03
 -1 1 -8 0.31 0.08
 1 1 8 0.3 0.07
 -1 1 -8 0.32 0.03
 -1 1 -8 0.27 0.03
 1 1 8 0.32 0.11
 2 -1 8 0.46 0.08
 2 -1 8 0.59 0.06
 2 -1 8 0.4 0.04
 -2 -1 -8 0.4 0.06
 -2 -1 -8 0.4 0.05
 2 1 8 0.54 0.06
 2 1 8 0.48 0.13
 -2 1 -8 0.41 0.06
 2 1 8 0.46 0.08
 -2 1 -8 0.41 0.17
 2 1 8 0.39 0.04
 -3 -1 -8 0.2 0.38
 3 -1 8 0.22 0.03
 3 -1 8 0.23 0.05
 -3 -1 -8 0.23 0.05
 -3 1 -8 0.23 0.23
 3 1 8 0.2 0.05
 -3 1 -8 0.2 0.04
 3 1 8 0.32 0.04
 4 -1 8 20.94 0.37
 -4 -1 -8 19.94 0.43
 4 -1 8 19.56 0.43
 -4 1 -8 20.39 0.43
 4 1 8 20.12 0.36
 -4 1 -8 19.82 0.44
 4 1 8 19.92 0.43
 -5 -1 -8 1.2 0.09
 5 -1 8 1.27 0.06
 5 -1 8 1.15 0.1
 -5 1 -8 1.31 0.1
 -5 1 -8 1.19 0.09
 5 1 8 1.25 0.1
 5 1 8 1.3 0.06
 6 -1 8 0.37 0.07
 6 -1 8 0.35 0.05
 -6 -1 -8 0.32 0.06
 -6 1 -8 0.33 0.06
 6 1 8 0.38 0.04
 -6 1 -8 0.37 0.07
 6 1 8 0.36 0.07
 7 -1 8 16.6 0.41
 7 -1 8 17.52 0.33
 -7 -1 -8 17.58 0.41
 7 1 8 17.93 0.32
 -7 1 -8 17.08 0.42
 7 1 8 17.43 0.42
 -7 1 -8 17.45 0.42
 8 -1 8 6.26 0.15
 -8 -1 -8 6.16 0.22
 8 -1 8 5.98 0.22
 -8 1 -8 5.96 0.22
 -8 1 -8 6.51 0.23
 8 1 8 5.78 0.22
 -9 -1 -8 1.38 0.15
 9 -1 8 1.62 0.14
 9 1 8 1.58 0.14
 -9 1 -8 1.55 0.14
 -9 1 -8 1.46 0.14
 -12 2 8 7.1 0.31
 12 2 -8 6.77 0.29
 11 -2 -8 0.04 0.08
 -11 -2 8 0.08 0.09
 11 2 -8 0.02 0.06
 -11 2 8 0.05 0.08
 -11 2 8 0.07 0.06
 10 -2 -8 -0.1 0.08
 -10 -2 8 0 0.05
 -10 2 8 -0.03 0.03
 -10 2 8 -0.04 0.05
 9 -2 -8 0.81 0.14
 -9 -2 8 0.72 0.29
 9 2 -8 0.62 0.09
 -9 2 8 0.79 0.09
 -9 2 8 0.88 0.1
 -8 -2 8 0.06 0.05
 8 -2 -8 -0.03 0.08
 -8 2 8 0.03 0.04
 -8 2 8 0.09 0.06
 8 2 -8 0.07 0.07
 7 -2 -8 29.84 0.54
 -7 -2 8 29.78 0.45
 7 2 -8 30.33 0.66
 -7 2 8 29.78 0.92
 7 2 -8 30.21 0.61
 -7 2 8 30.31 0.57
 -7 2 8 30.61 0.61
 -6 -2 8 0.39 0.32
 -6 -2 8 0.39 0.17
 -6 -2 8 0.34 0.09
 6 -2 -8 0.38 0.08
 6 2 -8 0.36 0.26
 -6 2 8 0.57 0.06
 -6 2 8 0.4 0.04
 -6 2 8 0.49 0.4
 6 2 -8 0.39 0.06
 -5 -2 8 1.87 0.32
 -5 -2 8 2.06 0.26
 5 -2 -8 1.95 0.2
 -5 -2 8 1.94 0.09
 5 -2 -8 2.05 0.08
 -5 2 8 2.11 0.09
 -5 2 8 2.08 0.14
 5 2 -8 2.07 0.09
 5 2 -8 1.97 0.25
 -5 2 8 1.96 0.12
 4 -2 -8 0.58 0.11
 -4 -2 8 0.59 0.09
 -4 -2 8 0.58 0.22
 4 -2 -8 0.49 0.06
 -4 -2 8 0.58 0.14
 -4 2 8 0.57 0.08
 -4 2 8 0.72 0.07
 -4 2 8 0.58 0.08
 4 2 -8 0.57 0.05
 -4 2 8 0.51 0.09
 -4 2 8 0.49 0.05
 4 2 -8 0.53 0.06
 3 -2 -8 23.41 0.59
 -3 -2 8 22.04 0.82
 3 -2 -8 23.27 0.4
 -3 -2 8 23.02 0.39
 3 -2 -8 22.47 0.47
 3 -2 -8 23.27 0.24
 -3 -2 8 22.87 0.47
 -3 2 8 23.74 0.45
 3 2 -8 23.3 0.46
 -3 2 8 23.61 0.3
 3 2 -8 23.19 0.39
 -3 2 8 22.7 0.77
 -3 2 8 22.85 0.4
 -3 2 8 21.97 0.44
 2 -2 -8 6.37 0.14
 2 -2 -8 6.56 0.17
 -2 -2 8 6.66 0.14
 -2 -2 8 6.38 0.2
 -2 -2 8 6.6 0.12
 -2 -2 8 6.54 0.29
 2 -2 -8 6.22 0.17
 2 -2 -8 6.57 0.11
 -2 2 8 6.44 0.2
 -2 2 8 6.84 0.76
 -2 2 8 6.29 0.11
 2 2 -8 6.51 0.14
 2 2 -8 6.45 0.17
 2 2 -8 6.53 0.25
 -2 2 8 6.38 0.16
 -2 2 8 6.4 0.16
 1 -2 -8 24.28 0.43
 1 -2 -8 24.9 0.37
 -1 -2 8 24.3 0.28
 -1 -2 8 24.18 0.45
 1 -2 -8 23.94 0.34
 -1 -2 8 23.78 1.14
 1 -2 -8 23.57 0.48
 -1 2 8 24.39 1.01
 -1 2 8 23.66 0.44
 1 2 -8 23.5 0.43
 -1 2 8 24.18 0.42
 1 2 -8 23.95 0.4
 1 2 -8 24.68 0.77
 -1 2 8 24.33 0.51
 1 2 -8 24.48 0.44
 -1 2 8 24.22 0.47
 0 -2 8 0.35 0.26
 0 -2 8 0.35 0.04
 0 -2 8 0.3 0.04
 0 -2 -8 0.32 0.18
 0 -2 -8 0.37 0.1
 0 -2 -8 0.34 0.19
 0 -2 -8 0.34 0.04
 0 -2 8 0.26 0.14
 0 -2 -8 0.44 0.05
 0 2 8 0.38 0.05
 0 2 -8 0.4 0.06
 0 2 -8 0.33 0.04
 0 2 -8 0.33 0.04
 0 2 -8 0.29 0.07
 0 2 8 0.31 0.04
 0 2 8 0.34 0.12
 0 2 8 0.35 0.07
 0 2 8 0.26 0.07
 0 2 -8 0.37 0.05
 -1 -2 -8 16.31 0.25
 -1 -2 -8 16.35 0.96
 -1 -2 -8 16.9 0.21
 1 -2 8 16.73 0.34
 1 -2 8 16.82 0.31
 1 -2 8 15.95 0.34
 1 -2 8 16.76 1.23
 -1 -2 -8 16.48 0.35
 -1 2 -8 16.07 0.48
 1 2 8 16.76 0.49
 -1 2 -8 16.51 0.37
 1 2 8 16.52 0.35
 1 2 8 16.94 0.31
 1 2 8 16.66 0.27
 -1 2 -8 17.2 0.3
 -1 2 -8 16.71 0.36
 -1 2 -8 16.58 0.3
 1 2 8 16.52 0.34
 2 -2 8 15.89 0.3
 -2 -2 -8 16.16 0.34
 -2 -2 -8 16.14 0.23
 2 -2 8 16.32 0.34
 2 2 8 16.16 0.45
 -2 2 -8 15.8 0.37
 -2 2 -8 15.59 0.35
 2 2 8 16.6 0.31
 2 2 8 15.54 0.34
 3 -2 8 4.24 0.14
 -3 -2 -8 3.79 0.55
 3 -2 8 4.06 0.11
 -3 -2 -8 4.3 0.14
 3 2 8 4.41 0.14
 -3 2 -8 4.23 0.14
 3 2 8 4.28 0.11
 -3 2 -8 4.45 0.15
 3 2 8 4.4 0.24
 -3 2 -8 4.15 0.14
 -4 -2 -8 0.45 0.06
 4 -2 8 0.38 0.06
 4 -2 8 0.31 0.03
 4 2 8 0.28 0.03
 4 2 8 0.52 0.08
 -4 2 -8 0.35 0.06
 -4 2 -8 0.28 0.06
 5 -2 8 3.92 0.11
 5 -2 8 3.86 0.15
 -5 -2 -8 3.79 0.14
 -5 2 -8 3.82 0.16
 -5 2 -8 3.95 0.15
 5 2 8 3.92 0.1
 5 2 8 3.74 0.3
 6 -2 8 0.75 0.06
 6 -2 8 0.69 0.1
 -6 -2 -8 0.64 0.09
 6 2 8 0.82 0.09
 -6 2 -8 0.77 0.1
 -6 2 -8 0.73 0.1
 6 2 8 0.68 0.05
 7 -2 8 10.03 0.3
 7 -2 8 10.63 0.22
 -7 -2 -8 10.26 0.28
 7 2 8 10.51 0.3
 7 2 8 10.67 0.21
 -7 2 -8 10.05 0.3
 -7 2 -8 10.18 0.3
 8 -2 8 0.99 0.11
 8 -2 8 1.13 0.07
 -8 2 -8 0.94 0.11
 -8 2 -8 1.19 0.13
 8 2 8 0.93 0.11
 9 -2 8 1.18 0.14
 9 2 8 1.31 0.14
 -9 2 -8 1.6 0.15
 -9 2 -8 1.37 0.14
 -12 3 8 5.67 0.3
 12 3 -8 5.9 0.23
 -11 -3 8 0.04 0.04
 11 -3 -8 0.14 0.09
 11 3 -8 0.04 0.06
 -11 3 8 0.1 0.06
 -11 3 8 0.08 0.12
 10 -3 -8 0.22 0.31
 -10 -3 8 0.22 0.17
 10 3 -8 0.29 0.08
 -10 3 8 0.27 0.18
 -10 3 8 0.39 0.08
 9 -3 -8 0.04 0.05
 -9 -3 8 0.08 0.06
 -9 3 8 0.09 0.06
 -9 3 8 0.08 0.05
 9 3 -8 0.02 0.15
 -8 -3 8 3.23 0.21
 8 -3 -8 3.26 0.76
 8 3 -8 3.24 0.13
 -8 3 8 2.97 0.15
 -8 3 8 3.15 0.14
 8 3 -8 3.19 0.14
 -7 -3 8 3.49 0.14
 7 -3 -8 3.52 0.19
 -7 3 8 3.54 0.16
 7 3 -8 3.61 0.13
 -7 3 8 3.32 0.13
 -6 -3 8 6.35 0.19
 6 -3 -8 6.54 0.23
 -6 3 8 6.21 0.19
 6 3 -8 6.75 0.18
 -6 3 8 6.83 0.19
 6 3 -8 6.9 0.94
 -6 3 8 6.59 0.19
 -6 3 8 6.05 0.68
 -5 -3 8 0 0.05
 5 -3 -8 0.07 0.06
 5 3 -8 0.09 0.04
 -5 3 8 0.08 0.21
 5 3 -8 0.04 0.03
 -5 3 8 0.07 0.04
 -5 3 8 0.03 0.3
 -5 3 8 0.09 0.1
 5 3 -8 0.03 0.25
 4 -3 -8 27.36 0.45
 4 -3 -8 26.32 0.55
 -4 -3 8 26.75 0.48
 -4 -3 8 26.47 0.44
 4 -3 -8 27.48 0.43
 4 -3 -8 26.94 0.47
 4 3 -8 26.71 0.53
 4 3 -8 27.57 0.53
 -4 3 8 27.69 0.48
 4 3 -8 27.79 0.48
 -4 3 8 27.74 0.45
 -4 3 8 26.81 0.52
 -4 3 8 27.06 0.42
 -4 3 8 26.88 0.53
 3 -3 -8 22.3 0.46
 3 -3 -8 22.89 0.4
 -3 -3 8 21.92 0.95
 3 -3 -8 21.6 0.37
 3 -3 -8 22.13 0.39
 -3 -3 8 21.57 0.39
 3 -3 -8 21.69 1.04
 -3 3 8 23.13 0.4
 3 3 -8 21.34 0.43
 3 3 -8 22.04 0.31
 -3 3 8 22.47 0.44
 -3 3 8 22.38 0.38
 -3 3 8 21.84 0.43
 -3 3 8 22.13 0.27
 3 3 -8 22.79 0.44
 2 -3 -8 23.98 0.35
 2 -3 -8 23.45 0.42
 -2 -3 8 23.43 1.1
 2 -3 -8 23.78 0.42
 2 -3 -8 23.25 0.47
 -2 -3 8 23.41 0.41
 2 3 -8 23.43 1.32
 -2 3 8 24.09 0.47
 2 3 -8 24.19 0.47
 -2 3 8 22.69 0.44
 2 3 -8 23.5 0.44
 -2 3 8 24.18 0.41
 -2 3 8 23.45 0.41
 -2 3 8 23.46 0.4
 -1 -3 8 0.31 0.04
 -1 -3 8 0.3 0.07
 1 -3 -8 0.3 0.15
 1 -3 -8 0.26 0.16
 1 -3 -8 0.25 0.04
 -1 -3 8 0.28 0.07
 1 -3 -8 0.27 0.04
 -1 3 8 0.32 0.05
 1 3 -8 0.25 0.04
 1 3 -8 0.23 0.31
 1 3 -8 0.35 0.24
 -1 3 8 0.38 0.05
 -1 3 8 0.36 0.06
 -1 3 8 0.25 0.06
 1 3 -8 0.36 0.05
 -1 3 8 0.3 0.24
 0 -3 -8 3.82 0.1
 0 -3 -8 3.77 0.29
 0 -3 8 3.74 0.11
 0 -3 -8 3.71 0.33
 0 -3 -8 3.73 0.12
 0 -3 8 3.91 0.1
 0 -3 8 3.79 0.11
 0 -3 8 3.76 0.1
 0 -3 -8 3.85 0.12
 0 3 8 3.87 0.13
 0 3 -8 4.07 0.13
 0 3 8 3.78 0.11
 0 3 8 3.81 0.14
 0 3 8 3.92 0.15
 0 3 -8 3.72 0.1
 0 3 -8 3.81 0.18
 0 3 8 3.75 0.13
 0 3 -8 3.73 0.18
 1 -3 8 7.42 0.32
 -1 -3 -8 7.22 0.19
 1 -3 8 7.27 0.18
 -1 -3 -8 7.29 0.39
 -1 -3 -8 6.9 0.76
 -1 -3 -8 7.34 0.18
 1 3 8 7.53 0.16
 -1 3 -8 7.14 0.19
 -1 3 -8 7.34 0.15
 -1 3 -8 7.02 0.22
 1 3 8 7.87 0.91
 -1 3 -8 7.26 0.25
 1 3 8 7.35 0.16
 -1 3 -8 7.56 0.23
 1 3 8 7.78 0.13
 1 3 8 7.16 0.19
 2 -3 8 0.1 0.04
 -2 -3 -8 0.19 0.17
 2 -3 8 0.13 0.03
 -2 -3 -8 0.23 0.04
 2 3 8 0.14 0.04
 -2 3 -8 0.17 0.31
 -2 3 -8 0.08 0.04
 2 3 8 0.11 0.02
 -2 3 -8 0.09 0.04
 2 3 8 0.08 0.04
 -3 -3 -8 13.71 1.08
 3 -3 8 13.51 0.26
 3 -3 8 13.8 0.31
 -3 -3 -8 13.4 0.3
 3 3 8 13.69 0.31
 -3 3 -8 13.59 0.32
 3 3 8 13.87 0.65
 -3 3 -8 13.73 0.31
 4 -3 8 11.37 0.28
 -4 -3 -8 11.79 0.27
 4 -3 8 11.66 0.23
 -4 3 -8 11.39 0.29
 4 3 8 11.53 0.28
 -4 3 -8 11.37 0.28
 4 3 8 11.67 0.23
 5 -3 8 4.46 0.12
 -5 -3 -8 4.44 0.15
 5 -3 8 4.16 0.16
 -5 3 -8 4.19 0.17
 5 3 8 4.34 0.16
 5 3 8 4.34 0.11
 -5 3 -8 4.35 0.16
 -6 -3 -8 3.04 0.13
 6 -3 8 2.87 0.1
 6 -3 8 2.98 0.15
 -6 3 -8 2.89 0.15
 6 3 8 2.71 0.14
 6 3 8 2.77 0.09
 -6 3 -8 2.84 0.15
 7 -3 8 2.29 0.14
 7 -3 8 2.38 0.09
 7 3 8 2.33 0.08
 -7 3 -8 2.4 0.14
 -7 3 -8 2.48 0.15
 7 3 8 2.29 0.14
 8 -3 8 -0.01 0.06
 8 -3 8 -0.03 0.03
 -8 3 -8 0.08 0.07
 8 3 8 0.12 0.07
 -8 3 -8 0 0.07
 9 -3 8 0.42 0.05
 9 -3 8 0.4 0.09
 9 3 8 0.42 0.09
 -9 3 -8 0.46 0.09
 -9 3 -8 0.45 0.1
 11 -4 -8 1.1 0.44
 -11 -4 8 1.11 0.3
 -11 4 8 1.15 0.12
 -11 4 8 1.1 0.12
 11 4 -8 1.25 0.13
 -10 -4 8 0.11 0.06
 10 -4 -8 0.24 0.42
 -10 4 8 0.22 0.32
 -10 4 8 0.17 0.07
 10 4 -8 0.22 0.08
 9 -4 -8 -0.03 0.07
 -9 -4 8 0.06 0.14
 -9 4 8 0 0.05
 9 4 -8 -0.02 0.05
 -9 4 8 0.1 0.03
 -8 -4 8 0.26 0.07
 8 -4 -8 0.23 0.08
 8 4 -8 0.14 0.06
 -8 4 8 0.15 0.06
 -8 4 8 0.17 0.06
 7 -4 -8 5.62 0.14
 -7 -4 8 5.52 0.19
 -7 4 8 5.61 0.18
 7 4 -8 5.72 0.19
 -7 4 8 5.77 0.21
 -7 4 8 5.45 0.18
 6 -4 -8 5.97 0.13
 -6 -4 8 5.89 0.44
 -6 4 8 6.03 0.18
 -6 4 8 6.1 0.46
 6 4 -8 6.14 0.17
 -6 4 8 5.75 0.18
 -6 4 8 5.95 0.13
 6 4 -8 5.88 0.18
 -5 -4 8 24.96 0.44
 5 -4 -8 25.2 0.44
 5 -4 -8 24.79 0.29
 5 4 -8 26.54 0.5
 -5 4 8 25.29 0.46
 -5 4 8 25.9 1.46
 5 4 -8 26.33 1.52
 -5 4 8 25.28 0.5
 -5 4 8 25.14 0.73
 5 4 -8 24.63 0.5
 4 -4 -8 2.51 0.16
 4 -4 -8 2.21 0.11
 -4 -4 8 2.28 0.14
 4 -4 -8 2.4 0.12
 -4 4 8 2.43 0.11
 4 4 -8 2.54 0.1
 -4 4 8 2.64 0.15
 -4 4 8 2.53 0.11
 -4 4 8 2.47 0.09
 4 4 -8 2.48 0.1
 4 4 -8 2.7 0.33
 -3 -4 8 0.94 0.11
 3 -4 -8 0.85 0.05
 3 -4 -8 0.8 0.2
 3 -4 -8 0.99 0.07
 3 -4 -8 0.94 0.09
 3 4 -8 0.91 0.45
 -3 4 8 0.91 0.1
 3 4 -8 0.94 0.06
 3 4 -8 0.93 0.07
 -3 4 8 0.86 0.11
 -3 4 8 0.88 0.06
 -3 4 8 1.05 0.21
 -3 4 8 0.85 0.07
 -3 4 8 0.91 0.15
 2 -4 -8 2.71 0.09
 -2 -4 8 2.37 0.41
 2 -4 -8 2.81 0.15
 2 -4 -8 2.83 0.21
 2 -4 -8 2.9 0.11
 2 -4 -8 2.74 0.18
 -2 4 8 2.84 0.11
 2 4 -8 2.74 0.1
 -2 4 8 2.75 0.1
 -2 4 8 2.74 0.15
 2 4 -8 2.58 0.15
 2 4 -8 2.73 0.1
 -2 4 8 2.65 0.3
 -2 4 8 3.01 0.15
 -1 -4 8 12.16 0.24
 1 -4 -8 11.39 0.47
 1 -4 -8 12.14 0.27
 1 -4 -8 11.82 0.19
 -1 -4 8 11.65 0.29
 1 -4 -8 12.1 0.23
 -1 4 8 11.76 0.27
 1 4 -8 11.46 0.61
 1 4 -8 12.2 0.27
 1 4 -8 11.77 0.25
 -1 4 8 12.09 0.27
 1 4 -8 11.69 0.21
 -1 4 8 11.82 0.3
 -1 4 8 11.94 0.25
 -1 4 8 11.73 0.27
 0 -4 8 2.38 0.08
 0 -4 -8 2.41 0.07
 0 -4 -8 2.43 0.09
 0 -4 8 2.36 0.08
 0 -4 -8 2.56 0.1
 0 -4 -8 2.41 0.1
 0 -4 8 2.33 0.15
 0 4 -8 2.39 0.1
 0 4 -8 2.59 0.45
 0 4 8 2.37 0.15
 0 4 8 2.48 0.09
 0 4 8 2.44 0.09
 0 4 8 2.27 0.1
 0 4 -8 2.64 0.16
 0 4 -8 2.56 0.1
 0 4 8 2.29 0.12
 -1 -4 -8 4.25 0.26
 1 -4 8 3.88 0.12
 1 -4 8 4.03 0.11
 -1 -4 -8 4.07 0.13
 -1 -4 -8 4 0.16
 1 -4 8 4.24 0.18
 1 4 8 4.07 0.14
 -1 4 -8 3.98 0.44
 1 4 8 3.96 0.15
 -1 4 -8 4.03 0.14
 1 4 8 4.1 0.12
 -1 4 -8 3.86 0.1
 -1 4 -8 3.81 0.12
 1 4 8 3.95 0.11
 -1 4 -8 4.15 0.23
 1 4 8 4.06 0.12
 -1 4 -8 3.91 0.19
 2 -4 8 8.04 0.18
 -2 -4 -8 8.17 0.2
 -2 -4 -8 8.24 0.6
 2 -4 8 8.31 0.2
 -2 4 -8 8.03 0.2
 -2 4 -8 7.91 0.27
 2 4 8 8.25 0.18
 2 4 8 8.09 0.21
 -2 4 -8 7.69 0.22
 2 4 8 8.27 0.45
 3 -4 8 0.24 0.05
 -3 -4 -8 0.4 0.05
 3 -4 8 0.34 0.05
 3 4 8 0.38 0.22
 -3 4 -8 0.37 0.05
 3 4 8 0.48 0.06
 -3 4 -8 0.29 0.06
 -4 -4 -8 2.76 0.11
 4 -4 8 2.56 0.09
 4 -4 8 2.79 0.13
 4 4 8 2.6 0.13
 -4 4 -8 2.83 0.13
 -4 4 -8 2.85 0.13
 5 -4 8 8.5 0.19
 5 -4 8 8.54 0.24
 5 4 8 8.75 0.25
 -5 4 -8 8.49 0.24
 -5 4 -8 8.37 0.25
 6 -4 8 1.34 0.08
 6 -4 8 1.78 0.12
 -6 4 -8 1.72 0.13
 -6 4 -8 1.83 0.12
 6 4 8 1.67 0.07
 6 4 8 1.48 0.12
 7 -4 8 9.77 0.3
 7 -4 8 10.25 0.22
 -7 4 -8 10.11 0.31
 7 4 8 9.49 0.29
 -7 4 -8 10.43 0.3
 7 4 8 10.18 0.21
 8 -4 8 7.32 0.18
 8 -4 8 7.32 0.26
 -8 4 -8 7.38 0.26
 8 4 8 7.33 0.25
 8 4 8 7.73 0.18
 -8 4 -8 7.47 0.27
 9 -4 8 8.95 0.22
 9 -4 8 8.75 0.3
 -9 4 -8 9.03 0.3
 9 4 8 9.36 0.3
 -9 4 -8 9.71 0.32
 -11 -5 8 5.03 0.17
 -11 5 8 4.92 0.21
 11 5 -8 4.96 0.21
 -10 -5 8 5.57 0.44
 10 -5 -8 5.66 0.2
 -10 5 8 5.68 0.23
 10 5 -8 5.74 0.22
 -10 5 8 5.69 0.22
 -9 -5 8 6.28 0.21
 9 -5 -8 5.92 0.56
 -9 5 8 6.49 0.22
 -9 5 8 6.48 0.21
 9 5 -8 6.54 0.22
 -8 -5 8 0.19 0.25
 8 -5 -8 0.31 0.04
 8 -5 -8 0.31 0.09
 -8 5 8 0.2 0.06
 8 5 -8 0.41 0.07
 -8 5 8 0.28 0.05
 -8 5 8 0.16 0.06
 7 -5 -8 1.02 0.07
 -7 -5 8 0.69 0.33
 7 -5 -8 0.77 0.05
 -7 5 8 0.81 0.09
 -7 5 8 0.69 0.1
 -7 5 8 0.84 0.07
 7 5 -8 0.69 0.1
 6 -5 -8 5.72 0.18
 -6 -5 8 5.66 0.21
 6 -5 -8 5.23 0.19
 -6 5 8 5.62 0.22
 6 5 -8 6.1 0.19
 -6 5 8 5.77 0.19
 -6 5 8 5.93 0.19
 5 -5 -8 0 0.26
 -5 -5 8 -0.06 0.05
 5 -5 -8 0.06 0.03
 -5 5 8 0.09 0.11
 -5 5 8 0.04 0.07
 -5 5 8 -0.02 0.05
 5 5 -8 0 0.03
 -5 5 8 0.07 0.05
 5 5 -8 -0.02 0.04
 4 -5 -8 15.14 0.29
 -4 -5 8 15.01 0.34
 4 -5 -8 14.77 1.02
 -4 5 8 15.21 0.33
 4 5 -8 15.43 1.21
 4 5 -8 14.78 0.33
 -4 5 8 15.7 0.37
 -4 5 8 14.92 0.34
 -4 5 8 14.96 0.24
 4 5 -8 15.85 0.32
 3 -5 -8 3.24 0.27
 3 -5 -8 2.91 0.09
 -3 -5 8 2.85 0.16
 3 -5 -8 2.98 0.12
 -3 5 8 3.13 0.12
 -3 5 8 2.97 0.1
 -3 5 8 3.04 0.12
 3 5 -8 3.09 0.12
 -3 5 8 3.15 0.58
 3 5 -8 3.11 0.1
 3 5 -8 3.06 0.35
 2 -5 -8 15.3 0.31
 -2 -5 8 15.68 0.36
 2 -5 -8 15.33 0.34
 2 -5 -8 15.47 0.3
 2 -5 -8 15.57 0.2
 2 5 -8 15.91 0.33
 -2 5 8 15.38 0.34
 -2 5 8 15.78 0.36
 2 5 -8 15.86 0.33
 -2 5 8 15.46 0.34
 -2 5 8 15.63 0.51
 -2 5 8 15.62 0.33
 2 5 -8 16.35 0.37
 -2 5 8 15.77 0.57
 -1 -5 8 0.03 0.27
 1 -5 -8 0.06 0.04
 1 -5 -8 0.04 0.04
 1 -5 -8 0.08 0.05
 -1 -5 8 0.04 0.02
 1 -5 -8 0.06 0.06
 1 -5 -8 0.01 0.15
 -1 5 8 0.06 0.13
 1 5 -8 0.04 0.25
 -1 5 8 0.03 0.03
 -1 5 8 0.05 0.04
 1 5 -8 -0.01 0.03
 -1 5 8 0.06 0.19
 1 5 -8 0.03 0.03
 -1 5 8 0.02 0.18
 -1 5 8 -0.02 0.06
 0 -5 -8 36.98 1.12
 0 -5 -8 38.29 0.72
 0 -5 8 38.23 0.62
 0 -5 -8 38.33 0.65
 0 -5 -8 38.28 0.43
 0 -5 8 38.95 0.69
 0 -5 8 37.77 0.66
 0 -5 -8 37.79 0.62
 0 5 -8 37.95 0.69
 0 5 8 38.09 0.61
 0 5 -8 38.2 0.7
 0 5 -8 37.73 0.65
 0 5 8 37.61 1.39
 0 5 -8 37.51 0.73
 0 5 8 37.92 0.96
 0 5 8 36.73 1.28
 0 5 8 38.32 0.69
 0 5 8 37.5 0.72
 -1 -5 -8 0.03 0.03
 1 -5 8 0.11 0.08
 -1 -5 -8 0.06 0.16
 1 -5 8 -0.01 0.03
 -1 -5 -8 0 0.04
 1 -5 8 0.04 0.02
 1 5 8 0 0.04
 -1 5 -8 0.02 0.06
 1 5 8 0.05 0.03
 -1 5 -8 0.03 0.04
 1 5 8 0.04 0.04
 1 5 8 0.04 0.04
 -1 5 -8 0.02 0.03
 -1 5 -8 0.01 0.03
 1 5 8 -0.01 0.16
 -2 -5 -8 1.79 0.09
 -2 -5 -8 1.65 0.1
 2 -5 8 1.71 0.09
 2 -5 8 1.73 0.08
 2 5 8 1.69 0.11
 2 5 8 1.62 0.1
 2 5 8 1.7 0.12
 -2 5 -8 1.53 0.1
 -2 5 -8 1.64 0.09
 2 5 8 1.78 0.19
 -3 -5 -8 38.33 0.72
 3 -5 8 37.74 0.66
 3 -5 8 36.77 0.72
 3 5 8 37.42 0.73
 -3 5 -8 37.08 0.75
 3 5 8 38.74 0.92
 -3 5 -8 37.61 0.72
 4 -5 8 0.77 0.06
 4 -5 8 0.8 0.09
 4 5 8 0.72 0.09
 -4 5 -8 0.87 0.09
 -4 5 -8 0.76 0.1
 5 -5 8 6.17 0.2
 5 -5 8 6.05 0.16
 -5 5 -8 6.35 0.22
 5 5 8 6.3 0.25
 -5 5 -8 5.8 0.2
 6 -5 8 4.04 0.13
 6 -5 8 4.11 0.17
 -6 5 -8 4.22 0.19
 6 5 8 3.9 0.17
 -6 5 -8 4.28 0.18
 7 -5 8 0.19 0.04
 7 -5 8 0.29 0.08
 -7 5 -8 0.06 0.07
 7 5 8 0.13 0.06
 -7 5 -8 0.16 0.07
 8 -5 8 1.85 0.1
 8 -5 8 2.01 0.14
 8 5 8 1.92 0.14
 -8 5 -8 2.05 0.15
 -8 5 -8 1.75 0.15
 9 -5 8 3.01 0.19
 9 -5 8 3.24 0.12
 -9 5 -8 3.34 0.2
 9 5 8 3.41 0.18
 -9 5 -8 3.5 0.2
 11 6 -8 5.69 0.23
 -11 6 8 5.33 0.23
 10 -6 -8 0.37 0.49
 -10 -6 8 0.41 0.09
 10 6 -8 0.36 0.09
 -10 6 8 0.29 0.07
 -10 6 8 0.46 0.1
 -9 -6 8 0.36 0.17
 9 -6 -8 0.36 0.32
 9 -6 -8 0.44 0.05
 -9 6 8 0.31 0.08
 -9 6 8 0.41 0.18
 9 6 -8 0.48 0.08
 -9 6 8 0.35 0.08
 -8 -6 8 0.05 0.16
 8 -6 -8 0.02 0.03
 8 -6 -8 -0.11 0.09
 -8 6 8 -0.05 0.19
 8 6 -8 0.07 0.06
 -8 6 8 0 0.07
 -8 6 8 0.07 0.06
 7 -6 -8 0.16 0.03
 -7 -6 8 0.03 0.07
 7 -6 -8 0.11 0.1
 -7 6 8 0.09 0.04
 7 6 -8 0.14 0.06
 -7 6 8 0.15 0.06
 -7 6 8 0.15 0.06
 -6 -6 8 2.99 0.23
 6 -6 -8 2.81 0.38
 6 -6 -8 3.01 0.1
 -6 6 8 2.92 0.14
 -6 6 8 2.94 0.18
 -6 6 8 2.81 0.13
 6 6 -8 2.92 0.14
 5 -6 -8 1.55 0.16
 -5 -6 8 1.34 0.4
 5 -6 -8 1.63 0.15
 5 6 -8 1.61 0.11
 -5 6 8 1.54 0.21
 -5 6 8 1.55 0.15
 -5 6 8 1.66 0.16
 4 -6 -8 1.2 0.13
 -4 -6 8 1.06 0.31
 4 -6 -8 1.16 0.06
 -4 6 8 1.12 0.09
 -4 6 8 1.07 0.12
 -4 6 8 1.1 0.09
 -4 6 8 1.29 0.35
 4 6 -8 1.07 0.09
 -3 -6 8 6.75 0.54
 3 -6 -8 6.79 0.19
 3 -6 -8 6.75 0.23
 3 -6 -8 7.03 0.16
 3 6 -8 6.88 0.28
 -3 6 8 6.91 0.19
 -3 6 8 6.78 0.14
 3 6 -8 7.18 0.18
 -3 6 8 7.08 0.2
 -3 6 8 6.7 0.25
 2 -6 -8 0.35 0.08
 -2 -6 8 0.26 0.08
 2 -6 -8 0.31 0.05
 2 -6 -8 0.26 0.06
 2 6 -8 0.35 0.05
 -2 6 8 0.24 0.05
 2 6 -8 0.38 0.05
 -2 6 8 0.37 0.33
 -2 6 8 0.25 0.08
 -2 6 8 0.28 0.05
 1 -6 -8 0.29 0.05
 1 -6 -8 0.32 0.07
 1 -6 -8 0.29 0.05
 -1 -6 8 0.14 0.07
 1 -6 -8 0.19 0.03
 1 6 -8 0.34 0.05
 -1 6 8 0.34 0.09
 -1 6 8 0.26 0.31
 -1 6 8 0.19 0.23
 -1 6 8 0.25 0.05
 -1 6 8 0.2 0.05
 1 6 -8 0.15 0.08
 0 -6 -8 8.91 0.18
 0 -6 -8 8.98 0.22
 0 -6 -8 8.97 0.17
 0 -6 -8 8.49 0.51
 0 -6 8 9.19 0.75
 0 -6 8 8.96 0.19
 0 6 -8 8.8 0.22
 0 6 -8 8.52 0.22
 0 6 8 8.71 0.21
 0 6 8 9.37 0.42
 0 6 8 8.16 0.88
 0 6 8 8.47 0.23
 0 6 8 8.83 0.65
 -1 -6 -8 3.2 0.17
 1 -6 8 3.23 0.11
 -1 -6 -8 3.36 0.25
 -1 -6 -8 3.26 0.13
 -1 -6 -8 3.17 0.11
 1 6 8 2.84 0.64
 1 6 8 3.41 0.28
 -1 6 -8 3.16 0.11
 -1 6 -8 2.96 0.11
 1 6 8 3.08 0.13
 1 6 8 3.36 0.13
 -1 6 -8 3.1 0.12
 2 -6 8 0.8 0.06
 2 -6 8 0.63 0.07
 -2 -6 -8 0.69 0.32
 -2 -6 -8 0.71 0.11
 2 6 8 0.69 0.1
 -2 6 -8 0.87 0.09
 -2 6 -8 0.7 0.07
 2 6 8 0.77 0.43
 -2 6 -8 0.64 0.06
 2 6 8 0.59 0.08
 2 6 8 0.63 0.32
 3 -6 8 10.05 0.26
 3 -6 8 10.23 0.22
 -3 -6 -8 10.01 0.31
 3 6 8 11.18 1.1
 -3 6 -8 10.43 0.26
 -3 6 -8 9.93 0.27
 3 6 8 10.04 0.27
 -4 -6 -8 -0.03 0.07
 4 -6 8 0.08 0.03
 4 -6 8 0.05 0.05
 4 6 8 0.07 0.05
 -4 6 -8 0.02 0.06
 -4 6 -8 0.03 0.05
 -5 -6 -8 2.99 0.2
 5 -6 8 2.85 0.11
 5 -6 8 2.98 0.15
 -5 6 -8 2.93 0.15
 -5 6 -8 2.85 0.14
 5 6 8 3 0.15
 6 -6 8 0.23 0.06
 -6 -6 -8 0.42 0.11
 6 -6 8 0.36 0.05
 6 6 8 0.4 0.08
 -6 6 -8 0.32 0.07
 -6 6 -8 0.22 0.07
 -7 -6 -8 0.62 0.12
 7 -6 8 0.63 0.09
 7 -6 8 0.76 0.08
 -7 6 -8 0.66 0.1
 -7 6 -8 0.67 0.1
 7 6 8 0.58 0.18
 8 -6 8 9.23 0.3
 8 -6 8 9.27 0.23
 -8 6 -8 9.18 0.3
 8 6 8 9.07 0.29
 -8 6 -8 9.5 0.32
 10 -7 -8 0.43 0.07
 -10 7 8 0.39 0.09
 -10 7 8 0.72 0.11
 10 7 -8 0.38 0.09
 9 -7 -8 15.92 0.44
 -9 -7 8 16.04 0.51
 9 -7 -8 16.36 0.47
 -9 7 8 15.48 0.41
 -9 7 8 16.77 0.41
 -9 7 8 15.89 0.42
 9 7 -8 15.74 0.4
 8 -7 -8 3.03 0.21
 -8 -7 8 2.81 0.18
 8 -7 -8 2.68 0.16
 -8 7 8 2.49 0.27
 8 7 -8 2.81 0.16
 -8 7 8 3.17 0.83
 -8 7 8 2.77 0.15
 -7 -7 8 14.53 0.49
 7 -7 -8 13.83 0.39
 7 -7 -8 14.02 0.29
 7 7 -8 14.28 0.35
 -7 7 8 13.94 0.36
 -7 7 8 14.26 0.44
 -7 7 8 14.32 0.35
 -6 -7 8 0.34 0.09
 6 -7 -8 0.33 0.04
 6 -7 -8 0.18 0.1
 6 7 -8 0.27 0.07
 -6 7 8 0.18 0.06
 -6 7 8 0.23 0.04
 -6 7 8 0.23 0.09
 5 -7 -8 1.54 0.16
 -5 -7 8 1.39 0.14
 5 -7 -8 1.48 0.08
 -5 7 8 1.41 0.11
 -5 7 8 1.3 0.1
 -5 7 8 1.37 0.08
 5 7 -8 1.37 0.11
 4 -7 -8 2.14 0.29
 -4 -7 8 2.37 0.17
 4 -7 -8 2.18 0.09
 -4 7 8 2.43 0.12
 -4 7 8 2.44 0.12
 -4 7 8 2.34 0.18
 4 7 -8 2.53 0.12
 3 -7 -8 0.3 0.05
 3 -7 -8 0.36 0.06
 3 -7 -8 0.19 0.08
 -3 -7 8 0.32 0.1
 3 7 -8 0.35 0.07
 -3 7 8 0.28 0.09
 -3 7 8 0.38 0.09
 -3 7 8 0.38 0.06
 -3 7 8 0.15 0.05
 -2 -7 8 10.48 0.32
 2 -7 -8 10.67 0.23
 2 -7 -8 10.2 0.28
 2 -7 -8 10.68 0.26
 -2 7 8 11.06 0.3
 2 7 -8 10.66 0.26
 2 7 -8 10.9 0.25
 -2 7 8 11.09 0.19
 -2 7 8 10.44 0.26
 -2 7 8 10.68 0.27
 -1 -7 8 4.71 0.22
 1 -7 -8 4.62 0.13
 1 -7 -8 4.89 0.13
 1 -7 -8 4.89 0.15
 1 7 -8 5.09 0.15
 -1 7 8 4.83 0.16
 -1 7 8 5.01 0.18
 -1 7 8 4.81 0.23
 -1 7 8 4.35 0.69
 1 7 -8 4.53 0.15
 0 -7 8 1.56 0.07
 0 -7 8 1.59 0.17
 0 -7 -8 1.76 0.17
 0 -7 -8 1.59 0.17
 0 -7 -8 1.54 0.08
 0 7 8 1.68 0.27
 0 7 -8 1.62 0.09
 0 7 8 1.83 0.1
 0 7 8 1.52 0.54
 0 7 8 1.59 0.1
 0 7 -8 1.46 0.09
 -1 -7 -8 13.08 0.28
 -1 -7 -8 12.95 0.18
 1 -7 8 12.87 0.27
 -1 7 -8 13.47 0.29
 -1 7 -8 13.06 0.31
 1 7 8 12.99 0.31
 1 7 8 12.77 0.29
 1 7 8 13.31 0.31
 1 7 8 12.07 1.24
 -2 -7 -8 3.38 0.19
 2 -7 8 3.23 0.11
 2 7 8 3.23 0.14
 -2 7 -8 3.43 0.12
 -2 7 -8 3.24 0.12
 -2 7 -8 3.07 0.13
 2 7 8 3.15 0.25
 2 7 8 3.27 0.12
 -3 -7 -8 0.12 0.3
 3 -7 8 0.02 0.03
 -3 7 -8 -0.01 0.04
 3 7 8 0.03 0.21
 -3 7 -8 -0.06 0.09
 3 7 8 0.06 0.05
 -4 -7 -8 0.07 0.4
 4 -7 8 -0.06 0.03
 -4 7 -8 -0.02 0.04
 -4 7 -8 0 0.05
 4 7 8 0.02 0.05
 -5 -7 -8 0.11 0.37
 5 -7 8 -0.04 0.03
 -5 7 -8 0.08 0.06
 -5 7 -8 0.11 0.06
 5 7 8 0.01 0.05
 6 -7 8 0.37 0.05
 -6 -7 -8 0.47 0.07
 6 7 8 0.29 0.07
 -6 7 -8 0.33 0.09
 -6 7 -8 0.37 0.08
 7 -7 8 5.57 0.22
 -7 -7 -8 5.34 0.24
 7 -7 8 5.48 0.17
 7 7 8 5.54 0.21
 -7 7 -8 5.42 0.22
 -7 7 -8 5.9 0.24
 8 -7 8 0.05 0.07
 8 -7 8 0.06 0.05
 -8 7 -8 0.09 0.07
 8 7 8 0.1 0.07
 -8 7 -8 0.05 0.09
 10 -8 -8 0.05 0.04
 -10 8 8 -0.04 0.07
 -10 8 8 0.11 0.08
 10 8 -8 -0.02 0.14
 9 -8 -8 1.06 0.08
 9 -8 -8 1.04 0.18
 -9 -8 8 1.01 0.14
 -9 8 8 0.96 0.13
 -9 8 8 1.03 0.13
 9 8 -8 0.83 0.26
 8 -8 -8 0.5 0.14
 8 -8 -8 0.61 0.07
 -8 -8 8 0.51 0.16
 8 8 -8 0.3 0.14
 -8 8 8 0.49 0.15
 -8 8 8 0.5 0.09
 -8 8 8 0.43 0.12
 -7 -8 8 1.4 0.15
 7 -8 -8 1.4 0.08
 7 -8 -8 1.31 0.35
 -7 8 8 1.31 0.66
 7 8 -8 1.41 0.13
 -7 8 8 1.31 0.11
 -7 8 8 1.39 0.13
 6 -8 -8 9.67 0.22
 -6 -8 8 9.69 0.32
 6 -8 -8 9.6 0.53
 -6 8 8 9.8 0.31
 -6 8 8 10.21 0.29
 6 8 -8 9.83 0.28
 -6 8 8 9.6 0.28
 -5 -8 8 0.59 0.11
 5 -8 -8 0.62 0.11
 5 -8 -8 0.57 0.07
 -5 8 8 0.56 0.08
 -5 8 8 0.59 0.08
 5 8 -8 0.54 0.08
 -5 8 8 0.6 0.54
 -4 -8 8 14.13 0.39
 4 -8 -8 14.47 0.38
 4 -8 -8 13.65 0.29
 -4 8 8 14.68 0.35
 4 8 -8 14.5 0.34
 -4 8 8 14.3 0.72
 -4 8 8 14.6 0.21
 3 -8 -8 1.87 0.11
 -3 -8 8 1.67 0.17
 3 -8 -8 1.6 0.08
 3 -8 -8 1.84 0.16
 -3 8 8 1.62 0.09
 -3 8 8 1.59 0.11
 -3 8 8 1.64 0.11
 3 8 -8 1.56 0.17
 2 -8 -8 -0.02 0.03
 2 -8 -8 -0.04 0.04
 2 -8 -8 0.1 0.39
 -2 -8 8 0.05 0.08
 -2 8 8 -0.04 0.04
 -2 8 8 -0.04 0.05
 2 8 -8 -0.07 0.04
 -2 8 8 0.04 0.07
 1 -8 -8 24.74 1.04
 -1 -8 8 25.51 0.55
 1 -8 -8 25.48 0.52
 1 -8 -8 25.75 0.47
 -1 8 8 25.04 0.52
 1 8 -8 25.62 0.54
 -1 8 8 25.54 0.53
 1 8 -8 25.7 0.52
 0 -8 -8 0.25 0.07
 0 8 8 0.21 0.06
 0 8 -8 0.14 0.05
 0 8 -8 0.24 0.05
 0 8 8 0.14 0.05
 -1 -8 -8 0.32 0.11
 1 -8 8 0.29 0.04
 1 8 8 0.22 0.05
 -1 8 -8 0.22 0.05
 1 8 8 0.23 0.12
 -1 8 -8 0.19 0.05
 1 8 8 0.21 0.1
 -2 -8 -8 3.32 0.32
 2 -8 8 3.43 0.12
 2 8 8 3.47 0.15
 -2 8 -8 3.47 0.31
 2 8 8 3.34 0.14
 -2 8 -8 3.41 0.2
 -3 -8 -8 3.78 0.14
 3 -8 8 3.68 0.13
 3 8 8 3.84 0.16
 -3 8 -8 3.85 0.16
 -3 8 -8 3.76 0.15
 4 -8 8 3.78 0.29
 4 -8 8 3.72 0.13
 -4 -8 -8 3.84 0.21
 -4 8 -8 4.07 0.17
 -4 8 -8 4.04 0.16
 4 8 8 3.59 0.16
 -5 -8 -8 2.42 0.15
 5 -8 8 2.56 0.11
 5 8 8 2.44 0.14
 -5 8 -8 2.77 0.16
 -5 8 -8 2.43 0.14
 6 -8 8 0.12 0.05
 -6 -8 -8 0.29 0.17
 -6 8 -8 0.05 0.06
 6 8 8 0.2 0.07
 -6 8 -8 0.13 0.08
 -7 -8 -8 1.82 0.45
 7 -8 8 1.39 0.1
 -7 8 -8 1.31 0.14
 -7 8 -8 1.47 0.13
 7 8 8 1.36 0.13
 9 -9 -8 1.06 0.09
 9 9 -8 1.12 0.14
 -9 9 8 1.02 0.13
 -9 9 8 0.98 0.13
 8 -9 -8 22.68 0.46
 -8 -9 8 23.35 0.53
 8 -9 -8 23.15 0.58
 -8 9 8 23.47 0.54
 -8 9 8 24.24 0.58
 -8 9 8 23.32 0.59
 8 9 -8 23.7 0.54
 7 -9 -8 1.2 0.18
 -7 -9 8 1.16 0.16
 7 -9 -8 1.08 0.13
 -7 9 8 1.17 0.15
 -7 9 8 1.09 0.17
 7 9 -8 1 0.21
 -7 9 8 1.32 0.12
 -6 -9 8 26.77 0.57
 6 -9 -8 26.5 0.57
 6 -9 -8 25.73 0.5
 -6 9 8 25.85 0.55
 -6 9 8 26.24 0.58
 -6 9 8 26.46 0.57
 6 9 -8 27.34 0.57
 -5 -9 8 1.62 0.46
 5 -9 -8 1.46 0.16
 5 -9 -8 1.53 0.09
 5 9 -8 1.71 0.13
 -5 9 8 1.47 0.12
 -5 9 8 1.61 0.12
 -5 9 8 1.51 0.13
 4 -9 -8 0.88 0.08
 -4 -9 8 0.78 0.35
 4 -9 -8 0.68 0.12
 -4 9 8 0.94 0.11
 -4 9 8 0.85 0.13
 4 9 -8 1 0.1
 -4 9 8 0.89 0.1
 -3 -9 8 0.2 0.1
 3 -9 -8 0.28 0.36
 3 -9 -8 0.23 0.06
 3 -9 -8 0.2 0.05
 -3 9 8 0.26 0.07
 -3 9 8 0.24 0.06
 3 9 -8 0.22 0.06
 -3 9 8 0.28 0.09
 2 -9 -8 1.03 0.08
 -2 -9 8 0.99 0.15
 2 -9 -8 0.93 0.11
 -2 9 8 0.84 0.12
 -2 9 8 0.95 0.1
 2 9 -8 0.7 0.22
 1 -9 -8 1.56 0.15
 1 9 -8 1.37 0.11
 -1 9 8 1.42 0.11
 -1 9 8 1.48 0.11
 0 -9 -8 11.06 0.3
 0 9 8 10.83 0.29
 0 9 8 10.93 0.3
 0 9 -8 11.6 0.28
 -1 -9 -8 9.55 0.35
 1 -9 8 9.62 0.22
 1 9 8 9.93 0.59
 -1 9 -8 9.88 0.26
 -1 9 -8 9.93 0.25
 1 9 8 9.9 0.27
 2 -9 8 0.72 0.07
 -2 -9 -8 0.79 0.15
 2 9 8 0.88 0.1
 -2 9 -8 0.65 0.09
 2 9 8 0.72 0.09
 -3 -9 -8 0.62 0.14
 3 -9 8 0.49 0.06
 3 9 8 0.5 0.08
 -3 9 -8 0.46 0.08
 4 -9 8 0.27 0.46
 -4 -9 -8 0.2 0.21
 4 -9 8 0.14 0.05
 4 9 8 0.21 0.06
 -4 9 -8 0.21 0.06
 -4 9 -8 0.08 0.07
 -5 -9 -8 1.64 0.2
 5 -9 8 1.49 0.1
 -5 9 -8 1.6 0.12
 5 9 8 1.54 0.12
 -5 9 -8 1.57 0.14
 6 -9 8 2.07 0.12
 -6 -9 -8 2.03 0.21
 -6 9 -8 1.86 0.16
 -6 9 -8 2.06 0.15
 6 9 8 1.92 0.14
 7 -9 8 6.32 0.2
 -7 9 -8 6.63 0.25
 -7 9 -8 7.18 0.28
 8 -10 -8 1.28 0.1
 -8 10 8 1.39 0.14
 -8 10 8 1.21 0.13
 -8 10 8 1.29 0.16
 8 10 -8 1.62 0.15
 7 -10 -8 3.77 0.14
 -7 -10 8 3.63 0.24
 7 -10 -8 3.53 0.26
 -7 10 8 3.83 0.19
 7 10 -8 3.74 0.19
 -7 10 8 4.96 0.27
 -7 10 8 3.72 0.24
 -6 -10 8 1.57 0.7
 6 -10 -8 1.33 0.1
 6 -10 -8 1.4 0.18
 -6 10 8 1.46 0.13
 -6 10 8 1.54 0.19
 6 10 -8 1.53 0.16
 -6 10 8 1.81 0.14
 -5 -10 8 0 0.32
 5 -10 -8 0.01 0.44
 5 -10 -8 0.09 0.04
 -5 10 8 0.09 0.1
 -5 10 8 0.19 0.07
 -5 10 8 -0.06 0.06
 5 10 -8 0.16 0.11
 4 -10 -8 3.68 0.16
 -4 -10 8 3.51 0.54
 4 -10 -8 3.84 0.18
 4 -10 -8 3.34 0.13
 -4 10 8 3.37 0.17
 -4 10 8 3.42 0.29
 4 10 -8 3.37 0.17
 -3 -10 8 2.79 0.65
 3 -10 -8 3.37 0.17
 3 -10 -8 3.03 0.12
 -3 10 8 3.37 0.16
 -3 10 8 2.98 0.16
 3 10 -8 2.8 0.38
 2 -10 -8 1.92 0.18
 2 -10 -8 1.67 0.09
 -2 10 8 1.77 0.21
 -2 10 8 1.65 0.12
 2 10 -8 1.68 0.12
 1 -10 -8 0.49 0.45
 -1 10 8 0.24 0.07
 -1 10 8 0.23 0.07
 1 10 -8 0.21 0.06
 0 -10 -8 0.38 0.21
 0 10 8 0.36 0.11
 0 10 8 0.51 0.08
 0 10 -8 0.28 0.06
 1 10 8 0.12 0.06
 1 10 8 0.09 0.17
 -1 10 -8 0.19 0.06
 2 -10 8 0.06 0.04
 -2 -10 -8 -0.06 0.56
 2 10 8 0.14 0.06
 -2 10 -8 -0.01 0.05
 2 10 8 0 0.05
 -3 -10 -8 6.43 0.31
 3 -10 8 6.32 0.18
 -3 10 -8 6.78 0.23
 3 10 8 6.62 0.22
 -4 -10 -8 0.02 0.12
 4 -10 8 -0.02 0.04
 4 -10 8 -0.03 0.1
 4 10 8 -0.04 0.05
 -4 10 -8 -0.07 0.06
 5 -10 8 2.04 0.12
 -5 -10 -8 2.14 0.23
 -5 10 -8 1.87 0.16
 5 10 8 2.4 0.15
 -5 10 -8 2.41 0.15
 6 -10 8 3.67 0.15
 -6 10 -8 3.52 0.18
 -6 10 -8 3.8 0.21
 7 -11 -8 0.14 0.05
 -7 11 8 0.19 0.08
 7 11 -8 -0.15 0.14
 -7 11 8 0.2 0.08
 -7 11 8 0.09 0.09
 -6 -11 8 2.11 0.5
 6 -11 -8 1.92 0.12
 6 -11 -8 2.2 0.12
 -6 11 8 3.01 0.23
 -6 11 8 2.22 0.15
 -6 11 8 2 0.16
 6 11 -8 2.3 0.15
 5 -11 -8 3.24 0.16
 5 -11 -8 3.47 0.14
 -5 -11 8 3.35 0.24
 5 11 -8 3.48 0.18
 -5 11 8 3.15 0.17
 -5 11 8 3.1 0.16
 -4 -11 8 0.87 0.24
 4 -11 -8 0.89 0.67
 4 -11 -8 1.06 0.09
 -4 11 8 0.86 0.11
 -4 11 8 0.98 0.11
 4 11 -8 0.75 0.21
 3 -11 -8 0.15 0.1
 -3 -11 8 0.08 0.54
 3 -11 -8 0.05 0.04
 -3 11 8 0.09 0.1
 3 11 -8 0.1 0.07
 -3 11 8 -0.06 0.06
 2 -11 -8 2.19 0.16
 -2 11 8 1.76 0.13
 -2 11 8 1.87 0.12
 2 11 -8 1.89 0.13
 1 -11 -8 2.12 0.19
 1 11 -8 1.94 0.13
 -1 11 8 2.24 0.14
 -1 11 8 2.35 0.13
 0 -11 -8 1.97 0.4
 0 11 -8 2.21 0.13
 0 11 8 1.92 0.21
 0 11 8 2.14 0.13
 -1 11 -8 12.96 0.33
 1 11 8 12.95 0.34
 1 11 8 12.61 0.73
 2 11 8 1.22 0.12
 2 11 8 1.68 0.13
 -3 -11 -8 0.06 0.13
 3 -11 8 0.02 0.04
 -3 11 -8 0.17 0.07
 3 11 8 0.12 0.06
 4 -11 8 0.02 0.05
 -4 -11 -8 -0.1 0.12
 4 11 8 0.09 0.06
 -4 11 -8 -0.01 0.07
 5 -11 8 0.24 0.06
 -5 -11 -8 0.21 0.14
 -5 11 -8 0.2 0.09
 -6 -12 8 1.15 0.53
 6 -12 -8 1.13 0.11
 -6 12 8 1.07 0.14
 6 12 -8 0.95 0.35
 -6 12 8 1.2 0.14
 -5 -12 8 13.49 0.46
 5 -12 -8 12.95 0.41
 5 -12 -8 13.56 0.32
 -5 12 8 13.2 0.38
 -5 12 8 13.71 0.38
 5 12 -8 14.33 0.38
 4 -12 -8 0.46 0.07
 -4 -12 8 0.57 0.26
 4 -12 -8 0.58 0.15
 -4 12 8 0.32 0.08
 -4 12 8 0.65 0.1
 4 12 -8 0.54 0.1
 3 -12 -8 3.52 0.17
 -3 12 8 3.59 0.19
 3 12 -8 3.75 0.18
 -3 12 8 3.33 0.18
 2 -12 -8 3.94 0.26
 2 12 -8 3.55 0.18
 -2 12 8 3.67 0.18
 -2 12 8 3.47 0.17
 1 -12 -8 1.1 0.67
 1 12 -8 1.09 0.12
 -1 12 8 1.15 0.12
 -1 12 8 1.16 0.13
 0 12 -8 0.77 0.11
 0 12 8 0.94 0.12
 0 12 8 0.81 0.11
 1 12 8 3.71 0.18
 -1 12 -8 4.04 0.18
 1 12 8 3.94 0.24
 2 12 8 2.55 0.15
 2 12 8 2.56 0.16
 -4 -12 -8 1.05 0.64
 4 -12 8 1.49 0.11
 5 -13 -8 0.13 0.06
 5 13 -8 0.21 0.09
 -5 13 8 0.08 0.09
 -5 13 8 0.27 0.08
 -4 13 8 10.4 0.33
 -4 13 8 10.58 0.33
 4 13 -8 10.71 0.33
 3 -13 -8 2.95 0.26
 -3 13 8 3.53 0.18
 3 13 -8 3.04 0.18
 -3 13 8 3.17 0.19
 2 -13 -8 4.15 0.28
 -2 13 8 3.85 0.26
 -2 13 8 3.72 0.19
 2 13 -8 4.38 0.2
 1 -13 -8 0.25 0.12
 -1 13 8 0.47 0.09
 -1 13 8 0.64 0.1
 1 13 -8 0.54 0.1
 0 13 8 0.03 0.08
 0 13 8 0.17 0.08
 0 13 -8 0.22 0.08
 1 13 8 2.69 0.24
 1 13 8 2.77 0.16
 -1 13 -8 2.54 0.45
 2 13 8 0.15 0.18
 -11 0 9 0.06 0.05
 11 0 -9 -0.14 0.09
 -10 0 9 0 0.05
 -9 0 9 0.21 0.05
 -8 0 9 -0.03 0.05
 -7 0 9 12.55 0.28
 -7 0 9 12.31 0.28
 7 0 -9 12.63 0.31
 6 0 -9 -0.02 0.13
 -6 0 9 0.05 0.07
 -6 0 9 -0.02 0.03
 -6 0 9 0.06 0.12
 6 0 -9 0.01 0.04
 5 0 -9 4.21 0.22
 -5 0 9 3.91 0.55
 5 0 -9 4.22 0.14
 -5 0 9 4.31 0.14
 -5 0 9 4.02 0.63
 -5 0 9 4.25 0.55
 -4 0 9 0.04 0.03
 -4 0 9 0.01 0.11
 4 0 -9 0.04 0.03
 -4 0 9 -0.04 0.05
 -4 0 9 -0.02 0.05
 4 0 -9 0.03 0.17
 -3 0 9 0.11 0.28
 -3 0 9 0.08 0.03
 -3 0 9 0.11 0.06
 3 0 -9 0.15 0.23
 -3 0 9 0.09 0.17
 3 0 -9 0.09 0.04
 -2 0 9 0.01 0.03
 -2 0 9 -0.01 0.05
 2 0 -9 0 0.04
 -2 0 9 -0.04 0.02
 -2 0 9 0.04 0.05
 2 0 -9 -0.02 0.03
 -1 0 9 3.46 0.14
 1 0 -9 3.23 0.09
 -1 0 9 3.26 0.41
 -1 0 9 3.18 0.16
 1 0 -9 3.34 0.2
 -1 0 9 3.29 0.11
 1 0 -9 3.32 0.11
 1 0 -9 3.58 0.58
 0 0 -9 0.11 0.04
 0 0 9 -0.01 0.03
 0 0 -9 0.01 0.06
 0 0 -9 0 0.02
 0 0 -9 0.02 0.13
 0 0 9 0.05 0.12
 0 0 9 0.03 0.3
 0 0 9 -0.02 0.15
 -1 0 -9 8.31 0.22
 1 0 9 8.14 0.2
 1 0 9 8.88 0.25
 1 0 9 7.88 0.86
 -1 0 -9 9.48 1.03
 -1 0 -9 8.55 0.26
 -1 0 -9 8.62 0.17
 1 0 9 8.29 0.21
 2 0 9 -0.01 0.07
 -2 0 -9 -0.02 0.24
 -2 0 -9 -0.04 0.04
 2 0 9 0 0.02
 2 0 9 0.01 0.03
 3 0 9 51.75 0.88
 3 0 9 52.29 0.97
 -3 0 -9 52.01 0.99
 -4 0 -9 -0.01 0.04
 4 0 9 -0.02 0.02
 4 0 9 0.02 0.04
 -5 0 -9 1.4 0.11
 5 0 9 1.62 0.07
 5 0 9 1.59 0.11
 -6 0 -9 -0.01 0.05
 6 0 9 0.01 0.03
 6 0 9 -0.09 0.05
 7 0 9 0.78 0.06
 -7 0 -9 0.72 0.1
 7 0 9 0.76 0.11
 8 0 9 -0.04 0.03
 8 0 9 0.07 0.07
 -8 0 -9 0.11 0.07
 9 0 9 0.51 0.1
 -9 0 -9 0.49 0.1
 -12 1 9 1.36 0.08
 11 -1 -9 1.18 0.18
 -11 -1 9 1.08 0.1
 -11 1 9 0.96 0.08
 10 -1 -9 4.93 0.26
 -10 -1 9 4.9 0.13
 -10 1 9 4.92 0.14
 9 -1 -9 0.19 0.06
 -9 -1 9 0.16 0.06
 -9 1 9 0.14 0.05
 -9 1 9 0.07 0.13
 9 1 -9 0.14 0.09
 -8 -1 9 6.43 0.34
 -8 1 9 5.93 0.14
 8 1 -9 5.99 0.2
 -8 1 9 6.41 0.19
 -7 -1 9 2.4 0.13
 7 1 -9 2.71 0.12
 -7 1 9 2.67 0.11
 -7 1 9 2.49 0.14
 -6 -1 9 0.03 0.4
 -6 -1 9 -0.01 0.05
 -6 -1 9 0.05 0.27
 6 -1 -9 -0.01 0.04
 -6 1 9 0.05 0.24
 6 1 -9 0.03 0.04
 -6 1 9 0.03 0.03
 6 1 -9 0.05 0.15
 -6 1 9 -0.04 0.05
 -5 -1 9 22.08 0.41
 -5 -1 9 21.27 0.38
 -5 -1 9 22.52 0.64
 5 -1 -9 21.03 0.45
 -5 -1 9 22.73 1.41
 5 -1 -9 22.24 0.88
 -5 1 9 22.43 1.22
 -5 1 9 21.35 0.39
 5 1 -9 21.94 0.39
 -5 1 9 22.15 0.46
 5 1 -9 21.33 0.45
 -5 1 9 21.71 0.43
 -4 -1 9 24.49 0.42
 -4 -1 9 25.18 1.21
 -4 -1 9 25.37 1.19
 4 -1 -9 24.77 0.51
 -4 -1 9 25.07 0.46
 4 -1 -9 25.07 0.41
 -4 1 9 25.29 0.43
 -4 1 9 24.22 0.42
 4 1 -9 24.7 0.31
 4 1 -9 23.71 0.5
 -4 1 9 24.94 1.3
 -4 1 9 24.86 0.48
 3 -1 -9 25.91 0.54
 -3 -1 9 28.04 1.09
 -3 -1 9 27.13 0.86
 -3 -1 9 27.05 0.46
 -3 -1 9 28.08 0.51
 3 -1 -9 27.37 0.4
 -3 1 9 26.77 0.46
 -3 1 9 28.08 0.79
 3 1 -9 27.11 0.54
 3 1 -9 26.99 0.39
 -3 1 9 28.01 0.52
 -3 1 9 27.52 0.45
 2 -1 -9 25.94 0.53
 -2 -1 9 26.61 0.43
 2 -1 -9 26.15 0.46
 2 -1 -9 26.65 0.42
 -2 -1 9 27.15 1.17
 -2 -1 9 26.35 0.5
 -2 -1 9 26.75 0.45
 2 1 -9 25.35 0.98
 -2 1 9 27.43 0.43
 -2 1 9 26.54 0.45
 -2 1 9 27.05 0.42
 -2 1 9 27.37 0.51
 2 1 -9 26.78 0.53
 2 1 -9 26.65 0.45
 1 -1 -9 0.2 0.18
 -1 -1 9 0.27 0.07
 1 -1 -9 0.42 0.04
 -1 -1 9 0.36 0.08
 -1 -1 9 0.3 0.2
 1 -1 -9 0.29 0.05
 1 -1 -9 0.31 0.24
 -1 -1 9 0.31 0.04
 1 1 -9 0.27 0.05
 -1 1 9 0.34 0.06
 1 1 -9 0.31 0.22
 -1 1 9 0.22 0.04
 -1 1 9 0.27 0.06
 -1 1 9 0.3 0.07
 1 1 -9 0.25 0.19
 0 -1 -9 0.58 0.2
 0 -1 9 0.53 0.18
 0 -1 -9 0.54 0.04
 0 -1 -9 0.63 0.08
 0 -1 9 0.49 0.05
 0 -1 9 0.53 0.05
 0 -1 9 0.59 0.09
 0 -1 -9 0.57 0.06
 0 1 9 0.49 0.06
 0 1 9 0.57 0.06
 0 1 9 0.56 0.23
 0 1 -9 0.55 0.04
 0 1 -9 0.52 0.08
 0 1 9 0.63 0.1
 0 1 -9 0.53 0.07
 0 1 -9 0.57 0.2
 -1 -1 -9 4.81 0.15
 1 -1 9 4.89 0.19
 -1 -1 -9 5.1 0.12
 1 -1 9 4.75 0.14
 -1 -1 -9 5.02 0.1
 1 -1 9 4.66 0.12
 -1 -1 -9 4.92 0.09
 1 1 9 4.84 0.19
 -1 1 -9 4.93 0.23
 1 1 9 4.94 0.12
 -1 1 -9 4.85 0.11
 -1 1 -9 5.13 0.11
 -1 1 -9 4.99 0.2
 1 1 9 4.9 0.15
 -1 1 -9 4.56 0.15
 1 1 9 4.95 0.38
 2 -1 9 12.58 0.24
 2 -1 9 12.31 0.28
 -2 -1 -9 12.59 0.29
 -2 -1 -9 12.86 0.32
 2 1 9 12.31 0.28
 -2 1 -9 12.59 0.9
 -2 1 -9 11.87 0.29
 2 1 9 12.2 0.45
 3 -1 9 1.28 0.09
 -3 -1 -9 1.1 0.08
 3 -1 9 1.01 0.06
 3 1 9 1.06 0.06
 3 1 9 1.05 0.09
 -3 1 -9 1 0.08
 4 -1 9 6.39 0.2
 4 -1 9 6.08 0.15
 -4 -1 -9 6.22 0.19
 -4 1 -9 6.31 0.2
 4 1 9 6.39 0.15
 4 1 9 6.13 0.36
 5 -1 9 7.72 0.23
 5 -1 9 8.31 0.18
 -5 -1 -9 8.41 0.23
 5 1 9 8.18 0.18
 5 1 9 7.91 0.23
 -5 1 -9 7.8 0.24
 6 -1 9 16.98 0.4
 -6 -1 -9 16.48 0.39
 6 -1 9 16.13 0.31
 6 1 9 16.51 0.31
 6 1 9 16.05 0.39
 -6 1 -9 16.08 0.4
 7 -1 9 0.76 0.1
 7 -1 9 0.95 0.07
 -7 -1 -9 0.93 0.11
 7 1 9 0.92 0.06
 -7 1 -9 0.96 0.11
 7 1 9 1.11 0.12
 -8 -1 -9 6.28 0.23
 8 -1 9 6.21 0.16
 8 -1 9 6.05 0.23
 8 1 9 5.98 0.15
 8 1 9 6.47 0.24
 -8 1 -9 6.1 0.23
 9 -1 9 0.48 0.05
 9 -1 9 0.37 0.08
 -9 1 -9 0.5 0.1
 9 1 9 0.39 0.08
 12 2 -9 -0.02 0.21
 -11 -2 9 0.02 0.03
 11 -2 -9 0.04 0.5
 -11 2 9 -0.05 0.28
 10 -2 -9 0.13 0.11
 -10 -2 9 0.13 0.06
 -10 2 9 0.23 0.06
 -10 2 9 0.1 0.06
 -9 -2 9 5.81 0.69
 9 -2 -9 6.09 0.27
 -9 2 9 6.27 0.2
 -9 2 9 6.35 0.15
 9 2 -9 6.84 0.21
 -8 -2 9 0.79 0.09
 8 -2 -9 0.74 0.12
 -8 2 9 0.82 0.1
 -8 2 9 0.94 0.09
 8 2 -9 0.94 0.09
 7 -2 -9 6.61 0.26
 -7 -2 9 7.01 0.21
 7 2 -9 7.17 0.21
 -7 2 9 7.12 0.2
 -7 2 9 7.31 0.18
 7 2 -9 7.91 0.99
 -6 -2 9 0.16 0.34
 6 -2 -9 0.13 0.06
 6 -2 -9 0.14 0.05
 -6 -2 9 0.21 0.06
 -6 2 9 0.12 0.04
 6 2 -9 0.19 0.06
 -6 2 9 0.14 0.05
 -6 2 9 0.14 0.26
 6 2 -9 0.2 0.05
 5 -2 -9 0.11 0.04
 -5 -2 9 0.09 0.07
 -5 -2 9 0.03 0.3
 -5 -2 9 -0.01 0.18
 5 2 -9 0.07 0.04
 -5 2 9 -0.03 0.05
 -5 2 9 0.02 0.07
 -5 2 9 0.06 0.04
 5 2 -9 0.06 0.04
 4 -2 -9 3.81 0.14
 -4 -2 9 3.99 0.17
 -4 -2 9 4.22 0.18
 -4 -2 9 4.13 0.1
 -4 -2 9 4.21 0.17
 4 -2 -9 4.07 0.09
 -4 2 9 4.27 0.13
 -4 2 9 3.94 0.17
 -4 2 9 4.02 0.18
 4 2 -9 4.15 0.15
 -4 2 9 3.75 0.13
 -4 2 9 4.17 0.19
 4 2 -9 4 0.13
 -3 -2 9 36.01 0.63
 -3 -2 9 34.34 0.55
 -3 -2 9 34.39 0.52
 -3 -2 9 34.82 0.54
 3 -2 -9 34.54 0.68
 3 -2 -9 34.85 0.74
 3 -2 -9 35.15 0.6
 -3 2 9 34.29 0.54
 3 2 -9 35.52 0.67
 3 2 -9 34.07 1.57
 -3 2 9 34.85 0.54
 -3 2 9 35.2 0.66
 -3 2 9 34.47 0.43
 -3 2 9 34.19 0.64
 -2 -2 9 0.84 0.05
 2 -2 -9 0.86 0.11
 -2 -2 9 0.92 0.32
 2 -2 -9 0.87 0.07
 -2 -2 9 0.88 0.26
 2 -2 -9 1.04 0.09
 -2 -2 9 0.72 0.09
 2 -2 -9 0.88 0.05
 -2 2 9 0.79 0.06
 -2 2 9 0.94 0.16
 2 2 -9 0.95 0.42
 2 2 -9 0.91 0.07
 -2 2 9 0.93 0.06
 -2 2 9 0.93 0.11
 -2 2 9 0.87 0.06
 1 -2 -9 48.58 0.57
 -1 -2 9 48.14 0.69
 -1 -2 9 49.77 0.86
 1 -2 -9 47.16 0.91
 1 -2 -9 47.34 0.81
 -1 -2 9 47.94 0.83
 1 -2 -9 48.9 0.73
 1 -2 -9 47.52 0.62
 1 2 -9 48.33 1.29
 -1 2 9 48.29 1.36
 -1 2 9 48.93 0.69
 -1 2 9 47.6 0.84
 -1 2 9 48.33 0.65
 1 2 -9 49.27 0.91
 -1 2 9 48.28 0.88
 1 2 -9 47.81 0.7
 1 2 -9 48.74 0.84
 0 -2 9 5.77 0.2
 0 -2 9 5.89 0.15
 0 -2 -9 5.71 0.39
 0 -2 -9 5.71 0.55
 0 -2 -9 5.73 0.13
 0 -2 -9 5.85 0.23
 0 -2 9 5.49 0.75
 0 -2 -9 5.62 0.16
 0 2 9 5.61 0.18
 0 2 -9 5.75 0.2
 0 2 -9 5.92 0.13
 0 2 -9 5.76 0.42
 0 2 9 5.74 0.13
 0 2 9 5.83 0.21
 0 2 9 5.81 0.29
 0 2 9 5.72 0.16
 0 2 -9 5.69 0.13
 -1 -2 -9 61.9 1.15
 -1 -2 -9 63.11 0.76
 -1 -2 -9 63.37 0.7
 1 -2 9 62.11 1.04
 1 -2 9 61.25 0.84
 -1 -2 -9 61.24 0.76
 1 -2 9 61.27 1.12
 1 2 9 60.93 0.86
 1 2 9 63.62 1.06
 -1 2 -9 63.6 0.96
 -1 2 -9 60.22 1.16
 -1 2 -9 64.92 1.06
 -1 2 -9 62.39 0.62
 1 2 9 62.62 0.84
 1 2 9 61.63 1.13
 -1 2 -9 63.14 1.17
 1 2 9 62.56 1.38
 -2 -2 -9 13.73 1.08
 2 -2 9 13.14 0.3
 -2 -2 -9 13.69 0.31
 2 -2 9 13.3 0.26
 2 2 9 13.58 0.28
 2 2 9 13.5 0.31
 -2 2 -9 13.14 0.76
 -2 2 -9 13.35 0.31
 -3 -2 -9 1.06 0.08
 3 -2 9 1.05 0.08
 3 -2 9 1 0.06
 3 2 9 0.9 0.08
 -3 2 -9 0.94 0.08
 -4 -2 -9 0.89 0.08
 4 -2 9 0.79 0.06
 4 -2 9 0.83 0.08
 -4 2 -9 0.84 0.08
 4 2 9 0.77 0.09
 4 2 9 0.71 0.05
 -4 2 -9 0.75 0.09
 -5 -2 -9 0.89 0.09
 5 -2 9 1.04 0.1
 5 -2 9 0.97 0.06
 -5 2 -9 1.03 0.1
 5 2 9 0.92 0.06
 -5 2 -9 1.04 0.1
 5 2 9 1.08 0.1
 -6 -2 -9 0.09 0.05
 6 -2 9 -0.03 0.03
 6 -2 9 0 0.05
 -6 2 -9 0.09 0.1
 6 2 9 0.03 0.03
 6 2 9 -0.05 0.05
 -6 2 -9 -0.05 0.05
 7 -2 9 2.62 0.15
 -7 -2 -9 2.59 0.14
 7 -2 9 2.95 0.1
 -7 2 -9 2.65 0.16
 7 2 9 2.61 0.09
 -7 2 -9 2.55 0.15
 7 2 9 2.71 0.35
 8 -2 9 13.72 0.38
 8 -2 9 13.89 0.28
 -8 2 -9 13.72 0.38
 8 2 9 13.5 0.79
 -8 2 -9 13.88 0.39
 8 2 9 13.8 0.28
 9 -2 9 0.02 0.07
 9 -2 9 0 0.04
 -9 2 -9 0.04 0.08
 9 2 9 0.07 0.17
 -9 2 -9 0.03 0.07
 -11 -3 9 2.35 0.12
 11 -3 -9 2.63 0.41
 -11 3 9 2.41 0.56
 -11 3 9 2.51 0.15
 11 3 -9 2.2 0.15
 -10 -3 9 0.06 0.17
 10 -3 -9 0.18 0.08
 -10 3 9 0.18 0.07
 -10 3 9 0.11 0.05
 10 3 -9 0.06 0.12
 9 -3 -9 0.34 0.08
 -9 -3 9 0.37 0.08
 -9 3 9 0.33 0.08
 -9 3 9 0.37 0.07
 9 3 -9 0.28 0.1
 -8 -3 9 9.76 0.25
 8 -3 -9 9.55 0.31
 8 3 -9 9.7 0.26
 8 3 -9 9.72 0.25
 -8 3 9 9.7 0.21
 -8 3 9 9.31 0.26
 -7 -3 9 5.62 0.62
 7 -3 -9 5.57 0.24
 -7 3 9 5.72 0.18
 7 3 -9 5.68 0.18
 -7 3 9 5.48 0.31
 6 -3 -9 0.18 0.08
 -6 -3 9 0.17 0.14
 6 3 -9 0.22 0.34
 -6 3 9 0.16 0.05
 6 3 -9 0.18 0.04
 -6 3 9 0.12 0.25
 -6 3 9 0.06 0.27
 -6 3 9 0.14 0.05
 5 -3 -9 0.15 0.05
 5 -3 -9 0.21 0.07
 5 -3 -9 0.17 0.03
 -5 -3 9 0.2 0.05
 -5 3 9 0.13 0.05
 -5 3 9 0.13 0.05
 -5 3 9 0.22 0.09
 5 3 -9 0.18 0.26
 5 3 -9 0.25 0.05
 -5 3 9 0.18 0.06
 4 -3 -9 8.77 0.24
 4 -3 -9 8.87 0.18
 4 -3 -9 8.86 0.23
 -4 -3 9 9.06 0.18
 -4 3 9 8.84 0.54
 -4 3 9 9.2 0.22
 4 3 -9 8.62 0.21
 -4 3 9 8.92 0.22
 -4 3 9 8.53 0.16
 4 3 -9 8.94 0.22
 4 3 -9 8.28 0.99
 3 -3 -9 9.27 0.39
 3 -3 -9 9.29 0.33
 -3 -3 9 8.98 0.94
 3 -3 -9 9.43 0.19
 -3 -3 9 9.21 0.17
 3 -3 -9 9.27 0.24
 3 3 -9 9.43 0.27
 -3 3 9 9.25 0.39
 -3 3 9 9.4 0.25
 3 3 -9 9.54 0.23
 3 3 -9 9.15 0.22
 -3 3 9 9.29 0.22
 -3 3 9 9.49 0.45
 -3 3 9 9.52 0.23
 2 -3 -9 2.57 0.08
 -2 -3 9 2.42 0.17
 -2 -3 9 2.11 0.11
 2 -3 -9 2.24 0.08
 2 -3 -9 2.37 0.1
 2 -3 -9 2.18 0.32
 -2 -3 9 2.42 0.07
 2 3 -9 2.29 0.1
 2 3 -9 2.42 0.09
 -2 3 9 2.1 0.09
 -2 3 9 2.34 0.37
 2 3 -9 2.17 0.09
 -2 3 9 2.3 0.1
 -2 3 9 2.35 0.25
 -2 3 9 2.5 0.1
 1 -3 -9 2.56 0.48
 -1 -3 9 2.63 0.15
 1 -3 -9 2.75 0.2
 -1 -3 9 2.66 0.08
 1 -3 -9 2.59 0.11
 1 -3 -9 2.53 0.08
 -1 3 9 2.53 0.09
 -1 3 9 2.77 0.53
 -1 3 9 2.57 0.08
 1 3 -9 2.5 0.16
 -1 3 9 2.6 0.1
 1 3 -9 2.49 0.6
 1 3 -9 2.55 0.09
 1 3 -9 2.79 0.11
 -1 3 9 2.57 0.1
 0 -3 9 4.28 0.18
 0 -3 9 4.34 0.11
 0 -3 -9 4.4 0.14
 0 -3 -9 4.4 0.11
 0 -3 -9 4.49 0.13
 0 -3 9 4.15 0.13
 0 -3 -9 4.43 0.3
 0 3 9 4.41 0.22
 0 3 -9 4.24 0.11
 0 3 -9 4.28 0.11
 0 3 9 4.25 0.14
 0 3 9 4.38 0.12
 0 3 9 4.34 0.12
 0 3 -9 4.36 0.14
 0 3 9 4.21 0.57
 0 3 -9 4.5 0.34
 -1 -3 -9 2.11 0.1
 -1 -3 -9 2.35 0.12
 1 -3 9 2.18 0.08
 -1 -3 -9 2.32 0.14
 1 -3 9 2.22 0.09
 1 -3 9 2.14 0.14
 -1 3 -9 2.26 0.08
 1 3 9 2.23 0.1
 -1 3 -9 2.3 0.07
 1 3 9 2.42 0.08
 1 3 9 2.41 0.12
 -1 3 -9 2.37 0.15
 1 3 9 2.31 0.15
 -1 3 -9 1.8 0.1
 -2 -3 -9 0.18 0.04
 2 -3 9 0.24 0.05
 -2 -3 -9 0.22 0.23
 2 -3 9 0.17 0.03
 -2 3 -9 0.16 0.05
 2 3 9 0.26 0.05
 2 3 9 0.14 0.17
 3 -3 9 0.11 0.03
 -3 -3 -9 0.11 0.04
 3 -3 9 0.22 0.05
 3 3 9 0.05 0.04
 -3 3 -9 0.1 0.05
 -3 3 -9 0.06 0.04
 4 -3 9 11.02 0.23
 4 -3 9 11.7 0.29
 -4 -3 -9 11.42 0.28
 -4 3 -9 11.68 0.29
 -4 3 -9 11.15 0.3
 4 3 9 11.14 0.29
 5 -3 9 0.51 0.07
 -5 -3 -9 0.54 0.08
 5 -3 9 0.61 0.06
 -5 3 -9 0.62 0.1
 5 3 9 0.83 0.1
 5 3 9 0.7 0.06
 -5 3 -9 0.73 0.1
 -6 -3 -9 0.02 0.05
 6 -3 9 0.05 0.03
 6 -3 9 -0.15 0.05
 6 3 9 0 0.03
 -6 3 -9 -0.02 0.06
 6 3 9 0.01 0.05
 -6 3 -9 0.03 0.06
 7 -3 9 3.22 0.16
 7 -3 9 3.64 0.12
 7 3 9 3.33 0.17
 -7 3 -9 3.79 0.19
 7 3 9 3.83 0.11
 -7 3 -9 3.59 0.17
 8 -3 9 3.63 0.12
 8 -3 9 4 0.19
 8 3 9 3.69 0.12
 8 3 9 3.51 0.18
 -8 3 -9 4.01 0.2
 -8 3 -9 3.47 0.19
 9 -3 9 0.02 0.07
 9 -3 9 0.11 0.04
 -9 3 -9 0.02 0.07
 9 3 9 -0.09 0.06
 -9 3 -9 0.03 0.08
 -11 -4 9 0.15 0.26
 11 -4 -9 0.22 0.58
 -11 4 9 0.24 0.08
 11 4 -9 0.19 0.07
 10 -4 -9 15.42 0.3
 -10 -4 9 15.24 0.32
 10 4 -9 15.04 0.38
 -10 4 9 14.86 0.39
 -10 4 9 15.66 1.12
 -9 -4 9 0 0.13
 9 -4 -9 -0.07 0.07
 9 4 -9 0.03 0.06
 -9 4 9 -0.08 0.05
 -9 4 9 0 0.07
 -8 -4 9 2.14 0.13
 8 -4 -9 1.96 0.14
 -8 4 9 2.01 0.25
 8 4 -9 2.19 0.13
 -8 4 9 2.14 0.15
 7 -4 -9 6.15 0.99
 7 -4 -9 5.62 0.13
 -7 -4 9 5.62 0.2
 -7 4 9 5.28 0.19
 -7 4 9 5.74 0.15
 -7 4 9 5.66 0.18
 7 4 -9 5.56 0.19
 6 -4 -9 3.2 0.55
 -6 -4 9 4.03 0.18
 6 -4 -9 3.78 0.1
 6 4 -9 3.7 0.14
 -6 4 9 3.85 0.15
 -6 4 9 3.73 0.14
 -6 4 9 3.69 0.18
 6 4 -9 4.05 0.14
 5 -4 -9 0.08 0.03
 5 -4 -9 0 0.25
 5 -4 -9 0.13 0.05
 -5 -4 9 0.04 0.06
 5 4 -9 0.08 0.04
 -5 4 9 0.01 0.04
 -5 4 9 0.14 0.05
 5 4 -9 0.09 0.04
 -5 4 9 0.06 0.06
 5 4 -9 0.08 0.33
 -5 4 9 0.03 0.3
 4 -4 -9 22.78 0.49
 4 -4 -9 23.75 0.42
 4 -4 -9 23.56 0.41
 -4 -4 9 23.93 0.44
 4 4 -9 24.09 0.47
 -4 4 9 23.18 0.47
 -4 4 9 23.5 0.48
 4 4 -9 23.14 1.06
 -4 4 9 24.25 1.35
 4 4 -9 22.8 0.46
 -4 4 9 23.05 0.44
 3 -4 -9 2.27 0.11
 -3 -4 9 2.05 0.14
 3 -4 -9 2.31 0.16
 3 -4 -9 2.36 0.08
 3 4 -9 2.1 0.09
 -3 4 9 2.18 0.53
 3 4 -9 2.57 0.14
 -3 4 9 2.38 0.15
 -3 4 9 2.28 0.1
 -3 4 9 2.26 0.1
 3 4 -9 2.41 0.1
 2 -4 -9 16.14 0.51
 2 -4 -9 16.1 0.31
 2 -4 -9 16.2 0.84
 -2 -4 9 16.66 0.37
 2 -4 -9 16.14 0.35
 -2 4 9 16.89 0.68
 2 4 -9 16.33 0.66
 -2 4 9 16.22 0.35
 -2 4 9 16.54 0.35
 -2 4 9 16.32 0.33
 2 4 -9 15.85 0.33
 2 4 -9 16.42 0.35
 -2 4 9 16.27 0.52
 -1 -4 9 9.95 0.28
 1 -4 -9 10.09 0.24
 1 -4 -9 10.33 0.21
 1 -4 -9 10.28 0.22
 -1 -4 9 10.48 0.21
 1 -4 -9 9.94 0.33
 1 4 -9 10.34 0.22
 -1 4 9 10.13 0.25
 1 4 -9 10.08 0.25
 -1 4 9 10.38 0.29
 -1 4 9 10.25 0.55
 -1 4 9 9.97 0.23
 1 4 -9 9.87 1.16
 -1 4 9 10.27 0.32
 0 -4 -9 2.73 0.11
 0 -4 -9 2.6 0.08
 0 -4 9 2.73 0.09
 0 -4 -9 2.86 0.53
 0 -4 -9 2.67 0.11
 0 -4 9 2.67 0.09
 0 -4 9 2.68 0.16
 0 4 -9 2.65 0.18
 0 4 9 2.52 0.48
 0 4 9 2.79 0.14
 0 4 -9 2.83 0.12
 0 4 -9 2.63 0.11
 0 4 9 2.51 0.11
 0 4 9 2.79 0.61
 0 4 9 2.8 0.1
 0 4 -9 2.73 0.11
 1 -4 9 7.46 0.19
 1 -4 9 7.73 0.17
 -1 -4 -9 7.16 0.19
 -1 -4 -9 7.62 0.2
 -1 4 -9 7.74 0.16
 1 4 9 7.37 0.32
 1 4 9 7.79 0.21
 -1 4 -9 7.64 0.26
 1 4 9 7.91 0.18
 -1 4 -9 7.77 0.21
 -1 4 -9 7.8 0.18
 -2 -4 -9 20.12 0.42
 2 -4 9 20.08 0.38
 2 -4 9 20.82 0.42
 -2 -4 -9 20.95 0.28
 2 4 9 20.62 0.45
 -2 4 -9 19.9 0.44
 2 4 9 20.13 0.43
 -2 4 -9 20.7 0.42
 3 -4 9 0.35 0.06
 3 -4 9 0.5 0.06
 -3 -4 -9 0.46 0.06
 -3 4 -9 0.34 0.07
 3 4 9 0.36 0.06
 -3 4 -9 0.46 0.07
 4 -4 9 17.05 0.33
 -4 -4 -9 16.49 0.37
 4 -4 9 17.54 0.39
 -4 4 -9 17.6 0.39
 4 4 9 16.98 0.39
 -4 4 -9 16.97 0.41
 5 -4 9 0.26 0.04
 5 -4 9 0.39 0.07
 -5 4 -9 0.25 0.07
 5 4 9 0.39 0.07
 -5 4 -9 0.34 0.07
 6 -4 9 11.15 0.24
 6 -4 9 11.5 0.31
 -6 4 -9 10.9 0.31
 -6 4 -9 12.06 0.33
 6 4 9 11.22 0.31
 7 -4 9 0.01 0.06
 7 -4 9 0.01 0.03
 7 4 9 0 0.03
 -7 4 -9 0.03 0.07
 7 4 9 0.1 0.06
 -7 4 -9 -0.07 0.06
 8 -4 9 2.81 0.11
 8 -4 9 2.83 0.17
 -8 4 -9 2.54 0.17
 8 4 9 2.52 0.1
 -8 4 -9 2.51 0.17
 8 4 9 2.81 0.17
 -9 4 -9 0.81 0.12
 -9 4 -9 0.69 0.12
 -11 5 9 6.92 0.26
 11 5 -9 7.43 0.26
 -10 -5 9 0.84 0.2
 10 -5 -9 0.83 0.55
 -10 5 9 0.98 0.3
 10 5 -9 0.86 0.12
 -10 5 9 0.91 0.12
 9 -5 -9 13.03 0.25
 -9 -5 9 12.87 0.24
 -9 5 9 12.52 0.34
 9 5 -9 12.39 0.34
 -9 5 9 12.4 0.17
 -8 -5 9 -0.04 0.06
 8 -5 -9 -0.01 0.03
 8 -5 -9 0.08 0.32
 -8 5 9 -0.04 0.06
 -8 5 9 -0.06 0.04
 8 5 -9 0.04 0.06
 -8 5 9 0.04 0.07
 -7 -5 9 1.66 0.14
 7 -5 -9 1.44 0.57
 7 -5 -9 1.58 0.07
 -7 5 9 1.48 0.14
 -7 5 9 1.36 0.11
 7 5 -9 1.24 0.1
 -7 5 9 1.51 0.11
 6 -5 -9 3.49 0.16
 6 -5 -9 3.31 0.41
 -6 -5 9 3.26 0.24
 -6 5 9 3.43 0.19
 -6 5 9 3.64 0.15
 -6 5 9 3.37 0.14
 6 5 -9 3.62 0.15
 5 -5 -9 2.76 0.12
 5 -5 -9 2.52 0.13
 5 -5 -9 2.55 0.09
 -5 -5 9 2.54 0.16
 -5 5 9 2.88 0.13
 5 5 -9 2.62 0.12
 5 5 -9 2.8 0.11
 -5 5 9 3.09 0.37
 -5 5 9 2.48 0.13
 -5 5 9 2.41 0.12
 4 -5 -9 0 0.03
 4 -5 -9 -0.01 0.15
 4 -5 -9 0.01 0.04
 -4 -5 9 0.07 0.06
 -4 5 9 0.06 0.04
 4 5 -9 0.04 0.03
 -4 5 9 0.11 0.22
 -4 5 9 -0.01 0.04
 4 5 -9 0.03 0.04
 -4 5 9 0.04 0.07
 3 -5 -9 0.3 0.08
 -3 -5 9 0.25 0.08
 3 -5 -9 0.23 0.03
 3 -5 -9 0.37 0.06
 -3 5 9 0.21 0.05
 -3 5 9 0.23 0.08
 -3 5 9 0.28 0.05
 3 5 -9 0.31 0.05
 3 5 -9 0.28 0.05
 -3 5 9 0.3 0.09
 2 -5 -9 38.4 0.55
 2 -5 -9 37.94 0.66
 2 -5 -9 38.59 0.74
 -2 -5 9 38.98 0.73
 2 5 -9 38.15 0.73
 2 5 -9 37.55 0.7
 -2 5 9 38.9 0.86
 2 5 -9 37.83 1.79
 -2 5 9 38.71 0.64
 -2 5 9 37.88 0.73
 -2 5 9 37.79 0.7
 1 -5 -9 1.77 0.09
 1 -5 -9 1.67 0.09
 1 -5 -9 1.88 0.13
 1 -5 -9 1.54 0.15
 -1 -5 9 1.85 0.14
 1 -5 -9 1.66 0.39
 -1 5 9 1.79 0.09
 1 5 -9 1.75 0.12
 -1 5 9 1.62 0.42
 -1 5 9 1.85 0.11
 1 5 -9 1.72 0.09
 -1 5 9 1.67 0.07
 -1 5 9 1.69 0.09
 1 5 -9 1.73 0.08
 -1 5 9 1.95 0.16
 0 -5 9 0.37 0.05
 0 -5 9 0.25 0.08
 0 -5 -9 0.25 0.06
 0 -5 -9 0.22 0.03
 0 -5 -9 0.25 0.12
 0 -5 -9 0.25 0.05
 0 -5 9 0.17 0.03
 0 5 -9 0.17 0.04
 0 5 9 0.21 0.06
 0 5 9 0.18 0.05
 0 5 -9 0.2 0.05
 0 5 9 0.25 0.04
 0 5 9 0.2 0.07
 0 5 9 0.19 0.04
 1 -5 9 3.22 0.1
 -1 -5 -9 3.22 0.12
 1 -5 9 3.25 0.11
 -1 -5 -9 3.51 0.18
 -1 5 -9 3.36 0.1
 1 5 9 2.77 0.43
 -1 5 -9 3.26 0.13
 1 5 9 3.25 0.11
 -1 5 -9 3.1 0.11
 1 5 9 2.98 0.12
 -2 -5 -9 3.99 0.21
 -2 -5 -9 3.83 0.13
 2 -5 9 3.98 0.14
 2 -5 9 3.66 0.11
 -2 5 -9 3.76 0.14
 2 5 9 3.59 0.13
 2 5 9 3.79 0.15
 -2 5 -9 3.69 0.13
 2 5 9 3.94 0.63
 -3 -5 -9 0.56 0.07
 3 -5 9 0.46 0.06
 3 -5 9 0.54 0.06
 -3 5 -9 0.52 0.08
 3 5 9 0.51 0.07
 -3 5 -9 0.47 0.06
 4 -5 9 0.84 0.09
 4 -5 9 0.61 0.06
 -4 5 -9 0.78 0.09
 4 5 9 0.92 0.09
 -4 5 -9 0.94 0.09
 5 -5 9 0.25 0.07
 5 -5 9 0.27 0.04
 -5 5 -9 0.26 0.07
 5 5 9 0.24 0.06
 -5 5 -9 0.25 0.07
 6 -5 9 1.19 0.12
 6 -5 9 1.43 0.08
 6 5 9 1.29 0.12
 -6 5 -9 1.19 0.13
 -6 5 -9 1.38 0.12
 7 -5 9 1.75 0.14
 7 -5 9 1.78 0.09
 -7 5 -9 1.56 0.14
 -7 5 -9 1.51 0.13
 7 5 9 1.76 0.14
 8 -5 9 0.78 0.08
 8 -5 9 0.76 0.11
 -8 5 -9 0.99 0.14
 -8 5 -9 1.1 0.13
 8 5 9 0.75 0.1
 11 6 -9 12.47 0.35
 -11 6 9 11.72 0.36
 10 -6 -9 1.08 0.17
 -10 -6 9 1.27 0.12
 10 6 -9 1.02 0.13
 -10 6 9 1.18 0.25
 -10 6 9 1.22 0.13
 9 -6 -9 14.39 0.28
 9 -6 -9 14.19 0.43
 -9 -6 9 13.92 0.35
 -9 6 9 13.36 0.37
 9 6 -9 14.23 0.37
 -9 6 9 13.9 0.37
 -9 6 9 14.12 0.32
 -8 -6 9 0.6 0.26
 8 -6 -9 0.61 0.06
 8 -6 -9 0.47 0.12
 -8 6 9 0.79 0.1
 8 6 -9 0.8 0.11
 -8 6 9 0.58 0.04
 -8 6 9 0.33 0.07
 7 -6 -9 0.11 0.09
 7 -6 -9 0.05 0.03
 -7 -6 9 -0.02 0.28
 -7 6 9 -0.06 0.04
 -7 6 9 0.03 0.06
 -7 6 9 0.01 0.08
 7 6 -9 0.09 0.06
 6 -6 -9 3.33 0.21
 6 -6 -9 3.79 0.11
 -6 -6 9 3.42 0.26
 -6 6 9 3.59 0.16
 -6 6 9 3.77 0.15
 6 6 -9 3.64 0.16
 -6 6 9 3.78 0.21
 5 -6 -9 0.33 0.39
 -5 -6 9 0.33 0.09
 5 -6 -9 0.22 0.1
 -5 6 9 0.31 0.06
 -5 6 9 0.34 0.1
 -5 6 9 0.34 0.06
 5 6 -9 0.21 0.05
 4 -6 -9 3.17 0.1
 4 -6 -9 3.36 0.14
 4 -6 -9 3.27 0.67
 -4 -6 9 3.11 0.18
 -4 6 9 3.33 0.14
 -4 6 9 2.96 0.76
 4 6 -9 3.31 0.13
 -4 6 9 3.25 0.14
 -4 6 9 3.33 0.19
 -3 -6 9 2.99 0.17
 3 -6 -9 2.89 0.1
 3 -6 -9 2.87 0.12
 3 -6 -9 2.37 0.15
 3 6 -9 2.98 0.11
 -3 6 9 2.91 0.16
 -3 6 9 2.9 0.12
 -3 6 9 2.78 0.13
 3 6 -9 2.75 0.12
 -3 6 9 2.89 0.19
 -2 -6 9 16.57 1.23
 2 -6 -9 15.09 0.47
 2 -6 -9 15.91 0.31
 2 -6 -9 15.14 0.35
 2 6 -9 15.4 0.34
 -2 6 9 16.29 0.4
 2 6 -9 15.74 0.34
 -2 6 9 15.41 0.35
 -2 6 9 16.46 0.34
 -2 6 9 15.58 0.37
 -1 -6 9 0.67 0.11
 1 -6 -9 0.76 0.06
 1 -6 -9 0.82 0.1
 1 -6 -9 0.79 0.07
 1 -6 -9 0.62 0.43
 -1 6 9 0.85 0.13
 1 6 -9 0.86 0.07
 -1 6 9 0.85 0.08
 -1 6 9 0.75 0.34
 1 6 -9 0.63 0.07
 -1 6 9 0.7 0.07
 0 -6 -9 42.86 0.82
 0 -6 9 42.11 1.26
 0 -6 -9 42.39 0.6
 0 -6 -9 44.16 1
 0 -6 -9 43.22 0.52
 0 -6 9 43.11 0.74
 0 6 9 42.38 1.52
 0 6 9 42.9 0.66
 0 6 9 43.03 1.55
 0 6 -9 42.12 0.83
 0 6 9 43.04 0.78
 0 6 9 42.35 0.82
 0 6 -9 42.9 0.78
 -1 -6 -9 29.96 0.44
 -1 -6 -9 30.28 0.58
 1 -6 9 30.06 0.57
 1 -6 9 29.2 0.53
 -1 -6 -9 29.68 0.58
 1 6 9 29.85 0.63
 -1 6 -9 29.56 0.57
 -1 6 -9 29.06 0.6
 1 6 9 29.87 1.29
 1 6 9 29.93 0.56
 -1 6 -9 30.16 0.55
 1 6 9 28.76 0.6
 -2 -6 -9 1.94 0.17
 2 -6 9 2 0.09
 2 -6 9 1.96 0.1
 2 6 9 2.15 0.12
 2 6 9 2.23 0.57
 -2 6 -9 2.04 0.11
 2 6 9 2 0.09
[truncated: 164,517 more chars]
